# Supplementary material for: Ultrafast complete dechlorination enabled by ferrous oxide/graphene oxide catalytic membranes via nanoconfinement advanced reduction
Source: Nat Commun. 2024 Nov 7;15:9607. doi: 10.1038/s41467-024-54055-x (PMC11541988; doi:10.1038/s41467-024-54055-x)
Supplement: Supplementary file 3 — Source Data 1 [file 41467_2024_54055_MOESM3_ESM.xlsx]

## Sheet: Fig 1g
Distance (nm)	Height (nm)
0	0
7.8125	-0.10984
15.625	-0.09244
23.4375	0.02802
31.25	0.06391
39.0625	-0.01773
46.875	-0.04986
54.6875	-0.22228
62.5	-0.10258
70.3125	-0.17596
78.125	-0.32901
85.9375	-0.32806
93.75	-0.30729
101.562	-0.21392
109.375	-0.14255
117.188	-0.18883
125	0.11132
132.812	0.38764
140.625	0.74276
148.438	1.12237
156.25	1.19288
164.062	1.27067
171.875	1.18815
179.688	0.96828
187.5	0.75373
195.312	0.81444
203.125	0.76109
210.938	0.55417
218.75	0.60171
226.562	0.62824
234.375	0.66348
242.188	0.787
250	0.7935
257.812	0.76029
265.625	0.76984
273.438	0.88008
281.25	0.83815
289.062	0.66127
296.875	0.67605
304.688	0.69377
312.5	0.79257
320.312	0.84479
328.125	0.61447
335.938	0.52901
343.75	0.57165
351.562	0.70528
359.375	0.67011
367.188	0.536
375	0.64275
382.812	0.62989
390.625	0.58317
398.438	0.77732
406.25	0.83541
414.062	0.72895
421.875	0.68267
429.688	0.56337
437.5	0.45168
445.312	0.54808
453.125	0.68704
460.938	0.65405
468.75	0.57055
476.562	0.57564
484.375	0.58084
492.188	0.65125
500	0.6066
507.812	0.49338
515.625	0.52852
523.438	0.59086
531.25	0.61228
539.062	0.4699
546.875	0.5157
554.688	0.45266
562.5	0.45993
570.312	0.54774
578.125	0.60671
585.938	0.71825
593.75	0.65543
601.562	0.53405
609.375	0.36174
617.188	0.49711
625	0.58166
632.812	0.54844
640.625	0.43359
648.438	0.40909
656.25	0.3861
664.062	0.27125
671.875	0.2671
679.688	0.40715
687.5	0.45469
695.312	0.42288
703.125	0.40839
710.938	0.36189
718.75	0.31921
726.562	0.27152
734.375	0.3947
742.188	0.46499
750	0.43329
757.812	0.45036
765.625	0.49899
773.438	0.51486
781.25	0.40154
789.062	0.35994
796.875	0.29255
804.688	0.20241
812.5	0.20968

## Sheet: Fig 1h
Distance (nm)	Height (nm)
0	0
7.82946	-0.17769
15.6589	-0.37651
23.4884	-0.4478
31.3178	-0.30843
39.1473	-0.38244
46.9768	-0.23247
54.8062	-0.31627
62.6357	-0.36385
70.4652	-0.38652
78.2946	-0.3139
86.1241	-0.26262
93.9536	-0.38322
101.783	-0.44097
109.612	-0.38287
117.442	-0.38528
125.271	-0.63808
133.101	-1.47378
140.93	-0.7714
148.76	0.7149
156.589	2.41798
164.419	3.8773
172.248	4.53375
180.078	5.29796
187.907	5.66106
195.737	5.52429
203.566	4.94567
211.395	3.95191
219.225	2.95481
227.054	1.92948
234.884	0.62833
242.713	0.98593
250.543	0.71296
258.372	0.90091
266.202	0.80802
274.031	0.80929
281.861	0.59406
289.69	1.27689
297.52	1.74176
305.349	2.21847
313.178	2.76231
321.008	3.43025
328.837	3.18284
336.667	2.92757
344.496	2.66946
352.326	2.02908
360.155	1.54949
367.985	0.92167
375.814	1.20558
383.644	2.86794
391.473	4.27059
399.303	4.81361
407.132	5.09097
414.962	5.55594
422.791	6.11617
430.62	6.05123
438.45	6.2613
446.279	5.74883
454.109	4.85206
461.938	3.6915
469.768	2.34828
477.597	1.80589
485.427	1.7219
493.256	0.93241
501.086	0.62241
508.915	0.42323
516.745	0.5587
524.574	0.7312
532.404	0.68528
540.233	0.66033
548.062	1.09783
555.892	0.33276
563.721	0.44654
571.551	0.49888
579.38	0.7816
587.21	1.07354
595.039	0.97165
602.869	1.3007
610.698	1.92704
618.528	1.78108
626.357	2.22555
634.187	1.76678
642.016	1.65949
649.845	1.21657
657.675	1.10928
665.504	0.89406
673.334	0.58365
681.163	0.22959
688.993	0.24612
696.822	0.16188
704.652	0.49754
712.481	0.66491

## Sheet: Fig 1i
Fec1.5/GO										GO
Binding energy (eV)	Intensity (a.u.)									Binding energy (eV)	Intensity (a.u.)
				FeO		Fe2O3
739.68	39991.6	40080.5	39991.6	39995.9	40007.9	40003	40048.4	39991.6		739.68	24369.9	24361
739.58	40049.6	40081.6	39991.6	39996	40008.2	40003.1	40049.2	39991.6		739.58	24452.4	24361
739.48	40106.4	40082.1	39990.9	39995.3	40007.7	40002.5	40049.4	39990.9		739.48	24231.1	24362.9
739.38	39998.8	40082	39989.6	39994.1	40006.6	40001.2	40049	39989.6		739.38	24390.6	24364.9
739.28	40069.7	40083.2	39989.5	39994	40006.7	40001.2	40049.8	39989.5		739.28	24427.6	24366.8
739.18	39884.1	40083.5	39988.6	39993.1	40006.1	40000.4	40049.8	39988.6		739.18	24700.9	24368.7
739.08	39846.8	40086	39989.8	39994.3	40007.5	40001.7	40051.9	39989.8		739.08	24844.5	24370.7
738.98	39811.3	40088.9	39991.4	39996	40009.3	40003.4	40054.4	39991.4		738.98	24499.3	24372.6
738.88	39972.6	40092.3	39993.5	39998.1	40011.6	40005.6	40057.5	39993.5		738.88	24251.1	24374.5
738.78	39716.6	40093.9	39993.7	39998.3	40012.1	40005.9	40058.7	39993.7		738.78	24834.8	24376.5
738.68	39828.9	40098.4	39996.9	40001.5	40015.5	40009.1	40062.9	39996.9		738.68	24372.4	24378.4
738.58	39898.9	40101.8	39998.8	40003.5	40017.7	40011.1	40065.8	39998.8		738.58	24701.4	24380.3
738.48	39847.6	40104.4	39999.9	40004.7	40019.1	40012.4	40068	39999.9		738.48	24897.2	24382.3
738.38	39938.2	40107.6	40001.7	40006.4	40021.1	40014.2	40070.8	40001.7		738.38	24015.8	24384.2
738.28	39751.2	40109.8	40002.4	40007.2	40022.1	40015	40072.7	40002.4		738.28	24548.1	24386.1
738.18	39780.9	40114.3	40005.3	40010.1	40025.3	40018	40076.7	40005.3		738.18	24445.2	24388.1
738.08	39855.5	40118.4	40007.8	40012.7	40028.1	40020.7	40080.4	40007.8		738.08	24233.7	24391.6
737.98	39968.3	40121.8	40009.6	40014.5	40030.1	40022.5	40083.3	40009.6		737.98	24697.5	24395.2
737.88	39860.5	40123.9	40010	40015	40030.9	40023.1	40085.1	40010		737.88	24862.8	24398.8
737.78	39840.5	40127.3	40011.7	40016.7	40032.9	40024.9	40088	40011.7		737.78	24738.2	24402.4
737.68	39625.2	40131	40013.7	40018.7	40035.2	40026.9	40091.3	40013.7		737.68	24721.2	24406
737.58	39915.4	40137.2	40018.1	40023.2	40039.9	40031.5	40097	40018.1		737.58	25002.4	24409.5
737.48	39698.8	40140.2	40019.3	40024.4	40041.4	40032.7	40099.5	40019.3		737.48	24409.6	24413.1
737.38	39863.7	40145.7	40022.9	40028.1	40045.4	40036.5	40104.6	40022.9		737.38	24194.8	24416.7
737.28	40052.8	40149.5	40024.8	40029.9	40047.6	40038.4	40107.8	40024.8		737.28	24919.2	24420.3
737.18	39856.4	40151.1	40024.4	40029.6	40047.6	40038.2	40109	40024.4		737.18	24646.1	24423.8
737.08	39942.7	40155	40026.4	40031.6	40049.9	40040.2	40112.4	40026.4		737.08	25088.9	24427.4
736.98	40012.3	40158.1	40027.3	40032.6	40051.2	40041.3	40114.9	40027.3		736.98	24457.8	24431
736.88	39981.3	40160.3	40027.5	40032.8	40051.7	40041.6	40116.6	40027.5		736.88	24600.5	24434.6
736.78	40061.7	40163	40028	40033.4	40052.6	40042.2	40118.8	40028		736.78	24389.1	24438.1
736.68	39880.7	40164.8	40027.6	40033	40052.7	40042	40120.1	40027.6		736.68	24489.4	24441.7
736.58	40089.6	40168.8	40029.3	40034.8	40054.7	40043.8	40123.4	40029.3		736.58	24916.4	24445.3
736.48	40125.9	40170.4	40028.6	40034.1	40054.4	40043.2	40124.5	40028.6		736.48	24835.4	24448.9
736.38	40081.8	40171.7	40027.5	40033	40053.8	40042.2	40125.2	40027.5		736.38	24761.6	24452.4
736.28	40158.7	40173.6	40026.9	40032.5	40053.6	40041.7	40126.5	40026.9		736.28	24665.5	24456
736.18	40154.7	40174.6	40025.4	40031	40052.5	40040.3	40126.9	40025.4		736.18	24512	24459.6
736.08	40152.4	40175.7	40023.9	40029.6	40051.5	40039	40127.4	40023.9		736.08	24845.1	24463.2
735.98	40090	40176.9	40022.4	40028.1	40050.5	40037.7	40127.9	40022.4		735.98	24682.7	24466.7
735.88	40023.4	40178.9	40021.7	40027.4	40050.2	40037	40129.3	40021.7		735.88	25423.9	24470.3
735.78	40338.2	40181.7	40021.7	40027.4	40050.7	40037.1	40131.4	40021.7		735.78	24784.6	24473.9
735.68	39988.2	40181	40018	40023.9	40047.5	40033.7	40130	40018		735.68	24964.2	24477.5
735.58	40293.2	40184.3	40018.4	40024.3	40048.4	40034.1	40132.6	40018.4		735.58	24296.2	24481
735.48	40264.3	40184.2	40015.2	40021.2	40045.8	40031.1	40131.8	40015.2		735.48	24605.4	24484.6
735.38	40231.3	40184.5	40012.4	40018.4	40043.5	40028.4	40131.4	40012.4		735.38	24499	24488.2
735.28	40314.4	40185.2	40009.9	40015.9	40041.5	40026.1	40131.4	40009.9		735.28	25096.6	24491.8
735.18	40257.3	40185.1	40006.4	40012.5	40038.6	40022.7	40130.5	40006.4		735.18	25330.4	24495.3
735.08	40124.7	40185.7	40003.6	40009.7	40036.3	40020	40130.3	40003.6		735.08	24809.6	24498.9
734.98	40509.4	40187.8	40002.2	40008.4	40035.6	40018.8	40131.7	40002.2		734.98	24762.1	24502.5
734.88	40437.5	40185.7	39996.4	40002.6	40030.4	40013.2	40128.7	39996.4		734.88	24923.5	24506.1
734.78	40298.4	40184.4	39991.4	39997.7	40026	40008.3	40126.6	39991.4		734.78	24884.7	24509.6
734.68	40368.8	40184.8	39987.9	39994.2	40023.2	40004.9	40126.1	39987.9		734.68	24578.2	24513.2
734.58	40331.5	40184.4	39983.5	39989.9	40019.5	40000.7	40124.9	39983.5		734.58	24707.6	24516.8
734.48	40431.9	40184.6	39979.6	39986	40016.2	39996.9	40124.2	39979.6		734.48	24373.4	24520.4
734.38	40834	40183.7	39974.4	39980.9	40011.7	39991.9	40122.3	39974.4		734.38	24748.3	24523.9
734.28	40731.1	40178.3	39964.6	39971.2	40002.7	39982.3	40116	39964.6		734.28	24725.6	24527.5
734.18	40883.2	40174.1	39955.8	39962.5	39994.7	39973.7	40110.8	39955.8		734.18	24838.2	24531.1
734.08	40710.2	40168.2	39945.3	39951.9	39984.9	39963.3	40103.9	39945.3		734.08	24971.3	24534.7
733.98	40581.9	40164.3	39936.6	39943.3	39976.9	39954.7	40099	39936.6		733.98	24701	24538.2
733.88	40378.1	40161.9	39929.2	39936	39970.4	39947.5	40095.6	39929.2		733.88	24414.9	24541.8
733.78	40587.6	40162	39924.1	39930.9	39966.1	39942.6	40094.6	39924.1		733.78	24676.4	24545.4
733.68	40719.8	40159.8	39916.5	39923.4	39959.4	39935.2	40091.2	39916.5		733.68	24820.8	24549
733.58	40810.3	40156.1	39907.3	39914.3	39951.2	39926.2	40086.5	39907.3		733.58	25285.3	24552.5
733.48	40697.9	40151.6	39897	39904.1	39941.8	39916.1	40080.8	39897		733.48	25064.8	24556.1
733.38	40653.2	40148.4	39887.9	39895	39933.6	39907.1	40076.4	39887.9		733.38	25054.2	24559.7
733.28	40265.3	40145.8	39879.2	39886.3	39925.9	39898.6	40072.6	39879.2		733.28	24733.3	24563.3
733.18	40703.7	40147.8	39874.8	39882	39922.5	39894.4	40073.3	39874.8		733.18	25058.9	24566.8
733.08	40586.4	40144.9	39865.3	39872.6	39914.1	39885.1	40069.1	39865.3		733.08	24831.1	24570.4
732.98	40601.1	40143.6	39857.1	39864.4	39906.9	39877.1	40066.4	39857.1		732.98	24978	24574
732.88	40366	40142.2	39848.6	39856	39899.6	39868.8	40063.7	39848.6		732.88	25380.8	24577.6
732.78	40724.8	40143.7	39842.7	39850.2	39894.8	39863.1	40063.7	39842.7		732.78	25213.1	24581.1
732.68	40846.2	40141.3	39832.7	39840.2	39886	39853.2	40059.9	39832.7		732.68	24838.1	24584.7
732.58	40668.7	40137.8	39821.1	39828.7	39875.7	39841.9	40054.8	39821.1		732.58	24385.8	24588.3
732.48	40581.8	40136.4	39811.4	39819.1	39867.3	39832.4	40051.9	39811.4		732.48	24771.4	24591.9
732.38	40337.5	40136.2	39802.6	39810.4	39859.8	39823.8	40050.1	39802.6		732.38	24759	24595.4
732.28	40408.6	40139.1	39796.5	39804.3	39855.1	39817.9	40051.3	39796.5		732.28	24815.1	24599
732.18	40536.4	40141.5	39789.6	39797.4	39849.6	39811.2	40052	39789.6		732.18	25215.9	24602.6
732.08	40399.3	40142.8	39781	39789	39842.5	39802.9	40051.5	39781		732.08	24898.6	24606.2
731.98	40196.8	40145.9	39774	39782	39837	39796.1	40052.8	39774		731.98	24974.3	24609.7
731.88	40390.8	40151.7	39769.2	39777.3	39833.8	39791.5	40056.6	39769.2		731.88	24614.6	24613.3
731.78	40309.5	40155.6	39762.1	39770.2	39828.3	39784.6	40058.7	39762.1		731.78	24953.5	24616.9
731.68	40393.7	40161	39755.8	39764.1	39823.8	39778.6	40061.9	39755.8		731.68	24847.6	24620.5
731.58	40242.6	40165.8	39748.6	39756.9	39818.3	39771.6	40064.6	39748.6		731.58	25008.7	24624
731.48	40312.8	40172.8	39742.9	39751.3	39814.6	39766.2	40069.4	39742.9		731.48	24811.9	24627.6
731.38	40130.8	40179.4	39736.4	39744.9	39810	39759.9	40073.9	39736.4		731.38	24914.9	24631.2
731.28	40125.7	40188.8	39731.9	39740.5	39807.5	39755.7	40080.9	39731.9		731.28	24646.3	24634.8
731.18	39999.7	40198.7	39727.4	39736.1	39805.1	39751.4	40088.4	39727.4		731.18	25282.8	24638.3
731.08	40011	40210.8	39724.3	39733.1	39804.2	39748.6	40097.9	39724.3		731.08	24916.4	24641.9
730.98	40049.4	40223.4	39721.1	39729.9	39803.2	39745.6	40107.9	39721.1		730.98	25263.2	24645.5
730.88	39798.5	40236.3	39717.3	39726.2	39801.8	39742.1	40118.1	39717.3		730.88	24963.9	24649.1
730.78	40037.6	40252.8	39716.4	39725.4	39803.3	39741.4	40131.8	39716.4		730.78	25001.5	24652.6
730.68	39915.3	40267.6	39712.7	39721.8	39802.2	39738	40143.6	39712.7		730.68	25104.9	24656.2
730.58	39893.3	40284.5	39710.4	39719.6	39802.6	39736	40157.5	39710.4		730.58	24535.1	24659.8
730.48	39597.8	40302.7	39708.3	39717.6	39803.3	39734.2	40172.5	39708.3		730.48	24778.5	24663.4
730.38	39918.5	40325.3	39709.6	39719	39807.6	39735.8	40191.8	39709.6		730.38	24611.4	24666.9
730.28	40019.8	40345.4	39707.2	39716.7	39808.2	39733.7	40208.4	39707.2		730.28	25104.6	24670.5
730.18	39804.1	40365.5	39703.6	39713.2	39807.9	39730.4	40224.9	39703.6		730.18	25167.5	24674.1
730.08	40161.8	40389.3	39702.5	39712.2	39810.1	39729.6	40244.9	39702.5		730.08	25605.5	24677.7
729.98	39907.7	40410.4	39697.2	39707	39808.4	39724.6	40262.1	39697.2		729.98	24892.8	24681.2
729.88	39976.7	40435.7	39694.8	39704.7	39809.8	39722.5	40283.3	39694.8		729.88	25792.1	24684.8
729.78	40110.6	40461.8	39691.6	39701.6	39810.4	39719.7	40305	39691.6		729.78	24871.3	24688.4
729.68	39969.4	40488	39686.9	39696.9	39809.8	39715.2	40326.7	39686.9		729.68	24467.2	24692
729.58	40456.1	40517.5	39683.6	39693.8	39810.9	39712.3	40351.4	39683.6		729.58	24731.4	24695.5
729.48	40286.1	40543.3	39674.8	39685.1	39806.6	39703.8	40372.2	39674.8		729.48	24451.1	24699.6
729.38	40264.7	40572.9	39667.9	39678.2	39804.4	39697.2	40396.6	39667.9		729.38	24956.7	24703.7
729.28	40249.8	40604.8	39661.1	39671.6	39802.7	39690.7	40423	39661.1		729.28	25079.7	24707.8
729.18	40302	40639.2	39654.3	39664.9	39801.4	39684.4	40451.4	39654.3		729.18	25249.5	24711.8
729.08	40241.5	40675.2	39646.9	39657.7	39799.7	39677.3	40481.3	39646.9		729.08	24743.3	24715.9
728.98	40407.5	40714.5	39640.2	39651	39799	39670.9	40514.1	39640.2		728.98	24735	24720
728.88	40559.3	40754.6	39631.4	39642.4	39796.7	39662.6	40547.1	39631.4		728.88	25289.2	24724.1
728.78	40467.2	40795.7	39620.8	39631.9	39793.1	39652.4	40580.8	39620.8		728.78	25369.6	24728.2
728.68	40592.8	40840.9	39611.2	39622.4	39790.8	39643.1	40618.1	39611.2		728.68	24987.3	24732.2
728.58	40599.6	40887.8	39600	39611.3	39787.6	39632.3	40656.5	39600		728.58	25089.1	24736.3
728.48	40829.4	40938	39588.6	39600	39784.8	39621.3	40697.6	39588.6		728.48	25045.6	24740.4
728.38	40735.1	40989.1	39574.4	39586	39780.1	39607.6	40738.8	39574.4		728.38	24927.8	24744.5
728.28	40598.9	41045	39561.2	39572.9	39777.1	39594.7	40783.9	39561.2		728.28	25628.7	24748.5
728.18	40991.4	41106.4	39549.4	39561.2	39776.5	39583.3	40833.5	39549.4		728.18	25448.4	24752.6
728.08	40877.9	41167.4	39532.9	39544.9	39772.4	39567.3	40881.5	39532.9		728.08	25471.7	24756.7
727.98	40990.3	41233.9	39517.6	39529.7	39770.8	39552.4	40933.7	39517.6		727.98	25268.7	24760.8
727.88	41014.7	41303.5	39500.8	39513	39769.3	39536.1	40987.4	39500.8		727.88	25220.7	24764.8
727.78	41090.5	41377.2	39483.5	39495.9	39769.2	39519.2	41043.4	39483.5		727.78	25224.7	24768.9
727.68	41195.6	41454.7	39465.2	39477.7	39770.2	39501.4	41100.9	39465.2		727.68	24653.1	24773
727.58	41395.3	41535.4	39445.4	39458.1	39772.3	39482.1	41159.1	39445.4		727.58	25252.7	24777.1
727.48	41745.5	41618.3	39423.2	39436.1	39774.8	39460.4	41216.7	39423.2		727.48	25312.2	24781.1
727.38	41637.3	41701.4	39396.7	39409.7	39776.3	39434.4	41271.1	39396.7		727.38	24700.6	24785.2
727.28	41850.3	41789.8	39371.2	39384.3	39782.7	39409.3	41326.8	39371.2		727.28	24537.5	24789.3
727.18	41740.7	41879.5	39342.9	39356.2	39790.9	39381.6	41379.5	39342.9		727.18	24934.6	24793.4
727.08	41991.4	41973.7	39315.5	39329	39805	39354.8	41431.6	39315.6		727.08	24668.7	24798.7
726.98	41957.2	42067.9	39285	39298.7	39821.6	39324.8	41477.8	39285.1		726.98	25125.6	24804.1
726.88	42102	42164.6	39254.5	39268.3	39844.8	39294.8	41520.2	39254.6		726.88	25347.1	24809.5
726.78	42147.2	42261.2	39222.1	39236	39873	39262.9	41555.3	39222.2		726.78	25500	24814.8
726.68	42032.6	42358.3	39188.7	39202.8	39908.3	39230.1	41582.9	39188.8		726.68	25567.4	24820.2
726.58	42492.7	42456.8	39156.3	39170.6	39953.2	39198.3	41603.3	39156.4		726.58	25286.6	24825.5
726.48	42442.6	42549.8	39118.2	39132.7	40001.8	39160.8	41608.8	39118.4		726.48	25218.6	24830.9
726.38	42560.9	42642.5	39080.3	39095	40060.6	39123.5	41604	39080.5		726.38	25632.3	24836.2
726.28	42755.1	42732.7	39040.6	39055.5	40128.2	39084.4	41586	39040.9		726.28	25497.2	24841.6
726.18	42744.3	42819.5	38998.2	39013.3	40204.3	39042.7	41553.5	38998.6		726.18	25501.5	24847
726.08	42996.8	42905.2	38955.5	38970.8	40291.6	39000.6	41508.3	38956		726.08	25382.6	24852.3
725.98	43049.9	42987.2	38909.4	38924.9	40387.2	38955.2	41447.5	38910		725.98	25515.6	24857.7
725.88	43026.6	43068	38862.2	38877.9	40493.4	38908.7	41373.9	38862.9		725.88	24744.4	24863
725.78	43202.8	43149.1	38814.7	38830.6	40610.8	38861.9	41289	38815.5		725.78	25164	24868.4
725.68	43273.8	43228.7	38764.6	38780.7	40736.9	38812.5	41191.5	38765.7		725.68	25897.5	24873.8
725.58	43412	43308.5	38713.2	38729.5	40871.7	38761.8	41083.8	38714.5		725.58	25319.7	24879.1
725.48	43535.7	43387.9	38659.6	38676.1	41013.7	38709	40966.5	38661.2		725.48	24787.1	24884.5
725.38	43576.1	43466.9	38604	38620.8	41161.2	38654.1	40841	38605.8		725.38	25237.7	24889.8
725.28	43593.8	43546	38547.3	38564.3	41313.6	38598.2	40709.7	38549.5		725.28	25360.2	24895.2
725.18	43727.2	43624.5	38489.7	38506.9	41468.6	38541.4	40574.1	38492.4		725.18	24919.7	24900.6
725.08	43616	43699.4	38430	38447.4	41622	38482.5	40434.2	38433.2		725.08	25465.1	24905.9
724.98	43620.1	43771.2	38370.9	38388.5	41773.3	38424.2	40293.9	38374.7		724.98	25559.2	24911.3
724.88	43615.8	43835.5	38311	38328.9	41917	38365.2	40152.8	38315.6		724.88	25373.4	24916.6
724.78	43764	43888.8	38250.5	38268.7	42048.8	38305.5	40011.8	38256		724.78	25471.7	24922
724.68	43852.4	43925.1	38187.6	38206	42162.1	38243.5	39869.7	38194.1		724.68	25102.7	24927.3
724.58	43775.5	43940.3	38123	38141.7	42252.1	38179.8	39727.9	38130.8		724.58	25356.8	24932.7
724.48	43751.5	43931.7	38058.5	38077.5	42315.7	38116.3	39588.6	38067.7		724.48	25563.2	24938.1
724.38	43718.6	43894.1	37993.6	38012.8	42347.4	38052.3	39451.6	38004.4		724.38	25219.1	24943.4
724.28	43939.6	43824	37928.3	37947.8	42343.4	37988	39317	37941		724.28	25408.6	24948.8
724.18	43613.3	43716	37859.7	37879.5	42298.2	37920.5	39182.1	37874.6		724.18	25397.3	24954.1
724.08	43719.7	43575.4	37794.1	37814.2	42217	37855.9	39053.2	37811.5		724.08	25246.1	24959.5
723.98	43121.4	43397.9	37726.5	37746.9	42095.5	37789.3	38925.4	37746.9		723.98	25472.1	24964.9
723.88	42821.6	43194.2	37665	37685.7	41944.2	37728.9	38806.8	37688.6		723.88	24760.5	24970.2
723.78	42888.8	42964.3	37606.2	37627.2	41763.3	37671.2	38693.8	37633.6		723.78	25469.3	24975.6
723.68	42700.3	42708.8	37545.9	37567.3	41553.3	37612.1	38582.2	37577.7		723.68	25352.7	24980.9
723.58	42143.5	42435.7	37487.2	37508.8	41322.3	37554.5	38474.9	37523.8		723.58	25518	24986.3
723.48	42025.6	42154.2	37434	37456	41079.6	37502.6	38376	37476.2		723.48	25814.6	24991.6
723.38	42155.3	41864.7	37381.7	37404	40825.6	37451.4	38280.3	37430		723.38	25282.2	24997
723.28	41803.5	41568.7	37327.2	37349.9	40561.8	37398.3	38185	37382.6		723.28	25345.3	25002.4
723.18	41369.6	41275.5	37276.2	37299.2	40297.8	37348.5	38095.3	37339.4		723.18	25752.8	25007.7
723.08	41152.4	40990	37229.5	37252.9	40038.2	37303.2	38012.2	37301.4		723.08	25842.2	25013.1
722.98	40631.6	40712.3	37184.8	37208.5	39783.4	37259.8	37933.1	37266.4		722.98	25520.3	25018.4
722.88	40438	40448.7	37145.4	37169.6	39539.6	37221.9	37861.4	37237.9		722.88	25225.6	25023.8
722.78	40365.9	40197.2	37107.9	37132.4	39304.9	37185.8	37793.2	37212.3		722.78	25162.9	25029.2
722.68	39716.8	39957.9	37070.7	37095.7	39079.4	37150.2	37727.1	37188.4		722.68	25045.2	25034.5
722.58	39549.4	39738.7	37040.5	37065.9	38871.2	37121.5	37669.6	37172.7		722.58	25632.2	25039.9
722.48	39204.1	39534.9	37011.9	37037.7	38675.3	37094.5	37615.1	37160		722.48	25558.7	25045.2
722.38	39084.1	39349.1	36986.9	37013.2	38494.5	37071.2	37565.7	37152.3		722.38	25084.4	25050.6
722.28	39144.9	39179.1	36963	36989.7	38326.6	37048.9	37518.7	37147.3		722.28	25181.9	25056
722.18	39115.1	39022.7	36938.1	36965.2	38169.3	37025.8	37471.9	37142.9		722.18	25393.6	25061.3
722.08	38424.7	38880.8	36913.3	36940.9	38023.8	37002.7	37426.4	37140.2		722.08	25419.9	25066.7
721.98	38359.1	38760.6	36896.1	36924.1	37897	36987.3	37389.5	37146.9		721.98	25295	25072
721.88	38209.4	38654.6	36879.4	36907.9	37781.5	36972.5	37354.2	37155.8		721.88	25193.4	25077.4
721.78	38156	38563.1	36864.2	36893.3	37677.8	36959.3	37321.4	37168.1		721.78	25181.8	25082.7
721.68	38210.2	38484.3	36849.5	36879.1	37583.9	36946.6	37289.9	37182.7		721.68	24909.3	25088.1
721.58	38117.6	38416.3	36833.9	36864.1	37498	36933.2	37258.5	37198.3		721.58	25131.7	25093.5
721.48	38108.8	38360	36819.3	36850	37421.1	36920.7	37228.8	37216.6		721.48	25569	25098.8
721.38	38117.5	38313.5	36804.6	36835.8	37351.4	36908.2	37199.7	37236.7		721.38	25225.8	25104.2
721.28	38356.7	38275.9	36789.6	36821.5	37288.1	36895.5	37171.1	37258.3		721.28	25766.4	25109.5
721.18	38060.5	38243.7	36771.8	36804.2	37227.6	36880	37140.2	37278.7		721.18	25716.5	25114.9
721.08	38096.5	38222.3	36757.1	36790.1	37175.6	36867.8	37113.1	37304		721.08	24657.2	25120.3
720.98	38223.1	38207.1	36741.8	36775.4	37127.5	36855	37086	37330.2		720.98	25814.5	25125.6
720.88	38042.6	38196.4	36724.9	36759.2	37081.8	36840.7	37057.9	37356.3		720.88	25608.9	25131
720.78	38411.5	38192.9	36709.8	36744.8	37041.4	36828.4	37032.1	37385.6		720.78	25859.1	25136.3
720.68	38372.4	38189.9	36690.4	36726.1	36999.6	36811.8	37002.5	37411.7		720.68	25505.8	25141.7
720.58	38411.1	38191.2	36671.3	36707.6	36960.7	36795.5	36973.5	37438.9		720.58	25846.2	25147.1
720.48	38212.8	38195.4	36651.4	36688.5	36923.3	36778.7	36944.3	37466.3		720.48	25653.6	25152.4
720.38	38480.8	38204.7	36633.6	36671.5	36889.8	36764	36917.5	37496.3		720.38	25392.9	25157.8
720.28	38461.7	38213.2	36612.5	36651.2	36854.7	36746.1	36887.9	37523.4		720.28	26102.2	25163.1
720.18	38415	38223.7	36591.4	36630.9	36821	36728.4	36858.6	37550.7		720.18	25614.5	25168.5
720.08	38337.7	38236	36570.7	36610.9	36788.7	36711.1	36830	37578		720.08	26002.2	25173.8
719.98	38492.3	38250.1	36550.5	36591.6	36758.1	36694.5	36802.3	37605.5		719.98	25059.7	25179.2
719.88	38441.8	38262.8	36528.3	36570.3	36726.4	36676.1	36773	37630.4		719.88	25680.6	25184.6
719.78	38334.9	38276.1	36506.5	36549.4	36695.8	36658.2	36744.2	37654.6		719.78	25704.1	25189.9
719.68	38628.9	38290.2	36485.7	36529.5	36666.9	36641.4	36716.7	37678.4		719.68	25762.4	25195.3
719.58	38455.3	38300.2	36461.2	36506	36634.9	36621.2	36685.9	37697.1		719.58	25892.3	25200.6
719.48	38433.5	38310.9	36438.5	36484.2	36605.1	36602.8	36657.1	37715.6		719.48	25417.4	25206
719.38	38339.1	38320.4	36415.7	36462.5	36575.8	36584.6	36628.4	37731.9		719.38	25605.9	25211.4
719.28	38450.5	38329.1	36393.8	36441.6	36547.8	36567.5	36600.9	37746.6		719.28	25840.5	25216.7
719.18	38467	38334.5	36370.3	36419.3	36518.5	36549	36572	37757		719.18	25393.6	25222.1
719.08	38240	38337.2	36346.4	36396.5	36489.2	36530.3	36542.8	37764		719.08	26219.7	25227.4
718.98	38424.6	38339.8	36324.8	36376.1	36462.4	36514.2	36516.2	37770.2		718.98	25865.9	25232.8
718.88	38522.8	38337.4	36300.9	36353.4	36433.6	36496	36487.4	37770.5		718.88	25548.7	25238.1
718.78	38515.8	38330.8	36275.5	36329.3	36403.7	36476.7	36457.4	37765.9		718.78	25380	25243.5
718.68	38179.2	38321	36250	36305	36373.7	36457.5	36427.3	37757.3		718.68	25172.9	25248.9
718.58	38210.7	38311.6	36228	36284.4	36347.6	36442.3	36401	37748.3		718.58	25477.6	25254.2
718.48	38298.5	38298.4	36205.4	36263.2	36321	36426.8	36374.2	37734.7		718.48	26261.8	25259.6
718.38	38287.8	38280.7	36181.5	36240.8	36293.4	36410.5	36346.3	37715.8		718.38	25221.9	25264.9
718.28	38322.8	38259.6	36157.5	36218.2	36265.8	36394.5	36318.4	37692.6		718.28	25665.6	25270.3
718.18	38294.3	38234.6	36132.8	36195.1	36237.7	36378.4	36289.9	37664.6		718.18	25967.1	25275.7
718.08	38136.1	38206.5	36108.1	36172.1	36209.8	36363	36261.6	37632.5		718.08	25894	25281
717.98	38265.2	38177	36085	36150.7	36183.6	36349.8	36235	37598		717.98	25349.9	25286.4
717.88	37882.7	38142.8	36060.1	36127.6	36155.7	36335.6	36206.7	37557.7		717.88	25558.7	25291.7
717.78	37945.5	38110.2	36039.3	36108.6	36132.1	36326.5	36182.6	37517.7		717.78	25589.5	25297.1
717.68	37992.7	38074.2	36017.6	36088.8	36107.6	36317.4	36157.7	37473.1		717.68	25420.2	25302.5
717.58	37895.7	38035.5	35995.1	36068.3	36082.5	36308.7	36132.1	37424.2		717.58	25432.9	25307.8
717.48	37833.9	37995.9	35973.4	36048.7	36058.3	36302.2	36107.4	37372.8		717.48	25959.4	25313.2
717.38	37696.8	37955.6	35952.2	36029.6	36034.8	36297.7	36083.3	37318.9		717.38	25393.4	25318.5
717.28	37802.6	37915.8	35932.3	36012	36012.6	36296.3	36060.7	37263.4		717.28	26018.8	25323.9
717.18	37846.1	37874.3	35910.9	35993	35989	36295.5	36036.6	37203.9		717.18	25646	25329.2
717.08	37605.2	37832.3	35888.9	35973.4	35964.9	36296.2	36011.9	37141.5		717.08	26216.2	25334.6
716.98	37471.3	37793.7	35869.3	35956.4	35943.2	36301.9	35989.8	37079.5		716.98	25340	25340
716.88	37608.3	37757.8	35851	35940.8	35923	36311.9	35969.1	37017.1		716.88	25338	25345.3
716.78	37822.3	37722.4	35831	35923.6	35901.1	36323.4	35946.6	36951.6		716.78	25505.4	25350.7
716.68	37815.4	37687.2	35808.3	35903.8	35876.6	36336	35921.6	36882.2		716.68	26272	25356
716.58	37562.5	37655.4	35785.4	35884	35852	36352.5	35896.4	36811.9		716.58	25616.2	25361.4
716.48	37506.5	37630.6	35765.1	35867	35830.1	36376.4	35874	36743.6		716.48	25691.6	25366.8
716.38	37339.6	37611.4	35745.2	35850.6	35808.6	36405.8	35852	36675.5		716.38	25484.8	25372.1
716.28	37619.7	37600	35727.1	35835.9	35788.8	36442.6	35831.8	36609.1		716.28	25816.8	25377.5
716.18	37571.5	37592	35705.5	35818.1	35765.8	36482.4	35808.2	36539.4		716.18	26030.1	25382.8
716.08	37558.4	37592	35684.2	35800.8	35743.1	36529.3	35784.9	36470.7		716.08	25787.4	25388.2
715.98	37976.8	37600.5	35662.8	35783.6	35720.3	36583.8	35761.7	36402.5		715.98	25965.6	25393.5
715.88	37624.7	37613.4	35636.4	35761.6	35692.6	36641.3	35733.4	36330.2		715.88	25748.2	25398.9
715.78	37917.2	37640.2	35613.8	35743.5	35668.6	36711.3	35709	36262.8		715.78	26202.9	25404.3
715.68	37969.3	37674.4	35587.5	35722.2	35641.1	36787.2	35680.9	36193		715.68	25847.8	25409.6
715.58	37793.8	37719.5	35560.3	35700.2	35612.7	36872.2	35652.1	36123.7		715.58	26023.4	25415
715.48	37943.3	37778.9	35534.8	35680.1	35586	36969.5	35624.9	36057.6		715.48	25916.6	25420.3
715.38	38135.1	37849.3	35507.4	35658.5	35557.4	37075.8	35595.9	35991.2		715.38	26069.9	25425.7
715.28	38188.7	37930.8	35477.4	35634.6	35526.4	37191.1	35564.3	35923.9		715.28	26277	25431.1
715.18	38268.2	38025.6	35446.5	35610.3	35494.4	37317.4	35531.9	35857.5		715.18	26123.9	25436.4
715.08	38436.5	38133.5	35414.3	35585	35461.2	37454.6	35498.2	35791.6		715.08	25828.4	25441.8
714.98	38589.4	38253.8	35379.8	35558	35425.7	37601.8	35462.3	35725.3		714.98	26183.8	25447.1
714.88	38702	38386.8	35343.2	35529.4	35388.2	37759.2	35424.3	35658.6		714.88	26104.8	25452.5
714.78	38650.7	38532.7	35304.9	35499.7	35348.9	37927	35384.6	35592.2		714.78	25715.3	25457.9
714.68	38689.1	38693.4	35266.8	35470.8	35309.9	38107	35345.1	35527.6		714.68	25917.1	25463.2
714.58	38889	38867.1	35227.7	35441.9	35269.9	38297.4	35304.8	35464		714.58	26031.6	25468.6
714.48	39087.2	39051.9	35186	35411.2	35227.3	38496.1	35261.7	35399.4		714.48	25919.5	25473.9
714.38	39429.2	39246.6	35141.5	35378.9	35182	38701.8	35216	35333.7		714.38	25803.8	25479.3
714.28	39569	39448.9	35092.6	35343.7	35132.3	38912	35165.9	35265.3		714.28	25742	25484.6
714.18	39648.2	39660.2	35041.5	35308.1	35080.5	39127.7	35113.6	35196.3		714.18	26705.7	25490
714.08	39738.2	39879.5	34989	35273.1	35027.2	39347.9	35059.9	35127.3		714.08	25768	25495.4
713.98	39980.6	40105.8	34934.8	35239.3	34972.3	39570.7	35004.6	35058.1		713.98	26357.4	25500.7
713.88	40319.1	40335.6	34877.2	35205.5	34914	39792.2	34946	34986.8		713.88	26255.2	25506.1
713.78	40619.1	40566.3	34815.2	35171.5	34851.3	40009.1	34882.8	34912.3		713.78	26130.1	25511.4
713.68	40542.9	40797	34749	35138.9	34784.4	40219.2	34815.6	34834.9		713.68	26346.7	25516.8
713.58	40588.9	41029.9	34682.9	35113.1	34717.7	40423.7	34748.5	34758.6		713.58	25671.3	25522.2
713.48	41317.9	41262.5	34615.5	35094.6	34649.7	40618.2	34680.1	34682.1		713.48	25678.7	25527.5
713.38	41451.4	41485.2	34539.1	35077.4	34572.6	40791.4	34602.7	34597.5		713.38	25977.8	25532.9
713.28	41473.5	41703.5	34460.3	35070.6	34493.2	40946.5	34522.9	34511.3		713.28	26084.7	25538.2
713.18	41786.1	41917.8	34380.3	35078.2	34412.6	41081.3	34442	34424.8		713.18	26203.2	25543.6
713.08	41814.2	42123.7	34295.8	35100	34327.6	41188.3	34356.6	34334.6		713.08	25888.5	25548.9
712.98	42228	42324.7	34210.1	35142.6	34241.2	41267.5	34269.9	34243.7		712.98	26157.4	25554.3
712.88	42325.8	42516.2	34118.6	35205.2	34149.2	41310.9	34177.6	34147.7		712.88	26192	25559.7
712.78	42626	42703	34025	35295.4	34055.1	41319.2	34083.1	34050.1		712.78	26190.5	25565
712.68	43085.1	42884.6	33926.9	35415.1	33956.5	41287.9	33984.2	33948.5		712.68	26109.1	25570.4
712.58	43110.2	43061.2	33822.4	35566.2	33851.6	41213.4	33878.9	33841		712.58	26591.8	25575.7
712.48	43202.6	43241.1	33716.5	35757.6	33745.1	41099.9	33772.2	33732.4		712.48	26476.5	25581.1
712.38	43736.6	43426.5	33608.3	35991.4	33636.5	40946.9	33663.2	33621.9		712.38	26629.4	25586.5
712.28	44109.3	43616.2	33492.8	36265.5	33520.5	40750.2	33546.9	33504.3		712.28	26278.1	25591.8
712.18	44163.3	43815.7	33371.7	36583.5	33398.9	40513.6	33425.1	33381.5		712.18	26633.2	25597.2
712.08	44355.1	44031	33248.6	36948.8	33275.4	40243.2	33301.3	33256.9		712.08	26243.8	25602.5
711.98	44365.6	44263	33122	37359.3	33148.3	39940.4	33173.9	33129		711.98	26388.1	25607.9
711.88	45003.5	44514	32993.7	37813.8	33019.7	39611	33044.9	32999.6		711.88	26186.3	25613.3
711.78	45085.6	44775.8	32856.8	38300.5	32882.3	39251.2	32907.2	32861.7		711.78	26444.8	25618.6
711.68	45381	45052	32717.3	38819.4	32742.4	38870.8	32767.1	32721.4		711.68	25752.9	25624
711.58	45437.3	45334.3	32572.8	39358.4	32597.6	38471.5	32622	32576.3		711.58	25974.4	25629.3
711.48	45781.4	45618.3	32426.1	39909.8	32450.5	38058.9	32474.6	32429		711.48	26100.8	25634.7
711.38	45774.6	45890.2	32273.8	40456.4	32297.8	37633.4	32321.6	32276.2		711.38	26329.3	25640
711.28	46144.3	46141.9	32119.8	40987.1	32143.4	37201.9	32167	32121.8		711.28	26180.8	25645.4
711.18	45983.2	46354.9	31959.9	41480.8	31983.1	36762.5	32006.5	31961.5		711.18	26785.2	25650.8
711.08	46078.8	46518.5	31799.9	41924.1	31822.8	36324.1	31845.9	31801.3		711.08	27357.5	25656.1
710.98	46276.7	46612.7	31637.1	42295.1	31659.6	35885.7	31682.5	31638.2		710.98	26539.5	25661.5
710.88	45936.7	46618.5	31470.1	42572.4	31492.3	35448.2	31514.9	31471		710.88	25951.4	25666.8
710.78	45588.9	46525.6	31305.1	42744.4	31327	35019.5	31349.3	31305.8		710.78	26540.4	25672.2
710.68	45822.4	46320.5	31142.2	42796.1	31163.7	34600.8	31185.9	31142.8		710.68	26677.7	25677.6
710.58	45464.3	45987.7	30974.8	42710.6	30996	34187	31017.9	30975.2		710.58	26912.4	25682.9
710.48	45167.1	45530.6	30809.5	42490.6	30830.4	33785.6	30852.1	30809.9		710.48	26584.5	25688.3
710.38	44582.3	44952.3	30645.7	42138.2	30666.4	33396.8	30687.8	30646.1		710.38	26289.1	25693.6
710.28	44150.9	44265.7	30486.8	41665.7	30507.1	33024.6	30528.3	30487		710.28	26324.8	25699
710.18	43952.8	43483.1	30331	41085.4	30351	32667.4	30372	30331.2		710.18	26973.9	25704.4
710.08	43216.2	42620.7	30175.6	40412.8	30195.4	32323	30216.1	30175.8		710.08	26914.5	25709.7
709.98	42224.9	41703.2	30026.8	39672.8	30046.3	31997.5	30066.9	30027		709.98	26751.9	25715.1
709.88	41608.7	40754.1	29887.7	38888.9	29907	31694	29927.3	29887.8		709.88	26381.5	25720.4
709.78	40593.8	39787.4	29754	38075.4	29773	31408	29793.1	29754.1		709.78	26895.2	25725.8
709.68	39551.4	38824.6	29630.4	37254	29649.1	31143.6	29669	29630.5		709.68	26396.4	25731.1
709.58	38463	37882.4	29517.3	36441.8	29535.7	30901.2	29555.4	29517.3		709.58	26566.2	25736.5
709.48	37673.7	36973.6	29415.2	35652.1	29433.4	30680.8	29452.9	29415.3		709.48	26879.6	25741.9
709.38	36332.2	36106.8	29321	34894	29339	30478.5	29358.3	29321.1		709.38	26802.5	25747.2
709.28	35060.8	35296.7	29241.1	34182.9	29258.8	30300.3	29277.9	29241.1		709.28	26636.8	25752.6
709.18	34112.1	34548.8	29174.7	33524.8	29192.2	30144.8	29211.1	29174.7		709.18	26867	25757.9
709.08	33340.7	33865	29118.4	32922.2	29135.7	30007.9	29154.4	29118.4		709.08	26553.2	25763.3
708.98	32612.3	33244.9	29070.2	32375.5	29087.3	29887	29105.8	29070.2		708.98	26552.3	25768.7
708.88	32098	32689.8	29029.8	31886.4	29046.7	29781.3	29065	29029.8		708.88	26960.6	25774
708.78	31321.1	32196.2	28994.8	31452.1	29011.4	29687.6	29029.6	28994.8		708.78	26436.9	25779.4
708.68	31005.5	31764.8	28968.3	31073.9	28984.7	29608.4	29002.7	28968.3		708.68	26461.5	25784.7
708.58	31109.1	31388	28945.1	30744.8	28961.2	29538	28979.1	28945.1		708.58	27295.2	25790.1
708.48	30747.3	31056.8	28920.4	30456.5	28936.4	29471.2	28954	28920.4		708.48	26610.6	25795.4
708.38	30454.9	30772.8	28899.5	30210.7	28915.3	29412.6	28932.8	28899.5		708.38	27167	25800.8
708.28	30480.8	30530.5	28881.8	30002.7	28897.4	29361.1	28914.7	28881.8		708.28	26453.3	25806.2
708.18	30115.7	30321.7	28863.6	29824.7	28879	29312.7	28896.1	28863.6		708.18	26137.5	25811.5
708.08	30062.4	30146.7	28849.3	29677.2	28864.5	29271.4	28881.5	28849.3		708.08	26142.3	25816.9
707.98	30067.2	29997.7	28835.5	29553	28850.5	29233.3	28867.3	28835.5		707.98	26053.8	25822.2
707.88	29990.6	29870.3	28821.4	29447.9	28836.2	29197.4	28852.9	28821.4		707.88	25971	25827.6
707.78	29904.1	29761.8	28808.1	29359.7	28822.7	29164.5	28839.2	28808.1		707.78	26162.2	25833
707.68	29906.5	29669.4	28795.6	29285.5	28810	29134.2	28826.4	28795.6		707.68	27225.5	25838.3
707.58	29563.2	29589.5	28782.9	29222.1	28797.2	29105.5	28813.4	28782.9		707.58	26849.8	25843.7
707.48	29751.1	29523.5	28774	29171.3	28788.1	29081.9	28804.2	28774		707.48	26357.9	25849
707.38	29688.6	29463.8	28762.9	29125.4	28776.8	29057.4	28792.7	28762.9		707.38	26872	25854.4
707.28	29350.6	29411.5	28752.3	29085.8	28766.1	29034.7	28781.8	28752.3		707.28	26709.4	25859.8
707.18	29666.3	29368.3	28745.5	29054.4	28759.1	29016.6	28774.7	28745.5		707.18	26543.3	25865.1
707.08	29317.3	29326	28735	29023	28748.5	28995.7	28763.9	28735		707.08	26525.4	25870.5
706.98	29516.1	29291.2	28728.3	28998.2	28741.7	28979.4	28757	28728.3		706.98	26428.6	25875.8
706.88	29558.6	29257	28719.3	28973.4	28732.5	28961.5	28747.7	28719.3		706.88	26419.8	25881.2
706.78	29465	29224.6	28709.8	28949.9	28722.8	28943.5	28737.8	28709.8		706.78	26455.5	25886.5
706.68	29408.1	29195.2	28701.2	28928.7	28714	28927	28728.9	28701.2		706.68	26905.3	25891.9
706.58	29207	29168.1	28693.1	28909.4	28705.8	28911.6	28720.6	28693.1		706.58	26598.9	25897.3
706.48	29214.1	29144.5	28687.2	28893.2	28699.8	28898.8	28714.4	28687.2		706.48	26312.8	25902.6
706.38	29179.9	29122.1	28681.2	28877.8	28693.7	28886.2	28708.2	28681.2		706.38	26626.4	25908
706.28	29250.4	29101.1	28675.5	28863.4	28687.8	28874.3	28702.2	28675.5		706.28	26309.3	25913.3
706.18	29287.1	29080.1	28669	28848.7	28681.2	28861.8	28695.4	28669		706.18	26380	25918.7
706.08	29217.6	29059.5	28661.9	28834.1	28674	28849.1	28688.1	28661.9		706.08	26804.6	25924.1
705.98	29185.4	29040.3	28655.6	28820.7	28667.5	28837.4	28681.5	28655.6		705.98	26105.4	25929.4
705.88	29241.8	29022.1	28649.5	28808.1	28661.3	28826.2	28675.2	28649.5		705.88	26301.7	25934.8
705.78	29453.5	29003.9	28642.8	28795.1	28654.5	28814.5	28668.2	28642.8		705.78	26683.5	25940.1
705.68	29231.6	28983.7	28633.5	28780	28645.1	28800.6	28658.7	28633.5		705.68	26727.9	25945.5
705.58	29206.6	28966.5	28626.7	28767.6	28638.1	28789.3	28651.6	28626.7		705.58	27171.9	25950.8
705.48	29133.4	28950	28620.1	28755.8	28631.4	28778.3	28644.8	28620.1		705.48	26515.8	25956.2
705.38	28869.8	28934.7	28614.3	28745	28625.4	28768.3	28638.7	28614.3		705.38	26401.7	25961.6
705.28	29256.4	28922.7	28611.3	28737.4	28622.4	28761.4	28635.5	28611.3		705.28	26294.1	25966.9
705.18	29113.7	28906.8	28604	28725.6	28614.9	28750.2	28628	28604		705.18	26386	25972.3
705.08	29123.9	28892.7	28598.2	28715.6	28609	28740.7	28621.9	28598.2		705.08	26615.1	25977.6
704.98	29127.1	28878.8	28592.2	28705.6	28602.9	28731.2	28615.7	28592.2		704.98	26544.3	25983
704.88	29116.5	28865.2	28586.1	28695.7	28596.7	28721.7	28609.4	28586.1		704.88	26361.5	25988.4
704.78	29175.7	28851.9	28580	28686	28590.5	28712.3	28603.1	28580		704.78	26493	25993.7
704.68	28871	28838.2	28573.2	28675.8	28583.6	28702.3	28596.1	28573.2		704.68	26006.5	25999.1
704.58	29103	28828.1	28569.8	28669.1	28580.1	28695.9	28592.5	28569.8		704.58	25870.5	26004.4
704.48	28965.9	28815.6	28563.8	28659.9	28573.9	28686.8	28586.2	28563.8		704.48	26143.1	26009.8
704.38	29042.8	28804.9	28559.2	28652.4	28569.2	28679.4	28581.4	28559.2		704.38	26267.3	26015.2
704.28	28916.5	28793.5	28553.7	28644	28563.6	28671.1	28575.7	28553.7		704.28	26112.2	26020.5
704.18	28812.6	28783.7	28549.5	28637.2	28559.4	28664.3	28571.4	28549.5		704.18	26716	26025.9
704.08	28862.6	28775.2	28546.5	28631.5	28556.3	28658.7	28568.2	28546.5		704.08	26691.5	26031.2
703.98	28979.8	28766.3	28542.9	28625.5	28552.6	28652.6	28564.4	28542.9		703.98	26419.5	26036.6
703.88	28935.9	28756.2	28537.9	28618.1	28547.5	28645.2	28559.2	28537.9		703.88	26568.7	26041.9
703.78	29010.5	28746.8	28533.4	28611.3	28542.9	28638.3	28554.5	28533.4		703.78	26362.2	26047.3
703.68	28887.3	28736.6	28528	28603.7	28537.3	28630.7	28548.8	28528		703.68	26419.3	26052.7
703.58	28996.3	28728	28523.8	28597.5	28533.2	28624.4	28544.6	28523.8		703.58	25684.4	26058
703.48	28910.8	28718.2	28518.5	28590.1	28527.7	28616.8	28539	28518.5		703.48	26027.7	26063.4
703.38	28980	28709.5	28514	28583.7	28523.1	28610.3	28534.3	28514		703.38	26249.2	26068.7
703.28	28787.4	28700	28508.7	28576.5	28517.7	28603	28528.8	28508.7		703.28	26230.7	26074.1
703.18	28828.1	28692.9	28505.5	28571.5	28514.5	28597.9	28525.5	28505.5		703.18	26629.2	26079.5
703.08	28770.9	28685.4	28501.8	28566.1	28510.7	28592.3	28521.6	28501.8		703.08	26694.5	26084.8
702.98	28954.5	28678.6	28498.8	28561.4	28507.5	28587.5	28518.4	28498.8		702.98	26099.9	26090.2
702.88	28860.9	28669.8	28493.5	28554.6	28502.3	28580.5	28513	28493.5		702.88	26283.5	26095.5
702.78	28987.5	28662.1	28489.4	28548.9	28498	28574.6	28508.7	28489.4		702.78	26673.5	26100.9
702.68	28892.6	28653	28483.7	28541.8	28492.2	28567.2	28502.8	28483.7		702.68	26547.8	26106.2
702.58	28650.3	28645.1	28479	28535.7	28487.5	28561	28498	28479		702.58	26938.3	26111.6
702.48	28800	28640	28477.1	28532.4	28485.5	28557.4	28495.9	28477.1		702.48	26537.3	26117
702.38	28708.6	28633.2	28473.4	28527.4	28481.7	28552.2	28492.1	28473.4		702.38	26463.3	26122.3
702.28	28648.5	28627.6	28470.7	28523.4	28478.9	28548.1	28489.2	28470.7		702.28	27108.5	26127.7
702.18	28785.3	28622.6	28468.7	28520.2	28476.8	28544.6	28487	28468.7		702.18	26867.2	26133
702.08	28632.4	28616.2	28465.1	28515.4	28473.2	28539.6	28483.3	28465.1		702.08	26530.9	26138.4
701.98	28855.9	28611.6	28463.2	28512.3	28471.2	28536.3	28481.2	28463.2		701.98	26031.8	26143.8
701.88	28613.7	28604.4	28458.7	28506.7	28466.6	28530.5	28476.6	28458.7		701.88	26381.8	26149.1
701.78	28493.1	28600.1	28456.9	28503.9	28464.8	28527.4	28474.7	28456.9		701.78	26617.4	26154.5
701.68	28538.7	28597.2	28456.5	28502.5	28464.3	28525.8	28474.1	28456.5		701.68	26418.2	26159.8
701.58	28695.7	28593.8	28455.5	28500.5	28463.3	28523.6	28473	28455.5		701.58	26321.5	26165.2
701.48	28496.8	28588.7	28452.8	28496.8	28460.5	28519.7	28470.2	28452.8		701.48	26178.5	26170.6
701.38	28685.1	28585.9	28452.3	28495.4	28459.9	28518	28469.5	28452.3		701.38	27387.9	26175.9
701.28	28674.9	28581	28449.7	28491.8	28457.2	28514.2	28466.7	28449.7		701.28	26833.8	26181.3
701.18	28802.9	28576.2	28447.1	28488.4	28454.6	28510.5	28464	28447.1		701.18	26558.5	26186.6
701.08	28440.6	28570	28443	28483.4	28450.4	28505.4	28459.8	28443		701.08	26152.9	26192
700.98	28585.1	28568	28443	28482.6	28450.4	28504.4	28459.7	28443		700.98	26762.6	26197.3
700.88	28600	28564.4	28441.4	28480.2	28448.7	28501.7	28458	28441.4		700.88	26203.1	26202.7
700.78	28640.4	28560.6	28439.6	28477.6	28446.8	28498.9	28456	28439.6		700.78	26922.6	26208.1
700.68	28557.8	28556.4	28437.3	28474.6	28444.5	28495.7	28453.6	28437.3		700.68	26273.6	26213.4
700.58	28699	28553.1	28436	28472.5	28443.1	28493.3	28452.1	28436		700.58	26608.9	26218.8
700.48	28539.8	28548.3	28433	28468.8	28440	28489.4	28449	28433		700.48	26425.7	26224.1
700.38	28168	28545.3	28431.7	28466.9	28438.7	28487.3	28447.7	28431.7		700.38	26676.6	26229.5
700.28	28286.2	28546.6	28434.8	28469.2	28441.7	28489.4	28450.5	28434.8		700.28	26531.6	26234.9
700.18	28344.3	28546.6	28436.5	28470.2	28443.3	28490.3	28452.1	28436.5		700.18	25958	26240.2
700.08	28484.6	28546	28437.5	28470.7	28444.3	28490.5	28453	28437.5		700.08	26531.1	26245.6
699.98	28358.2	28543.8	28437	28469.5	28443.7	28489.1	28452.4	28437		699.98	26391.6	26250.9
699.88	28486.9	28543.2	28437.9	28469.8	28444.5	28489.2	28453.2	28437.9		699.88	26312.3	26256.3
699.78	28472.2	28541.1	28437.3	28468.7	28443.9	28487.9	28452.5	28437.3		699.78	26091.1	26261.7
699.68	28436.9	28539.2	28436.9	28467.7	28443.5	28486.7	28452	28436.9		699.68	26251.6	26261.7

## Sheet: Fig 1j
Fec1.5/GO								GO
Binding energy (eV)	Intensity (a.u.)							Binding energy (eV)	Intensity (a.u.)
				C-C/C-H	C-O	C=O						C-C/C-H	C-O	C=O
297.68	15804.3							297.68	14935.2
297.58	15606.5							297.58	14613.1
297.48	15891.7							297.48	14914.3
297.38	15804.6							297.38	14578
297.28	15468.6							297.28	14434.7
297.18	15138.1							297.18	14734
297.08	15142.1							297.08	14210.2
296.98	14851							296.98	14110.9
296.88	14723.3							296.88	14474.3
296.78	14619.2							296.78	13843.9
296.68	14970.3							296.68	13910.8
296.58	14607.5							296.58	14186
296.48	14636.6							296.48	13850.6
296.38	14446.5							296.38	13588.8
296.28	14183.1							296.28	13532.4
296.18	14324.9	1051	2673	8270	5466	10302		296.18	13528.8	1051	2673	8270	5466	10302
296.08	14235.3	1032	2670	8253	5487	10323		296.08	13380.3	1032	2670	8253	5487	10323
295.98	14179.8	1055	2657	8245	5521	10299		295.98	13353.6	1055	2657	8245	5521	10299
295.88	13763.9	1056	2656	8228	5549	10298		295.88	12854.4	1056	2656	8228	5549	10298
295.78	13684.7	1069	2641	8243	5537	10281		295.78	12924.2	1069	2641	8243	5537	10281
295.68	14091.4	1091	2634	8248	5526	10262		295.68	13343.5	1091	2634	8248	5526	10262
295.58	14077.9	1093	2624	8263	5515	10240		295.58	13179.2	1093	2624	8263	5515	10240
295.48	13757.2	1096	2610	8263	5486	10244		295.48	12892.6	1096	2610	8263	5486	10244
295.38	13732.2	1092	2588	8282	5479	10244		295.38	12639.5	1092	2588	8282	5479	10244
295.28	13394.4	1084	2575	8285	5460	10237		295.28	12597	1084	2575	8285	5460	10237
295.18	13978.1	1056	2602	8296	5465	10272		295.18	12862.3	1056	2602	8296	5465	10272
295.08	13424.7	1035	2622	8300	5510	10280		295.08	13095.5	1035	2622	8300	5510	10280
294.98	13292.5	1037	2608	8288	5530	10280		294.98	12329.3	1037	2608	8288	5530	10280
294.88	13179.9	1024	2634	8288	5525	10298		294.88	12383.3	1024	2634	8288	5525	10298
294.78	13180	1031	2652	8336	5494	10294		294.78	12354.2	1031	2652	8336	5494	10294
294.68	12860.5	1023	2646	8341	5461	10299		294.68	12609.4	1023	2646	8341	5461	10299
294.58	13037.1	1057	2636	8371	5443	10278		294.58	12161.9	1057	2636	8371	5443	10278
294.48	12796.5	1052	2615	8373	5452	10285		294.48	12201	1052	2615	8373	5452	10285
294.38	12259.9	1064	2581	8354	5450	10297		294.38	12297.4	1064	2581	8354	5450	10297
294.28	12644.3	1060	2571	8333	5448	10299		294.28	12041.3	1060	2571	8333	5448	10299
294.18	12515.7	1042	2565	8327	5505	10317		294.18	12097.6	1042	2565	8327	5505	10317
294.08	12338.4	1022	2562	8327	5562	10303		294.08	11992.2	1022	2562	8327	5562	10303
293.98	12146.8	993	2562	8319	5564	10306		293.98	11877.8	993	2562	8319	5564	10306
293.88	12609.9	988	2588	8326	5584	10302		293.88	12348.7	988	2588	8326	5584	10302
293.78	12418.5	964	2588	8379	5574	10291		293.78	11929.8	964	2588	8379	5574	10291
293.68	12283	949	2585	8363	5575	10283		293.68	12125	949	2585	8363	5575	10283
293.58	12453.7	969	2593	8405	5584	10279		293.58	11430.5	969	2593	8405	5584	10279
293.48	12135.8	951	2603	8401	5603	10291		293.48	12191.3	951	2603	8401	5603	10291
293.38	12430	1001	2581	8393	5606	10282		293.38	11630.2	1001	2581	8393	5606	10282
293.28	12209	1041	2567	8383	5574	10288		293.28	11971.9	1041	2567	8383	5574	10288
293.18	12118.8							293.18	12124.3
293.08	12174.6							293.08	12019.2
292.98	12362.8							292.98	12193.3
292.88	11859.6							292.88	12126.2
292.78	11950							292.78	11845.7
292.68	11869.6							292.68	11800.9
292.58	12017							292.58	12261.5
292.48	12254.3							292.48	12132.3
292.38	12156.5							292.38	12008.5
292.28	11956.7							292.28	12041.8
292.18	12101.1							292.18	12731
292.08	12243.9							292.08	12247.1
291.98	12541.8							291.98	12421.7
291.88	12241.6							291.88	12731.2
291.78	12475.6	13461.6	12475.6	12694.4	12598.4	13120.1		291.78	12635.1	13114.2	12635.1	12790	12952.8	12641.5
291.68	12523	13506.7	12475.6	12700.6	12603.1	13154.2		291.68	12331.2	13134.6	12635.1	12794.5	12965.6	12644.7
291.58	13176.3	13555.2	12475.5	12707	12608.1	13191.1		291.58	12595.6	13158	12635.6	12799.7	12979.7	12649.9
291.48	13455.7	13606.5	12474.5	12712.8	12612.5	13230.3		291.48	12602.6	13184.1	12635.7	12804.6	12994.2	12656.7
291.38	13905.7	13661.9	12473	12718.4	12616.7	13272.8		291.38	12917.9	13214	12635.8	12809.7	13009.6	12666.2
291.28	14125.2	13721.6	12470.9	12723.6	12620.7	13319.1		291.28	13000	13248.5	12635.3	12814.5	13025.5	12679.1
291.18	14387.3	13786.9	12468.5	12728.9	12624.7	13370.2		291.18	12651.2	13289.3	12634.6	12819.4	13042.2	12697
291.08	14680.6	13858.7	12465.6	12734.2	12628.7	13427.1		291.08	13153	13339.2	12634.6	12825.1	13060.8	12722.4
290.98	14399.4	13938.4	12462.3	12739.4	12632.8	13490.9		290.98	13141.1	13398.9	12633.6	12830.3	13079.8	12756.2
290.88	14899	14028.2	12459.5	12745.4	12637.7	13564		290.88	13768.3	13472.3	12632.7	12835.7	13100.2	12801.9
290.78	14938.8	14129	12455.9	12751.1	12642.5	13647.1		290.78	14040.3	13561.8	12630.6	12840.3	13121	12861.8
290.68	14791.1	14244	12452.2	12757.2	12647.8	13743.4		290.68	13672.6	13672.3	12628.1	12844.8	13143	12940.7
290.58	15155.7	14376.4	12448.7	12764	12654	13855.9		290.58	13779.2	13810.1	12626.2	12850.2	13167.6	13044.7
290.48	14349.8	14529	12444.7	12770.8	12660.4	13987.3		290.48	13874	13980.4	12624.1	12855.9	13194	13178.7
290.38	15247.9	14707.6	12441.9	12779.3	12668.7	14143.4		290.38	14494.9	14190	12621.8	12861.8	13222.6	13349.3
290.28	14860.5	14914.5	12437.7	12787.1	12676.6	14326.2		290.28	14591.8	14445.4	12618.4	12866.9	13252.5	13562.8
290.18	15194.6	15157.2	12434.1	12796.1	12686.1	14543.3		290.18	15339.3	14756.2	12614.8	12872.4	13285.1	13828.4
290.08	15464.8	15440.6	12430	12805.3	12696.1	14799.3		290.08	15194.9	15130.2	12609.9	12877	13319.5	14153.5
289.98	15393.8	15771.4	12425.5	12814.8	12706.9	15100.8		289.98	15844.7	15578.2	12605.2	12882.4	13357.6	14548.6
289.88	15830.8	16156.9	12421.1	12825.2	12719.2	15454.8		289.88	16159	16108.1	12599.3	12887.1	13398.5	15021.1
289.78	15994.7	16603.1	12416.1	12835.8	12732.3	15867.1		289.78	16585.5	16729.4	12592.9	12891.9	13443.2	15579.9
289.68	16507.2	17117.4	12410.8	12847.1	12746.9	16345		289.68	17476.1	17450.1	12585.6	12896.6	13492.2	16232.5
289.58	17609	17705.2	12404.7	12858.6	12762.6	16893.4		289.58	17931.2	18276.2	12576.7	12900.4	13545.4	16983.8
289.48	18129.4	18370.6	12397	12869.5	12778.9	17516.2		289.48	18979.3	19213	12567	12904.1	13604.4	17838.4
289.38	18729.4	19118	12388.5	12880.9	12796.8	18217.3		289.38	20127.2	20262	12555.3	12906.8	13669.5	18796.4
289.28	20253	19948.4	12379.1	12892.6	12816.7	18997.5		289.28	21616.7	21422.2	12541.6	12908.2	13742.1	19855
289.18	21368.7	20860.1	12367.5	12903.4	12837.7	19854		289.18	22296.1	22690.4	12525.1	12908	13824.3	21008.3
289.08	22066.7	21848.9	12354.1	12914	12861.1	20782.1		289.08	24156.3	24061.7	12507.3	12907.5	13921.8	22247
288.98	23125.4	22907.6	12339.7	12925.1	12888.8	21773.1		288.98	25989.5	25526	12486.2	12904.9	14038.9	23554.5
288.88	24478	24023	12323.8	12936.5	12922	22812		288.88	27370.3	27075	12461.6	12900.1	14186.5	24911.8
288.78	25485.5	25176.6	12305.8	12947.8	12963.2	23877.1		288.78	28531.3	28703.1	12434.6	12894.2	14382.3	26295.8
288.68	26302.8	26346.5	12286.2	12959.6	13018.4	24941		288.68	30493.4	30411.5	12405.3	12887.7	14653.6	27680.8
288.58	27462.7	27504.8	12265.5	12972.6	13096.5	25966.6		288.58	32524.1	32208.8	12372.5	12879.4	15039.5	29034.9
288.48	28377.4	28620	12242.9	12986.4	13211.7	26907.8		288.48	34423.9	34122.9	12335.9	12869.1	15599.5	30326
288.38	29398.8	29663.8	12219	13001.6	13387.5	27712.8		288.38	35570.9	36204.9	12295.7	12857.5	16417.5	31521.5
288.28	30604.3	30617.8	12193.6	13018.4	13659.4	28327.2		288.28	38179.5	38535.8	12253.5	12846	17606.9	32589.9
288.18	31331.3	31486.8	12166.3	13036.8	14080	28702.6		288.18	40618.1	41227.4	12206.4	12832.4	19309	33498.8
288.08	31971.5	32311.7	12137.9	13058.1	14723.6	28805.8		288.08	44185.6	44423.9	12154.8	12817.3	21695.1	34221
287.98	32736.7	33179.2	12108.5	13082.7	15688.3	28625.3		287.98	48129.1	48291.4	12096.6	12799.4	24953.6	34731.7
287.88	34497	34224.7	12078	13111.2	17095.2	28174.2		287.88	52839.3	53005	12031.1	12778.5	29275.6	35013.1
287.78	35967	35621.8	12044.8	13142.8	19082.1	27486.4		287.78	59359.5	58718.7	11957	12754.7	34824.6	35053.4
287.68	37731.8	37568.1	12009.3	13179.2	21796.6	26610.9		287.68	66576.9	65539.1	11870.9	12726.3	41708.8	34845.7
287.58	40306.6	40250.7	11971.2	13221.5	25370	25601.6		287.58	74151	73481.7	11771.5	12694.9	49937.2	34392.6
287.48	43918.5	43814.1	11929.2	13271.1	29892.2	24509.3		287.48	82259.7	82441.2	11658.2	12664.1	59389.6	33703.9
287.38	48092.7	48324.9	11881.8	13330.1	35381.1	23377.4		287.38	92620.7	92162.9	11529.9	12639.6	69787	32796
287.28	54235	53740.4	11828.2	13403.9	41750.9	22241.8		287.28	102146	102224	11382.6	12627.4	80674	31687.9
287.18	60291.5	59891.5	11765.3	13499	48796.2	21127		287.18	112206	112062	11217.7	12644	91445.9	30407.8
287.08	66567.3	66472.5	11693.5	13630.1	56175.6	20053.7		287.08	121260	120974	11034.3	12710.3	101346	28985.5
286.98	73578.5	73056.5	11612.1	13819.1	63426	19035.8		286.98	127755	128185	10834	12858.9	109539	27455.3
286.88	78958.7	79126.9	11520.4	14097.9	69988.5	18081.2		286.88	131437	132949	10621.6	13137.2	115201	25854.6
286.78	83591.5	84136.4	11420.4	14516.4	75263.6	17197.3		286.78	133298	134691	10402.2	13607.1	117667	24221
286.68	85999.4	87593.7	11313.5	15143	78691.5	16386.3		286.68	132709	133183	10178.9	14346.2	116608	22586.8
286.58	88915.3	89172.1	11202.9	16071.4	79855.8	15650.5		286.58	127767	128656	9956.36	15451.1	112134	20983.7
286.48	88020	88824.6	11087.7	17419.6	78594.3	14986		286.48	122564	121762	9742.34	17040.4	104763	19442.9
286.38	87192.3	86846.3	10973.7	19342	75058.1	14393.7		286.38	114859	113414	9537.4	19241.8	95262.8	17983.9
286.28	84306.2	83817.7	10860.8	22016.1	69655.6	13867.7		286.28	105731	104619	9346.07	22196.7	84488.8	16626
286.18	80918.7	80495.7	10752	25649.7	62945.7	13404.3		286.18	97450.3	96332.8	9170.98	26050	73243.5	15381.2
286.08	79223.2	77693.1	10648	30459.7	55531.7	12997.8		286.08	90138.2	89382.1	9010.61	30929.2	62219.7	14254.4
285.98	77424.9	76174.9	10546.4	36656.3	47972.4	12639.1		285.98	84885.6	84408.4	8863.24	36936.1	51953	13245.8
285.88	76782.3	76588	10447.4	44423.9	40737	12321.9		285.88	81727.2	81832.8	8725.14	44125.2	42807.3	12350.6
285.78	80128.9	79395.6	10349.1	53883	34172.1	12038.6		285.78	80900.1	81842.2	8592.53	52484.3	34981.6	11561.3
285.68	84433.1	84836.1	10245.7	65067.7	28481.6	11778.1		285.68	82708.7	84393.3	8461.18	61927.4	28521	10867.3
285.58	89962.5	92902.7	10135.8	77885.1	23755	11534.3		285.58	88081	89230.9	8326.3	72265.6	23361.3	10256.5
285.48	100199	103338	10017.5	92095.5	19975.9	11301.3		285.48	93150.8	95917.6	8181.42	83210.5	19355.8	9714.11
285.38	113429	115641	9883.9	107291	17049.2	11068.8		285.38	102474	103883	8027.07	94382.7	16322.7	9231.69
285.28	128294	129107	9730.5	122898	14840.2	10829.4		285.28	111665	112448	7855.5	105306	14060.8	8792.69
285.18	141215	142882	9554.84	138213	13199.4	10578.5		285.18	121237	120899	7666.92	115458	12386	8388.57
285.08	155918	155999	9359.78	152412	11989.7	10316.9		285.08	129859	128506	7460.61	124277	11139.5	8010.63
284.98	169834	167450	9142.64	164609	11085.9	10040.5		284.98	136217	134589	7238.27	131218	10194.3	7653.2
284.88	180112	176272	8904.56	173941	10390	9749.22		284.88	142764	138570	7003.97	135808	9455.95	7313.8
284.78	186448	181648	8650.9	179670	9832.44	9447.5		284.78	143169	140021	6757.36	137697	8852.43	6986.38
284.68	187438	183029	8387.5	181298	9365.15	9140.36		284.68	141250	138739	6509.55	136736	8344.66	6677.09
284.58	183849	180214	8122.22	178664	8959.56	8835.08		284.58	135641	134744	6264.79	132984	7903.52	6386.11
284.48	176191	173396	7861.87	171983	8598.66	8537.99		284.48	129720	128278	6029.76	126707	7513.97	6116.72
284.38	164060	163104	7612.48	161800	8273.53	8254.71		284.38	118807	119746	5805.08	118326	7162.89	5866.77
284.28	147639	150102	7380.68	148890	7981.77	7991.56		284.28	108896	109668	5599.8	108374	6850.83	5643.12
284.18	132321	135255	7172.89	134121	7724.38	7754.65		284.18	96979.5	98587.8	5412.15	97399.2	6570.67	5442.27
284.08	116917	119438	6987.47	118375	7496.59	7542.16		284.08	85565.5	87056.1	5245.81	85958.4	6322.76	5266.53
283.98	98957.3	103464	6824.6	102462	7296.68	7354.06		283.98	72706.2	75568.9	5099.9	74550.6	6104.09	5114.01
283.88	84669.9	88029.8	6688.1	87084.7	7127.3	7193.98		283.88	62138.4	64551.8	4977.1	63603.6	5915.82	4986.6
283.78	71119.4	73679.8	6572.57	72786.2	6982.32	7056.4		283.78	52813.3	54334.1	4873.26	53448.2	5752.78	4879.6
283.68	58974.7	60785.9	6476.94	59939.5	6860.12	6940.11		283.68	43864.5	45137.7	4786.17	44307.8	5611.88	4790.36
283.58	49478.5	49569.7	6399.16	48766.8	6758.28	6842.95		283.58	36400.3	37097.6	4715.18	36318.2	5491.83	4717.92
283.48	40807.2	40100.7	6335.34	39337.8	6672.56	6760.93		283.48	30378.1	30254.9	4657.62	29521.3	5389.4	4659.4
283.38	34037.5	32331.1	6284.26	31605.4	6601.52	6692.73		283.38	25874.7	24577.8	4610.9	23886	5301.55	4612.04
283.28	28477.5	26125.8	6243.14	25434.5	6542.14	6635.49		283.28	21188.2	19981.2	4572.27	19327.6	5225.14	4572.99
283.18	23194.6	21290.2	6210.2	20630.8	6492.45	6587.35		283.18	17533.3	16343.4	4542.09	15724.9	5160.15	4542.54
283.08	19832.2	17611.4	6185.04	16981.7	6451.89	6547.84		283.08	14624.7	13526.9	4518.49	12940.7	5104.42	4518.77
282.98	16552.7	14870.3	6164.82	14268.4	6417.49	6514.07		282.98	12710.5	11389.4	4500.13	10833	5056.35	4500.31
282.88	14267.5	12866	6149.43	12290	6389.01	6485.86		282.88	11279.9	9795.48	4485.22	9266.69	5013.9	4485.32
282.78	12226.1	11421.7	6137.4	10869.9	6364.87	6461.7		282.78	9679.99	8624.92	4472.88	8121.71	4976.02	4472.94
282.68	10820.3	10390.7	6128.38	9861.64	6344.63	6441.19		282.68	8168.72	7775.46	4463.42	7296.04	4942.8	4463.45
282.58	9800.27	9657.26	6121.43	9149.52	6327.26	6423.34		282.58	7547.31	7164.17	4456.69	6706.9	4913.94	4456.71
282.48	9103.76	9132.85	6115.98	8645.15	6312.12	6407.54		282.48	6757.54	6724.02	4451.07	6287.4	4887.68	4451.08
282.38	8511.89	8752.41	6111.55	8283.56	6298.67	6393.28		282.38	6335.12	6405.6	4446.88	5988.28	4864.2	4446.89
282.28	8027.51	8469.93	6108	8018.84	6286.69	6380.39		282.28	5862.3	6171.7	4443.45	5772.42	4842.73	4443.45
282.18	7146.48	8253.38	6105.15	7819.05	6275.98	6368.65		282.18	5523.3	5996.05	4440.87	5613.68	4823.24	4440.88
282.08	6730.53	8082.15	6103.61	7663.66	6267.07	6358.64		282.08	5274.52	5860.23	4438.91	5493.72	4805.41	4438.91
281.98	6550.98	7941.56	6102.68	7538.03	6259.25	6349.64		281.98	5021.47	5751.62	4437.39	5400.02	4788.99	4437.39
281.88	6389.86	7822.19	6102.02	7432.84	6252.1	6341.28		281.88	4858.87	5661.93	4436.33	5324.35	4773.91	4436.33
281.78	6101.59	7718.26	6101.59	7342.33	6245.6	6333.51		281.78	4435.56	5585.56	4435.56	5261.17	4759.95	4435.56
281.68	6012.86							281.68	4410.5
281.58	5617.99							281.58	4340.83
281.48	5846.82							281.48	4224.57
281.38	5257.82							281.38	3997.52
281.28	5086.34							281.28	3931.43
281.18	5252.62							281.18	4036.19
281.08	5300.63							281.08	3836.16
280.98	4994.75							280.98	3681.43
280.88	4994.85							280.88	3802.66
280.78	4786.95							280.78	3787.8
280.68	4682.92							280.68	3555.56
280.58	4558.53							280.58	3815.44
280.48	4516.61							280.48	3445.02
280.38	4336.12							280.38	3547.87
280.28	4330.28							280.28	3584.83
280.18	4475.82	907	2399	7525	4966	9757		280.18	3437.08	907	2399	7525	4966	9757
280.08	4386.49	915	2386	7530	4966	9769		280.08	3446.02	915	2386	7530	4966	9769
279.98	4530.38	904	2375	7534	4974	9784		279.98	3432.32	904	2375	7534	4974	9784
279.88	4638.64	888	2386	7542	4986	9774		279.88	3363.64	888	2386	7542	4986	9774
279.78	4245.69	876	2393	7553	4982	9776		279.78	3341.55	876	2393	7553	4982	9776
279.68	4310.5	860	2401	7545	4971	9763		279.68	3098.57	860	2401	7545	4971	9763
279.58	4455.01	857	2399	7541	4983	9775		279.58	3166.22	857	2399	7541	4983	9775
279.48	4444.26	865	2399	7542	4991	9791		279.48	3284.12	865	2399	7542	4991	9791
279.38	4110.03	845	2411	7532	4975	9793		279.38	3321.34	845	2411	7532	4975	9793
279.28	4242.81	837	2394	7510	4969	9800		279.28	3323.84	837	2394	7510	4969	9800
279.18	4274.37	834	2385	7487	4942	9818		279.18	3287.79	834	2385	7487	4942	9818
279.08	4303.11	836	2378	7478	4911	9829		279.08	3029.89	836	2378	7478	4911	9829
278.98	4116.88	844	2380	7476	4892	9835		278.98	3138.74	844	2380	7476	4892	9835
278.88	3958.57	830	2380	7476	4889	9822		278.88	3050.61	830	2380	7476	4889	9822
278.78		812	2373	7461	4875	9819		278.78		812	2373	7461	4875	9819
278.68		799	2371	7439	4861	9792		278.68		799	2371	7439	4861	9792
8.42		800	2365	7448	4879	9780		8.42		800	2365	7448	4879	9780
8.44		827	2366	7424	4899	9766		8.44		827	2366	7424	4899	9766
8.46		839	2363	7412	4879	9765		8.46		839	2363	7412	4879	9765
8.48		840	2372	7415	4898	9768		8.48		840	2372	7415	4898	9768
8.5		871	2381	7399	4885	9765		8.5		871	2381	7399	4885	9765
8.52		878	2382	7411	4887	9758		8.52		878	2382	7411	4887	9758
8.54		899	2401	7412	4872	9749		8.54		899	2401	7412	4872	9749
8.56		891	2406	7418	4886	9742		8.56		891	2406	7418	4886	9742
8.58		889	2411	7405	4884	9746		8.58		889	2411	7405	4884	9746
8.6		886	2416	7408	4877	9753		8.6		886	2416	7408	4877	9753
8.62		888	2411	7437	4868	9763		8.62		888	2411	7437	4868	9763
8.64		897	2415	7414	4846	9765		8.64		897	2415	7414	4846	9765
8.66		902	2415	7425	4853	9775		8.66		902	2415	7425	4853	9775
8.68		869	2420	7441	4857	9792		8.68		869	2420	7441	4857	9792
8.7		878	2404	7455	4848	9811		8.7		878	2404	7455	4848	9811
8.72		862	2392	7476	4860	9825		8.72		862	2392	7476	4860	9825
8.74		866	2422	7486	4852	9814		8.74		866	2422	7486	4852	9814
8.76		846	2421	7486	4869	9815		8.76		846	2421	7486	4869	9815
8.78		850	2421	7482	4882	9841		8.78		850	2421	7482	4882	9841
8.8		860	2421	7468	4879	9845		8.8		860	2421	7468	4879	9845
8.82		867	2412	7477	4884	9827		8.82		867	2412	7477	4884	9827
8.84		880	2409	7443	4886	9832		8.84		880	2409	7443	4886	9832
8.86		900	2416	7444	4901	9819		8.86		900	2416	7444	4901	9819
8.88		898	2410	7427	4890	9800		8.88		898	2410	7427	4890	9800
8.9		921	2404	7417	4883	9778		8.9		921	2404	7417	4883	9778
8.92		926	2416	7395	4878	9760		8.92		926	2416	7395	4878	9760
8.94		927	2419	7415	4864	9738		8.94		927	2419	7415	4864	9738
8.96		905	2409	7416	4856	9749		8.96		905	2409	7416	4856	9749
8.98		897	2397	7408	4841	9754		8.98		897	2397	7408	4841	9754
9		887	2409	7394	4849	9759		9		887	2409	7394	4849	9759
9.02		868	2398	7427	4874	9767		9.02		868	2398	7427	4874	9767
9.04		871	2408	7442	4901	9793		9.04		871	2408	7442	4901	9793
9.06		874	2426	7438	4913	9782		9.06		874	2426	7438	4913	9782
9.08		871	2431	7400	4923	9760		9.08		871	2431	7400	4923	9760
9.1		891	2432	7376	4937	9742		9.1		891	2432	7376	4937	9742
9.12		901	2439	7358	4939	9746		9.12		901	2439	7358	4939	9746
9.14		902	2416	7362	4927	9756		9.14		902	2416	7362	4927	9756
9.16		898	2387	7350	4902	9767		9.16		898	2387	7350	4902	9767
9.18		888	2384	7340	4862	9761		9.18		888	2384	7340	4862	9761
9.2		856	2384	7352	4860	9760		9.2		856	2384	7352	4860	9760
9.22		849	2378	7353	4858	9777		9.22		849	2378	7353	4858	9777
9.24		857	2394	7366	4850	9779		9.24		857	2394	7366	4850	9779
9.26		853	2397	7356	4836	9773		9.26		853	2397	7356	4836	9773
9.28		853	2395	7360	4844	9767		9.28		853	2395	7360	4844	9767
9.3		870	2396	7370	4869	9778		9.3		870	2396	7370	4869	9778
9.32		871	2411	7379	4893	9776		9.32		871	2411	7379	4893	9776
9.34		878	2406	7408	4918	9785		9.34		878	2406	7408	4918	9785
9.36		865	2417	7436	4905	9790		9.36		865	2417	7436	4905	9790
9.38		838	2446	7449	4899	9790		9.38		838	2446	7449	4899	9790
9.4		830	2460	7440	4892	9779		9.4		830	2460	7440	4892	9779
9.42		843	2470	7402	4887	9788		9.42		843	2470	7402	4887	9788
9.44		857	2461	7398	4885	9759		9.44		857	2461	7398	4885	9759
9.46		863	2447	7390	4882	9747		9.46		863	2447	7390	4882	9747
9.48		868	2427	7364	4870	9760		9.48		868	2427	7364	4870	9760
9.5		878	2427	7334	4846	9782		9.5		878	2427	7334	4846	9782
9.52		864	2398	7347	4854	9780		9.52		864	2398	7347	4854	9780
9.54		857	2391	7378	4867	9782		9.54		857	2391	7378	4867	9782
9.56		833	2414	7398	4841	9792		9.56		833	2414	7398	4841	9792
9.58		836	2421	7405	4850	9789		9.58		836	2421	7405	4850	9789
9.6		861	2437	7400	4838	9784		9.6		861	2437	7400	4838	9784
9.62		880	2435	7412	4874	9770		9.62		880	2435	7412	4874	9770
9.64		893	2430	7428	4907	9756		9.64		893	2430	7428	4907	9756
9.66		907	2420	7409	4930	9772		9.66		907	2420	7409	4930	9772
9.68		919	2434	7367	4920	9789		9.68		919	2434	7367	4920	9789
9.7		918	2439	7352	4907	9800		9.7		918	2439	7352	4907	9800
9.72		901	2413	7355	4898	9806		9.72		901	2413	7355	4898	9806
9.74		882	2431	7341	4887	9783		9.74		882	2431	7341	4887	9783
9.76		877	2447	7327	4879	9792		9.76		877	2447	7327	4879	9792
9.78		888	2458	7341	4884	9787		9.78		888	2458	7341	4884	9787
9.8		876	2463	7347	4868	9786		9.8		876	2463	7347	4868	9786
9.82		891	2452	7361	4891	9776		9.82		891	2452	7361	4891	9776
9.84		878	2450	7362	4899	9778		9.84		878	2450	7362	4899	9778
9.86		879	2432	7359	4902	9774		9.86		879	2432	7359	4902	9774
9.88		878	2461	7349	4890	9767		9.88		878	2461	7349	4890	9767
9.9		876	2441	7347	4887	9765		9.9		876	2441	7347	4887	9765
9.92		875	2431	7352	4865	9748		9.92		875	2431	7352	4865	9748
9.94		865	2422	7350	4865	9745		9.94		865	2422	7350	4865	9745
9.96		862	2414	7348	4882	9753		9.96		862	2414	7348	4882	9753
9.98		877	2397	7382	4889	9780		9.98		877	2397	7382	4889	9780
10		865	2393	7389	4895	9806		10		865	2393	7389	4895	9806
10.02		905	2397	7388	4920	9825		10.02		905	2397	7388	4920	9825
10.04		907	2418	7402	4927	9827		10.04		907	2418	7402	4927	9827
10.06		911	2425	7416	4929	9831		10.06		911	2425	7416	4929	9831
10.08		902	2455	7408	4929	9828		10.08		902	2455	7408	4929	9828
10.1		883	2453	7402	4913	9815		10.1		883	2453	7402	4913	9815
10.12		884	2455	7387	4900	9790		10.12		884	2455	7387	4900	9790
10.14		869	2443	7378	4908	9767		10.14		869	2443	7378	4908	9767
10.16		864	2442	7365	4911	9744		10.16		864	2442	7365	4911	9744
10.18		853	2427	7384	4907	9776		10.18		853	2427	7384	4907	9776
10.2		839	2458	7389	4895	9792		10.2		839	2458	7389	4895	9792
10.22		831	2462	7378	4906	9812		10.22		831	2462	7378	4906	9812
10.24		849	2470	7395	4911	9816		10.24		849	2470	7395	4911	9816
10.26		874	2464	7395	4902	9828		10.26		874	2464	7395	4902	9828
10.28		866	2469	7389	4896	9832		10.28		866	2469	7389	4896	9832
10.3		884	2465	7394	4878	9847		10.3		884	2465	7394	4878	9847
10.32		918	2455	7374	4890	9842		10.32		918	2455	7374	4890	9842
10.34		917	2446	7370	4885	9827		10.34		917	2446	7370	4885	9827
10.36		924	2431	7377	4882	9825		10.36		924	2431	7377	4882	9825
10.38		905	2426	7398	4879	9831		10.38		905	2426	7398	4879	9831
10.4		895	2433	7387	4864	9830		10.4		895	2433	7387	4864	9830
10.42		861	2430	7383	4883	9836		10.42		861	2430	7383	4883	9836
10.44		878	2455	7385	4905	9828		10.44		878	2455	7385	4905	9828
10.46		868	2476	7390	4915	9823		10.46		868	2476	7390	4915	9823
10.48		861	2507	7393	4934	9809		10.48		861	2507	7393	4934	9809
10.5		880	2513	7411	4954	9821		10.5		880	2513	7411	4954	9821
10.52		861	2520	7401	4957	9823		10.52		861	2520	7401	4957	9823
10.54		864	2524	7404	4939	9826		10.54		864	2524	7404	4939	9826
10.56		873	2518	7421	4944	9815		10.56		873	2518	7421	4944	9815
10.58		892	2499	7391	4928	9813		10.58		892	2499	7391	4928	9813
10.6		910	2487	7369	4922	9811		10.6		910	2487	7369	4922	9811
10.62		912	2492	7375	4907	9807		10.62		912	2492	7375	4907	9807
10.64		917	2498	7377	4916	9799		10.64		917	2498	7377	4916	9799
10.66		930	2490	7393	4923	9788		10.66		930	2490	7393	4923	9788
10.68		939	2486	7399	4916	9770		10.68		939	2486	7399	4916	9770
10.7		944	2470	7400	4923	9776		10.7		944	2470	7400	4923	9776
10.72		930	2456	7390	4906	9786		10.72		930	2456	7390	4906	9786
10.74		945	2471	7404	4906	9798		10.74		945	2471	7404	4906	9798
10.76		944	2480	7403	4905	9803		10.76		944	2480	7403	4905	9803
10.78		921	2466	7373	4910	9832		10.78		921	2466	7373	4910	9832
10.8		916	2475	7359	4910	9841		10.8		916	2475	7359	4910	9841
10.82		900	2484	7370	4882	9847		10.82		900	2484	7370	4882	9847
10.84		878	2501	7368	4911	9843		10.84		878	2501	7368	4911	9843
10.86		900	2486	7373	4931	9829		10.86		900	2486	7373	4931	9829
10.88		896	2488	7387	4956	9835		10.88		896	2488	7387	4956	9835
10.9		908	2488	7381	4970	9831		10.9		908	2488	7381	4970	9831
10.92		910	2491	7385	4969	9852		10.92		910	2491	7385	4969	9852
10.94		910	2512	7402	4972	9839		10.94		910	2512	7402	4972	9839
10.96		909	2522	7401	4961	9841		10.96		909	2522	7401	4961	9841
10.98		909	2498	7388	4954	9858		10.98		909	2498	7388	4954	9858
11		918	2484	7391	4937	9851		11		918	2484	7391	4937	9851
11.02		906	2498	7414	4891	9860		11.02		906	2498	7414	4891	9860
11.04		892	2516	7387	4897	9840		11.04		892	2516	7387	4897	9840
11.06		906	2510	7408	4908	9845		11.06		906	2510	7408	4908	9845
11.08		904	2517	7419	4917	9855		11.08		904	2517	7419	4917	9855
11.1		906	2524	7413	4903	9854		11.1		906	2524	7413	4903	9854
11.12		909	2515	7408	4925	9864		11.12		909	2515	7408	4925	9864
11.14		916	2521	7410	4931	9838		11.14		916	2521	7410	4931	9838
11.16		936	2495	7391	4926	9856		11.16		936	2495	7391	4926	9856
11.18		953	2466	7404	4928	9858		11.18		953	2466	7404	4928	9858
11.2		950	2470	7428	4946	9868		11.2		950	2470	7428	4946	9868
11.22		937	2477	7464	4929	9884		11.22		937	2477	7464	4929	9884
11.24		929	2483	7453	4950	9891		11.24		929	2483	7453	4950	9891
11.26		937	2523	7481	4964	9943		11.26		937	2523	7481	4964	9943
11.28		936	2536	7451	4959	9949		11.28		936	2536	7451	4959	9949
11.3		926	2538	7428	4944	9955		11.3		926	2538	7428	4944	9955
11.32		929	2536	7417	4965	9944		11.32		929	2536	7417	4965	9944
11.34		933	2542	7397	4942	9930		11.34		933	2542	7397	4942	9930
11.36		934	2544	7396	4951	9927		11.36		934	2544	7396	4951	9927
11.38		940	2556	7432	4972	9891		11.38		940	2556	7432	4972	9891
11.4		954	2569	7453	4975	9875		11.4		954	2569	7453	4975	9875
11.42		976	2554	7472	4981	9860		11.42		976	2554	7472	4981	9860
11.44		996	2546	7488	4989	9866		11.44		996	2546	7488	4989	9866
11.46		1032	2531	7482	4997	9902		11.46		1032	2531	7482	4997	9902
11.48		1012	2503	7466	5002	9907		11.48		1012	2503	7466	5002	9907
11.5		999	2501	7452	4980	9938		11.5		999	2501	7452	4980	9938
11.52		995	2489	7453	4984	9945		11.52		995	2489	7453	4984	9945
11.54		974	2497	7445	4979	9973		11.54		974	2497	7445	4979	9973
11.56		950	2508	7464	5011	9970		11.56		950	2508	7464	5011	9970
11.58		939	2521	7480	5015	9976		11.58		939	2521	7480	5015	9976
11.6		936	2542	7491	5016	9981		11.6		936	2542	7491	5016	9981
11.62		939	2541	7483	5038	9988		11.62		939	2541	7483	5038	9988
11.64		947	2551	7491	5054	9990		11.64		947	2551	7491	5054	9990
11.66		956	2534	7469	5048	9987		11.66		956	2534	7469	5048	9987
11.68		928	2548	7465	5047	9966		11.68		928	2548	7465	5047	9966
11.7		939	2571	7455	5035	9954		11.7		939	2571	7455	5035	9954
11.72		933	2582	7456	5043	9928		11.72		933	2582	7456	5043	9928
11.74		944	2597	7475	5047	9921		11.74		944	2597	7475	5047	9921
11.76		954	2589	7471	5063	9918		11.76		954	2589	7471	5063	9918
11.78		970	2594	7490	5063	9943		11.78		970	2594	7490	5063	9943
11.8		969	2592	7514	5076	9958		11.8		969	2592	7514	5076	9958
11.82		963	2592	7517	5091	9986		11.82		963	2592	7517	5091	9986
11.84		983	2598	7517	5088	9994		11.84		983	2598	7517	5088	9994
11.86		972	2578	7509	5063	10001		11.86		972	2578	7509	5063	10001
11.88		955	2563	7499	5032	10011		11.88		955	2563	7499	5032	10011
11.9		951	2555	7481	5023	10011		11.9		951	2555	7481	5023	10011
11.92		950	2563	7475	5034	10015		11.92		950	2563	7475	5034	10015
11.94		988	2564	7483	5048	10026		11.94		988	2564	7483	5048	10026
11.96		985	2557	7486	5064	10040		11.96		985	2557	7486	5064	10040
11.98		987	2562	7499	5064	10035		11.98		987	2562	7499	5064	10035
12		1000	2577	7502	5061	10018		12		1000	2577	7502	5061	10018
12.02		1024	2599	7494	5067	10016		12.02		1024	2599	7494	5067	10016
12.04		1038	2615	7505	5048	10004		12.04		1038	2615	7505	5048	10004
12.06		1016	2617	7502	5066	10007		12.06		1016	2617	7502	5066	10007
12.08		1004	2599	7492	5044	9998		12.08		1004	2599	7492	5044	9998
12.1		1002	2601	7478	5077	9996		12.1		1002	2601	7478	5077	9996
12.12		1007	2612	7485	5109	10014		12.12		1007	2612	7485	5109	10014
12.14		997	2622	7508	5124	10018		12.14		997	2622	7508	5124	10018
12.16		959	2633	7535	5107	10020		12.16		959	2633	7535	5107	10020
12.18		965	2653	7538	5102	10029		12.18		965	2653	7538	5102	10029
12.2		1005	2681	7559	5112	10038		12.2		1005	2681	7559	5112	10038
12.22		1013	2696	7572	5114	10040		12.22		1013	2696	7572	5114	10040
12.24		1019	2698	7591	5109	10035		12.24		1019	2698	7591	5109	10035
12.26		1026	2683	7597	5139	10040		12.26		1026	2683	7597	5139	10040
12.28		1043	2655	7575	5152	10028		12.28		1043	2655	7575	5152	10028
12.3		1069	2655	7569	5154	10055		12.3		1069	2655	7569	5154	10055
12.32		1068	2659	7581	5160	10092		12.32		1068	2659	7581	5160	10092
12.34		1059	2672	7607	5137	10085		12.34		1059	2672	7607	5137	10085
12.36		1055	2670	7624	5121	10086		12.36		1055	2670	7624	5121	10086
12.38		1045	2673	7639	5135	10106		12.38		1045	2673	7639	5135	10106
12.4		1040	2689	7662	5141	10112		12.4		1040	2689	7662	5141	10112
12.42		1015	2673	7662	5158	10090		12.42		1015	2673	7662	5158	10090
12.44		1006	2651	7651	5168	10090		12.44		1006	2651	7651	5168	10090
12.46		1007	2642	7641	5202	10104		12.46		1007	2642	7641	5202	10104
12.48		1014	2630	7619	5205	10098		12.48		1014	2630	7619	5205	10098
12.5		1020	2652	7589	5177	10119		12.5		1020	2652	7589	5177	10119
12.52		1031	2661	7578	5208	10109		12.52		1031	2661	7578	5208	10109
12.54		1042	2680	7565	5210	10093		12.54		1042	2680	7565	5210	10093
12.56		1053	2669	7559	5240	10082		12.56		1053	2669	7559	5240	10082
12.58		1041	2680	7546	5262	10100		12.58		1041	2680	7546	5262	10100
12.6		1050	2682	7542	5234	10113		12.6		1050	2682	7542	5234	10113
12.62		1054	2667	7558	5233	10102		12.62		1054	2667	7558	5233	10102
12.64		1059	2672	7574	5222	10127		12.64		1059	2672	7574	5222	10127
12.66		1065	2683	7605	5216	10143		12.66		1065	2683	7605	5216	10143
12.68		1063	2688	7624	5199	10143		12.68		1063	2688	7624	5199	10143
12.7		1052	2711	7626	5183	10157		12.7		1052	2711	7626	5183	10157
12.72		1062	2725	7619	5210	10144		12.72		1062	2725	7619	5210	10144
12.74		1057	2738	7645	5222	10143		12.74		1057	2738	7645	5222	10143
12.76		1069	2736	7661	5223	10135		12.76		1069	2736	7661	5223	10135
12.78		1058	2748	7646	5228	10149		12.78		1058	2748	7646	5228	10149
12.8		1068	2752	7659	5178	10153		12.8		1068	2752	7659	5178	10153
12.82		1092	2750	7673	5171	10143		12.82		1092	2750	7673	5171	10143
12.84		1101	2756	7676	5192	10178		12.84		1101	2756	7676	5192	10178
12.86		1091	2744	7696	5207	10203		12.86		1091	2744	7696	5207	10203
12.88		1075	2746	7699	5236	10201		12.88		1075	2746	7699	5236	10201
12.9		1073	2739	7702	5230	10211		12.9		1073	2739	7702	5230	10211
12.92		1081	2750	7682	5266	10187		12.92		1081	2750	7682	5266	10187
12.94		1091	2756	7713	5272	10179		12.94		1091	2756	7713	5272	10179
12.96		1096	2779	7710	5258	10173		12.96		1096	2779	7710	5258	10173
12.98		1086	2771	7674	5276	10154		12.98		1086	2771	7674	5276	10154
13		1078	2768	7651	5283	10152		13		1078	2768	7651	5283	10152
13.02		1095	2750	7650	5299	10144		13.02		1095	2750	7650	5299	10144
13.04		1103	2744	7621	5321	10195		13.04		1103	2744	7621	5321	10195
13.06		1102	2724	7623	5322	10236		13.06		1102	2724	7623	5322	10236
13.08		1091	2724	7630	5318	10229		13.08		1091	2724	7630	5318	10229
13.1		1115	2715	7618	5290	10230		13.1		1115	2715	7618	5290	10230
13.12		1147	2737	7636	5314	10209		13.12		1147	2737	7636	5314	10209
13.14		1180	2736	7672	5324	10221		13.14		1180	2736	7672	5324	10221
13.16		1181	2749	7682	5328	10215		13.16		1181	2749	7682	5328	10215
13.18		1174	2739	7708	5317	10203		13.18		1174	2739	7708	5317	10203
13.2		1159	2762	7717	5339	10215		13.2		1159	2762	7717	5339	10215
13.22		1168	2794	7762	5333	10209		13.22		1168	2794	7762	5333	10209
13.24		1162	2807	7747	5329	10248		13.24		1162	2807	7747	5329	10248
13.26		1139	2822	7776	5331	10287		13.26		1139	2822	7776	5331	10287
13.28		1124	2848	7777	5333	10293		13.28		1124	2848	7777	5333	10293
13.3		1148	2864	7762	5340	10299		13.3		1148	2864	7762	5340	10299
13.32		1173	2871	7770	5383	10295		13.32		1173	2871	7770	5383	10295
13.34		1189	2852	7762	5397	10293		13.34		1189	2852	7762	5397	10293
13.36		1188	2851	7733	5417	10292		13.36		1188	2851	7733	5417	10292
13.38		1199	2856	7757	5397	10296		13.38		1199	2856	7757	5397	10296
13.4		1197	2873	7749	5442	10301		13.4		1197	2873	7749	5442	10301
13.42		1178	2874	7742	5450	10290		13.42		1178	2874	7742	5450	10290
13.44		1189	2849	7725	5446	10306		13.44		1189	2849	7725	5446	10306
13.46		1180	2852	7754	5464	10318		13.46		1180	2852	7754	5464	10318
13.48		1200	2847	7760	5469	10337		13.48		1200	2847	7760	5469	10337
13.5		1222	2861	7793	5463	10353		13.5		1222	2861	7793	5463	10353
13.52		1236	2874	7813	5461	10375		13.52		1236	2874	7813	5461	10375
13.54		1232	2882	7839	5460	10357		13.54		1232	2882	7839	5460	10357
13.56		1225	2887	7850	5482	10375		13.56		1225	2887	7850	5482	10375
13.58		1219	2919	7873	5467	10370		13.58		1219	2919	7873	5467	10370
13.6		1200	2936	7872	5480	10375		13.6		1200	2936	7872	5480	10375
13.62		1214	2937	7869	5488	10376		13.62		1214	2937	7869	5488	10376
13.64		1230	2947	7853	5461	10409		13.64		1230	2947	7853	5461	10409
13.66		1218	2950	7851	5465	10411		13.66		1218	2950	7851	5465	10411
13.68		1238	2912	7836	5455	10414		13.68		1238	2912	7836	5455	10414
13.7		1250	2915	7854	5440	10420		13.7		1250	2915	7854	5440	10420
13.72		1265	2910	7856	5448	10418		13.72		1265	2910	7856	5448	10418
13.74		1244	2895	7847	5459	10407		13.74		1244	2895	7847	5459	10407
13.76		1234	2894	7828	5463	10428		13.76		1234	2894	7828	5463	10428
13.78		1242	2898	7845	5473	10401		13.78		1242	2898	7845	5473	10401
13.8		1253	2905	7861	5478	10408		13.8		1253	2905	7861	5478	10408
13.82		1262	2938	7885	5510	10437		13.82		1262	2938	7885	5510	10437
13.84		1241	2968	7904	5508	10463		13.84		1241	2968	7904	5508	10463
13.86		1232	2998	7909	5518	10457		13.86		1232	2998	7909	5518	10457
13.88		1220	2997	7924	5545	10452		13.88		1220	2997	7924	5545	10452
13.9		1223	3010	7936	5552	10461		13.9		1223	3010	7936	5552	10461
13.92		1216	3024	7937	5576	10451		13.92		1216	3024	7937	5576	10451
13.94		1211	3024	7898	5594	10470		13.94		1211	3024	7898	5594	10470
13.96		1242	3027	7893	5587	10489		13.96		1242	3027	7893	5587	10489
13.98		1254	3000	7918	5626	10462		13.98		1254	3000	7918	5626	10462
14		1281	3009	7908	5629	10440		14		1281	3009	7908	5629	10440
14.02		1307	3025	7915	5643	10463		14.02		1307	3025	7915	5643	10463
14.04		1323	3026	7942	5628	10488		14.04		1323	3026	7942	5628	10488
14.06		1322	3048	7948	5628	10494		14.06		1322	3048	7948	5628	10494
14.08		1308	3049	7955	5635	10524		14.08		1308	3049	7955	5635	10524
14.1		1312	3056	7961	5640	10546		14.1		1312	3056	7961	5640	10546
14.12		1273	3071	7978	5656	10564		14.12		1273	3071	7978	5656	10564
14.14		1287	3077	7983	5663	10576		14.14		1287	3077	7983	5663	10576
14.16		1296	3083	7984	5660	10571		14.16		1296	3083	7984	5660	10571
14.18		1291	3084	7980	5686	10547		14.18		1291	3084	7980	5686	10547
14.2		1315	3112	7973	5677	10551		14.2		1315	3112	7973	5677	10551
14.22		1332	3112	7977	5678	10593		14.22		1332	3112	7977	5678	10593
14.24		1341	3119	7978	5673	10628		14.24		1341	3119	7978	5673	10628
14.26		1328	3143	8011	5664	10628		14.26		1328	3143	8011	5664	10628
14.28		1329	3125	8043	5652	10663		14.28		1329	3125	8043	5652	10663
14.3		1344	3136	8074	5680	10673		14.3		1344	3136	8074	5680	10673
14.32		1331	3115	8128	5707	10698		14.32		1331	3115	8128	5707	10698
14.34		1327	3089	8147	5755	10680		14.34		1327	3089	8147	5755	10680
14.36		1331	3093	8121	5758	10672		14.36		1331	3093	8121	5758	10672
14.38		1332	3079	8113	5769	10689		14.38		1332	3079	8113	5769	10689
14.4		1345	3102	8096	5785	10699		14.4		1345	3102	8096	5785	10699
14.42		1339	3094	8057	5814	10698		14.42		1339	3094	8057	5814	10698
14.44		1334	3121	8051	5805	10689		14.44		1334	3121	8051	5805	10689
14.46		1334	3156	8080	5797	10670		14.46		1334	3156	8080	5797	10670
14.48		1366	3172	8099	5797	10681		14.48		1366	3172	8099	5797	10681
14.5		1398	3196	8112	5799	10666		14.5		1398	3196	8112	5799	10666
14.52		1426	3185	8163	5808	10709		14.52		1426	3185	8163	5808	10709
14.54		1412	3196	8168	5812	10712		14.54		1412	3196	8168	5812	10712
14.56		1421	3204	8168	5803	10747		14.56		1421	3204	8168	5803	10747
14.58		1414	3196	8170	5826	10769		14.58		1414	3196	8170	5826	10769
14.6		1410	3220	8163	5863	10805		14.6		1410	3220	8163	5863	10805
14.62		1400	3220	8137	5877	10812		14.62		1400	3220	8137	5877	10812
14.64		1393	3263	8160	5878	10797		14.64		1393	3263	8160	5878	10797
14.66		1399	3298	8201	5912	10780		14.66		1399	3298	8201	5912	10780
14.68		1418	3307	8222	5921	10770		14.68		1418	3307	8222	5921	10770
14.7		1429	3308	8251	5902	10744		14.7		1429	3308	8251	5902	10744
14.72		1437	3317	8268	5890	10752		14.72		1437	3317	8268	5890	10752
14.74		1429	3331	8268	5876	10756		14.74		1429	3331	8268	5876	10756
14.76		1415	3316	8281	5886	10797		14.76		1415	3316	8281	5886	10797
14.78		1434	3303	8274	5893	10830		14.78		1434	3303	8274	5893	10830
14.8		1431	3289	8264	5915	10886		14.8		1431	3289	8264	5915	10886
14.82		1459	3299	8267	5906	10890		14.82		1459	3299	8267	5906	10890
14.84		1456	3317	8280	5922	10891		14.84		1456	3317	8280	5922	10891
14.86		1465	3324	8305	5942	10915		14.86		1465	3324	8305	5942	10915
14.88		1480	3309	8301	5953	10898		14.88		1480	3309	8301	5953	10898
14.9		1469	3317	8320	5953	10906		14.9		1469	3317	8320	5953	10906
14.92		1481	3327	8305	5978	10934		14.92		1481	3327	8305	5978	10934
14.94		1459	3357	8308	5981	10949		14.94		1459	3357	8308	5981	10949
14.96		1468	3337	8320	5972	10994		14.96		1468	3337	8320	5972	10994
14.98		1498	3331	8333	5980	11001		14.98		1498	3331	8333	5980	11001
15		1483	3353	8359	5959	11021		15		1483	3353	8359	5959	11021
15.02		1492	3357	8404	5951	11048		15.02		1492	3357	8404	5951	11048
15.04		1483	3373	8432	5953	11045		15.04		1483	3373	8432	5953	11045
15.06		1499	3384	8454	5976	11061		15.06		1499	3384	8454	5976	11061
15.08		1495	3383	8456	5992	11016		15.08		1495	3383	8456	5992	11016
15.1		1512	3391	8487	6036	11017		15.1		1512	3391	8487	6036	11017
15.12		1528	3369	8479	6082	11016		15.12		1528	3369	8479	6082	11016
15.14		1513	3375	8467	6080	10988		15.14		1513	3375	8467	6080	10988
15.16		1571	3322	8460	6095	11015		15.16		1571	3322	8460	6095	11015
15.18		1577	3348	8466	6104	11006		15.18		1577	3348	8466	6104	11006
15.2		1585	3380	8467	6078	11026		15.2		1585	3380	8467	6078	11026
15.22		1583	3384	8472	6078	11063		15.22		1583	3384	8472	6078	11063
15.24		1573	3441	8473	6076	11090		15.24		1573	3441	8473	6076	11090
15.26		1573	3475	8455	6092	11108		15.26		1573	3475	8455	6092	11108
15.28		1537	3523	8472	6116	11084		15.28		1537	3523	8472	6116	11084
15.3		1548	3564	8499	6177	11084		15.3		1548	3564	8499	6177	11084
15.32		1537	3564	8529	6222	11070		15.32		1537	3564	8529	6222	11070
15.34		1535	3570	8556	6256	11067		15.34		1535	3570	8556	6256	11067
15.36		1581	3531	8566	6278	11098		15.36		1581	3531	8566	6278	11098
15.38		1595	3539	8583	6276	11101		15.38		1595	3539	8583	6276	11101
15.4		1646	3552	8602	6260	11121		15.4		1646	3552	8602	6260	11121
15.42		1667	3548	8633	6236	11152		15.42		1667	3548	8633	6236	11152
15.44		1680	3597	8624	6241	11212		15.44		1680	3597	8624	6241	11212
15.46		1696	3611	8629	6237	11239		15.46		1696	3611	8629	6237	11239
15.48		1675	3661	8652	6256	11273		15.48		1675	3661	8652	6256	11273
15.5		1708	3709	8680	6287	11285		15.5		1708	3709	8680	6287	11285
15.52		1700	3702	8706	6321	11266		15.52		1700	3702	8706	6321	11266
15.54		1676	3714	8720	6367	11260		15.54		1676	3714	8720	6367	11260
15.56		1693	3704	8710	6358	11269		15.56		1693	3704	8710	6358	11269
15.58		1697	3691	8720	6379	11286		15.58		1697	3691	8720	6379	11286
15.6		1717	3732	8723	6368	11314		15.6		1717	3732	8723	6368	11314
15.62		1719	3727	8764	6369	11333		15.62		1719	3727	8764	6369	11333
15.64		1692	3756	8762	6384	11353		15.64		1692	3756	8762	6384	11353
15.66		1689	3746	8796	6385	11385		15.66		1689	3746	8796	6385	11385
15.68		1692	3769	8834	6398	11390		15.68		1692	3769	8834	6398	11390
15.7		1700	3759	8891	6395	11412		15.7		1700	3759	8891	6395	11412
15.72		1666	3735	8894	6408	11409		15.72		1666	3735	8894	6408	11409
15.74		1653	3759	8892	6422	11437		15.74		1653	3759	8892	6422	11437
15.76		1668	3773	8890	6431	11491		15.76		1668	3773	8890	6431	11491
15.78		1679	3785	8892	6474	11541		15.78		1679	3785	8892	6474	11541
15.8		1716	3841	8887	6481	11549		15.8		1716	3841	8887	6481	11549
15.82		1774	3859	8911	6536	11541		15.82		1774	3859	8911	6536	11541
15.84		1795	3890	8911	6553	11553		15.84		1795	3890	8911	6553	11553
15.86		1818	3904	8927	6603	11577		15.86		1818	3904	8927	6603	11577
15.88		1828	3917	8944	6650	11560		15.88		1828	3917	8944	6650	11560
15.9		1846	3899	8987	6667	11564		15.9		1846	3899	8987	6667	11564
15.92		1813	3915	8961	6668	11527		15.92		1813	3915	8961	6668	11527
15.94		1808	3932	8941	6666	11535		15.94		1808	3932	8941	6666	11535
15.96		1793	3961	8986	6671	11556		15.96		1793	3961	8986	6671	11556
15.98		1775	3978	9031	6659	11556		15.98		1775	3978	9031	6659	11556
16		1787	4003	9055	6667	11544		16		1787	4003	9055	6667	11544
16.02		1814	4010	9078	6710	11538		16.02		1814	4010	9078	6710	11538
16.04		1828	4039	9111	6708	11572		16.04		1828	4039	9111	6708	11572
16.06		1814	4041	9121	6723	11597		16.06		1814	4041	9121	6723	11597
16.08		1826	4038	9139	6750	11618		16.08		1826	4038	9139	6750	11618
16.1		1881	4034	9158	6754	11611		16.1		1881	4034	9158	6754	11611
16.12		1888	4067	9149	6734	11637		16.12		1888	4067	9149	6734	11637
16.14		1903	4102	9168	6753	11667		16.14		1903	4102	9168	6753	11667
16.16		1896	4123	9202	6735	11706		16.16		1896	4123	9202	6735	11706
16.18		1866	4129	9189	6743	11726		16.18		1866	4129	9189	6743	11726
16.2		1869	4142	9186	6806	11734		16.2		1869	4142	9186	6806	11734
16.22		1855	4153	9190	6820	11765		16.22		1855	4153	9190	6820	11765
16.24		1842	4166	9220	6864	11774		16.24		1842	4166	9220	6864	11774
16.26		1802	4142	9243	6893	11783		16.26		1802	4142	9243	6893	11783
16.28		1815	4133	9254	6950	11804		16.28		1815	4133	9254	6950	11804
16.3		1842	4153	9270	6944	11804		16.3		1842	4153	9270	6944	11804
16.32		1867	4169	9315	6928	11865		16.32		1867	4169	9315	6928	11865
16.34		1877	4191	9336	6937	11913		16.34		1877	4191	9336	6937	11913
16.36		1906	4213	9355	6902	11996		16.36		1906	4213	9355	6902	11996
16.38		1934	4243	9383	6908	12023		16.38		1934	4243	9383	6908	12023
16.4		1971	4258	9422	6929	12058		16.4		1971	4258	9422	6929	12058
16.42		1972	4309	9484	6924	12080		16.42		1972	4309	9484	6924	12080
16.44		1970	4327	9526	6965	12052		16.44		1970	4327	9526	6965	12052
16.46		1948	4340	9552	6997	12063		16.46		1948	4340	9552	6997	12063
16.48		1962	4357	9532	7040	12076		16.48		1962	4357	9532	7040	12076
16.5		1912	4372	9549	7083	12037		16.5		1912	4372	9549	7083	12037
16.52		1896	4374	9559	7121	12053		16.52		1896	4374	9559	7121	12053
16.54		1901	4398	9539	7143	12090		16.54		1901	4398	9539	7143	12090
16.56		1922	4433	9542	7138	12118		16.56		1922	4433	9542	7138	12118
16.58		1934	4460	9572	7159	12111		16.58		1934	4460	9572	7159	12111
16.6		1959	4454	9589	7154	12112		16.6		1959	4454	9589	7154	12112
16.62		1986	4458	9647	7182	12071		16.62		1986	4458	9647	7182	12071
16.64		2049	4465	9660	7172	12076		16.64		2049	4465	9660	7172	12076
16.66		2064	4457	9705	7166	12130		16.66		2064	4457	9705	7166	12130
16.68		2101	4466	9737	7188	12200		16.68		2101	4466	9737	7188	12200
16.7		2090	4500	9752	7234	12212		16.7		2090	4500	9752	7234	12212
16.72		2090	4518	9764	7255	12274		16.72		2090	4518	9764	7255	12274
16.74		2084	4530	9777	7297	12306		16.74		2084	4530	9777	7297	12306
16.76		2065	4584	9770	7320	12337		16.76		2065	4584	9770	7320	12337
16.78		2027	4658	9762	7374	12353		16.78		2027	4658	9762	7374	12353
16.8		2043	4675	9781	7403	12353		16.8		2043	4675	9781	7403	12353
16.82		2037	4678	9789	7431	12330		16.82		2037	4678	9789	7431	12330
16.84		2086	4675	9805	7415	12354		16.84		2086	4675	9805	7415	12354
16.86		2075	4687	9858	7420	12369		16.86		2075	4687	9858	7420	12369
16.88		2125	4722	9886	7442	12443		16.88		2125	4722	9886	7442	12443
16.9		2146	4753	9919	7429	12496		16.9		2146	4753	9919	7429	12496
16.92		2137	4716	9970	7420	12544		16.92		2137	4716	9970	7420	12544
16.94		2153	4702	9998	7454	12540		16.94		2153	4702	9998	7454	12540
16.96		2182	4770	10018	7468	12573		16.96		2182	4770	10018	7468	12573
16.98		2207	4825	10051	7519	12602		16.98		2207	4825	10051	7519	12602
17		2234	4861	10090	7565	12641		17		2234	4861	10090	7565	12641
17.02		2242	4923	10116	7579	12670		17.02		2242	4923	10116	7579	12670
17.04		2274	4954	10186	7623	12740		17.04		2274	4954	10186	7623	12740
17.06		2261	4995	10243	7702	12774		17.06		2261	4995	10243	7702	12774
17.08		2266	5046	10274	7754	12843		17.08		2266	5046	10274	7754	12843
17.1		2231	5030	10359	7780	12886		17.1		2231	5030	10359	7780	12886
17.12		2244	5008	10392	7787	12909		17.12		2244	5008	10392	7787	12909
17.14		2263	5035	10402	7837	12869		17.14		2263	5035	10402	7837	12869
17.16		2307	5078	10448	7877	12877		17.16		2307	5078	10448	7877	12877
17.18		2329	5088	10487	7926	12936		17.18		2329	5088	10487	7926	12936
17.2		2370	5119	10506	8008	12985		17.2		2370	5119	10506	8008	12985
17.22		2427	5185	10522	8053	13037		17.22		2427	5185	10522	8053	13037
17.24		2480	5221	10553	8120	13130		17.24		2480	5221	10553	8120	13130
17.26		2485	5294	10588	8208	13195		17.26		2485	5294	10588	8208	13195
17.28		2493	5374	10647	8268	13264		17.28		2493	5374	10647	8268	13264
17.3		2462	5385	10721	8283	13299		17.3		2462	5385	10721	8283	13299
17.32		2444	5409	10749	8271	13283		17.32		2444	5409	10749	8271	13283
17.34		2426	5468	10761	8236	13237		17.34		2426	5468	10761	8236	13237
17.36		2423	5474	10820	8247	13229		17.36		2423	5474	10820	8247	13229
17.38		2394	5432	10859	8211	13262		17.38		2394	5432	10859	8211	13262
17.4		2405	5417	10855	8232	13193		17.4		2405	5417	10855	8232	13193
17.42		2431	5444	10812	8196	13162		17.42		2431	5444	10812	8196	13162
17.44		2452	5444	10834	8231	13185		17.44		2452	5444	10834	8231	13185
17.46		2445	5474	10857	8269	13168		17.46		2445	5474	10857	8269	13168
17.48		2438	5496	10890	8267	13173		17.48		2438	5496	10890	8267	13173
17.5		2410	5531	10870	8281	13219		17.5		2410	5531	10870	8281	13219
17.52		2416	5547	10849	8249	13234		17.52		2416	5547	10849	8249	13234
17.54		2390	5571	10808	8229	13253		17.54		2390	5571	10808	8229	13253
17.56		2369	5553	10820	8284	13241		17.56		2369	5553	10820	8284	13241
17.58		2361	5517	10803	8252	13238		17.58		2361	5517	10803	8252	13238
17.6		2362	5513	10754	8264	13165		17.6		2362	5513	10754	8264	13165
17.62		2387	5561	10767	8227	13145		17.62		2387	5561	10767	8227	13145
17.64		2401	5550	10777	8215	13139		17.64		2401	5550	10777	8215	13139
17.66		2439	5502	10761	8181	13092		17.66		2439	5502	10761	8181	13092
17.68		2471	5500	10749	8206	13129		17.68		2471	5500	10749	8206	13129
17.7		2519	5483	10752	8206	13190		17.7		2519	5483	10752	8206	13190
17.72		2558	5451	10773	8188	13234		17.72		2558	5451	10773	8188	13234
17.74		2528	5430	10787	8256	13224		17.74		2528	5430	10787	8256	13224
17.76		2510	5406	10828	8283	13235		17.76		2510	5406	10828	8283	13235
17.78		2512	5421	10876	8301	13278		17.78		2512	5421	10876	8301	13278
17.8		2496	5428	10886	8332	13339		17.8		2496	5428	10886	8332	13339
17.82		2472	5509	10919	8327	13365		17.82		2472	5509	10919	8327	13365
17.84		2481	5510	10927	8319	13448		17.84		2481	5510	10927	8319	13448
17.86		2526	5494	10966	8355	13538		17.86		2526	5494	10966	8355	13538
17.88		2567	5515	10975	8431	13651		17.88		2567	5515	10975	8431	13651
17.9		2607	5514	10988	8462	13686		17.9		2607	5514	10988	8462	13686
17.92		2653	5532	11048	8527	13720		17.92		2653	5532	11048	8527	13720
17.94		2683	5587	11123	8638	13726		17.94		2683	5587	11123	8638	13726
17.96		2703	5639	11231	8696	13769		17.96		2703	5639	11231	8696	13769
17.98		2696	5727	11320	8735	13836		17.98		2696	5727	11320	8735	13836
18		2660	5765	11349	8786	13909		18		2660	5765	11349	8786	13909
18.02		2613	5861	11406	8779	13863		18.02		2613	5861	11406	8779	13863
18.04		2558	5854	11464	8766	13944		18.04		2558	5854	11464	8766	13944
18.06		2516	5865	11509	8749	13964		18.06		2516	5865	11509	8749	13964
18.08		2475	5921	11524	8728	13961		18.08		2475	5921	11524	8728	13961
18.1		2425	5936	11446	8704	13883		18.1		2425	5936	11446	8704	13883
18.12		2393	5956	11387	8656	13794		18.12		2393	5956	11387	8656	13794
18.14		2385	5976	11349	8636	13670		18.14		2385	5976	11349	8636	13670
18.16		2389	5974	11308	8603	13581		18.16		2389	5974	11308	8603	13581
18.18		2387	5963	11242	8544	13524		18.18		2387	5963	11242	8544	13524
18.2		2412	5924	11161	8524	13469		18.2		2412	5924	11161	8524	13469
18.22		2447	5884	11143	8473	13396		18.22		2447	5884	11143	8473	13396
18.24		2460	5809	11109	8429	13385		18.24		2460	5809	11109	8429	13385
18.26		2497	5773	11062	8355	13340		18.26		2497	5773	11062	8355	13340
18.28		2481	5756	11013	8315	13338		18.28		2481	5756	11013	8315	13338
18.3		2416	5682	10942	8296	13326		18.3		2416	5682	10942	8296	13326
18.32		2402	5644	10895	8265	13291		18.32		2402	5644	10895	8265	13291
18.34		2408	5593	10894	8209	13239		18.34		2408	5593	10894	8209	13239
18.36		2388	5557	10886	8227	13215		18.36		2388	5557	10886	8227	13215
18.38		2378	5513	10859	8217	13182		18.38		2378	5513	10859	8217	13182
18.4		2405	5494	10830	8216	13172		18.4		2405	5494	10830	8216	13172
18.42		2425	5496	10809	8211	13174		18.42		2425	5496	10809	8211	13174
18.44		2443	5526	10757	8173	13138		18.44		2443	5526	10757	8173	13138
18.46		2459	5543	10703	8122	13144		18.46		2459	5543	10703	8122	13144
18.48		2445	5533	10708	8140	13187		18.48		2445	5533	10708	8140	13187
18.5		2406	5491	10721	8167	13178		18.5		2406	5491	10721	8167	13178
18.52		2421	5532	10721	8189	13175		18.52		2421	5532	10721	8189	13175
18.54		2421	5559	10754	8162	13215		18.54		2421	5559	10754	8162	13215
18.56		2417	5526	10789	8212	13227		18.56		2417	5526	10789	8212	13227
18.58		2393	5535	10814	8199	13238		18.58		2393	5535	10814	8199	13238
18.6		2425	5561	10829	8202	13259		18.6		2425	5561	10829	8202	13259
18.62		2426	5538	10829	8193	13274		18.62		2426	5538	10829	8193	13274
18.64		2436	5494	10841	8139	13275		18.64		2436	5494	10841	8139	13275
18.66		2432	5475	10875	8096	13230		18.66		2432	5475	10875	8096	13230
18.68		2424	5459	10883	8115	13202		18.68		2424	5459	10883	8115	13202
18.7		2401	5467	10832	8130	13144		18.7		2401	5467	10832	8130	13144
18.72		2425	5499	10866	8169	13152		18.72		2425	5499	10866	8169	13152
18.74		2401	5505	10864	8177	13203		18.74		2401	5505	10864	8177	13203
18.76		2448	5458	10853	8237	13227		18.76		2448	5458	10853	8237	13227
18.78		2460	5466	10855	8248	13226		18.78		2460	5466	10855	8248	13226
18.8		2463	5479	10817	8264	13290		18.8		2463	5479	10817	8264	13290
18.82		2494	5464	10806	8288	13319		18.82		2494	5464	10806	8288	13319
18.84		2506	5453	10827	8300	13332		18.84		2506	5453	10827	8300	13332
18.86		2486	5490	10816	8340	13290		18.86		2486	5490	10816	8340	13290
18.88		2459	5563	10833	8387	13328		18.88		2459	5563	10833	8387	13328
18.9		2472	5618	10840	8414	13338		18.9		2472	5618	10840	8414	13338
18.92		2522	5640	10919	8416	13378		18.92		2522	5640	10919	8416	13378
18.94		2505	5692	10960	8444	13410		18.94		2505	5692	10960	8444	13410
18.96		2562	5734	10996	8478	13423		18.96		2562	5734	10996	8478	13423
18.98		2566	5740	11030	8444	13424		18.98		2566	5740	11030	8444	13424
19		2574	5756	11058	8431	13452		19		2574	5756	11058	8431	13452
19.02		2622	5763	11117	8473	13526		19.02		2622	5763	11117	8473	13526
19.04		2637	5768	11177	8481	13570		19.04		2637	5768	11177	8481	13570
19.06		2678	5795	11180	8538	13656		19.06		2678	5795	11180	8538	13656
19.08		2710	5825	11248	8556	13739		19.08		2710	5825	11248	8556	13739
19.1		2764	5814	11287	8677	13748		19.1		2764	5814	11287	8677	13748
19.12		2850	5884	11364	8777	13827		19.12		2850	5884	11364	8777	13827
19.14		2879	5988	11466	8916	13905		19.14		2879	5988	11466	8916	13905
19.16		2937	6088	11572	9037	14039		19.16		2937	6088	11572	9037	14039
19.18		2981	6161	11705	9120	14160		19.18		2981	6161	11705	9120	14160
19.2		3085	6239	11784	9208	14262		19.2		3085	6239	11784	9208	14262
19.22		3128	6341	11911	9325	14452		19.22		3128	6341	11911	9325	14452
19.24		3162	6477	11956	9406	14596		19.24		3162	6477	11956	9406	14596
19.26		3255	6574	12003	9523	14781		19.26		3255	6574	12003	9523	14781
19.28		3309	6676	12134	9575	14887		19.28		3309	6676	12134	9575	14887
19.3		3348	6734	12291	9718	14987		19.3		3348	6734	12291	9718	14987
19.32		3402	6854	12488	9841	15186		19.32		3402	6854	12488	9841	15186
19.34		3436	6951	12718	9931	15321		19.34		3436	6951	12718	9931	15321
19.36		3496	7028	12974	10054	15471		19.36		3496	7028	12974	10054	15471
19.38		3582	7134	13216	10143	15643		19.38		3582	7134	13216	10143	15643
19.4		3701	7231	13414	10318	15792		19.4		3701	7231	13414	10318	15792
19.42		3768	7347	13656	10544	15959		19.42		3768	7347	13656	10544	15959
19.44		3827	7537	13793	10802	16159		19.44		3827	7537	13793	10802	16159
19.46		3893	7693	13916	11031	16365		19.46		3893	7693	13916	11031	16365
19.48		3928	7902	14083	11172	16550		19.48		3928	7902	14083	11172	16550
19.5		3947	8057	14255	11406	16720		19.5		3947	8057	14255	11406	16720
19.52		3924	8217	14361	11567	16863		19.52		3924	8217	14361	11567	16863
19.54		3893	8359	14518	11666	16942		19.54		3893	8359	14518	11666	16942
19.56		3827	8406	14660	11748	17004		19.56		3827	8406	14660	11748	17004
19.58		3833	8538	14784	11827	17099		19.58		3833	8538	14784	11827	17099
19.6		3787	8607	14940	11906	17118		19.6		3787	8607	14940	11906	17118
19.62		3758	8700	15039	11924	17149		19.62		3758	8700	15039	11924	17149
19.64		3708	8792	15079	11970	17198		19.64		3708	8792	15079	11970	17198
19.66		3673	8850	15074	11977	17259		19.66		3673	8850	15074	11977	17259
19.68		3651	8970	15123	11917	17225		19.68		3651	8970	15123	11917	17225
19.7		3645	9017	15125	11924	17141		19.7		3645	9017	15125	11924	17141
19.72		3605	9047	15071	11887	17040		19.72		3605	9047	15071	11887	17040
19.74		3606	9078	15094	11879	16947		19.74		3606	9078	15094	11879	16947
19.76		3587	9041	15025	11807	16848		19.76		3587	9041	15025	11807	16848
19.78		3616	9026	14950	11769	16743		19.78		3616	9026	14950	11769	16743
19.8		3585	8942	14907	11690	16635		19.8		3585	8942	14907	11690	16635
19.82		3571	8899	14796	11567	16587		19.82		3571	8899	14796	11567	16587
19.84		3555	8785	14702	11493	16535		19.84		3555	8785	14702	11493	16535
19.86		3553	8712	14608	11349	16550		19.86		3553	8712	14608	11349	16550
19.88		3522	8655	14566	11251	16476		19.88		3522	8655	14566	11251	16476
19.9		3517	8557	14463	11182	16408		19.9		3517	8557	14463	11182	16408
19.92		3492	8486	14396	11166	16304		19.92		3492	8486	14396	11166	16304
19.94		3439	8475	14259	11140	16234		19.94		3439	8475	14259	11140	16234
19.96		3394	8398	14115	11066	16142		19.96		3394	8398	14115	11066	16142
19.98		3339	8284	14005	11022	16037		19.98		3339	8284	14005	11022	16037
20		3278	8243	13922	10977	15964		20		3278	8243	13922	10977	15964
20.02		3260	8186	13832	10840	15898		20.02		3260	8186	13832	10840	15898
20.04		3286	8076	13767	10735	15850		20.04		3286	8076	13767	10735	15850
20.06		3291	8075	13689	10649	15868		20.06		3291	8075	13689	10649	15868
20.08		3302	8042	13668	10627	15817		20.08		3302	8042	13668	10627	15817
20.1		3315	8006	13588	10585	15727		20.1		3315	8006	13588	10585	15727
20.12		3303	7966	13566	10586	15650		20.12		3303	7966	13566	10586	15650
20.14		3274	7930	13456	10614	15598		20.14		3274	7930	13456	10614	15598
20.16		3260	7851	13404	10565	15529		20.16		3260	7851	13404	10565	15529
20.18		3233	7802	13339	10512	15457		20.18		3233	7802	13339	10512	15457
20.2		3207	7780	13310	10444	15420		20.2		3207	7780	13310	10444	15420
20.22		3193	7707	13284	10333	15373		20.22		3193	7707	13284	10333	15373
20.24		3174	7642	13201	10258	15341		20.24		3174	7642	13201	10258	15341
20.26		3115	7665	13175	10205	15356		20.26		3115	7665	13175	10205	15356
20.28		3080	7635	13146	10103	15299		20.28		3080	7635	13146	10103	15299
20.3		3044	7584	13105	10063	15214		20.3		3044	7584	13105	10063	15214
20.32		3011	7527	13079	10028	15152		20.32		3011	7527	13079	10028	15152
20.34		3005	7438	12991	10029	15089		20.34		3005	7438	12991	10029	15089
20.36		2943	7338	12875	9949	14979		20.36		2943	7338	12875	9949	14979
20.38		2939	7246	12811	9906	14878		20.38		2939	7246	12811	9906	14878
20.4		2889	7181	12738	9889	14816		20.4		2889	7181	12738	9889	14816
20.42		2859	7140	12650	9868	14755		20.42		2859	7140	12650	9868	14755
20.44		2839	7065	12562	9823	14689		20.44		2839	7065	12562	9823	14689
20.46		2851	7025	12544	9751	14644		20.46		2851	7025	12544	9751	14644
20.48		2836	6992	12458	9635	14511		20.48		2836	6992	12458	9635	14511
20.5		2858	6898	12424	9542	14417		20.5		2858	6898	12424	9542	14417
20.52		2860	6841	12320	9437	14341		20.52		2860	6841	12320	9437	14341
20.54		2837	6758	12225	9361	14319		20.54		2837	6758	12225	9361	14319
20.56		2783	6650	12133	9243	14261		20.56		2783	6650	12133	9243	14261
20.58		2746	6561	12100	9146	14225		20.58		2746	6561	12100	9146	14225
20.6		2700	6515	12004	9092	14218		20.6		2700	6515	12004	9092	14218
20.62		2681	6510	11941	9034	14163		20.62		2681	6510	11941	9034	14163
20.64		2655	6441	11867	8983	14121		20.64		2655	6441	11867	8983	14121
20.66		2635	6429	11829	8965	14021		20.66		2635	6429	11829	8965	14021
20.68		2607	6409	11735	8883	13911		20.68		2607	6409	11735	8883	13911
20.7		2595	6307	11621	8874	13823		20.7		2595	6307	11621	8874	13823
20.72		2595	6278	11490	8844	13725		20.72		2595	6278	11490	8844	13725
20.74		2555	6192	11408	8823	13687		20.74		2555	6192	11408	8823	13687
20.76		2556	6130	11370	8771	13617		20.76		2556	6130	11370	8771	13617
20.78		2525	6112	11303	8708	13534		20.78		2525	6112	11303	8708	13534
20.8		2505	6094	11195	8683	13494		20.8		2505	6094	11195	8683	13494
20.82		2502	6088	11188	8630	13420		20.82		2502	6088	11188	8630	13420
20.84		2505	6047	11125	8593	13415		20.84		2505	6047	11125	8593	13415
20.86		2478	5977	11135	8519	13378		20.86		2478	5977	11135	8519	13378
20.88		2481	5882	11047	8402	13389		20.88		2481	5882	11047	8402	13389
20.9		2458	5775	10964	8354	13354		20.9		2458	5775	10964	8354	13354
20.92		2484	5715	10906	8234	13319		20.92		2484	5715	10906	8234	13319
20.94		2487	5589	10826	8184	13225		20.94		2487	5589	10826	8184	13225
20.96		2485	5552	10799	8139	13139		20.96		2485	5552	10799	8139	13139
20.98		2460	5527	10754	8107	13062		20.98		2460	5527	10754	8107	13062
21		2426	5492	10694	8101	13003		21		2426	5492	10694	8101	13003
21.02		2429	5477	10676	8067	12914		21.02		2429	5477	10676	8067	12914
21.04		2413	5479	10652	8052	12897		21.04		2413	5479	10652	8052	12897
21.06		2383	5474	10668	8010	12911		21.06		2383	5474	10668	8010	12911
21.08		2369	5469	10600	7961	12985		21.08		2369	5469	10600	7961	12985
21.1		2372	5454	10577	7942	13019		21.1		2372	5454	10577	7942	13019
21.12		2402	5425	10486	7889	13031		21.12		2402	5425	10486	7889	13031
21.14		2407	5341	10417	7857	12923		21.14		2407	5341	10417	7857	12923
21.16		2383	5296	10417	7841	12887		21.16		2383	5296	10417	7841	12887
21.18		2401	5233	10416	7843	12806		21.18		2401	5233	10416	7843	12806
21.2		2398	5208	10350	7831	12750		21.2		2398	5208	10350	7831	12750
21.22		2402	5168	10302	7826	12678		21.22		2402	5168	10302	7826	12678
21.24		2399	5193	10314	7814	12681		21.24		2399	5193	10314	7814	12681
21.26		2401	5202	10290	7811	12700		21.26		2401	5202	10290	7811	12700
21.28		2384	5179	10274	7800	12705		21.28		2384	5179	10274	7800	12705
21.3		2358	5174	10240	7796	12723		21.3		2358	5174	10240	7796	12723
21.32		2355	5145	10196	7752	12710		21.32		2355	5145	10196	7752	12710
21.34		2307	5118	10159	7724	12668		21.34		2307	5118	10159	7724	12668
21.36		2306	5077	10176	7702	12669		21.36		2306	5077	10176	7702	12669
21.38		2265	5048	10175	7698	12633		21.38		2265	5048	10175	7698	12633
21.4		2248	5053	10137	7665	12625		21.4		2248	5053	10137	7665	12625
21.42		2265	5045	10153	7659	12603		21.42		2265	5045	10153	7659	12603
21.44		2291	5091	10145	7613	12625		21.44		2291	5091	10145	7613	12625
21.46		2324	5084	10166	7602	12627		21.46		2324	5084	10166	7602	12627
21.48		2352	5093	10206	7584	12580		21.48		2352	5093	10206	7584	12580
21.5		2339	5119	10189	7570	12579		21.5		2339	5119	10189	7570	12579
21.52		2379	5104	10181	7553	12542		21.52		2379	5104	10181	7553	12542
21.54		2361	5075	10165	7555	12554		21.54		2361	5075	10165	7555	12554
21.56		2369	5031	10157	7563	12585		21.56		2369	5031	10157	7563	12585
21.58		2303	4997	10128	7580	12553		21.58		2303	4997	10128	7580	12553
21.6		2300	4980	10102	7582	12554		21.6		2300	4980	10102	7582	12554
21.62		2294	4951	10051	7600	12521		21.62		2294	4951	10051	7600	12521
21.64		2315	4962	10016	7589	12557		21.64		2315	4962	10016	7589	12557
21.66		2328	4961	10046	7593	12545		21.66		2328	4961	10046	7593	12545
21.68		2329	4987	10064	7597	12509		21.68		2329	4987	10064	7597	12509
21.7		2342	4973	10053	7598	12491		21.7		2342	4973	10053	7598	12491
21.72		2368	4951	10027	7565	12467		21.72		2368	4951	10027	7565	12467
21.74		2356	4921	10036	7548	12472		21.74		2356	4921	10036	7548	12472
21.76		2344	4877	9979	7552	12459		21.76		2344	4877	9979	7552	12459
21.78		2325	4840	9967	7521	12408		21.78		2325	4840	9967	7521	12408
21.8		2297	4830	9946	7496	12406		21.8		2297	4830	9946	7496	12406
21.82		2261	4780	9890	7483	12419		21.82		2261	4780	9890	7483	12419
21.84		2292	4778	9880	7476	12460		21.84		2292	4778	9880	7476	12460
21.86		2281	4805	9879	7512	12446		21.86		2281	4805	9879	7512	12446
21.88		2295	4841	9865	7514	12453		21.88		2295	4841	9865	7514	12453
21.9		2317	4827	9849	7501	12483		21.9		2317	4827	9849	7501	12483
21.92		2298	4856	9819	7519	12479		21.92		2298	4856	9819	7519	12479
21.94		2318	4870	9801	7523	12498		21.94		2318	4870	9801	7523	12498
21.96		2317	4831	9774	7543	12476		21.96		2317	4831	9774	7543	12476
21.98		2324	4861	9776	7547	12468		21.98		2324	4861	9776	7547	12468
22		2318	4906	9785	7553	12474		22		2318	4906	9785	7553	12474
22.02		2293	4892	9810	7564	12447		22.02		2293	4892	9810	7564	12447
22.04		2309	4889	9812	7599	12451		22.04		2309	4889	9812	7599	12451
22.06		2297	4899	9781	7591	12415		22.06		2297	4899	9781	7591	12415
22.08		2279	4886	9820	7565	12426		22.08		2279	4886	9820	7565	12426
22.1		2238	4883	9831	7512	12406		22.1		2238	4883	9831	7512	12406
22.12		2233	4892	9808	7502	12360		22.12		2233	4892	9808	7502	12360
22.14		2262	4889	9798	7471	12358		22.14		2262	4889	9798	7471	12358
22.16		2275	4831	9801	7474	12356		22.16		2275	4831	9801	7474	12356
22.18		2317	4860	9795	7456	12354		22.18		2317	4860	9795	7456	12354
22.2		2323	4880	9787	7428	12352		22.2		2323	4880	9787	7428	12352
22.22		2317	4848	9809	7428	12321		22.22		2317	4848	9809	7428	12321
22.24		2306	4842	9799	7449	12368		22.24		2306	4842	9799	7449	12368
22.26		2287	4847	9788	7424	12348		22.26		2287	4847	9788	7424	12348
22.28		2275	4827	9829	7414	12371		22.28		2275	4827	9829	7414	12371
22.3		2250	4808	9780	7363	12322		22.3		2250	4808	9780	7363	12322
22.32		2256	4786	9759	7347	12262		22.32		2256	4786	9759	7347	12262
22.34		2262	4736	9768	7349	12238		22.34		2262	4736	9768	7349	12238
22.36		2286	4684	9748	7353	12250		22.36		2286	4684	9748	7353	12250
22.38		2316	4698	9728	7342	12243		22.38		2316	4698	9728	7342	12243
22.4		2302	4708	9683	7343	12256		22.4		2302	4708	9683	7343	12256
22.42		2312	4705	9684	7345	12263		22.42		2312	4705	9684	7345	12263
22.44		2297	4743	9697	7366	12272		22.44		2297	4743	9697	7366	12272
22.46		2282	4764	9685	7380	12259		22.46		2282	4764	9685	7380	12259
22.48		2265	4773	9663	7400	12256		22.48		2265	4773	9663	7400	12256
22.5		2223	4751	9646	7389	12228		22.5		2223	4751	9646	7389	12228
22.52		2191	4725	9661	7373	12213		22.52		2191	4725	9661	7373	12213
22.54		2146	4705	9684	7359	12218		22.54		2146	4705	9684	7359	12218
22.56		2156	4700	9673	7309	12207		22.56		2156	4700	9673	7309	12207
22.58		2174	4739	9660	7250	12175		22.58		2174	4739	9660	7250	12175
22.6		2166	4764	9617	7227	12143		22.6		2166	4764	9617	7227	12143
22.62		2205	4768	9653	7168	12125		22.62		2205	4768	9653	7168	12125
22.64		2222	4750	9634	7144	12076		22.64		2222	4750	9634	7144	12076
22.66		2219	4702	9578	7144	12055		22.66		2219	4702	9578	7144	12055
22.68		2169	4651	9551	7170	12012		22.68		2169	4651	9551	7170	12012
22.7		2127	4592	9530	7174	12055		22.7		2127	4592	9530	7174	12055
22.72		2071	4528	9519	7177	12069		22.72		2071	4528	9519	7177	12069
22.74		2013	4497	9511	7218	12131		22.74		2013	4497	9511	7218	12131
22.76		2025	4487	9490	7234	12139		22.76		2025	4487	9490	7234	12139
22.78		2031	4512	9483	7229	12137		22.78		2031	4512	9483	7229	12137
22.8		2017	4549	9482	7223	12128		22.8		2017	4549	9482	7223	12128
22.82		2078	4575	9522	7193	12130		22.82		2078	4575	9522	7193	12130
22.84		2105	4559	9485	7157	12089		22.84		2105	4559	9485	7157	12089
22.86		2119	4545	9482	7119	12100		22.86		2119	4545	9482	7119	12100
22.88		2114	4546	9490	7077	12068		22.88		2114	4546	9490	7077	12068
22.9		2135	4540	9482	7081	12097		22.9		2135	4540	9482	7081	12097
22.92		2177	4515	9500	7053	12060		22.92		2177	4515	9500	7053	12060
22.94		2161	4507	9512	7059	12070		22.94		2161	4507	9512	7059	12070
22.96		2163	4539	9499	7060	12037		22.96		2163	4539	9499	7060	12037
22.98		2155	4562	9500	7062	12000		22.98		2155	4562	9500	7062	12000
23		2137	4583	9452	7065	11974		23		2137	4583	9452	7065	11974
23.02		2136	4611	9428	7100	11980		23.02		2136	4611	9428	7100	11980
23.04		2098	4639	9368	7126	11969		23.04		2098	4639	9368	7126	11969
23.06		2073	4652	9343	7115	11992		23.06		2073	4652	9343	7115	11992
23.08		2047	4641	9334	7118	11996		23.08		2047	4641	9334	7118	11996
23.1		2084	4589	9347	7145	11984		23.1		2084	4589	9347	7145	11984
23.12		2135	4557	9396	7129	11959		23.12		2135	4557	9396	7129	11959
23.14		2117	4505	9424	7080	11920		23.14		2117	4505	9424	7080	11920
23.16		2139	4460	9419	7035	11916		23.16		2139	4460	9419	7035	11916
23.18		2142	4386	9400	7031	11876		23.18		2142	4386	9400	7031	11876
23.2		2126	4347	9391	7045	11892		23.2		2126	4347	9391	7045	11892
23.22		2105	4344	9376	7064	11905		23.22		2105	4344	9376	7064	11905
23.24		2086	4392	9321	7034	11894		23.24		2086	4392	9321	7034	11894
23.26		2049	4404	9291	7025	11912		23.26		2049	4404	9291	7025	11912
23.28		2028	4415	9296	7049	11929		23.28		2028	4415	9296	7049	11929
23.3		2063	4414	9332	7066	11941		23.3		2063	4414	9332	7066	11941
23.32		2079	4420	9386	7095	11945		23.32		2079	4420	9386	7095	11945
23.34		2058	4448	9390	7072	11913		23.34		2058	4448	9390	7072	11913
23.36		2030	4455	9381	7026	11913		23.36		2030	4455	9381	7026	11913
23.38		2022	4414	9347	7014	11899		23.38		2022	4414	9347	7014	11899
23.4		2017	4440	9347	6988	11906		23.4		2017	4440	9347	6988	11906
23.42		2035	4441	9321	6928	11907		23.42		2035	4441	9321	6928	11907
23.44		2048	4470	9298	6852	11936		23.44		2048	4470	9298	6852	11936
23.46		2035	4474	9269	6855	11968		23.46		2035	4474	9269	6855	11968
23.48		2051	4469	9280	6886	11968		23.48		2051	4469	9280	6886	11968
23.5		2071	4448	9328	6884	11948		23.5		2071	4448	9328	6884	11948
23.52		2093	4442	9345	6917	11885		23.52		2093	4442	9345	6917	11885
23.54		2078	4457	9377	6918	11856		23.54		2078	4457	9377	6918	11856
23.56		2038	4441	9405	6904	11836		23.56		2038	4441	9405	6904	11836
23.58		2076	4462	9386	6942	11847		23.58		2076	4462	9386	6942	11847
23.6		2076	4494	9386	6968	11829		23.6		2076	4494	9386	6968	11829
23.62		2070	4477	9387	6970	11896		23.62		2070	4477	9387	6970	11896
23.64		2070	4463	9355	6974	11958		23.64		2070	4463	9355	6974	11958
23.66		2064	4414	9312	6962	11979		23.66		2064	4414	9312	6962	11979
23.68		2055	4379	9277	6979	11947		23.68		2055	4379	9277	6979	11947
23.7		2049	4371	9287	6951	11889		23.7		2049	4371	9287	6951	11889
23.72		2074	4360	9295	6947	11826		23.72		2074	4360	9295	6947	11826
23.74		2059	4354	9334	6910	11829		23.74		2059	4354	9334	6910	11829
23.76		2038	4374	9376	6887	11796		23.76		2038	4374	9376	6887	11796
23.78		2057	4433	9399	6907	11801		23.78		2057	4433	9399	6907	11801
23.8		2032	4471	9413	6915	11798		23.8		2032	4471	9413	6915	11798
23.82		2012	4485	9426	6905	11819		23.82		2012	4485	9426	6905	11819
23.84		2027	4476	9400	6893	11825		23.84		2027	4476	9400	6893	11825
23.86		2023	4449	9348	6877	11864		23.86		2023	4449	9348	6877	11864
23.88		2000	4479	9319	6912	11889		23.88		2000	4479	9319	6912	11889
23.9		1980	4536	9312	6916	11886		23.9		1980	4536	9312	6916	11886
23.92		1996	4545	9287	6911	11867		23.92		1996	4545	9287	6911	11867
23.94		2015	4526	9268	6898	11901		23.94		2015	4526	9268	6898	11901
23.96		2017	4535	9260	6891	11880		23.96		2017	4535	9260	6891	11880
23.98		2012	4532	9257	6913	11895		23.98		2012	4532	9257	6913	11895
24		2006	4522	9272	6902	11884		24		2006	4522	9272	6902	11884
24.02		1989	4490	9300	6905	11841		24.02		1989	4490	9300	6905	11841
24.04		2009	4449	9322	6925	11815		24.04		2009	4449	9322	6925	11815
24.06		2012	4445	9308	6959	11853		24.06		2012	4445	9308	6959	11853
24.08		1986	4456	9341	6974	11870		24.08		1986	4456	9341	6974	11870
24.1		1983	4474	9324	6954	11845		24.1		1983	4474	9324	6954	11845
24.12		2003	4479	9278	6916	11880		24.12		2003	4479	9278	6916	11880
24.14		2040	4454	9264	6880	11886		24.14		2040	4454	9264	6880	11886
24.16		2029	4468	9242	6904	11865		24.16		2029	4468	9242	6904	11865
24.18		2033	4436	9288	6923	11891		24.18		2033	4436	9288	6923	11891
24.2		2044	4382	9331	6916	11872		24.2		2044	4382	9331	6916	11872
24.22		2031	4379	9383	6931	11848		24.22		2031	4379	9383	6931	11848
24.24		2088	4375	9425	6989	11830		24.24		2088	4375	9425	6989	11830
24.26		2075	4362	9474	7009	11874		24.26		2075	4362	9474	7009	11874
24.28		2067	4402	9497	7018	11880		24.28		2067	4402	9497	7018	11880
24.3		2074	4436	9494	7016	11882		24.3		2074	4436	9494	7016	11882
24.32		2085	4455	9455	6994	11933		24.32		2085	4455	9455	6994	11933
24.34		2071	4464	9433	6979	11917		24.34		2071	4464	9433	6979	11917
24.36		2069	4488	9404	7001	11928		24.36		2069	4488	9404	7001	11928
24.38		2082	4469	9397	7015	11957		24.38		2082	4469	9397	7015	11957
24.4		2080	4465	9345	6990	11941		24.4		2080	4465	9345	6990	11941
24.42		2067	4482	9339	6987	11910		24.42		2067	4482	9339	6987	11910
24.44		2123	4475	9362	6983	11880		24.44		2123	4475	9362	6983	11880
24.46		2091	4456	9383	6975	11870		24.46		2091	4456	9383	6975	11870
24.48		2116	4498	9393	6963	11886		24.48		2116	4498	9393	6963	11886
24.5		2101	4478	9415	6940	11888		24.5		2101	4478	9415	6940	11888
24.52		2119	4466	9398	6967	11898		24.52		2119	4466	9398	6967	11898
24.54		2104	4461	9396	6957	11911		24.54		2104	4461	9396	6957	11911
24.56		2090	4460	9374	6959	11923		24.56		2090	4460	9374	6959	11923
24.58		2108	4436	9380	6952	11913		24.58		2108	4436	9380	6952	11913
24.6		2088	4447	9378	6949	11919		24.6		2088	4447	9378	6949	11919
24.62		2093	4441	9402	6971	11913		24.62		2093	4441	9402	6971	11913
24.64		2124	4484	9425	6980	11920		24.64		2124	4484	9425	6980	11920
24.66		2103	4534	9427	6991	11895		24.66		2103	4534	9427	6991	11895
24.68		2103	4553	9444	6990	11910		24.68		2103	4553	9444	6990	11910
24.7		2050	4581	9465	6988	11876		24.7		2050	4581	9465	6988	11876
24.72		2030	4611	9428	7046	11849		24.72		2030	4611	9428	7046	11849
24.74		2028	4589	9437	7049	11849		24.74		2028	4589	9437	7049	11849
24.76		2027	4582	9425	7070	11842		24.76		2027	4582	9425	7070	11842
24.78		2056	4526	9461	7086	11844		24.78		2056	4526	9461	7086	11844
24.8		2074	4487	9455	7096	11883		24.8		2074	4487	9455	7096	11883
24.82		2113	4475	9448	7104	11951		24.82		2113	4475	9448	7104	11951
24.84		2131	4501	9472	7059	11991		24.84		2131	4501	9472	7059	11991
24.86		2137	4540	9483	7021	11972		24.86		2137	4540	9483	7021	11972
24.88		2110	4545	9484	7003	12002		24.88		2110	4545	9484	7003	12002
24.9		2091	4562	9482	6970	11993		24.9		2091	4562	9482	6970	11993
24.92		2067	4564	9450	6967	12003		24.92		2067	4564	9450	6967	12003
24.94		2097	4560	9456	7017	12050		24.94		2097	4560	9456	7017	12050
24.96		2119	4566	9449	7058	12063		24.96		2119	4566	9449	7058	12063
24.98		2109	4512	9450	7104	12061		24.98		2109	4512	9450	7104	12061
25		2129	4476	9439	7105	12060		25		2129	4476	9439	7105	12060
25.02		2128	4470	9454	7117	12075		25.02		2128	4470	9454	7117	12075
25.04		2109	4486	9506	7049	12050		25.04		2109	4486	9506	7049	12050
25.06		2097	4544	9507	7070	12012		25.06		2097	4544	9507	7070	12012
25.08		2058	4557	9513	7074	11990		25.08		2058	4557	9513	7074	11990
25.1		2048	4538	9467	7058	11994		25.1		2048	4538	9467	7058	11994
25.12		2035	4549	9478	7033	11994		25.12		2035	4549	9478	7033	11994
25.14		2062	4601	9494	7070	11996		25.14		2062	4601	9494	7070	11996
25.16		2083	4584	9485	7081	11988		25.16		2083	4584	9485	7081	11988
25.18		2078	4562	9480	7089	11994		25.18		2078	4562	9480	7089	11994
25.2		2106	4564	9486	7081	11983		25.2		2106	4564	9486	7081	11983
25.22		2115	4588	9477	7053	11979		25.22		2115	4588	9477	7053	11979
25.24		2156	4610	9489	7025	11997		25.24		2156	4610	9489	7025	11997
25.26		2158	4630	9490	7036	12006		25.26		2158	4630	9490	7036	12006
25.28		2146	4647	9476	7082	12029		25.28		2146	4647	9476	7082	12029
25.3		2146	4646	9456	7093	12073		25.3		2146	4646	9456	7093	12073
25.32		2142	4654	9509	7094	12066		25.32		2142	4654	9509	7094	12066
25.34		2129	4674	9521	7106	12077		25.34		2129	4674	9521	7106	12077
25.36		2095	4617	9508	7130	12071		25.36		2095	4617	9508	7130	12071
25.38		2069	4612	9507	7140	12080		25.38		2069	4612	9507	7140	12080
25.4		2094	4626	9520	7128	12054		25.4		2094	4626	9520	7128	12054
25.42		2086	4626	9536	7112	12030		25.42		2086	4626	9536	7112	12030
25.44		2125	4621	9548	7106	12049		25.44		2125	4621	9548	7106	12049
25.46		2120	4630	9556	7102	12049		25.46		2120	4630	9556	7102	12049
25.48		2132	4677	9568	7156	12051		25.48		2132	4677	9568	7156	12051
25.5		2161	4712	9596	7143	12053		25.5		2161	4712	9596	7143	12053
25.52		2166	4711	9611	7145	12068		25.52		2166	4711	9611	7145	12068
25.54		2145	4748	9607	7140	12085		25.54		2145	4748	9607	7140	12085
25.56		2107	4730	9621	7160	12095		25.56		2107	4730	9621	7160	12095
25.58		2097	4722	9586	7173	12113		25.58		2097	4722	9586	7173	12113
25.6		2133	4715	9602	7174	12107		25.6		2133	4715	9602	7174	12107
25.62		2137	4701	9617	7157	12118		25.62		2137	4701	9617	7157	12118
25.64		2145	4703	9614	7159	12145		25.64		2145	4703	9614	7159	12145
25.66		2155	4729	9618	7192	12141		25.66		2155	4729	9618	7192	12141
25.68		2162	4767	9635	7214	12123		25.68		2162	4767	9635	7214	12123
25.7		2173	4811	9663	7194	12115		25.7		2173	4811	9663	7194	12115
25.72		2196	4801	9670	7192	12136		25.72		2196	4801	9670	7192	12136
25.74		2202	4825	9692	7221	12137		25.74		2202	4825	9692	7221	12137
25.76		2172	4790	9707	7267	12164		25.76		2172	4790	9707	7267	12164
25.78		2193	4788	9689	7285	12174		25.78		2193	4788	9689	7285	12174
25.8		2244	4816	9693	7318	12203		25.8		2244	4816	9693	7318	12203
25.82		2281	4827	9693	7296	12265		25.82		2281	4827	9693	7296	12265
25.84		2286	4852	9720	7288	12299		25.84		2286	4852	9720	7288	12299
25.86		2291	4895	9740	7329	12299		25.86		2291	4895	9740	7329	12299
25.88		2280	4891	9723	7338	12312		25.88		2280	4891	9723	7338	12312
25.9		2280	4942	9757	7337	12345		25.9		2280	4942	9757	7337	12345
25.92		2260	4988	9769	7330	12343		25.92		2260	4988	9769	7330	12343
25.94		2244	5002	9768	7360	12339		25.94		2244	5002	9768	7360	12339
25.96		2206	5016	9769	7422	12338		25.96		2206	5016	9769	7422	12338
25.98		2199	5059	9809	7458	12338		25.98		2199	5059	9809	7458	12338
26		2226	5098	9831	7523	12346		26		2226	5098	9831	7523	12346
26.02		2250	5073	9879	7494	12365		26.02		2250	5073	9879	7494	12365
26.04		2256	5096	9922	7464	12368		26.04		2256	5096	9922	7464	12368
26.06		2221	5074	9953	7473	12373		26.06		2221	5074	9953	7473	12373
26.08		2195	5045	9954	7445	12414		26.08		2195	5045	9954	7445	12414
26.1		2183	5084	9991	7445	12461		26.1		2183	5084	9991	7445	12461
26.12		2143	5131	9959	7401	12481		26.12		2143	5131	9959	7401	12481
26.14		2119	5136	9922	7423	12489		26.14		2119	5136	9922	7423	12489
26.16		2126	5131	9880	7470	12477		26.16		2126	5131	9880	7470	12477
26.18		2120	5123	9895	7464	12497		26.18		2120	5123	9895	7464	12497
26.2		2171	5121	9856	7491	12523		26.2		2171	5121	9856	7491	12523
26.22		2182	5079	9833	7455	12536		26.22		2182	5079	9833	7455	12536
26.24		2170	5104	9816	7475	12510		26.24		2170	5104	9816	7475	12510
26.26		2150	5088	9826	7480	12482		26.26		2150	5088	9826	7480	12482
26.28		2191	5123	9823	7443	12487		26.28		2191	5123	9823	7443	12487
26.3		2221	5137	9854	7436	12497		26.3		2221	5137	9854	7436	12497
26.32		2237	5143	9868	7414	12491		26.32		2237	5143	9868	7414	12491
26.34		2210	5129	9884	7467	12405		26.34		2210	5129	9884	7467	12405
26.36		2211	5086	9921	7449	12372		26.36		2211	5086	9921	7449	12372
26.38		2227	5084	9950	7436	12377		26.38		2227	5084	9950	7436	12377
26.4		2259	5083	9932	7461	12374		26.4		2259	5083	9932	7461	12374
26.42		2264	5084	9919	7487	12371		26.42		2264	5084	9919	7487	12371
26.44		2275	5124	9885	7532	12344		26.44		2275	5124	9885	7532	12344
26.46		2276	5124	9843	7568	12350		26.46		2276	5124	9843	7568	12350
26.48		2297	5143	9819	7540	12394		26.48		2297	5143	9819	7540	12394
26.5		2313	5123	9799	7509	12396		26.5		2313	5123	9799	7509	12396
26.52		2285	5068	9774	7484	12391		26.52		2285	5068	9774	7484	12391
26.54		2234	5019	9773	7476	12360		26.54		2234	5019	9773	7476	12360
26.56		2217	4991	9798	7414	12344		26.56		2217	4991	9798	7414	12344
26.58		2219	4976	9754	7382	12303		26.58		2219	4976	9754	7382	12303
26.6		2209	4958	9722	7346	12269		26.6		2209	4958	9722	7346	12269
26.62		2187	4959	9728	7345	12235		26.62		2187	4959	9728	7345	12235
26.64		2188	4962	9727	7319	12174		26.64		2188	4962	9727	7319	12174
26.66		2155	4922	9734	7339	12194		26.66		2155	4922	9734	7339	12194
26.68		2134	4918	9743	7368	12212		26.68		2134	4918	9743	7368	12212
26.7		2151	4939	9721	7360	12148		26.7		2151	4939	9721	7360	12148
26.72		2145	4916	9717	7340	12138		26.72		2145	4916	9717	7340	12138
26.74		2146	4914	9726	7329	12150		26.74		2146	4914	9726	7329	12150
26.76		2143	4925	9702	7294	12093		26.76		2143	4925	9702	7294	12093
26.78		2117	4955	9663	7257	12060		26.78		2117	4955	9663	7257	12060
26.8		2116	4943	9667	7200	12040		26.8		2116	4943	9667	7200	12040
26.82		2104	4948	9670	7183	12024		26.82		2104	4948	9670	7183	12024
26.84		2132	4934	9665	7167	12006		26.84		2132	4934	9665	7167	12006
26.86		2116	4919	9633	7179	12061		26.86		2116	4919	9633	7179	12061
26.88		2123	4921	9630	7232	12082		26.88		2123	4921	9630	7232	12082
26.9		2119	4930	9602	7239	12064		26.9		2119	4930	9602	7239	12064
26.92		2179	4891	9568	7272	12090		26.92		2179	4891	9568	7272	12090
26.94		2194	4833	9573	7278	12115		26.94		2194	4833	9573	7278	12115
26.96		2192	4798	9602	7235	12071		26.96		2192	4798	9602	7235	12071
26.98		2189	4800	9625	7226	12072		26.98		2189	4800	9625	7226	12072
27		2166	4775	9651	7187	12066		27		2166	4775	9651	7187	12066
27.02		2137	4784	9653	7169	12052		27.02		2137	4784	9653	7169	12052
27.04		2121	4797	9657	7119	12017		27.04		2121	4797	9657	7119	12017
27.06		2070	4829	9621	7090	12014		27.06		2070	4829	9621	7090	12014
27.08		2055	4828	9601	7103	12001		27.08		2055	4828	9601	7103	12001
27.1		2008	4820	9560	7125	12010		27.1		2008	4820	9560	7125	12010
27.12		2045	4791	9545	7146	11994		27.12		2045	4791	9545	7146	11994
27.14		2037	4788	9543	7156	12012		27.14		2037	4788	9543	7156	12012
27.16		2061	4807	9561	7154	12002		27.16		2061	4807	9561	7154	12002
27.18		2097	4819	9545	7192	12027		27.18		2097	4819	9545	7192	12027
27.2		2068	4843	9550	7195	12049		27.2		2068	4843	9550	7195	12049
27.22		2080	4860	9571	7192	12045		27.22		2080	4860	9571	7192	12045
27.24		2092	4877	9572	7180	12062		27.24		2092	4877	9572	7180	12062
27.26		2092	4857	9555	7188	12099		27.26		2092	4857	9555	7188	12099
27.28		2103	4833	9541	7195	12103		27.28		2103	4833	9541	7195	12103
27.3		2069	4805	9559	7176	12107		27.3		2069	4805	9559	7176	12107
27.32		2050	4772	9591	7222	12147		27.32		2050	4772	9591	7222	12147
27.34		2026	4781	9562	7256	12191		27.34		2026	4781	9562	7256	12191
27.36		2017	4775	9549	7266	12181		27.36		2017	4775	9549	7266	12181
27.38		2041	4766	9556	7301	12191		27.38		2041	4766	9556	7301	12191
27.4		2026	4780	9537	7288	12191		27.4		2026	4780	9537	7288	12191
27.42		2069	4781	9547	7290	12178		27.42		2069	4781	9547	7290	12178
27.44		2103	4780	9523	7288	12169		27.44		2103	4780	9523	7288	12169
27.46		2135	4763	9528	7247	12143		27.46		2135	4763	9528	7247	12143
27.48		2181	4784	9520	7159	12126		27.48		2181	4784	9520	7159	12126
27.5		2178	4789	9545	7127	12102		27.5		2178	4789	9545	7127	12102
27.52		2154	4781	9572	7119	12111		27.52		2154	4781	9572	7119	12111
27.54		2158	4780	9591	7110	12066		27.54		2158	4780	9591	7110	12066
27.56		2113	4780	9558	7102	12041		27.56		2113	4780	9558	7102	12041
27.58		2100	4769	9549	7152	12070		27.58		2100	4769	9549	7152	12070
27.6		2082	4769	9515	7139	12084		27.6		2082	4769	9515	7139	12084
27.62		2101	4726	9504	7171	12112		27.62		2101	4726	9504	7171	12112
27.64		2087	4694	9474	7175	12092		27.64		2087	4694	9474	7175	12092
27.66		2104	4658	9465	7180	12076		27.66		2104	4658	9465	7180	12076
27.68		2094	4655	9468	7137	12089		27.68		2094	4655	9468	7137	12089
27.7		2078	4661	9447	7141	12062		27.7		2078	4661	9447	7141	12062
27.72		2064	4685	9442	7088	12008		27.72		2064	4685	9442	7088	12008
27.74		2061	4665	9475	7083	11947		27.74		2061	4665	9475	7083	11947
27.76		2014	4687	9441	7023	11939		27.76		2014	4687	9441	7023	11939
27.78		1992	4675	9436	7017	11970		27.78		1992	4675	9436	7017	11970
27.8		1998	4673	9429	6970	11947		27.8		1998	4673	9429	6970	11947
27.82		2023	4639	9432	6948	11934		27.82		2023	4639	9432	6948	11934
27.84		2031	4649	9418	6928	11866		27.84		2031	4649	9418	6928	11866
27.86		2033	4650	9400	6951	11839		27.86		2033	4650	9400	6951	11839
27.88		2025	4653	9421	6972	11819		27.88		2025	4653	9421	6972	11819
27.9		2044	4665	9367	6953	11811		27.9		2044	4665	9367	6953	11811
27.92		2030	4648	9341	6961	11795		27.92		2030	4648	9341	6961	11795
27.94		2018	4613	9369	6964	11785		27.94		2018	4613	9369	6964	11785
27.96		2017	4597	9348	6969	11792		27.96		2017	4597	9348	6969	11792
27.98		2016	4560	9330	6931	11840		27.98		2016	4560	9330	6931	11840
28		2021	4576	9274	6896	11842		28		2021	4576	9274	6896	11842
28.02		2043	4527	9271	6890	11842		28.02		2043	4527	9271	6890	11842
28.04		2025	4537	9233	6872	11831		28.04		2025	4537	9233	6872	11831
28.06		1960	4513	9209	6866	11852		28.06		1960	4513	9209	6866	11852
28.08		1962	4521	9236	6855	11831		28.08		1962	4521	9236	6855	11831
28.1		1951	4511	9232	6801	11840		28.1		1951	4511	9232	6801	11840
28.12		1947	4521	9255	6816	11810		28.12		1947	4521	9255	6816	11810
28.14		1938	4511	9288	6808	11791		28.14		1938	4511	9288	6808	11791
28.16		1939	4501	9244	6835	11785		28.16		1939	4501	9244	6835	11785
28.18		1921	4507	9251	6794	11756		28.18		1921	4507	9251	6794	11756
28.2		1954	4538	9205	6819	11698		28.2		1954	4538	9205	6819	11698
28.22		1987	4499	9201	6843	11697		28.22		1987	4499	9201	6843	11697
28.24		2000	4464	9200	6842	11700		28.24		2000	4464	9200	6842	11700
28.26		2007	4450	9156	6875	11707		28.26		2007	4450	9156	6875	11707
28.28		2041	4445	9162	6899	11719		28.28		2041	4445	9162	6899	11719
28.3		2018	4425	9146	6879	11758		28.3		2018	4425	9146	6879	11758
28.32		2024	4438	9153	6898	11779		28.32		2024	4438	9153	6898	11779
28.34		1975	4412	9152	6881	11810		28.34		1975	4412	9152	6881	11810
28.36		1945	4395	9134	6901	11777		28.36		1945	4395	9134	6901	11777
28.38		1933	4393	9167	6869	11737		28.38		1933	4393	9167	6869	11737
28.4		1954	4407	9153	6831	11712		28.4		1954	4407	9153	6831	11712
28.42		1959	4403	9152	6755	11708		28.42		1959	4403	9152	6755	11708
28.44		2013	4398	9173	6695	11685		28.44		2013	4398	9173	6695	11685
28.46		2046	4456	9148	6629	11672		28.46		2046	4456	9148	6629	11672
28.48		2034	4472	9159	6599	11695		28.48		2034	4472	9159	6599	11695
28.5		2012	4465	9149	6554	11692		28.5		2012	4465	9149	6554	11692
28.52		2017	4466	9138	6544	11696		28.52		2017	4466	9138	6544	11696
28.54		1969	4464	9126	6546	11712		28.54		1969	4464	9126	6546	11712
28.56		1940	4405	9108	6622	11697		28.56		1940	4405	9108	6622	11697
28.58		1926	4388	9108	6664	11722		28.58		1926	4388	9108	6664	11722
28.6		1909	4352	9097	6720	11708		28.6		1909	4352	9097	6720	11708
28.62		1903	4332	9092	6731	11657		28.62		1903	4332	9092	6731	11657
28.64		1922	4319	9106	6736	11610		28.64		1922	4319	9106	6736	11610
28.66		1903	4340	9118	6712	11587		28.66		1903	4340	9118	6712	11587
28.68		1903	4356	9120	6752	11541		28.68		1903	4356	9120	6752	11541
28.7		1924	4337	9125	6753	11510		28.7		1924	4337	9125	6753	11510
28.72		1896	4348	9148	6745	11524		28.72		1896	4348	9148	6745	11524
28.74		1886	4348	9133	6778	11581		28.74		1886	4348	9133	6778	11581
28.76		1903	4340	9162	6791	11615		28.76		1903	4340	9162	6791	11615
28.78		1904	4344	9202	6783	11640		28.78		1904	4344	9202	6783	11640
28.8		1919	4349	9224	6818	11666		28.8		1919	4349	9224	6818	11666
28.82		1915	4323	9245	6796	11695		28.82		1915	4323	9245	6796	11695
28.84		1915	4285	9206	6771	11711		28.84		1915	4285	9206	6771	11711
28.86		1890	4305	9197	6763	11722		28.86		1890	4305	9197	6763	11722
28.88		1907	4334	9140	6799	11692		28.88		1907	4334	9140	6799	11692
28.9		1880	4348	9078	6807	11689		28.9		1880	4348	9078	6807	11689
28.92		1875	4355	9031	6795	11675		28.92		1875	4355	9031	6795	11675
28.94		1890	4349	8968	6759	11650		28.94		1890	4349	8968	6759	11650
28.96		1896	4382	8978	6701	11629		28.96		1896	4382	8978	6701	11629
28.98		1909	4388	8985	6639	11579		28.98		1909	4388	8985	6639	11579
29		1934	4416	8987	6633	11573		29		1934	4416	8987	6633	11573
29.02		1943	4399	9003	6597	11556		29.02		1943	4399	9003	6597	11556
29.04		1920	4376	8983	6595	11540		29.04		1920	4376	8983	6595	11540
29.06		1901	4355	9015	6630	11534		29.06		1901	4355	9015	6630	11534
29.08		1936	4358	9011	6675	11517		29.08		1936	4358	9011	6675	11517
29.1		1898	4334	8981	6703	11513		29.1		1898	4334	8981	6703	11513
29.12		1904	4301	8981	6701	11498		29.12		1904	4301	8981	6701	11498
29.14		1879	4298	8984	6703	11502		29.14		1879	4298	8984	6703	11502
29.16		1873	4284	8965	6736	11517		29.16		1873	4284	8965	6736	11517
29.18		1910	4266	8974	6714	11490		29.18		1910	4266	8974	6714	11490
29.2		1923	4308	9005	6721	11517		29.2		1923	4308	9005	6721	11517
29.22		1936	4318	9012	6689	11514		29.22		1936	4318	9012	6689	11514
29.24		1904	4300	9013	6670	11531		29.24		1904	4300	9013	6670	11531
29.26		1886	4302	9009	6661	11556		29.26		1886	4302	9009	6661	11556
29.28		1909	4317	9042	6633	11547		29.28		1909	4317	9042	6633	11547
29.3		1880	4302	9045	6597	11511		29.3		1880	4302	9045	6597	11511
29.32		1854	4302	9060	6613	11496		29.32		1854	4302	9060	6613	11496
29.34		1867	4283	9039	6671	11477		29.34		1867	4283	9039	6671	11477
29.36		1881	4246	8990	6678	11461		29.36		1881	4246	8990	6678	11461
29.38		1925	4213	8982	6658	11442		29.38		1925	4213	8982	6658	11442
29.4		1969	4207	8975	6664	11451		29.4		1969	4207	8975	6664	11451
29.42		1983	4155	8970	6635	11449		29.42		1983	4155	8970	6635	11449
29.44		1965	4159	8999	6625	11474		29.44		1965	4159	8999	6625	11474
29.46		1940	4161	8991	6583	11443		29.46		1940	4161	8991	6583	11443
29.48		1925	4168	8980	6546	11423		29.48		1925	4168	8980	6546	11423
29.5		1885	4193	8960	6529	11398		29.5		1885	4193	8960	6529	11398
29.52		1812	4205	8940	6562	11422		29.52		1812	4205	8940	6562	11422
29.54		1797	4241	8929	6588	11423		29.54		1797	4241	8929	6588	11423
29.56		1778	4254	8887	6582	11430		29.56		1778	4254	8887	6582	11430
29.58		1785	4260	8867	6578	11450		29.58		1785	4260	8867	6578	11450
29.6		1798	4252	8832	6606	11456		29.6		1798	4252	8832	6606	11456
29.62		1788	4267	8843	6615	11485		29.62		1788	4267	8843	6615	11485
29.64		1788	4328	8892	6637	11499		29.64		1788	4328	8892	6637	11499
29.66		1801	4316	8885	6577	11457		29.66		1801	4316	8885	6577	11457
29.68		1820	4271	8869	6575	11453		29.68		1820	4271	8869	6575	11453
29.7		1836	4256	8876	6563	11441		29.7		1836	4256	8876	6563	11441
29.72		1821	4239	8903	6556	11444		29.72		1821	4239	8903	6556	11444
29.74		1850	4249	8918	6558	11409		29.74		1850	4249	8918	6558	11409
29.76		1849	4194	8925	6527	11393		29.76		1849	4194	8925	6527	11393
29.78		1856	4173	8930	6496	11388		29.78		1856	4173	8930	6496	11388
29.8		1836	4155	8917	6529	11376		29.8		1836	4155	8917	6529	11376
29.82		1813	4202	8918	6541	11401		29.82		1813	4202	8918	6541	11401
29.84		1782	4214	8917	6555	11403		29.84		1782	4214	8917	6555	11403
29.86		1784	4171	8902	6520	11424		29.86		1784	4171	8902	6520	11424
29.88		1759	4117	8890	6539	11432		29.88		1759	4117	8890	6539	11432
29.9		1774	4118	8871	6517	11435		29.9		1774	4118	8871	6517	11435
29.92		1786	4113	8862	6520	11424		29.92		1786	4113	8862	6520	11424
29.94		1817	4095	8841	6510	11433		29.94		1817	4095	8841	6510	11433
29.96		1840	4066	8868	6465	11434		29.96		1840	4066	8868	6465	11434
29.98		1837	4064	8875	6458	11423		29.98		1837	4064	8875	6458	11423
30		1832	4095	8918	6483	11427		30		1832	4095	8918	6483	11427
30.02		1830	4122	8924	6513	11429		30.02		1830	4122	8924	6513	11429
30.04		1823	4132	8931	6512	11424		30.04		1823	4132	8931	6512	11424
30.06		1798	4135	8941	6500	11431		30.06		1798	4135	8941	6500	11431
30.08		1746	4145	8936	6504	11421		30.08		1746	4145	8936	6504	11421
30.1		1748	4168	8923	6508	11431		30.1		1748	4168	8923	6508	11431
30.12		1744	4166	8915	6530	11435		30.12		1744	4166	8915	6530	11435
30.14		1740	4175	8897	6532	11450		30.14		1740	4175	8897	6532	11450
30.16		1737	4184	8899	6514	11427		30.16		1737	4184	8899	6514	11427
30.18		1739	4176	8875	6516	11379		30.18		1739	4176	8875	6516	11379
30.2		1757	4180	8889	6537	11355		30.2		1757	4180	8889	6537	11355
30.22		1793	4160	8876	6561	11321		30.22		1793	4160	8876	6561	11321
30.24		1799	4140	8903	6527	11280		30.24		1799	4140	8903	6527	11280
30.26		1816	4131	8915	6529	11245		30.26		1816	4131	8915	6529	11245
30.28		1812	4103	8945	6514	11249		30.28		1812	4103	8945	6514	11249
30.3		1816	4100	8943	6555	11287		30.3		1816	4100	8943	6555	11287
30.32		1826	4080	8935	6555	11326		30.32		1826	4080	8935	6555	11326
30.34		1826	4098	8903	6549	11314		30.34		1826	4098	8903	6549	11314
30.36		1805	4100	8880	6527	11339		30.36		1805	4100	8880	6527	11339
30.38		1820	4080	8834	6531	11327		30.38		1820	4080	8834	6531	11327
30.4		1805	4099	8842	6509	11335		30.4		1805	4099	8842	6509	11335
30.42		1809	4114	8833	6487	11330		30.42		1809	4114	8833	6487	11330
30.44		1816	4109	8834	6438	11316		30.44		1816	4109	8834	6438	11316
30.46		1832	4116	8829	6434	11317		30.46		1832	4116	8829	6434	11317
30.48		1808	4086	8844	6431	11352		30.48		1808	4086	8844	6431	11352
30.5		1813	4074	8829	6458	11344		30.5		1813	4074	8829	6458	11344
30.52		1827	4064	8820	6432	11343		30.52		1827	4064	8820	6432	11343
30.54		1821	4063	8765	6417	11304		30.54		1821	4063	8765	6417	11304
30.56		1796	4038	8759	6420	11315		30.56		1796	4038	8759	6420	11315
30.58		1784	4038	8723	6418	11328		30.58		1784	4038	8723	6418	11328
30.6		1765	4035	8744	6414	11310		30.6		1765	4035	8744	6414	11310
30.62		1766	4042	8765	6400	11300		30.62		1766	4042	8765	6400	11300
30.64		1762	4041	8763	6400	11298		30.64		1762	4041	8763	6400	11298
30.66		1772	4046	8779	6410	11312		30.66		1772	4046	8779	6410	11312
30.68		1772	4055	8797	6410	11336		30.68		1772	4055	8797	6410	11336
30.7		1810	4102	8805	6441	11355		30.7		1810	4102	8805	6441	11355
30.72		1839	4119	8802	6435	11358		30.72		1839	4119	8802	6435	11358
30.74		1850	4109	8761	6431	11362		30.74		1850	4109	8761	6431	11362
30.76		1844	4096	8764	6412	11363		30.76		1844	4096	8764	6412	11363
30.78		1841	4094	8731	6376	11364		30.78		1841	4094	8731	6376	11364
30.8		1842	4043	8767	6386	11349		30.8		1842	4043	8767	6386	11349
30.82		1849	4038	8799	6394	11317		30.82		1849	4038	8799	6394	11317
30.84		1791	4036	8838	6390	11290		30.84		1791	4036	8838	6390	11290
30.86		1785	4016	8866	6397	11263		30.86		1785	4016	8866	6397	11263
30.88		1781	4014	8867	6400	11283		30.88		1781	4014	8867	6400	11283
30.9		1791	4052	8868	6437	11332		30.9		1791	4052	8868	6437	11332
30.92		1780	4039	8827	6428	11337		30.92		1780	4039	8827	6428	11337
30.94		1778	4053	8802	6396	11368		30.94		1778	4053	8802	6396	11368
30.96		1782	4050	8767	6357	11377		30.96		1782	4050	8767	6357	11377
30.98		1794	4072	8742	6326	11374		30.98		1794	4072	8742	6326	11374
31		1791	4076	8749	6323	11363		31		1791	4076	8749	6323	11363
31.02		1783	4098	8770	6344	11317		31.02		1783	4098	8770	6344	11317
31.04		1710	4096	8796	6336	11280		31.04		1710	4096	8796	6336	11280
31.06		1701	4070	8787	6390	11226		31.06		1701	4070	8787	6390	11226
31.08		1718	4055	8747	6404	11212		31.08		1718	4055	8747	6404	11212
31.1		1696	4042	8765	6393	11243		31.1		1696	4042	8765	6393	11243
31.12		1667	4017	8755	6412	11239		31.12		1667	4017	8755	6412	11239
31.14		1648	4029	8746	6420	11266		31.14		1648	4029	8746	6420	11266
31.16		1663	4000	8729	6451	11281		31.16		1663	4000	8729	6451	11281
31.18		1688	4007	8739	6423	11300		31.18		1688	4007	8739	6423	11300
31.2		1695	3977	8774	6404	11307		31.2		1695	3977	8774	6404	11307
31.22		1725	3989	8809	6376	11310		31.22		1725	3989	8809	6376	11310
31.24		1687	4000	8772	6332	11303		31.24		1687	4000	8772	6332	11303
31.26		1724	3973	8762	6340	11311		31.26		1724	3973	8762	6340	11311
31.28		1741	3970	8737	6306	11287		31.28		1741	3970	8737	6306	11287
31.3		1725	3975	8810	6255	11307		31.3		1725	3975	8810	6255	11307
31.32		1735	4003	8820	6281	11267		31.32		1735	4003	8820	6281	11267
31.34		1734	4044	8804	6292	11236		31.34		1734	4044	8804	6292	11236
31.36		1737	4030	8823	6312	11214		31.36		1737	4030	8823	6312	11214
31.38		1754	4008	8808	6319	11225		31.38		1754	4008	8808	6319	11225
31.4		1740	4018	8822	6337	11236		31.4		1740	4018	8822	6337	11236
31.42		1712	4039	8809	6326	11259		31.42		1712	4039	8809	6326	11259
31.44		1671	4026	8735	6343	11264		31.44		1671	4026	8735	6343	11264
31.46		1652	3995	8713	6392	11278		31.46		1652	3995	8713	6392	11278
31.48		1645	4001	8727	6395	11289		31.48		1645	4001	8727	6395	11289
31.5		1670	3987	8742	6407	11275		31.5		1670	3987	8742	6407	11275
31.52		1711	3985	8726	6415	11238		31.52		1711	3985	8726	6415	11238
31.54		1757	4022	8709	6400	11202		31.54		1757	4022	8709	6400	11202
31.56		1763	3988	8721	6392	11204		31.56		1763	3988	8721	6392	11204
31.58		1794	3968	8708	6374	11215		31.58		1794	3968	8708	6374	11215
31.6		1765	3985	8715	6362	11241		31.6		1765	3985	8715	6362	11241
31.62		1750	3978	8734	6347	11278		31.62		1750	3978	8734	6347	11278
31.64		1743	3980	8734	6367	11283		31.64		1743	3980	8734	6367	11283
31.66		1729	3988	8731	6372	11305		31.66		1729	3988	8731	6372	11305
31.68		1730	3955	8764	6355	11308		31.68		1730	3955	8764	6355	11308
31.7		1726	3949	8749	6376	11269		31.7		1726	3949	8749	6376	11269
31.72		1731	3962	8744	6361	11246		31.72		1731	3962	8744	6361	11246
31.74		1737	3995	8704	6335	11224		31.74		1737	3995	8704	6335	11224
31.76		1730	3965	8676	6321	11216		31.76		1730	3965	8676	6321	11216
31.78		1727	3935	8646	6339	11228		31.78		1727	3935	8646	6339	11228
31.8		1730	3922	8636	6356	11240		31.8		1730	3922	8636	6356	11240
31.82		1740	3937	8655	6348	11284		31.82		1740	3937	8655	6348	11284
31.84		1744	3937	8695	6378	11289		31.84		1744	3937	8695	6378	11289
31.86		1761	3918	8711	6357	11309		31.86		1761	3918	8711	6357	11309
31.88		1739	3891	8766	6316	11295		31.88		1739	3891	8766	6316	11295
31.9		1733	3949	8799	6335	11288		31.9		1733	3949	8799	6335	11288
31.92		1736	3967	8824	6296	11258		31.92		1736	3967	8824	6296	11258
31.94		1699	4003	8807	6265	11264		31.94		1699	4003	8807	6265	11264
31.96		1691	3986	8794	6275	11260		31.96		1691	3986	8794	6275	11260
31.98		1708	3976	8783	6322	11248		31.98		1708	3976	8783	6322	11248
32		1747	3980	8772	6327	11221		32		1747	3980	8772	6327	11221
32.02		1749	3973	8762	6346	11235		32.02		1749	3973	8762	6346	11235
32.04		1767	3947	8775	6398	11204		32.04		1767	3947	8775	6398	11204
32.06		1800	3899	8748	6376	11212		32.06		1800	3899	8748	6376	11212
32.08		1787	3887	8733	6340	11223		32.08		1787	3887	8733	6340	11223
32.1		1787	3922	8753	6329	11234		32.1		1787	3922	8753	6329	11234
32.12		1763	3954	8728	6285	11230		32.12		1763	3954	8728	6285	11230
32.14		1724	3989	8705	6248	11269		32.14		1724	3989	8705	6248	11269
32.16		1711	3982	8701	6232	11268		32.16		1711	3982	8701	6232	11268
32.18		1688	3983	8707	6214	11260		32.18		1688	3983	8707	6214	11260
32.2		1685	3988	8711	6211	11266		32.2		1685	3988	8711	6211	11266
32.22		1702	3955	8716	6258	11261		32.22		1702	3955	8716	6258	11261
32.24		1720	3931	8712	6291	11222		32.24		1720	3931	8712	6291	11222
32.26		1720	3876	8674	6292	11203		32.26		1720	3876	8674	6292	11203
32.28		1719	3860	8680	6309	11216		32.28		1719	3860	8680	6309	11216
32.3		1729	3854	8705	6307	11219		32.3		1729	3854	8705	6307	11219
32.32		1694	3868	8658	6300	11203		32.32		1694	3868	8658	6300	11203
32.34		1677	3862	8642	6277	11210		32.34		1677	3862	8642	6277	11210
32.36		1688	3852	8620	6253	11188		32.36		1688	3852	8620	6253	11188
32.38		1666	3850	8630	6208	11200		32.38		1666	3850	8630	6208	11200
32.4		1719	3871	8609	6214	11216		32.4		1719	3871	8609	6214	11216
32.42		1740	3886	8610	6221	11219		32.42		1740	3886	8610	6221	11219
32.44		1721	3903	8625	6214	11196		32.44		1721	3903	8625	6214	11196
32.46		1683	3890	8624	6233	11226		32.46		1683	3890	8624	6233	11226
32.48		1696	3905	8630	6246	11233		32.48		1696	3905	8630	6246	11233
32.5		1699	3909	8661	6243	11234		32.5		1699	3909	8661	6243	11234
32.52		1662	3889	8682	6265	11245		32.52		1662	3889	8682	6265	11245
32.54		1647	3881	8716	6275	11256		32.54		1647	3881	8716	6275	11256
32.56		1638	3882	8734	6284	11206		32.56		1638	3882	8734	6284	11206
32.58		1641	3883	8746	6285	11189		32.58		1641	3883	8746	6285	11189
32.6		1669	3879	8728	6293	11159		32.6		1669	3879	8728	6293	11159
32.62		1654	3913	8726	6289	11160		32.62		1654	3913	8726	6289	11160
32.64		1631	3900	8736	6293	11135		32.64		1631	3900	8736	6293	11135
32.66		1615	3904	8717	6282	11170		32.66		1615	3904	8717	6282	11170
32.68		1626	3907	8697	6273	11174		32.68		1626	3907	8697	6273	11174
32.7		1651	3917	8697	6258	11202		32.7		1651	3917	8697	6258	11202
32.72		1652	3902	8695	6267	11219		32.72		1652	3902	8695	6267	11219
32.74		1657	3904	8680	6278	11258		32.74		1657	3904	8680	6278	11258
32.76		1637	3932	8662	6297	11234		32.76		1637	3932	8662	6297	11234
32.78		1638	3937	8647	6265	11242		32.78		1638	3937	8647	6265	11242
32.8		1620	3952	8633	6221	11228		32.8		1620	3952	8633	6221	11228
32.82		1615	3975	8625	6244	11218		32.82		1615	3975	8625	6244	11218
32.84		1620	3959	8638	6255	11214		32.84		1620	3959	8638	6255	11214
32.86		1639	3947	8650	6275	11216		32.86		1639	3947	8650	6275	11216
32.88		1656	3921	8655	6284	11200		32.88		1656	3921	8655	6284	11200
32.9		1694	3918	8665	6283	11204		32.9		1694	3918	8665	6283	11204
32.92		1721	3910	8679	6310	11185		32.92		1721	3910	8679	6310	11185
32.94		1723	3893	8678	6343	11191		32.94		1723	3893	8678	6343	11191
32.96		1699	3907	8658	6342	11175		32.96		1699	3907	8658	6342	11175
32.98		1677	3902	8678	6330	11168		32.98		1677	3902	8678	6330	11168
33		1657	3931	8647	6302	11179		33		1657	3931	8647	6302	11179
33.02		1654	3941	8638	6336	11204		33.02		1654	3941	8638	6336	11204
33.04		1647	3922	8671	6331	11269		33.04		1647	3922	8671	6331	11269
33.06		1665	3900	8654	6334	11251		33.06		1665	3900	8654	6334	11251
33.08		1677	3899	8652	6286	11233		33.08		1677	3899	8652	6286	11233
33.1		1709	3902	8671	6261	11228		33.1		1709	3902	8671	6261	11228
33.12		1692	3938	8672	6265	11180		33.12		1692	3938	8672	6265	11180
33.14		1658	3933	8676	6254	11155		33.14		1658	3933	8676	6254	11155
33.16		1616	3937	8664	6235	11127		33.16		1616	3937	8664	6235	11127
33.18		1617	3933	8665	6219	11076		33.18		1617	3933	8665	6219	11076
33.2		1633	3954	8656	6204	11119		33.2		1633	3954	8656	6204	11119
33.22		1641	3910	8677	6219	11156		33.22		1641	3910	8677	6219	11156
33.24		1638	3869	8693	6228	11202		33.24		1638	3869	8693	6228	11202
33.26		1668	3843	8637	6242	11194		33.26		1668	3843	8637	6242	11194
33.28		1668	3814	8610	6234	11189		33.28		1668	3814	8610	6234	11189
33.3		1641	3812	8599	6224	11164		33.3		1641	3812	8599	6224	11164
33.32		1617	3865	8568	6246	11145		33.32		1617	3865	8568	6246	11145
33.34		1592	3884	8577	6242	11118		33.34		1592	3884	8577	6242	11118
33.36		1549	3934	8577	6239	11084		33.36		1549	3934	8577	6239	11084
33.38		1557	3964	8577	6207	11061		33.38		1557	3964	8577	6207	11061
33.4		1576	3988	8608	6224	11088		33.4		1576	3988	8608	6224	11088
33.42		1582	3962	8610	6261	11072		33.42		1582	3962	8610	6261	11072
33.44		1606	3967	8629	6277	11096		33.44		1606	3967	8629	6277	11096
33.46		1587	3935	8631	6282	11111		33.46		1587	3935	8631	6282	11111
33.48		1567	3895	8632	6280	11141		33.48		1567	3895	8632	6280	11141
33.5		1557	3874	8630	6252	11128		33.5		1557	3874	8630	6252	11128
33.52		1553	3871	8640	6260	11161		33.52		1553	3871	8640	6260	11161
33.54		1546	3903	8674	6269	11141		33.54		1546	3903	8674	6269	11141
33.56		1551	3910	8688	6245	11170		33.56		1551	3910	8688	6245	11170
33.58		1563	3907	8701	6247	11165		33.58		1563	3907	8701	6247	11165
33.6		1631	3903	8699	6270	11162		33.6		1631	3903	8699	6270	11162
33.62		1665	3900	8726	6285	11138		33.62		1665	3900	8726	6285	11138
33.64		1660	3897	8730	6266	11167		33.64		1660	3897	8730	6266	11167
33.66		1652	3888	8730	6247	11163		33.66		1652	3888	8730	6247	11163
33.68		1653	3871	8712	6245	11159		33.68		1653	3871	8712	6245	11159
33.7		1628	3842	8684	6212	11143		33.7		1628	3842	8684	6212	11143
33.72		1580	3851	8666	6205	11204		33.72		1580	3851	8666	6205	11204
33.74		1572	3878	8656	6180	11212		33.74		1572	3878	8656	6180	11212
33.76		1562	3887	8642	6164	11243		33.76		1562	3887	8642	6164	11243
33.78		1560	3885	8616	6199	11246		33.78		1560	3885	8616	6199	11246
33.8		1605	3920	8595	6208	11252		33.8		1605	3920	8595	6208	11252
33.82		1612	3942	8613	6212	11263		33.82		1612	3942	8613	6212	11263
33.84		1593	3956	8624	6218	11286		33.84		1593	3956	8624	6218	11286
33.86		1620	3958	8650	6240	11260		33.86		1620	3958	8650	6240	11260
33.88		1597	3952	8675	6257	11259		33.88		1597	3952	8675	6257	11259
33.9		1577	3919	8663	6264	11265		33.9		1577	3919	8663	6264	11265
33.92		1576	3940	8684	6279	11244		33.92		1576	3940	8684	6279	11244
33.94		1593	3946	8703	6264	11212		33.94		1593	3946	8703	6264	11212
33.96		1593	3952	8705	6243	11179		33.96		1593	3952	8705	6243	11179
33.98		1599	3944	8675	6244	11176		33.98		1599	3944	8675	6244	11176
34		1627	3982	8664	6238	11133		34		1627	3982	8664	6238	11133
34.02		1629	3975	8666	6248	11145		34.02		1629	3975	8666	6248	11145
34.04		1650	3988	8693	6255	11145		34.04		1650	3988	8693	6255	11145
34.06		1645	3972	8678	6310	11137		34.06		1645	3972	8678	6310	11137
34.08		1632	3979	8693	6310	11164		34.08		1632	3979	8693	6310	11164
34.1		1628	3971	8709	6324	11173		34.1		1628	3971	8709	6324	11173
34.12		1610	4003	8748	6331	11144		34.12		1610	4003	8748	6331	11144
34.14		1601	4009	8755	6291	11171		34.14		1601	4009	8755	6291	11171
34.16		1586	3998	8766	6239	11157		34.16		1586	3998	8766	6239	11157
34.18		1549	3980	8708	6220	11219		34.18		1549	3980	8708	6220	11219
34.2		1514	3980	8676	6224	11233		34.2		1514	3980	8676	6224	11233
34.22		1473	3934	8647	6223	11281		34.22		1473	3934	8647	6223	11281
34.24		1484	3964	8660	6228	11291		34.24		1484	3964	8660	6228	11291
34.26		1486	3953	8651	6279	11278		34.26		1486	3953	8651	6279	11278
34.28		1505	3962	8678	6276	11272		34.28		1505	3962	8678	6276	11272
34.3		1517	3959	8709	6296	11243		34.3		1517	3959	8709	6296	11243
34.32		1538	3989	8718	6307	11226		34.32		1538	3989	8718	6307	11226
34.34		1579	4010	8724	6301	11185		34.34		1579	4010	8724	6301	11185
34.36		1599	4029	8703	6288	11162		34.36		1599	4029	8703	6288	11162
34.38		1632	4031	8672	6277	11183		34.38		1632	4031	8672	6277	11183
34.4		1627	4035	8680	6288	11193		34.4		1627	4035	8680	6288	11193
34.42		1632	3998	8709	6256	11217		34.42		1632	3998	8709	6256	11217
34.44		1599	4009	8734	6263	11242		34.44		1599	4009	8734	6263	11242
34.46		1590	3969	8759	6242	11279		34.46		1590	3969	8759	6242	11279
34.48		1570	3946	8770	6237	11297		34.48		1570	3946	8770	6237	11297
34.5		1543	3902	8745	6259	11326		34.5		1543	3902	8745	6259	11326
34.52		1505	3918	8724	6286	11331		34.52		1505	3918	8724	6286	11331
34.54		1497	3952	8692	6293	11274		34.54		1497	3952	8692	6293	11274
34.56		1509	3993	8636	6276	11296		34.56		1509	3993	8636	6276	11296
34.58		1551	4030	8640	6273	11278		34.58		1551	4030	8640	6273	11278
34.6		1555	4040	8625	6275	11263		34.6		1555	4040	8625	6275	11263
34.62		1570	4050	8629	6230	11244		34.62		1570	4050	8629	6230	11244
34.64		1548	4046	8635	6229	11197		34.64		1548	4046	8635	6229	11197
34.66		1559	4055	8671	6202	11200		34.66		1559	4055	8671	6202	11200
34.68		1583	4020	8666	6184	11183		34.68		1583	4020	8666	6184	11183
34.7		1583	3981	8661	6198	11181		34.7		1583	3981	8661	6198	11181
34.72		1573	3967	8663	6227	11150		34.72		1573	3967	8663	6227	11150
34.74		1586	3958	8684	6226	11144		34.74		1586	3958	8684	6226	11144
34.76		1603	3917	8699	6235	11168		34.76		1603	3917	8699	6235	11168
34.78		1587	3912	8741	6269	11179		34.78		1587	3912	8741	6269	11179
34.8		1606	3921	8756	6289	11175		34.8		1606	3921	8756	6289	11175
34.82		1606	3961	8750	6294	11166		34.82		1606	3961	8750	6294	11166
34.84		1573	3980	8752	6326	11143		34.84		1573	3980	8752	6326	11143
34.86		1551	4001	8719	6305	11170		34.86		1551	4001	8719	6305	11170
34.88		1553	3984	8698	6249	11171		34.88		1553	3984	8698	6249	11171
34.9		1522	4003	8693	6226	11192		34.9		1522	4003	8693	6226	11192
34.92		1498	3987	8681	6201	11222		34.92		1498	3987	8681	6201	11222
34.94		1457	3954	8713	6180	11248		34.94		1457	3954	8713	6180	11248
34.96		1454	3913	8755	6174	11235		34.96		1454	3913	8755	6174	11235
34.98		1467	3933	8757	6180	11248		34.98		1467	3933	8757	6180	11248
35		1543	3938	8762	6202	11220		35		1543	3938	8762	6202	11220
35.02		1565	3944	8744	6246	11180		35.02		1565	3944	8744	6246	11180
35.04		1590	3928	8739	6236	11155		35.04		1590	3928	8739	6236	11155
35.06		1602	3896	8684	6236	11149		35.06		1602	3896	8684	6236	11149
35.08		1618	3904	8706	6236	11140		35.08		1618	3904	8706	6236	11140
35.1		1612	3932	8715	6226	11177		35.1		1612	3932	8715	6226	11177
35.12		1572	3935	8737	6233	11213		35.12		1572	3935	8737	6233	11213
35.14		1532	3960	8772	6223	11237		35.14		1532	3960	8772	6223	11237
35.16		1514	3973	8789	6224	11222		35.16		1514	3973	8789	6224	11222
35.18		1495	3987	8766	6250	11249		35.18		1495	3987	8766	6250	11249
35.2		1515	3954	8772	6278	11238		35.2		1515	3954	8772	6278	11238
35.22		1518	3947	8762	6318	11206		35.22		1518	3947	8762	6318	11206
35.24		1526	3957	8729	6325	11206		35.24		1526	3957	8729	6325	11206
35.26		1557	3933	8696	6350	11226		35.26		1557	3933	8696	6350	11226
35.28		1609	3915	8719	6319	11228		35.28		1609	3915	8719	6319	11228
35.3		1644	3946	8715	6298	11292		35.3		1644	3946	8715	6298	11292
35.32		1636	3971	8724	6296	11318		35.32		1636	3971	8724	6296	11318
35.34		1654	3994	8761	6274	11340		35.34		1654	3994	8761	6274	11340
35.36		1630	3986	8791	6265	11328		35.36		1630	3986	8791	6265	11328
35.38		1618	3968	8819	6306	11356		35.38		1618	3968	8819	6306	11356
35.4		1603	3971	8842	6326	11384		35.4		1603	3971	8842	6326	11384
35.42		1617	4005	8872	6372	11374		35.42		1617	4005	8872	6372	11374
35.44		1622	4036	8867	6397	11362		35.44		1622	4036	8867	6397	11362
35.46		1666	4042	8874	6413	11352		35.46		1666	4042	8874	6413	11352
35.48		1674	4038	8878	6373	11338		35.48		1674	4038	8878	6373	11338
35.5		1678	4097	8887	6407	11386		35.5		1678	4097	8887	6407	11386
35.52		1670	4126	8881	6402	11376		35.52		1670	4126	8881	6402	11376
35.54		1680	4147	8934	6386	11380		35.54		1680	4147	8934	6386	11380
35.56		1632	4191	8924	6373	11366		35.56		1632	4191	8924	6373	11366
35.58		1618	4202	8937	6394	11382		35.58		1618	4202	8937	6394	11382
35.6		1573	4216	8937	6385	11412		35.6		1573	4216	8937	6385	11412
35.62		1595	4223	8974	6391	11409		35.62		1595	4223	8974	6391	11409
35.64		1581	4220	8937	6412	11411		35.64		1581	4220	8937	6412	11411
35.66		1613	4209	8923	6450	11433		35.66		1613	4209	8923	6450	11433
35.68		1625	4177	8921	6448	11447		35.68		1625	4177	8921	6448	11447
35.7		1624	4146	8953	6484	11471		35.7		1624	4146	8953	6484	11471
35.72		1656	4131	8941	6469	11451		35.72		1656	4131	8941	6469	11451
35.74		1665	4133	8943	6460	11411		35.74		1665	4133	8943	6460	11411
35.76		1649	4151	8897	6429	11391		35.76		1649	4151	8897	6429	11391
35.78		1633	4169	8884	6439	11402		35.78		1633	4169	8884	6439	11402
35.8		1626	4178	8875	6433	11391		35.8		1626	4178	8875	6433	11391
35.82		1641	4216	8883	6422	11379		35.82		1641	4216	8883	6422	11379
35.84		1620	4196	8882	6411	11401		35.84		1620	4196	8882	6411	11401
35.86		1628	4168	8905	6383	11439		35.86		1628	4168	8905	6383	11439
35.88		1591	4153	8932	6386	11450		35.88		1591	4153	8932	6386	11450
35.9		1552	4152	8977	6368	11453		35.9		1552	4152	8977	6368	11453
35.92		1555	4185	8996	6362	11433		35.92		1555	4185	8996	6362	11433
35.94		1560	4226	8987	6367	11396		35.94		1560	4226	8987	6367	11396
35.96		1564	4232	8966	6388	11400		35.96		1564	4232	8966	6388	11400
35.98		1567	4255	8941	6446	11418		35.98		1567	4255	8941	6446	11418
36		1606	4255	8933	6460	11406		36		1606	4255	8933	6460	11406
36.02		1629	4273	8912	6480	11377		36.02		1629	4273	8912	6480	11377
36.04		1643	4235	8949	6491	11354		36.04		1643	4235	8949	6491	11354
36.06		1630	4214	8925	6467	11374		36.06		1630	4214	8925	6467	11374
36.08		1611	4211	8925	6481	11355		36.08		1611	4211	8925	6481	11355
36.1		1573	4202	8953	6449	11364		36.1		1573	4202	8953	6449	11364
36.12		1558	4204	8969	6420	11344		36.12		1558	4204	8969	6420	11344
36.14		1553	4210	8949	6419	11341		36.14		1553	4210	8949	6419	11341
36.16		1532	4181	8945	6433	11367		36.16		1532	4181	8945	6433	11367
36.18		1542	4161	8954	6407	11362		36.18		1542	4161	8954	6407	11362
36.2		1542	4162	8924	6371	11344		36.2		1542	4162	8924	6371	11344
36.22		1531	4151	8902	6364	11320		36.22		1531	4151	8902	6364	11320
36.24		1552	4142	8942	6343	11311		36.24		1552	4142	8942	6343	11311
36.26		1557	4127	8914	6319	11310		36.26		1557	4127	8914	6319	11310
36.28		1570	4118	8919	6294	11288		36.28		1570	4118	8919	6294	11288
36.3		1586	4120	8902	6281	11319		36.3		1586	4120	8902	6281	11319
36.32		1598	4131	8875	6261	11317		36.32		1598	4131	8875	6261	11317
36.34		1591	4143	8864	6297	11353		36.34		1591	4143	8864	6297	11353
36.36		1598	4154	8876	6345	11364		36.36		1598	4154	8876	6345	11364
36.38		1614	4123	8903	6349	11328		36.38		1614	4123	8903	6349	11328
36.4		1632	4120	8873	6329	11315		36.4		1632	4120	8873	6329	11315
36.42		1617	4073	8866	6334	11285		36.42		1617	4073	8866	6334	11285
36.44		1620	4054	8892	6345	11240		36.44		1620	4054	8892	6345	11240
36.46		1613	4014	8862	6330	11187		36.46		1613	4014	8862	6330	11187
36.48		1611	3994	8859	6309	11188		36.48		1611	3994	8859	6309	11188
36.5		1613	4010	8805	6277	11210		36.5		1613	4010	8805	6277	11210
36.52		1575	4000	8781	6254	11202		36.52		1575	4000	8781	6254	11202
36.54		1558	4011	8787	6247	11233		36.54		1558	4011	8787	6247	11233
36.56		1579	4047	8796	6254	11248		36.56		1579	4047	8796	6254	11248
36.58		1564	4036	8804	6247	11242		36.58		1564	4036	8804	6247	11242
36.6		1600	4069	8782	6234	11219		36.6		1600	4069	8782	6234	11219
36.62		1551	4040	8764	6276	11184		36.62		1551	4040	8764	6276	11184
36.64		1539	4023	8745	6305	11193		36.64		1539	4023	8745	6305	11193
36.66		1534	3989	8692	6303	11224		36.66		1534	3989	8692	6303	11224
36.68		1555	3962	8688	6287	11240		36.68		1555	3962	8688	6287	11240
36.7		1538	3960	8658	6238	11243		36.7		1538	3960	8658	6238	11243
36.72		1536	3929	8646	6233	11223		36.72		1536	3929	8646	6233	11223
36.74		1577	3924	8644	6194	11207		36.74		1577	3924	8644	6194	11207
36.76		1581	3956	8658	6186	11189		36.76		1581	3956	8658	6186	11189
36.78		1549	3958	8663	6181	11159		36.78		1549	3958	8663	6181	11159
36.8		1549	3988	8677	6178	11151		36.8		1549	3988	8677	6178	11151
36.82		1517	4014	8695	6189	11174		36.82		1517	4014	8695	6189	11174
36.84		1514	4033	8709	6211	11183		36.84		1514	4033	8709	6211	11183
36.86		1494	4033	8716	6206	11196		36.86		1494	4033	8716	6206	11196
36.88		1484	4025	8733	6179	11205		36.88		1484	4025	8733	6179	11205
36.9		1467	4039	8730	6190	11203		36.9		1467	4039	8730	6190	11203
36.92		1466	3998	8698	6214	11172		36.92		1466	3998	8698	6214	11172
36.94		1475	3970	8669	6214	11169		36.94		1475	3970	8669	6214	11169
36.96		1423	3944	8645	6229	11186		36.96		1423	3944	8645	6229	11186
36.98		1402	3921	8634	6245	11208		36.98		1402	3921	8634	6245	11208
37		1402	3911	8670	6240	11227		37		1402	3911	8670	6240	11227
37.02		1425	3926	8693	6220	11255		37.02		1425	3926	8693	6220	11255
37.04		1450	3948	8701	6228	11216		37.04		1450	3948	8701	6228	11216
37.06		1467	3973	8703	6205	11255		37.06		1467	3973	8703	6205	11255
37.08		1499	3997	8698	6184	11271		37.08		1499	3997	8698	6184	11271
37.1		1536	4024	8697	6198	11230		37.1		1536	4024	8697	6198	11230
37.12		1549	4025	8690	6205	11208		37.12		1549	4025	8690	6205	11208
37.14		1564	3998	8685	6229	11226		37.14		1564	3998	8685	6229	11226
37.16		1547	3979	8656	6211	11214		37.16		1547	3979	8656	6211	11214
37.18		1544	3957	8677	6222	11206		37.18		1544	3957	8677	6222	11206
37.2		1562	3915	8721	6218	11236		37.2		1562	3915	8721	6218	11236
37.22		1575	3891	8727	6214	11259		37.22		1575	3891	8727	6214	11259
37.24		1561	3888	8743	6218	11249		37.24		1561	3888	8743	6218	11249
37.26		1549	3895	8755	6210	11298		37.26		1549	3895	8755	6210	11298
37.28		1562	3933	8749	6218	11316		37.28		1562	3933	8749	6218	11316
37.3		1577	3965	8760	6258	11321		37.3		1577	3965	8760	6258	11321
37.32		1589	3985	8777	6277	11338		37.32		1589	3985	8777	6277	11338
37.34		1599	3978	8792	6316	11356		37.34		1599	3978	8792	6316	11356
37.36		1595	4043	8765	6320	11352		37.36		1595	4043	8765	6320	11352
37.38		1601	4054	8762	6356	11345		37.38		1601	4054	8762	6356	11345
37.4		1628	4058	8724	6362	11329		37.4		1628	4058	8724	6362	11329
37.42		1615	4042	8723	6389	11312		37.42		1615	4042	8723	6389	11312
37.44		1593	4025	8757	6372	11298		37.44		1593	4025	8757	6372	11298
37.46		1583	4036	8770	6337	11298		37.46		1583	4036	8770	6337	11298
37.48		1616	4070	8772	6350	11289		37.48		1616	4070	8772	6350	11289
37.5		1620	4055	8821	6361	11303		37.5		1620	4055	8821	6361	11303
37.52		1630	4073	8830	6352	11328		37.52		1630	4073	8830	6352	11328
37.54		1663	4098	8863	6375	11353		37.54		1663	4098	8863	6375	11353
37.56		1652	4128	8869	6390	11395		37.56		1652	4128	8869	6390	11395
37.58		1667	4158	8867	6397	11425		37.58		1667	4158	8867	6397	11425
37.6		1674	4206	8855	6411	11440		37.6		1674	4206	8855	6411	11440
37.62		1683	4266	8866	6445	11516		37.62		1683	4266	8866	6445	11516
37.64		1704	4280	8887	6429	11582		37.64		1704	4280	8887	6429	11582
37.66		1689	4270	8923	6443	11598		37.66		1689	4270	8923	6443	11598
37.68		1669	4253	8947	6490	11576		37.68		1669	4253	8947	6490	11576
37.7		1660	4247	8977	6507	11593		37.7		1660	4247	8977	6507	11593
37.72		1677	4266	8993	6528	11588		37.72		1677	4266	8993	6528	11588
37.74		1691	4256	9044	6568	11564		37.74		1691	4256	9044	6568	11564
37.76		1654	4233	9051	6581	11522		37.76		1654	4233	9051	6581	11522
37.78		1639	4258	9061	6568	11518		37.78		1639	4258	9061	6568	11518
37.8		1649	4271	9069	6568	11506		37.8		1649	4271	9069	6568	11506
37.82		1643	4329	9063	6612	11545		37.82		1643	4329	9063	6612	11545
37.84		1632	4357	9068	6654	11593		37.84		1632	4357	9068	6654	11593
37.86		1653	4346	9082	6700	11614		37.86		1653	4346	9082	6700	11614
37.88		1650	4384	9067	6738	11657		37.88		1650	4384	9067	6738	11657
37.9		1713	4458	9106	6754	11715		37.9		1713	4458	9106	6754	11715
37.92		1733	4473	9156	6763	11756		37.92		1733	4473	9156	6763	11756
37.94		1767	4492	9182	6779	11748		37.94		1767	4492	9182	6779	11748
37.96		1783	4513	9191	6735	11722		37.96		1783	4513	9191	6735	11722
37.98		1769	4500	9246	6663	11740		37.98		1769	4500	9246	6663	11740
38		1760	4505	9254	6665	11715		38		1760	4505	9254	6665	11715
38.02		1741	4513	9253	6674	11710		38.02		1741	4513	9253	6674	11710
38.04		1734	4520	9262	6690	11754		38.04		1734	4520	9262	6690	11754
38.06		1768	4492	9300	6719	11774		38.06		1768	4492	9300	6719	11774
38.08		1782	4509	9313	6757	11831		38.08		1782	4509	9313	6757	11831
38.1		1808	4536	9335	6805	11856		38.1		1808	4536	9335	6805	11856
38.12		1807	4536	9314	6839	11897		38.12		1807	4536	9314	6839	11897
38.14		1853	4576	9302	6879	11890		38.14		1853	4576	9302	6879	11890
38.16		1852	4617	9328	6853	11881		38.16		1852	4617	9328	6853	11881
38.18		1810	4617	9343	6857	11857		38.18		1810	4617	9343	6857	11857
38.2		1770	4635	9333	6871	11837		38.2		1770	4635	9333	6871	11837
38.22		1750	4622	9348	6822	11825		38.22		1750	4622	9348	6822	11825
38.24		1706	4638	9392	6819	11861		38.24		1706	4638	9392	6819	11861
38.26		1693	4642	9430	6828	11868		38.26		1693	4642	9430	6828	11868
38.28		1701	4660	9444	6828	11908		38.28		1701	4660	9444	6828	11908
38.3		1727	4721	9440	6846	11943		38.3		1727	4721	9440	6846	11943
38.32		1722	4756	9440	6853	11978		38.32		1722	4756	9440	6853	11978
38.34		1770	4752	9464	6882	11976		38.34		1770	4752	9464	6882	11976
38.36		1781	4776	9460	6880	11966		38.36		1781	4776	9460	6880	11966
38.38		1781	4753	9443	6903	11964		38.38		1781	4753	9443	6903	11964
38.4		1801	4726	9451	6877	11978		38.4		1801	4726	9451	6877	11978
38.42		1795	4698	9470	6846	11939		38.42		1795	4698	9470	6846	11939
38.44		1766	4699	9466	6849	11957		38.44		1766	4699	9466	6849	11957
38.46		1753	4677	9475	6882	11924		38.46		1753	4677	9475	6882	11924
38.48		1775	4681	9491	6906	11901		38.48		1775	4681	9491	6906	11901
38.5		1796	4702	9470	6904	11893		38.5		1796	4702	9470	6904	11893
38.52		1761	4677	9451	6905	11830		38.52		1761	4677	9451	6905	11830
38.54		1778	4647	9461	6908	11792		38.54		1778	4647	9461	6908	11792
38.56		1752	4689	9432	6865	11795		38.56		1752	4689	9432	6865	11795
38.58		1752	4685	9409	6841	11802		38.58		1752	4685	9409	6841	11802
38.6		1766	4686	9406	6827	11802		38.6		1766	4686	9406	6827	11802
38.62		1735	4660	9408	6799	11837		38.62		1735	4660	9408	6799	11837
38.64		1728	4674	9379	6808	11893		38.64		1728	4674	9379	6808	11893
38.66		1706	4684	9396	6823	11873		38.66		1706	4684	9396	6823	11873
38.68		1744	4659	9344	6809	11872		38.68		1744	4659	9344	6809	11872
38.7		1742	4620	9298	6788	11835		38.7		1742	4620	9298	6788	11835
38.72		1705	4584	9279	6798	11793		38.72		1705	4584	9279	6798	11793
38.74		1675	4568	9296	6791	11762		38.74		1675	4568	9296	6791	11762
38.76		1658	4582	9297	6789	11742		38.76		1658	4582	9297	6789	11742
38.78		1655	4554	9301	6801	11699		38.78		1655	4554	9301	6801	11699
38.8		1641	4516	9285	6813	11665		38.8		1641	4516	9285	6813	11665
38.82		1656	4490	9292	6784	11681		38.82		1656	4490	9292	6784	11681
38.84		1668	4524	9230	6754	11693		38.84		1668	4524	9230	6754	11693
38.86		1619	4531	9220	6704	11714		38.86		1619	4531	9220	6704	11714
38.88		1655	4524	9194	6668	11698		38.88		1655	4524	9194	6668	11698
38.9		1641	4540	9196	6646	11707		38.9		1641	4540	9196	6646	11707
38.92		1627	4557	9200	6637	11710		38.92		1627	4557	9200	6637	11710
38.94		1628	4548	9230	6606	11711		38.94		1628	4548	9230	6606	11711
38.96		1637	4517	9233	6617	11689		38.96		1637	4517	9233	6617	11689
38.98		1636	4487	9237	6606	11667		38.98		1636	4487	9237	6606	11667
39		1685	4434	9207	6584	11620		39		1685	4434	9207	6584	11620
39.02		1709	4402	9208	6566	11574		39.02		1709	4402	9208	6566	11574
39.04		1700	4372	9134	6565	11563		39.04		1700	4372	9134	6565	11563
39.06		1683	4323	9117	6595	11541		39.06		1683	4323	9117	6595	11541
39.08		1703	4332	9109	6635	11503		39.08		1703	4332	9109	6635	11503
39.1		1692	4312	9080	6631	11492		39.1		1692	4312	9080	6631	11492
39.12		1686	4327	9068	6626	11451		39.12		1686	4327	9068	6626	11451
39.14		1658	4288	9056	6574	11438		39.14		1658	4288	9056	6574	11438
39.16		1622	4238	9011	6562	11437		39.16		1622	4238	9011	6562	11437
39.18		1641	4204	8997	6525	11459		39.18		1641	4204	8997	6525	11459
39.2		1651	4144	8977	6461	11450		39.2		1651	4144	8977	6461	11450
39.22		1620	4146	8957	6461	11463		39.22		1620	4146	8957	6461	11463
39.24		1630	4149	8932	6450	11463		39.24		1630	4149	8932	6450	11463
39.26		1640	4162	8903	6468	11438		39.26		1640	4162	8903	6468	11438
39.28		1624	4182	8877	6451	11445		39.28		1624	4182	8877	6451	11445
39.3		1619	4158	8862	6429	11431		39.3		1619	4158	8862	6429	11431
39.32		1583	4175	8863	6421	11407		39.32		1583	4175	8863	6421	11407
39.34		1552	4139	8849	6388	11376		39.34		1552	4139	8849	6388	11376
39.36		1540	4099	8856	6355	11379		39.36		1540	4099	8856	6355	11379
39.38		1552	4072	8855	6308	11325		39.38		1552	4072	8855	6308	11325
39.4		1530	4045	8828	6273	11274		39.4		1530	4045	8828	6273	11274
39.42		1524	4084	8805	6281	11245		39.42		1524	4084	8805	6281	11245
39.44		1520	4081	8795	6272	11193		39.44		1520	4081	8795	6272	11193
39.46		1525	4079	8767	6248	11161		39.46		1525	4079	8767	6248	11161
39.48		1489	4052	8768	6232	11173		39.48		1489	4052	8768	6232	11173
39.5		1503	4016	8779	6253	11190		39.5		1503	4016	8779	6253	11190
39.52		1480	3979	8789	6260	11210		39.52		1480	3979	8789	6260	11210
39.54		1506	3992	8776	6240	11190		39.54		1506	3992	8776	6240	11190
39.56		1496	3964	8734	6197	11146		39.56		1496	3964	8734	6197	11146
39.58		1496	3964	8734	6197	11146		39.58		1496	3964	8734	6197	11146
39.6		1496	3964	8734	6197	11146		39.6		1496	3964	8734	6197	11146

## Sheet: Fig 1k
Fec1.5/GO		GO
Raman shift (cm-1)	Intensity (a.u.)	Raman shift (cm-1)	Intensity (a.u.)
3501.53	214.123	3501.53	89.3136
3500.88	256.947	3500.88	54.2754
3500.24	225.763	3500.24	38.6439
3499.59	194.589	3499.59	135.88
3498.94	225.684	3498.94	34.635
3498.29	245.097	3498.29	69.5906
3497.64	210.047	3497.64	61.7468
3497	248.901	3497	108.353
3496.35	241.081	3496.35	84.9512
3495.7	241.039	3495.7	53.7825
3495.05	240.997	3495.05	57.6079
3494.4	213.75	3494.4	30.3411
3493.75	174.856	3493.75	61.3691
3493.11	248.641	3493.11	84.6163
3492.46	221.407	3492.46	57.359
3491.81	233.02	3491.81	131.086
3491.16	236.862	3491.16	88.2984
3490.51	248.468	3490.51	68.8193
3489.86	236.78	3489.86	92.0448
3489.21	228.976	3489.21	88.0956
3488.56	252.218	3488.56	45.3449
3487.91	271.572	3487.91	95.7196
3487.26	244.373	3487.26	56.8614
3486.61	209.426	3486.61	99.46
3485.96	228.777	3485.96	72.2474
3485.31	209.353	3485.31	72.1826
3484.66	228.697	3484.66	64.3653
3484.01	248.035	3484.01	72.0529
3483.36	224.743	3483.36	64.2383
3482.71	201.458	3482.71	64.1749
3482.06	236.285	3482.06	98.9732
3481.41	251.735	3481.41	118.268
3480.76	212.97	3480.76	56.2402
3480.11	232.29	3480.11	75.5356
3479.46	189.671	3479.46	94.8243
3478.81	236.079	3478.81	79.2749
3478.16	247.647	3478.16	137.251
3477.5	243.735	3477.5	113.962
3476.85	243.692	3476.85	59.736
3476.2	243.65	3476.2	44.2034
3475.55	255.207	3475.55	55.7438
3474.9	239.699	3474.9	105.941
3474.25	224.195	3474.25	86.5432
3473.59	266.668	3473.59	86.4758
3472.94	208.661	3472.94	86.4084
3472.29	216.351	3472.29	90.2044
3471.64	254.941	3471.64	105.587
3470.99	235.586	3470.99	66.896
3470.33	227.822	3470.33	74.5548
3469.68	254.807	3469.68	109.236
3469.03	235.463	3469.03	136.185
3468.37	274.015	3468.37	105.234
3467.72	273.967	3467.72	112.88
3467.07	243.055	3467.07	54.9381
3466.41	281.587	3466.41	112.736
3465.76	227.544	3465.76	135.805
3465.11	266.064	3465.11	131.872
3464.45	262.163	3464.45	62.4012
3463.8	254.407	3463.8	154.85
3463.15	223.531	3463.15	85.3986
3462.49	250.465	3462.49	85.3314
3461.84	246.569	3461.84	131.496
3461.18	231.118	3461.18	123.717
3460.53	227.226	3460.53	119.791
3459.88	219.486	3459.88	135.121
3459.22	269.497	3459.22	96.5451
3458.57	265.6	3458.57	119.572
3457.91	280.948	3457.91	127.196
3457.26	253.964	3457.26	173.296
3456.6	265.461	3456.6	127.046
3455.95	265.415	3455.95	107.739
3455.29	246.139	3455.29	99.9758
3454.64	211.489	3454.64	153.739
3453.98	292.188	3453.98	76.7687
3453.32	219.103	3453.32	138.205
3452.67	222.908	3452.67	141.972
3452.01	257.452	3452.01	138.052
3451.36	280.458	3451.36	111.083
3450.7	241.997	3450.7	111.011
3450.04	284.201	3450.04	157.026
3449.39	226.553	3449.39	118.547
3448.73	264.905	3448.73	80.0818
3448.08	249.505	3448.08	156.786
3447.42	291.678	3447.42	133.679
3446.76	272.441	3446.76	99.0686
3446.11	249.374	3446.11	145.037
3445.45	257.002	3445.45	106.601
3444.79	260.793	3444.79	171.728
3444.13	253.078	3444.13	186.984
3443.48	245.366	3443.48	75.7169
3442.82	210.825	3442.82	140.815
3442.16	229.95	3442.16	202.058
3441.5	256.733	3441.5	98.511
3440.85	264.351	3440.85	113.766
3440.19	256.643	3440.19	117.524
3439.53	245.109	3439.53	174.899
3438.87	237.408	3438.87	109.72
3438.21	237.366	3438.21	144.105
3437.56	275.603	3437.56	136.371
3436.9	267.901	3436.9	151.604
3436.24	233.415	3436.24	140.045
3435.58	267.807	3435.58	128.491
3434.92	286.886	3434.92	201.094
3434.26	275.362	3434.26	97.7453
3433.6	275.314	3433.6	151.209
3432.94	259.973	3432.94	112.899
3432.29	301.975	3432.29	135.761
3431.63	275.169	3431.63	200.656
3430.97	282.764	3430.97	208.21
3430.31	263.612	3430.31	189.019
3429.65	267.386	3429.65	181.294
3428.99	274.977	3428.99	185.029
3428.33	282.566	3428.33	139.123
3427.67	274.881	3427.67	150.499
3427.01	259.564	3427.01	127.518
3426.35	270.968	3426.35	157.974
3425.69	309.079	3425.69	176.973
3425.03	244.167	3425.03	146.369
3424.37	267.011	3424.37	150.105
3423.7	293.661	3423.7	138.585
3423.04	293.61	3423.04	169.013
3422.38	259.246	3422.38	146.056
3421.72	274.448	3421.72	153.602
3421.06	270.589	3421.06	203.067
3420.4	281.973	3420.4	145.822
3419.74	236.206	3419.74	160.983
3419.08	278.065	3419.08	157.093
3418.41	285.633	3418.41	164.63
3417.75	270.352	3417.75	221.665
3417.09	274.112	3417.09	172.082
3416.43	274.064	3416.43	194.838
3415.77	277.822	3415.77	160.499
3415.1	289.188	3415.1	137.588
3414.44	304.356	3414.44	183.164
3413.78	247.246	3413.78	137.434
3413.12	277.627	3413.12	152.57
3412.45	292.788	3412.45	186.713
3411.79	285.133	3411.79	205.637
3411.13	285.083	3411.13	171.338
3410.46	266.031	3410.46	159.854
3409.8	319.182	3409.8	186.372
3409.14	319.126	3409.14	167.291
3408.47	284.884	3408.47	136.822
3407.81	288.632	3407.81	197.51
3407.15	303.769	3407.15	242.988
3406.48	284.734	3406.48	182.149
3405.82	311.255	3405.82	185.861
3405.16	258.068	3405.16	227.522
3404.49	292.173	3404.49	204.663
3403.83	242.803	3403.83	212.162
3403.16	261.726	3403.16	177.934
3402.5	341.322	3402.5	166.473
3401.83	288.177	3401.83	238.435
3401.17	291.917	3401.17	226.967
3400.5	265.333	3400.5	207.923
3399.84	288.025	3399.84	188.884
3399.17	322.077	3399.17	188.799
3398.51	265.193	3398.51	192.502
3397.84	284.086	3397.84	211.354
3397.18	284.036	3397.18	169.606
3396.51	280.2	3396.51	177.096
3395.85	268.793	3395.85	195.942
3395.18	344.449	3395.18	233.706
3394.52	272.483	3394.52	233.613
3393.85	287.571	3393.85	222.168
3393.18	302.653	3393.18	203.16
3392.52	325.295	3392.52	199.29
3391.85	325.238	3391.85	218.111
3391.18	264.682	3391.18	267.175
3390.52	340.246	3390.52	229.271
3389.85	298.608	3389.85	217.838
3389.18	294.776	3389.18	202.631
3388.52	264.496	3388.52	206.321
3387.85	302.228	3387.85	213.788
3387.18	309.73	3387.18	194.812
3386.52	283.239	3386.52	247.596
3385.85	313.397	3385.85	228.621
3385.18	294.466	3385.18	217.203
3384.51	335.934	3384.51	190.69
3383.85	298.136	3383.85	190.604
3383.18	298.084	3383.18	235.796
3382.51	328.212	3382.51	231.93
3381.84	290.435	3381.84	228.064
3381.17	290.384	3381.17	220.429
3380.51	316.727	3380.51	209.026
3379.84	294.052	3379.84	227.786
3379.17	297.77	3379.17	186.232
3378.5	305.255	3378.5	197.452
3377.83	308.969	3377.83	212.436
3377.16	282.544	3377.16	268.855
3376.49	305.094	3376.49	242.389
3375.82	274.913	3375.82	223.464
3375.15	301.221	3375.15	257.26
3374.49	308.698	3374.49	313.631
3373.82	286.06	3373.82	226.952
3373.15	312.353	3373.15	272.019
3372.48	297.247	3372.48	264.393
3371.81	312.243	3371.81	211.627
3371.14	282.098	3371.14	222.821
3370.47	270.766	3370.47	177.601
3369.8	304.558	3369.8	290.317
3369.13	319.542	3369.13	286.453
3368.46	323.244	3368.46	267.557
3367.79	341.978	3367.79	271.215
3367.11	300.587	3367.11	297.416
3366.44	315.561	3366.44	237.204
3365.77	326.773	3365.77	240.866
3365.1	304.184	3365.1	285.835
3364.43	311.64	3364.43	229.412
3363.76	349.125	3363.76	251.843
3363.09	367.831	3363.09	217.965
3362.42	318.981	3362.42	240.391
3361.74	300.164	3361.74	244.048
3361.07	348.88	3361.07	251.455
3360.4	303.809	3360.4	307.619
3359.73	326.256	3359.73	270.011
3359.06	281.206	3359.06	243.665
3358.38	311.147	3358.38	262.313
3357.71	322.336	3357.71	269.71
3357.04	303.542	3357.04	277.105
3356.37	333.463	3356.37	220.802
3355.69	325.912	3355.69	295.633
3355.02	340.837	3355.02	250.582
3354.35	348.266	3354.35	254.23
3353.68	325.74	3353.68	257.877
3353	333.17	3353	254.035
3352.33	291.94	3352.33	231.481
3351.66	295.631	3351.66	302.488
3350.98	340.477	3350.98	276.192
3350.31	377.825	3350.31	298.535
3349.63	351.578	3349.63	261.028
3348.96	388.911	3348.96	313.283
3348.29	366.409	3348.29	253.353
3347.61	351.392	3347.61	305.59
3346.94	328.905	3346.94	298.009
3346.26	347.531	3346.26	301.64
3345.59	373.624	3345.59	309.007
3344.92	313.789	3344.92	282.75
3344.24	295.059	3344.24	305.057
3343.57	339.818	3343.57	360.965
3342.89	354.693	3342.89	349.648
3342.22	324.767	3342.22	297.272
3341.54	320.977	3341.54	312.096
3340.87	324.652	3340.87	323.183
3340.19	350.712	3340.19	293.225
3339.51	343.189	3339.51	300.581
3338.84	328.21	3338.84	304.205
3338.16	283.404	3338.16	296.641
3337.49	320.638	3337.49	289.079
3336.81	342.948	3336.81	303.886
3336.13	365.249	3336.13	318.688
3335.46	376.364	3335.46	285.041
3334.78	357.669	3334.78	299.841
3334.11	335.256	3334.11	336.986
3333.43	376.165	3333.43	299.63
3332.75	338.861	3332.75	284.629
3332.08	335.078	3332.08	299.418
3331.4	353.632	3331.4	358.872
3330.72	305.186	3330.72	306.65
3330.04	308.853	3330.04	328.87
3329.37	342.283	3329.37	269.232
3328.69	360.822	3328.69	280.291
3328.01	357.039	3328.01	306.223
3327.33	334.665	3327.33	298.679
3326.66	371.785	3326.66	343.187
3325.98	349.416	3325.98	383.963
3325.3	390.236	3325.3	346.677
3324.62	341.861	3324.62	380.006
3323.94	352.946	3323.94	357.595
3323.27	334.311	3323.27	320.333
3322.59	363.964	3322.59	312.796
3321.91	389.892	3321.91	353.533
3321.23	326.709	3321.23	294.016
3320.55	311.804	3320.55	342.167
3319.87	382.263	3319.87	356.899
3319.19	359.932	3319.19	312.255
3318.51	374.708	3318.51	427.157
3317.83	359.805	3317.83	308.33
3317.15	352.324	3317.15	378.687
3316.47	370.802	3316.47	367.443
3315.79	355.907	3315.79	293.178
3315.12	363.258	3315.12	319.021
3314.43	363.194	3314.43	363.384
3313.75	337.192	3313.75	396.616
3313.07	366.77	3313.07	344.626
3312.39	355.593	3312.39	414.89
3311.71	374.047	3311.71	411.06
3311.03	325.845	3311.03	299.851
3310.35	314.681	3310.35	370.086
3309.67	329.432	3309.67	366.266
3308.99	384.886	3308.99	421.661
3308.31	403.319	3308.31	325.329
3307.63	362.553	3307.63	402.908
3306.95	373.585	3306.95	351
3306.27	373.519	3306.27	398.962
3305.58	391.941	3305.58	328.585
3304.9	336.418	3304.9	431.987
3304.22	336.359	3304.22	365.325
3303.54	391.733	3303.54	383.686
3302.86	373.19	3302.86	379.87
3302.17	380.512	3302.17	412.999
3301.49	343.509	3301.49	364.855
3300.81	384.071	3300.81	431.211
3300.13	395.08	3300.13	331.389
3299.45	350.71	3299.45	405.111
3298.76	369.103	3298.76	327.475
3298.08	350.586	3298.08	404.862
3297.4	387.421	3297.4	371.53
3296.71	435.311	3296.71	423.058
3296.03	394.661	3296.03	367.604
3295.35	394.591	3295.35	315.857
3294.66	357.65	3294.66	466.92
3293.98	331.782	3293.98	492.59
3293.3	401.754	3293.3	418.734
3292.61	342.72	3292.61	407.551
3291.93	368.451	3291.93	407.426
3291.24	372.07	3291.24	447.823
3290.56	427.252	3290.56	458.741
3289.88	412.446	3289.88	392.32
3289.19	390.282	3289.19	399.562
3288.51	401.257	3288.51	403.119
3287.82	353.338	3287.82	362.508
3287.14	419.514	3287.14	439.67
3286.45	375.289	3286.45	413.784
3285.77	367.865	3285.77	395.265
3285.08	393.546	3285.08	398.82
3284.4	382.444	3284.4	372.955
3283.71	367.67	3283.71	427.986
3283.03	393.337	3283.03	376.392
3282.34	418.995	3282.34	446.105
3281.65	404.222	3281.65	449.648
3280.97	382.106	3280.97	574.435
3280.28	385.712	3280.28	423.669
3279.6	404.007	3279.6	361.103
3278.91	363.542	3278.91	412.396
3278.22	370.821	3278.22	426.956
3277.54	425.818	3277.54	485.561
3276.85	367.019	3276.85	441.379
3276.16	433.006	3276.16	485.283
3275.48	414.585	3275.48	441.117
3274.79	396.17	3274.79	466.663
3274.1	403.436	3274.1	495.868
3273.42	421.699	3273.42	437.056
3272.73	392.294	3272.73	462.59
3272.04	410.553	3272.04	440.461
3271.35	381.16	3271.35	433
3270.67	388.421	3270.67	432.87
3269.98	413.998	3269.98	447.395
3269.29	388.283	3269.29	465.578
3268.6	450.475	3268.6	480.092
3267.91	380.822	3267.91	410.38
3267.23	402.721	3267.23	443.204
3266.54	388.008	3266.54	465.035
3265.85	398.919	3265.85	453.92
3265.16	439.099	3265.16	468.423
3264.47	428.046	3264.47	501.214
3263.78	438.943	3263.78	486.44
3263.09	420.58	3263.09	482.644
3262.4	387.596	3262.4	478.848
3261.71	391.183	3261.71	540.861
3261.03	413.045	3261.03	500.504
3260.34	394.699	3260.34	467.471
3259.65	405.591	3259.65	558.684
3258.96	409.172	3258.96	485.465
3258.27	460.237	3258.27	415.925
3257.58	434.592	3257.58	470.578
3256.89	394.349	3256.89	477.745
3256.2	441.739	3256.2	510.463
3255.51	441.661	3255.51	517.62
3254.82	448.881	3254.82	462.733
3254.12	405.016	3254.12	477.193
3253.43	386.704	3253.43	466.111
3252.74	459.585	3252.74	484.212
3252.05	455.857	3252.05	542.423
3251.36	422.96	3251.36	465.703
3250.67	462.986	3250.67	465.567
3249.98	437.389	3249.98	534.685
3249.29	379.004	3249.29	505.383
3248.59	437.234	3248.59	512.527
3247.9	411.656	3247.9	475.953
3247.21	437.079	3247.21	515.881
3246.52	429.718	3246.52	530.303
3245.83	451.488	3245.83	555.643
3245.13	447.768	3245.13	573.693
3244.44	407.651	3244.44	526.221
3243.75	443.97	3243.75	522.435
3243.06	443.891	3243.06	587.782
3242.37	396.521	3242.37	525.781
3241.67	451.008	3241.67	616.564
3240.98	450.927	3240.98	554.58
3240.29	443.576	3240.29	568.972
3239.59	465.308	3239.59	561.547
3238.9	465.226	3238.9	459.626
3238.21	454.241	3238.21	557.607
3237.51	457.794	3237.51	590.155
3236.82	414.121	3236.82	517.344
3236.12	421.311	3236.12	582.574
3235.43	453.919	3235.43	542.473
3234.74	457.469	3234.74	596.784
3234.04	479.168	3234.04	578.474
3233.35	431.9	3233.35	592.836
3232.65	449.967	3232.65	574.533
3231.96	428.119	3231.96	581.634
3231.26	471.572	3231.26	595.988
3230.57	453.354	3230.57	599.455
3229.88	489.536	3229.88	621.052
3229.18	482.198	3229.18	548.378
3228.48	431.363	3228.48	515.603
3227.79	460.281	3227.79	595.192
3227.09	463.823	3227.09	573.291
3226.4	481.855	3226.4	522.414
3225.7	463.658	3225.7	576.603
3225.01	438.224	3225.01	623.529
3224.31	517.808	3224.31	569.049
3223.61	481.512	3223.61	601.478
3222.92	445.229	3222.92	568.74
3222.22	492.199	3222.22	575.824
3221.53	481.256	3221.53	648.038
3220.83	466.699	3220.83	658.722
3220.13	481.085	3220.13	633.232
3219.44	491.849	3219.44	600.517
3218.74	527.92	3218.74	622.052
3218.04	466.367	3218.04	596.581
3217.34	498.815	3217.34	686.787
3216.65	462.587	3216.65	632.402
3215.95	473.345	3215.95	559.97
3215.25	531.063	3215.25	559.817
3214.55	545.417	3214.55	617.456
3213.86	462.258	3213.86	577.568
3213.16	498.283	3213.16	660.459
3212.46	490.974	3212.46	602.526
3211.76	501.715	3211.76	703.431
3211.06	519.67	3211.06	681.599
3210.37	497.929	3210.37	666.992
3209.67	505.055	3209.67	652.39
3208.97	497.751	3208.97	673.862
3208.27	515.694	3208.27	619.594
3207.57	501.18	3207.57	626.642
3206.87	501.091	3206.87	644.502
3206.17	464.958	3206.17	619.103
3205.47	504.516	3205.47	636.958
3204.77	551.266	3204.77	705.249
3204.07	547.565	3204.07	607.805
3203.38	482.636	3203.38	690.484
3202.67	536.567	3202.67	715.516
3201.98	464.462	3201.98	614.521
3201.28	482.378	3201.28	671.956
3200.58	543.479	3200.58	682.581
3199.88	460.615	3199.88	682.406
3199.17	492.914	3199.17	700.22
3198.47	528.799	3198.47	592.124
3197.77	521.512	3197.77	660.301
3197.07	478.267	3197.07	703.282
3196.37	521.326	3196.37	656.363
3195.67	506.854	3195.67	717.303
3194.97	485.199	3194.97	720.716
3194.27	488.706	3194.27	767.249
3193.57	546.104	3193.57	630.532
3192.87	506.493	3192.87	691.433
3192.16	553.092	3192.16	694.848
3191.46	542.221	3191.46	712.625
3190.76	581.617	3190.76	712.445
3190.06	542.028	3190.06	708.674
3189.36	488.097	3189.36	690.55
3188.65	495.187	3188.65	754.963
3187.95	566.852	3187.95	715.31
3187.25	559.577	3187.25	629.041
3186.55	563.063	3186.55	686.257
3185.84	541.448	3185.84	768.554
3185.14	537.767	3185.14	718.172
3184.44	523.333	3184.44	761.004
3183.73	555.494	3183.73	732.144
3183.03	512.397	3183.03	706.878
3182.33	533.801	3182.33	721.028
3181.62	490.722	3181.62	745.919
3180.92	555.098	3180.92	692.014
3180.22	558.58	3180.22	756.288
3179.51	504.78	3179.51	691.66
3178.81	569.118	3178.81	702.221
3178.1	536.808	3178.1	709.2
3177.4	558.181	3177.4	648.192
3176.7	543.772	3176.7	701.685
3175.99	575.866	3175.99	751.581
3175.29	536.425	3175.29	690.599
3174.58	564.934	3174.58	747.63
3173.88	536.234	3173.88	740.294
3173.17	557.584	3173.17	775.85
3172.47	546.763	3172.47	725.628
3171.76	568.104	3171.76	736.164
3171.06	585.864	3171.06	757.413
3170.35	560.757	3170.35	742.937
3169.64	567.799	3169.64	796.317
3168.94	549.846	3168.94	756.847
3168.23	585.446	3168.23	799.495
3167.53	556.788	3167.53	756.469
3166.82	574.531	3166.82	866.905
3166.11	538.75	3166.11	788.203
3165.41	617.133	3165.41	763.038
3164.7	556.39	3164.7	762.848
3163.99	606.214	3163.99	744.828
3163.29	581.149	3163.29	762.468
3162.58	602.433	3162.58	794.361
3161.87	509.66	3161.87	836.934
3161.17	595.091	3161.17	761.899
3160.46	573.608	3160.46	829.402
3159.75	641.186	3159.75	832.762
3159.04	576.965	3159.04	814.753
3158.34	544.814	3158.34	793.188
3157.63	587.439	3157.63	839.276
3156.92	598.013	3156.92	782.119
3156.21	555.198	3156.21	853.104
3155.5	629.824	3155.5	774.615
3154.8	551.442	3154.8	781.539
3154.09	544.23	3154.09	816.916
3153.38	625.93	3153.38	756.257
3152.67	586.705	3152.67	795.182
3151.96	561.714	3151.96	862.534
3151.25	575.831	3151.25	826.781
3150.54	611.267	3150.54	769.717
3149.83	568.519	3149.83	819.271
3149.12	571.97	3149.12	847.492
3148.42	628.699	3148.42	865.047
3147.71	589.522	3147.71	839.979
3147	561.011	3147	896.586
3146.29	660.312	3146.29	853.772
3145.58	614.052	3145.58	881.961
3144.87	560.71	3144.87	874.652
3144.16	613.832	3144.16	867.345
3143.45	595.985	3143.45	920.349
3142.74	606.519	3142.74	852.74
3142.02	656.058	3142.02	980.199
3141.31	599.21	3141.31	962.242
3140.6	623.918	3140.6	923.021
3139.89	556.464	3139.89	926.347
3139.18	627.238	3139.18	1004.09
3138.47	644.842	3138.47	847.96
3137.76	627.014	3137.76	922.146
3137.05	633.985	3137.05	939.636
3136.33	616.166	3136.33	840.261
3135.62	630.218	3135.62	903.787
3134.91	679.664	3134.91	974.37
3134.2	644.149	3134.2	967.063
3133.49	679.421	3133.49	952.682
3132.78	629.767	3132.78	1069.21
3132.06	654.416	3132.06	948.696
3131.35	594.174	3131.35	941.399
3130.64	661.253	3130.64	1054.33
3129.92	593.961	3129.92	905.599
3129.21	618.598	3129.21	1014.96
3128.5	629.09	3128.5	912.236
3127.79	653.713	3127.79	1007.43
3127.07	667.727	3127.07	1000.13
3126.36	667.608	3126.36	1063.47
3125.65	642.766	3125.65	967.874
3124.93	642.651	3124.93	971.178
3124.22	628.414	3124.22	939.177
3123.5	684.778	3123.5	1076.62
3122.79	656.422	3122.79	1009.32
3122.08	656.305	3122.08	952.625
3121.36	716.161	3121.36	984.151
3120.65	705.451	3120.65	1100.32
3119.93	648.899	3119.93	1018.96
3119.22	655.834	3119.22	1046.93
3118.5	683.92	3118.5	1004.38
3117.79	652.075	3117.79	1131.04
3117.07	648.434	3117.07	1109.64
3116.36	736.404	3116.36	1088.24
3115.64	686.952	3115.64	1088
3114.93	669.218	3114.93	978.559
3114.21	665.577	3114.21	1027.63
3113.5	683.062	3113.5	1080.21
3112.78	725.183	3112.78	1097.56
3112.06	693.376	3112.06	1076.19
3111.35	686.214	3111.35	1065.39
3110.63	686.09	3110.63	1117.92
3109.92	759.841	3109.92	1149.33
3109.2	724.533	3109.2	1040.03
3108.48	720.887	3108.48	1096.06
3107.77	696.146	3107.77	1162.61
3107.05	710.082	3107.05	1162.35
3106.33	776.733	3106.33	1130.45
3105.61	709.827	3105.61	1133.71
3104.9	786.994	3104.9	1182.64
3104.18	737.674	3104.18	1203.45
3103.46	702.421	3103.46	1161.04
3102.74	751.456	3102.74	1195.89
3102.03	737.277	3102.03	1234.24
3101.31	754.696	3101.31	1219.92
3100.59	719.465	3100.59	1258.26
3099.87	729.862	3099.87	1173.76
3099.15	768.323	3099.15	1271.73
3098.44	757.662	3098.44	1243.39
3097.72	761.033	3097.72	1190.5
3097	778.429	3097	1193.74
3096.28	855.417	3096.28	1270.6
3095.56	743.097	3095.56	1242.28
3094.84	756.982	3094.84	1238.5
3094.12	781.374	3094.12	1213.69
3093.4	714.671	3093.4	1241.45
3092.68	746.066	3092.68	1269.19
3091.96	766.944	3091.96	1254.9
3091.24	780.812	3091.24	1272.13
3090.52	717.658	3090.52	1320.86
3089.8	759.531	3089.8	1240.06
3089.08	780.392	3089.08	1215.29
3088.36	860.726	3088.36	1323.48
3087.64	776.613	3087.64	1428.14
3086.92	786.966	3086.92	1231.96
3086.2	863.759	3086.2	1347.09
3085.48	811.158	3085.48	1339.8
3084.76	814.508	3084.76	1287.07
3084.04	828.342	3084.04	1447.56
3083.32	859.643	3083.32	1352.89
3082.6	831.538	3082.6	1219.83
3081.88	852.348	3081.88	1317.37
3081.16	789.328	3081.16	1432.33
3080.43	820.614	3080.43	1278.37
3079.71	890.293	3079.71	1403.78
3078.99	823.809	3078.99	1386.02
3078.27	869.032	3078.27	1260.07
3077.55	785.129	3077.55	1392.39
3076.82	865.231	3076.82	1290.91
3076.1	833.682	3076.1	1342.95
3075.38	857.945	3075.38	1332.19
3074.66	836.869	3074.66	1429.53
3073.93	826.259	3073.93	1575.64
3073.21	892.339	3073.21	1390.56
3072.49	888.693	3072.49	1543.6
3071.76	871.111	3071.76	1400.41
3071.04	811.729	3071.04	1441.91
3070.32	926.529	3070.32	1427.66
3069.59	954.222	3069.59	1340.29
3068.87	929.677	3068.87	1468.82
3068.15	905.141	3068.15	1517.24
3067.42	807.519	3067.42	1426.42
3066.7	828.254	3066.7	1450.47
3065.97	873.337	3065.97	1509.3
3065.25	887.095	3065.25	1547.25
3064.52	907.805	3064.52	1470.39
3063.8	966.76	3063.8	1602.22
3063.07	904.001	3063.07	1525.39
3062.35	959.459	3062.35	1424.24
3061.62	896.724	3061.62	1514.3
3060.9	959.113	3060.9	1541.78
3060.17	872.08	3060.17	1482.38
3059.45	861.502	3059.45	1593.22
3058.72	899.551	3058.72	1624.14
3058	948.005	3058	1641.15
3057.27	954.778	3057.27	1519.29
3056.55	926.836	3056.55	1605.74
3055.82	916.257	3055.82	1535.98
3055.09	975.083	3055.09	1532.18
3054.37	912.457	3054.37	1656.75
3053.64	905.355	3053.64	1559.27
3052.91	901.724	3052.91	1538.13
3052.19	967.445	3052.19	1586.34
3051.46	922.201	3051.46	1638.01
3050.73	863.107	3050.73	1696.59
3050.01	935.731	3050.01	1554.13
3049.28	1056.84	3049.28	1758.24
3048.55	994.289	3048.55	1633.15
3047.82	938.689	3047.82	1598.16
3047.1	997.394	3047.1	1632.45
3046.37	1031.84	3046.37	1611.33
3045.64	955.491	3045.64	1649.06
3044.91	996.854	3044.91	1717.94
3044.18	941.304	3044.18	1624.14
3043.46	993.035	3043.46	1630.71
3042.73	1034.37	3042.73	1779.12
3042	989.218	3042	1588.51
3041.27	985.581	3041.27	1698.83
3040.54	1047.64	3040.54	1712.3
3039.81	1064.74	3039.81	1684.28
3039.08	1071.46	3039.08	1780.7
3038.35	1064.35	3038.35	1749.22
3037.62	1008.88	3037.62	1710.85
3036.9	1077.78	3036.9	1724.3
3036.17	1094.86	3036.17	1768.84
3035.44	1039.41	3035.44	1827.17
3034.71	1049.58	3034.71	1764.64
3033.98	1052.84	3033.98	1795.33
3033.25	1083.72	3033.25	1850.17
3032.52	986.9	3032.52	1749.72
3031.79	1072.97	3031.79	1790.75
3031.05	983.095	3031.05	1793.82
3030.32	1100.18	3030.32	1752.06
3029.59	1106.88	3029.59	1775.82
3028.86	1134.26	3028.86	1947.83
3028.13	1030.64	3028.13	1833.67
3027.4	1099.38	3027.4	1881.53
3026.67	1047.5	3026.67	1839.79
3025.94	1119.66	3025.94	1791.17
3025.21	1116.01	3025.21	1897.58
3024.47	1015.94	3024.47	1959.17
3023.74	1129.38	3023.74	1975.98
3023.01	1087.86	3023.01	1789.66
3022.28	1104.88	3022.28	1978.6
3021.55	1152.86	3021.55	1861.18
3020.81	1052.87	3020.81	1926.16
3020.08	1097.4	3020.08	1870.72
3019.35	1207.27	3019.35	1942.56
3018.62	1148.59	3018.62	1942.15
3017.88	1069.3	3017.88	1924.55
3017.15	1079.42	3017.15	1862.27
3016.42	1213.27	3016.42	2019.99
3015.68	1130.57	3015.68	1888.98
3014.95	1126.93	3014.95	1984.79
3014.22	1164.52	3014.22	1987.81
3013.48	1164.31	3013.48	1935.88
3012.75	1140.06	3012.75	2000.72
3012.01	1163.89	3012.01	1986.57
3011.28	1112.19	3011.28	1944.97
3010.55	1115.42	3010.55	2057.82
3009.81	1176.98	3009.81	1964.74
3009.08	1211.08	3009.08	2046.67
3008.34	1276.03	3008.34	2015.38
3007.61	1176.34	3007.61	1997.81
3006.87	1155.56	3006.87	2093.41
3006.14	1134.78	3006.14	2130.68
3005.4	1158.57	3005.4	2020.56
3004.67	1189.2	3004.67	2105.82
3003.93	1233.53	3003.93	2105.38
3003.2	1116.83	3003.2	2221.42
3002.46	1181.7	3002.46	2217.54
3001.72	1256.83	3001.72	2086.95
3000.99	1177.85	3000.99	2131.03
3000.25	1259.8	3000.25	2051.86
2999.52	1263	2999.52	2078.81
2998.78	1266.19	2998.78	2119.45
2998.04	1320.7	2998.04	2156.65
2997.31	1224.68	2997.31	2159.62
2996.57	1238.14	2996.57	2176.28
2995.83	1278.95	2995.83	2230.54
2995.1	1254.79	2995.1	2158.29
2994.36	1210.12	2994.36	2209.12
2993.62	1350.03	2993.62	2147.14
2992.88	1404.46	2992.88	2167.2
2992.15	1342.71	2992.15	2327.34
2991.41	1280.98	2991.41	2251.71
2990.67	1287.58	2990.67	2271.74
2989.93	1280.51	2989.93	2349.81
2989.19	1399.78	2989.19	2223.01
2988.46	1396.11	2988.46	2208.9
2987.72	1327.6	2987.72	2372.26
2986.98	1341.01	2986.98	2286.47
2986.24	1347.59	2986.24	2337.18
2985.5	1374.63	2985.5	2350.34
2984.76	1422.13	2984.76	2325.99
2984.02	1377.54	2984.02	2458.5
2983.28	1472.75	2983.28	2359.13
2982.54	1414.54	2982.54	2396.14
2981.81	1369.98	2981.81	2371.8
2981.07	1431.06	2981.07	2309.98
2980.33	1441.02	2980.33	2408.3
2979.59	1376.05	2979.59	2363.54
2978.85	1474.55	2978.85	2414.13
2978.11	1453.86	2978.11	2379.59
2977.37	1392.32	2977.37	2348.47
2976.63	1402.28	2976.63	2290.13
2975.89	1412.23	2975.89	2459.81
2975.14	1463.01	2975.14	2302.8
2974.4	1466.15	2974.4	2469.01
2973.66	1425.07	2973.66	2478.71
2972.92	1496.22	2972.92	2587.03
2972.18	1448.35	2972.18	2593.3
2971.44	1488.88	2971.44	2463.61
2970.7	1390.05	2970.7	2561.67
2969.96	1383	2969.96	2449.01
2969.21	1484.67	2969.21	2526.65
2968.47	1582.91	2968.47	2458.2
2967.73	1463.76	2967.73	2396.57
2966.99	1490.66	2966.99	2464
2966.25	1507.36	2966.25	2548.37
2965.5	1513.88	2965.5	2642.89
2964.76	1496.63	2964.76	2506.61
2964.02	1537.08	2964.02	2512.89
2963.28	1438.42	2963.28	2665.04
2962.53	1441.55	2962.53	2569.53
2961.79	1373.46	2961.79	2518.14
2961.05	1427.46	2961.05	2541.36
2960.3	1569.58	2960.3	2615.43
2959.56	1410	2959.56	2553.89
2958.82	1375.85	2958.82	2580.48
2958.07	1473.86	2958.07	2502.03
2957.33	1605.71	2957.33	2555.72
2956.58	1476.71	2956.58	2480.69
2955.84	1530.63	2955.84	2849.3
2955.1	1442.32	2955.1	2598.18
2954.35	1445.44	2954.35	2577.34
2953.61	1519.64	2953.61	2600.51
2952.86	1495.68	2952.86	2542.46
2952.12	1478.49	2952.12	2728.02
2951.37	1512.05	2951.37	2649.67
2950.63	1542.21	2950.63	2676.19
2949.88	1494.59	2949.88	2662.13
2949.14	1507.84	2949.14	2506.07
2948.39	1524.47	2948.39	2715.13
2947.65	1483.64	2947.65	2677.41
2946.9	1493.5	2946.9	2757.96
2946.15	1452.69	2946.15	2723.62
2945.41	1499.72	2945.41	2682.54
2944.66	1519.71	2944.66	2736.03
2943.92	1502.55	2943.92	2748.99
2943.17	1552.91	2943.17	2748.43
2942.42	1478.37	2942.42	2734.38
2941.68	1454.48	2941.68	2737.2
2940.93	1501.45	2940.93	2733.28
2940.18	1491.06	2940.18	2736.1
2939.43	1629.08	2939.43	2681.58
2938.69	1595.06	2938.69	2778.83
2937.94	1503.73	2937.94	2845.71
2937.19	1604.59	2937.19	2912.55
2936.44	1678.45	2936.44	2760.3
2935.7	1617.49	2935.7	2958.56
2934.95	1634.04	2934.95	2806.36
2934.2	1509.11	2934.2	2866.43
2933.45	1552.61	2933.45	2869.22
2932.7	1572.54	2932.7	2922.52
2931.96	1605.92	2931.96	3002.73
2931.21	1669.58	2931.21	2911.25
2930.46	1618.79	2930.46	2907.3
2929.71	1662.24	2929.71	2903.35
2928.96	1611.48	2928.96	3030.61
2928.21	1617.91	2928.21	2902.18
2927.46	1543.63	2927.46	2992.4
2926.71	1654.31	2926.71	2850.58
2925.96	1724.6	2925.96	2940.78
2925.21	1613.37	2925.21	3084.72
2924.46	1717.26	2924.46	3003.45
2923.71	1703.5	2923.71	2989.41
2922.96	1689.76	2922.96	3042.56
2922.21	1669.3	2922.21	2988.21
2921.46	1776.45	2921.46	2960.75
2920.71	1547.82	2920.71	3050.81
2919.96	1705.31	2919.96	3006.56
2919.21	1698.29	2919.21	2975.75
2918.46	1748.31	2918.46	3028.84
2917.71	1687.6	2917.71	3065.14
2916.96	1657.11	2916.96	3071.24
2916.21	1790.96	2916.21	2956.59
2915.45	1720.21	2915.45	2976.12
2914.7	1726.61	2914.7	3149.86
2913.95	1659.25	2913.95	3075.49
2913.2	1709.22	2913.2	3185.47
2912.45	1695.51	2912.45	3111.11
2911.69	1792.35	2911.69	3177.5
2910.94	1728.38	2910.94	3166.81
2910.19	1754.86	2910.19	3199.67
2909.44	1801.42	2909.44	3122.02
2908.68	1834.57	2908.68	3185.01
2907.93	1807.45	2907.93	3094
2907.18	1730.16	2907.18	3026.45
2906.42	1719.8	2906.42	3183.1
2905.67	1786.39	2905.67	3212.57
2904.92	1672.35	2904.92	3205.24
2904.17	1772.37	2904.17	3324.99
2903.41	1795.45	2903.41	3280.87
2902.66	1785.09	2902.66	3280.21
2901.9	1848.27	2901.9	3299.61
2901.15	1754.37	2901.15	3282.25
2900.39	1810.84	2900.39	3244.84
2899.64	1817.19	2899.64	3347.75
2898.89	1846.92	2898.89	3380.48
2898.13	1803.18	2898.13	3333.06
2897.38	1819.54	2897.38	3369.13
2896.62	1862.6	2896.62	3418.53
2895.87	1822.21	2895.87	3311.05
2895.11	1885.28	2895.11	3440.53
2894.36	1821.55	2894.36	3486.55
2893.6	1934.62	2893.6	3459.18
2892.84	1880.91	2892.84	3395.13
2892.09	1890.57	2892.09	3491.15
2891.33	1873.56	2891.33	3340.44
2890.58	1946.55	2890.58	3363.1
2889.82	1846.21	2889.82	3502.4
2889.06	1912.52	2889.06	3428.41
2888.31	1808.9	2888.31	3437.72
2887.55	1808.57	2887.55	3410.39
2886.79	1801.58	2886.79	3376.41
2886.04	1951.07	2886.04	3458.98
2885.28	1840.86	2885.28	3554.83
2884.52	1843.86	2884.52	3480.9
2883.77	1966.64	2883.77	3503.51
2883.01	1883.11	2883.01	3672.49
2882.25	1862.81	2882.25	3608.56
2881.49	1958.91	2881.49	3614.5
2880.74	1995.13	2880.74	3623.76
2879.98	1828.54	2879.98	3579.83
2879.22	1931.25	2879.22	3575.79
2878.46	1924.25	2878.46	3717.99
2877.7	1973.74	2877.7	3637.51
2876.94	1913.58	2876.94	3759.71
2876.19	1893.3	2876.19	3556.35
2875.43	1959.37	2875.43	3585.54
2874.67	2032.06	2874.67	3608.07
2873.91	2048.29	2873.91	3746.79
2873.15	1865.36	2873.15	3669.71
2872.39	1938.03	2872.39	3685.57
2871.63	1927.72	2871.63	3588.62
2870.87	1990.4	2870.87	3624.4
2870.11	1973.45	2870.11	3627
2869.35	2036.1	2869.35	3772.2
2868.59	2055.62	2868.59	3821.18
2867.83	2015.46	2867.83	3684.52
2867.07	1975.32	2867.07	3687.1
2866.31	1984.9	2866.31	3709.57
2865.55	2100.5	2865.55	3801.6
2864.79	2000.74	2864.79	3761.1
2864.03	2036.8	2864.03	3747.11
2863.27	1900.67	2863.27	3862.27
2862.51	2075.79	2862.51	3901.23
2861.74	1909.9	2861.74	3837.58
2860.98	1929.41	2860.98	3820.27
2860.22	2048.18	2860.22	3793.05
2859.46	2077.58	2859.46	3931.24
2858.7	1964.74	2858.7	3821.32
2857.94	2017.29	2857.94	3780.88
2857.17	2066.52	2857.17	3955.37
2856.41	2062.83	2856.41	3911.62
2855.65	2029.4	2855.65	3775.33
2854.89	2045.56	2854.89	3880.34
2854.12	2131.09	2854.12	4011.73
2853.36	2084.45	2853.36	3875.5
2852.6	2047.74	2852.6	3917.67
2851.83	2209.17	2851.83	3913.6
2851.07	2099.81	2851.07	3866.61
2850.31	2096.13	2850.31	4067.2
2849.54	2118.84	2849.54	4046.6
2848.78	2161.35	2848.78	3923.71
2848.02	2226.94	2848.02	4087.9
2847.25	2150.67	2847.25	4103.59
2846.49	2226.13	2846.49	3970.86
2845.72	2169.66	2845.72	3993.16
2844.96	2189.05	2844.96	4127.54
2844.2	2116.13	2844.2	3886.11
2843.43	2089.38	2843.43	4089.67
2842.67	2224.09	2842.67	4148.17
2841.9	2154.5	2841.9	4170.42
2841.14	2180.45	2841.14	4116.9
2840.37	2242.62	2840.37	4106.21
2839.61	2136.85	2839.61	4088.94
2838.84	2254.97	2838.84	4311.99
2838.07	2201.9	2838.07	4123.54
2837.31	2112.64	2837.31	4145.76
2836.54	2184.64	2836.54	4210.75
2835.78	2286.21	2835.78	4170.45
2835.01	2308.82	2835.01	4031.5
2834.24	2252.49	2834.24	4228
2833.48	2330.98	2833.48	4223.88
2832.71	2284.54	2832.71	4338.1
2831.94	2254.54	2831.94	4281.38
2831.18	2201.55	2831.18	4201.68
2830.41	2247.14	2830.41	4365.12
2829.64	2246.73	2829.64	4154.04
2828.88	2292.29	2828.88	4179.5
2828.11	2354.26	2828.11	4257.48
2827.34	2235.64	2827.34	4364.98
2826.57	2182.72	2826.57	4479
2825.8	2408.75	2825.8	4409.21
2825.04	2313.16	2825.04	4365.69
2824.27	2243.85	2824.27	4276.26
2823.5	2312.31	2823.5	4288.54
2822.73	2213.51	2822.73	4251.63
2821.96	2318.02	2821.96	4355.71
2821.19	2307.76	2821.19	4708.89
2820.43	2389.27	2820.43	4435.94
2819.66	2392.11	2819.66	4516.99
2818.89	2398.23	2818.89	4378.51
2818.12	2391.23	2818.12	4449.71
2817.35	2325.29	2817.35	4461.94
2816.58	2282.3	2816.58	4585.5
2815.81	2399.74	2815.81	4643.53
2815.04	2274.91	2815.04	4511.69
2814.27	2392.31	2814.27	4478.08
2813.5	2437.68	2813.5	4630.99
2812.73	2460.13	2812.73	4417.44
2811.96	2332.12	2811.96	4446.01
2811.19	2377.47	2811.19	4468.03
2810.42	2429.35	2810.42	4552.17
2809.65	2520.44	2809.65	4623.19
2808.88	2379.43	2808.88	4596.14
2808.1	2307.1	2808.1	4559.3
2807.33	2522.32	2807.33	4529
2806.56	2312.79	2806.56	4547.71
2805.79	2420.14	2805.79	4693.79
2805.02	2419.7	2805.02	4702.67
2804.25	2448.64	2804.25	4718.08
2803.47	2464.51	2803.47	4704.1
2802.7	2343.3	2802.7	4752.13
2801.93	2532.13	2801.93	4617.42
2801.16	2547.97	2801.16	4698.08
2800.38	2492.05	2800.38	4759.13
2799.61	2449.2	2799.61	4764.72
2798.84	2497.66	2798.84	4568.15
2798.07	2448.3	2798.07	4746.56
2797.29	2571.71	2797.29	4677.19
2796.52	2489.76	2796.52	4682.79
2795.75	2499.08	2795.75	4773.1
2794.97	2410.67	2794.97	4843.84
2794.2	2540.5	2794.2	4908.03
2793.43	2448.86	2793.43	4796.36
2792.65	2461.43	2792.65	5055.89
2791.88	2519.57	2791.88	4859.59
2791.1	2509.34	2791.1	4988.82
2790.33	2492.61	2790.33	4903.25
2789.55	2440.1	2789.55	4908.79
2788.78	2468.92	2788.78	4969.64
2788	2627.83	2788	4975.18
2787.23	2646.86	2787.23	4860.4
2786.45	2444.8	2786.45	4921.22
2785.68	2509.36	2785.68	4975.51
2784.9	2404.91	2784.9	5137.04
2784.13	2479.2	2784.13	5041.81
2783.35	2663.92	2783.35	5001.84
2782.58	2617.95	2782.58	4994.37
2781.8	2516.8	2781.8	5048.6
2781.02	2727.38	2781.02	4989.17
2780.25	2603.52	2780.25	4936.26
2779.47	2573.83	2779.47	5091.09
2778.7	2609.05	2778.7	4924.59
2777.92	2589.1	2777.92	5137.77
2777.14	2608.09	2777.14	5088.11
2776.37	2584.91	2776.37	5177.93
2775.59	2574.7	2775.59	5157.46
2774.81	2554.78	2774.81	5068.92
2774.03	2602.93	2774.03	5142.49
2773.26	2654.3	2773.26	5122.04
2772.48	2751.02	2772.48	5130.76
2771.7	2624.17	2771.7	5120.04
2770.92	2694.95	2770.92	5177.35
2770.14	2788.37	2770.14	5137.48
2769.37	2664.81	2769.37	5366.37
2768.59	2686.98	2768.59	5242.3
2767.81	2673.54	2767.81	5315.73
2767.03	2805.73	2767.03	5282.33
2766.25	2721.09	2766.25	5323.36
2765.47	2694.71	2765.47	5357.91
2764.69	2713.62	2764.69	5402.15
2763.91	2690.48	2763.91	5459.31
2763.13	2809.61	2763.13	5516.44
2762.35	2695.95	2762.35	5350.51
2761.58	2760.09	2761.58	5368.86
2760.79	2736.97	2760.79	5419.51
2760.01	2775.23	2760.01	5286
2759.23	2777.95	2759.23	5543.38
2758.45	2812.96	2758.45	5345.3
2757.67	2738.18	2757.67	5538
2756.89	2724.76	2756.89	5349.67
2756.11	2695.2	2756.11	5471.29
2755.33	2907.7	2755.33	5447.63
2754.55	2787.78	2754.55	5340.1
2753.77	2764.69	2753.77	5451.96
2752.99	2806.11	2752.99	5386.4
2752.21	2808.81	2752.21	5443.39
2751.43	2879.23	2751.43	5571.3
2750.64	2778.76	2750.64	5615.35
2749.86	2823.37	2749.86	5440.21
2749.08	2951.75	2749.08	5510.05
2748.3	2918.99	2748.3	5579.86
2747.52	2834.69	2747.52	5543.34
2746.73	2969.44	2746.73	5616.33
2745.95	2898.05	2745.95	5702.18
2745.17	2862.1	2745.17	5556.2
2744.38	2906.64	2744.38	5661.34
2743.6	2964.03	2743.6	5492.89
2742.82	2960.26	2742.82	5787.85
2742.04	2872.85	2742.04	5760.98
2741.25	2959.17	2741.25	5772.73
2740.47	2965.05	2740.47	5842.36
2739.68	2932.35	2739.68	5674.03
2738.9	2873.95	2738.9	5679.35
2738.12	3024.48	2738.12	5781.1
2737.33	3001.43	2737.33	5738.2
2736.55	3010.51	2736.55	5766
2735.76	3013.17	2735.76	5742.4
2734.98	2951.59	2734.98	5866.54
2734.19	2854.71	2734.19	5884.67
2733.41	3001.87	2733.41	5787.21
2732.62	3078.35	2732.62	5795.71
2731.84	2997.55	2731.84	5881.24
2731.05	2945.65	2731.05	5661.9
2730.27	2903.4	2730.27	5869.33
2729.48	3044	2729.48	5871.39
2728.7	3081.92	2728.7	5767.63
2727.91	3001.19	2727.91	5846.67
2727.12	2965.37	2727.12	5957.73
2726.34	2939.18	2726.34	5943.76
2725.55	3140.53	2725.55	6106.04
2724.77	2931.69	2724.77	5944.65
2723.98	3059.28	2723.98	6186.96
2723.19	2994.66	2723.19	5961.56
2722.41	3128.6	2722.41	5870.74
2721.62	3102.41	2721.62	5837.58
2720.83	3149.85	2720.83	5970.89
2720.04	3056.45	2720.04	6276.98
2719.26	3177.48	2719.26	6102.96
2718.47	3096.91	2718.47	6044.19
2717.68	3086.74	2717.68	6122.99
2716.89	3166.13	2716.89	6086.62
2716.1	3171.93	2716.1	6190.95
2715.32	3216.1	2715.32	6001.14
2714.53	3017.34	2714.53	6134.21
2713.74	3250.07	2713.74	6222.5
2712.95	3140.83	2712.95	6211.71
2712.16	3098.72	2712.16	6194.53
2711.37	3277.01	2711.37	6177.36
2710.58	3164.63	2710.58	6182.55
2709.79	3116.16	2709.79	6283.52
2709	3096.43	2709	6186.53
2708.21	3172.45	2708.21	6175.76
2707.43	3181.44	2707.43	6232
2706.64	3247.85	2706.64	6422.21
2705.85	3148.36	2705.85	6398.64
2705.06	3205.18	2705.06	6477.13
2704.26	3105.74	2704.26	6061.35
2703.47	3156.17	2703.47	6436.36
2702.68	3263.96	2702.68	6390.49
2701.89	3209.18	2701.89	6300.02
2701.1	3144.86	2701.1	6505.9
2700.31	3211.18	2700.31	6256.16
2699.52	3242.44	2699.52	6328.2
2698.73	3302.34	2698.73	6381.11
2697.94	3301.73	2697.94	6542.25
2697.15	3377.52	2697.15	6394.55
2696.35	3300.5	2696.35	6348.75
2695.56	3373.08	2695.56	6493.9
2694.77	3356.55	2694.77	6432.19
2693.98	3349.56	2693.98	6408.67
2693.19	3304.42	2693.19	6537.82
2692.39	3233.85	2692.39	6787.76
2691.6	3261.86	2691.6	6681.53
2690.81	3343.9	2690.81	6568.99
2690.01	3321.04	2690.01	6678.94
2689.22	3469.76	2689.22	6607.75
2688.43	3342.04	2688.43	6717.65
2687.63	3347.78	2687.63	6713.18
2686.84	3407.49	2686.84	6540.39
2686.05	3298.91	2686.05	6777.25
2685.25	3434.8	2685.25	6528.33
2684.46	3484.94	2684.46	6676.24
2683.67	3455.74	2683.67	6751.1
2682.87	3356.74	2682.87	6670.47
2682.08	3362.46	2682.08	6827.79
2681.28	3476.01	2681.28	6788.41
2680.49	3427.81	2680.49	6907.59
2679.69	3401.81	2679.69	6697
2678.9	3562.83	2678.9	6879.55
2678.1	3416.39	2678.1	6760.96
2677.31	3567.85	2677.31	7009.97
2676.51	3522.83	2676.51	6983.27
2675.72	3446.16	2675.72	6909.07
2674.92	3591.2	2674.92	7218.08
2674.12	3438.55	2674.12	6884.23
2673.33	3501.22	2673.33	6920.88
2672.53	3497.41	2672.53	6878.39
2671.74	3449.29	2671.74	6911.87
2670.94	3660.63	2670.94	7040.25
2670.14	3558.73	2670.14	7026.23
2669.35	3599.18	2669.35	6904.69
2668.55	3532.11	2668.55	7029.84
2667.75	3509.32	2667.75	6898.85
2666.96	3540.28	2666.96	7147.23
2666.16	3568.06	2666.16	7019.43
2665.36	3456.81	2665.36	6973.83
2664.56	3598.33	2664.56	7158.88
2663.76	3708.21	2663.76	7179.6
2662.97	3710.68	2662.97	7055.05
2662.17	3681.58	2662.17	7287.33
2661.37	3671.42	2661.37	7304.86
2660.57	3607.61	2660.57	7208.76
2659.77	3638.5	2659.77	7074.83
2658.97	3640.98	2658.97	7108.16
2658.18	3611.91	2658.18	7229.81
2657.38	3784.7	2657.38	7304.1
2656.58	3572.73	2656.58	7233.32
2655.78	3679.26	2655.78	7203.54
2654.98	3479.99	2654.98	7391.27
2654.18	3709.4	2654.18	7203.9
2653.38	3711.87	2653.38	7388.41
2652.58	3695.42	2652.58	7327.13
2651.78	3625.44	2651.78	7237.51
2650.98	3772.78	2650.98	7390.42
2650.18	3661.88	2650.18	7288.24
2649.38	3802.86	2649.38	7227.01
2648.58	3704.58	2648.58	7354.66
2647.78	3773.12	2647.78	7372.11
2646.98	3643.42	2646.98	7474.52
2646.17	3762.28	2646.17	7394.43
2645.37	3805.61	2645.37	7304.93
2644.57	3691.7	2644.57	7517.34
2643.77	3760.18	2643.77	7380.7
2642.97	3636.89	2642.97	7492.43
2642.17	3736.78	2642.17	7597.83
2641.37	3707.8	2641.37	7423.54
2640.56	3732.25	2640.56	7415.82
2639.76	3791.23	2639.76	7577.72
2638.96	3784.24	2638.96	7595.1
2638.16	3818.08	2638.16	7593.62
2637.35	3811.09	2637.35	7601.57
2636.55	3760.16	2636.55	7509.08
2635.75	3772.01	2635.75	7692.77
2634.94	3802.68	2634.94	7728.94
2634.14	3795.7	2634.14	7677.25
2633.34	3992.59	2633.34	7456.22
2632.53	3806.83	2632.53	7724.45
2631.73	3918.99	2631.73	7534.84
2630.93	3893.18	2630.93	7627.42
2630.12	3917.53	2630.12	7698.03
2629.32	3894.86	2629.32	7737.27
2628.51	3781.36	2628.51	7729.51
2627.71	3824.5	2627.71	7721.75
2626.9	3945.93	2626.9	7829.86
2626.1	4017.21	2626.1	7646.74
2625.29	3985.15	2625.29	7995.88
2624.49	3893.64	2624.49	7740.81
2623.68	3939.86	2623.68	7952.11
2622.88	3939.12	2622.88	7844.19
2622.07	3882.08	2622.07	7827.03
2621.27	3699.95	2621.27	7787.98
2620.46	3899.39	2620.46	7961.59
2619.66	4136.28	2619.66	7875.63
2618.85	4019.85	2618.85	7708.44
2618.04	4040.98	2618.04	7850.71
2617.24	3987.1	2617.24	7886.68
2616.43	3905.13	2616.43	7778.94
2615.62	3888.79	2615.62	8158.5
2614.82	3953.64	2614.82	8035.13
2614.01	3996.62	2614.01	8058.55
2613.2	4077.04	2613.2	7982.07
2612.39	4054.43	2612.39	7930.58
2611.59	4059.91	2611.59	8078.84
2610.78	4071.64	2610.78	8021.11
2609.97	4092.71	2609.97	8022.68
2609.16	4032.69	2609.16	8014.89
2608.35	4069.36	2608.35	8053.88
2607.55	3987.54	2607.55	7971.26
2606.74	3936.92	2606.74	8056.99
2605.93	3948.65	2605.93	8127.11
2605.12	4097.48	2605.12	8066.33
2604.31	4078.02	2604.31	8036.73
2603.5	4086.6	2603.5	8250.1
2602.69	4020.44	2602.69	8229.82
2601.88	4100.65	2601.88	8327.86
2601.08	4221.29	2601.08	8304.46
2600.27	4152.03	2600.27	8162.79
2599.46	4191.71	2599.46	8431.94
2598.65	4060.25	2598.65	8380.53
2597.83	4093.71	2597.83	8344.69
2597.03	4136.48	2597.03	8585.67
2596.21	4204.12	2596.21	8313.48
2595.4	4072.76	2595.4	8181.29
2594.59	4177.68	2594.59	8471.89
2593.78	4155.15	2593.78	8414.31
2592.97	4095.33	2592.97	8422.01
2592.16	4166.02	2592.16	8476.3
2591.35	4242.9	2591.35	8452.91
2590.54	4080.62	2590.54	8370.54
2589.73	4173	2589.73	8524.16
2588.91	4156.7	2588.91	8472.84
2588.1	4118.68	2588.1	8399.82
2587.29	4142.73	2587.29	8360.95
2586.48	4216.42	2586.48	8427.59
2585.67	4107.06	2585.67	8667.91
2584.85	4165.22	2584.85	8411.92
2584.04	4133.43	2584.04	8478.51
2583.23	4241.17	2583.23	8396.26
2582.42	4280.67	2582.42	8506.22
2581.6	4335.66	2581.6	8749.41
2580.79	4306.96	2580.79	8905.74
2579.97	4169.84	2579.97	8733.63
2579.16	4277.47	2579.16	8669.99
2578.35	4375.77	2578.35	8550.63
2577.53	4319.22	2577.53	8456.09
2576.72	4293.64	2576.72	8531.84
2575.91	4339.27	2575.91	8753.04
2575.09	4329.17	2575.09	8711.11
2574.28	4173.67	2574.28	8703.24
2573.46	4278.06	2573.46	8729.39
2572.65	4419.52	2572.65	8684.41
2571.83	4183.69	2571.83	8531.21
2571.02	4322.03	2571.02	8702.68
2570.2	4293.4	2570.2	8691.72
2569.39	4270.97	2569.39	8671.5
2568.57	4338.14	2568.57	8688.36
2567.75	4365.13	2567.75	8831.87
2566.94	4287.1	2566.94	8595.42
2566.12	4360.41	2566.12	8871.68
2565.31	4424.43	2565.31	8774.25
2564.49	4432.86	2564.49	8797.25
2563.67	4296.23	2563.67	8721.47
2562.86	4159.65	2562.86	8772.24
2562.04	4232.92	2562.04	8887.78
2561.22	4525.17	2561.22	8858.3
2560.41	4437.97	2560.41	9078.63
2559.59	4427.88	2559.59	8836.36
2558.77	4386.98	2558.77	9028.88
2557.95	4518.69	2557.95	9119.6
2557.14	4339.11	2557.14	8815.82
2556.32	4510.84	2556.32	9153.04
2555.5	4325.16	2555.5	8880.18
2554.68	4145.71	2554.68	9075.58
2553.86	4200.36	2553.86	9089.22
2553.05	4412.01	2553.05	9028.96
2552.23	4571.26	2552.23	9141.11
2551.41	4518.08	2551.41	9207.05
2550.59	4286.45	2550.59	9072.95
2549.77	4528.69	2549.77	9148.1
2548.95	4389.42	2548.95	9158.63
2548.13	4462.41	2548.13	8993.87
2547.31	4473.87	2547.31	9152.01
2546.49	4399.25	2546.49	9141.02
2545.67	4444.53	2545.67	9102.36
2544.85	4440.62	2544.85	9306.5
2544.03	4479.73	2544.03	9197.16
2543.21	4448.17	2543.21	9106.29
2542.39	4462.69	2542.39	9089.17
2541.57	4489.49	2541.57	9191.81
2540.75	4457.95	2540.75	9478.63
2539.93	4420.28	2539.93	9271.13
2539.11	4493.11	2539.11	9407.44
2538.29	4412.48	2538.29	9239.92
2537.46	4647.88	2537.46	9290.28
2536.64	4542.72	2536.64	9276.21
2535.82	4633.87	2535.82	9522.82
2535	4510.35	2535	9223.56
2534.18	4524.83	2534.18	9387.32
2533.36	4634.33	2533.36	9143.36
2532.53	4535.39	2532.53	9500.13
2531.71	4580.5	2531.71	9332.84
2530.89	4536.75	2530.89	9429.05
2530.07	4542.03	2530.07	9583.43
2529.24	4593.23	2529.24	9419.28
2528.42	4497.46	2528.42	9270.49
2527.6	4579.26	2527.6	9538.07
2526.77	4584.52	2526.77	9523.98
2525.95	4699.94	2525.95	9451.75
2525.13	4714.35	2525.13	9514.17
2524.3	4722.64	2524.3	9490.91
2523.48	4642.24	2523.48	9571.64
2522.65	4540.47	2522.65	9478.06
2521.83	4594.64	2521.83	9402.85
2521	4630.45	2521	9831.98
2520.18	4718.2	2520.18	9414.49
2519.36	4698.98	2519.36	9626.53
2518.53	4682.83	2518.53	9756.01
2517.71	4706.38	2517.71	9891.56
2516.88	4711.6	2516.88	9517.11
2516.05	4799.25	2516.05	9603.8
2515.23	4709.83	2515.23	9745.4
2514.4	4675.38	2514.4	9920.52
2513.58	4482.27	2513.58	9708.06
2512.75	4649.21	2512.75	9776.34
2511.92	4752.04	2511.92	9618.89
2511.1	4711.5	2511.1	9800
2510.27	4677.08	2510.27	9673.09
2509.45	4804.23	2509.45	10034
2508.62	4593.03	2508.62	9876.59
2507.79	4781.09	2507.79	9880.77
2506.96	4731.45	2506.96	9982.44
2506.14	4724.46	2506.14	9928.72
2505.31	4891.08	2505.31	9859.8
2504.48	4801.85	2504.48	9994.91
2503.65	4877.06	2503.65	9959.48
2502.83	4891.36	2502.83	10015.4
2502	4835.66	2502	9952.58
2501.17	4865.18	2501.17	9944.56
2500.34	4809.5	2500.34	9808.78
2499.51	4845.1	2499.51	9919.41
2498.68	4795.53	2498.68	9935.74
2497.86	4587.88	2497.86	10055.4
2497.03	4808.92	2497.03	9962.28
2496.2	4884	2496.2	10002.9
2495.37	4816.23	2495.37	10238
2494.54	4742.41	2494.54	10059.8
2493.71	4744.55	2493.71	10100.3
2492.88	5032.17	2492.88	10007.3
2492.05	4742.76	2492.05	10236.1
2491.22	4702.41	2491.22	10170.4
2490.39	4892.74	2490.39	10220
2489.56	4773.47	2489.56	10014.7
2488.73	4812.01	2488.73	10389
2487.9	4765.6	2487.9	10292.9
2487.07	4889.05	2487.07	10203
2486.24	4869.94	2486.24	10170.7
2485.4	4890.24	2485.4	10465.8
2484.57	4865.07	2484.57	10351.6
2483.74	4839.91	2483.74	10376.9
2482.91	4945.05	2482.91	10368.8
2482.08	4950.17	2482.08	10272.9
2481.25	5006.79	2481.25	10479.9
2480.41	5011.9	2480.41	10208.3
2479.58	4908.01	2479.58	10303.2
2478.75	4979.74	2478.75	10386
2477.92	4866.82	2477.92	10486.9
2477.08	4908.26	2477.08	10354.7
2476.25	5055.58	2476.25	10364.8
2475.42	4851.96	2475.42	10287.2
2474.58	5086.95	2474.58	10421.3
2473.75	4853.16	2473.75	10715.6
2472.92	4945.96	2472.92	10556.3
2472.08	4914.8	2472.08	10723.5
2471.25	4986.4	2471.25	10546.2
2470.42	4985.46	2470.42	10619.7
2469.58	5117.44	2469.58	10327.6
2468.75	5050.03	2468.75	10585.3
2467.91	4976.6	2467.91	10387
2467.08	5063.22	2467.08	10662.8
2466.24	4932.46	2466.24	10715
2465.41	4991.89	2465.41	10543.9
2464.57	5066.39	2464.57	10490.6
2463.74	4860.28	2463.74	10609.2
2462.9	5148.93	2462.9	10583
2462.07	5196.21	2462.07	10704.6
2461.23	5150	2461.23	10636.2
2460.4	5076.68	2460.4	10585.9
2459.56	5190.25	2459.56	10960.6
2458.72	5092.84	2458.72	10596.9
2457.89	5176.24	2457.89	10670.1
2457.05	5027.66	2457.05	10752.4
2456.21	5192.36	2456.21	10759.4
2455.38	5082.97	2455.38	10826.5
2454.54	5142.22	2454.54	10752.2
2453.7	5108.14	2453.7	10882.5
2452.87	4857.39	2452.87	10847.3
2452.03	5166.39	2452.03	10890.3
2451.19	5222.57	2451.19	10846.1
2450.35	5239.63	2450.35	10771.8
2449.51	5034.15	2449.51	10926.1
2448.68	4982.08	2448.68	10860.8
2447.84	5023.23	2447.84	10666.3
2447	5112.45	2447	10739.4
2446.16	5258.72	2446.16	10758.3
2445.32	5149.57	2445.32	11158.8
2444.48	5169.62	2444.48	10931.4
2443.64	5231.71	2443.64	10962.3
2442.8	5134.64	2442.8	10981.2
2441.96	5154.68	2441.96	10822.9
2441.12	5291.78	2441.12	11064
2440.29	5212.75	2440.29	10881.8
2439.45	5271.78	2439.45	11038.7
2438.61	5225.78	2438.61	11060.5
2437.77	5233.79	2437.77	10995.4
2436.92	5262.79	2436.92	11335.1
2436.08	5315.76	2436.08	11371.9
2435.24	5248.8	2435.24	11366.7
2434.4	5172.89	2434.4	11214.6
2433.56	5180.9	2433.56	11296.3
2432.72	5203.88	2432.72	11156.3
2431.88	5241.84	2431.88	11076.3
2431.04	5408.55	2431.04	11358.6
2430.2	5401.54	2430.2	11308.5
2429.35	5295.74	2429.35	11231.5
2428.51	5462.35	2428.51	11232.3
2427.67	5293.73	2427.67	11248.1
2426.83	5295.72	2426.83	11563
2425.99	5318.65	2425.99	11306.5
2425.14	5401.39	2425.14	11247.5
2424.3	5385.41	2424.3	11335
2423.46	5426.25	2423.46	11467.3
2422.62	5568.7	2422.62	11372.4
2421.77	5457.07	2421.77	11247.7
2420.93	5276.75	2420.93	11248.5
2420.08	5290.69	2420.08	11407.6
2419.24	5322.55	2419.24	11459.2
2418.4	5387.23	2418.4	11352.4
2417.55	5460.86	2417.55	11445.8
2416.71	5355.34	2416.71	11473.4
2415.86	5360.3	2415.86	11342.8
2415.02	5544.29	2415.02	11382.4
2414.18	5295.61	2414.18	11419
2413.33	5393.04	2413.33	11431.7
2412.49	5278.69	2412.49	11545.7
2411.64	5391	2411.64	11463
2410.79	5533.07	2410.79	11410.1
2409.95	5511.16	2409.95	11697
2409.1	5429.65	2409.1	11745.4
2408.26	5601.43	2408.26	11659.7
2407.41	5549.73	2407.41	11645.5
2406.57	5402.74	2406.57	11756.4
2405.72	5514.87	2405.72	11923.8
2404.87	5472.14	2404.87	11838.2
2404.03	5545.52	2404.03	11582.8
2403.18	5410.54	2403.18	11562.7
2402.33	5546.39	2402.33	11506.9
2401.49	5512.62	2401.49	11745.6
2400.64	5472.9	2400.64	11648.2
2399.79	5400.49	2399.79	11800.6
2398.94	5467.85	2398.94	11768.5
2398.1	5493.57	2398.1	11873.2
2397.25	5650.05	2397.25	11662.9
2396.4	5530.11	2396.4	11723
2395.55	5529.06	2395.55	11786.1
2394.7	5611.19	2394.7	12027.4
2393.86	5624.97	2393.86	11912.2
2393.01	5410.11	2393.01	11868.3
2392.16	5569.4	2392.16	11934.3
2391.31	5589.12	2391.31	11955.7
2390.46	5510.9	2390.46	11994.9
2389.61	5477.21	2389.61	11903.6
2388.76	5553.3	2388.76	11886.4
2387.91	5614.53	2387.91	12148.1
2387.06	5583.81	2387.06	11988.5
2386.21	5624.26	2386.21	12149.3
2385.36	5738.8	2385.36	12096.5
2384.51	5678.43	2384.51	11996.4
2383.66	5549.94	2383.66	11961.4
2382.81	5744.41	2382.81	12125
2381.96	5740.36	2381.96	12140.4
2381.11	5490.51	2381.11	12096.6
2380.26	5545.72	2380.26	12002.4
2379.41	5680.84	2379.41	12050.4
2378.55	5691.6	2378.55	12086.6
2377.7	5814.81	2377.7	12380.1
2376.85	5713.11	2376.85	12244.6
2376	5785.97	2376	12345.7
2375.15	5613.34	2375.15	12349.2
2374.29	5798.56	2374.29	12414.8
2373.44	5912.75	2373.44	12246.9
2372.59	5725.41	2372.59	12330.2
2371.74	5709.55	2371.74	12262.8
2370.88	5696.64	2370.88	12352
2370.03	5663.06	2370.03	12243.2
2369.18	5747.64	2369.18	12170
2368.33	5793.79	2368.33	12099.7
2367.47	5766.12	2367.47	12389.6
2366.62	5738.46	2366.62	12517.1
2365.76	5805.24	2365.76	12296.2
2364.91	5789.39	2364.91	12376.5
2364.06	5862.04	2364.06	12418.3
2363.2	6052.65	2363.2	12348
2362.35	5809.67	2362.35	12280.7
2361.49	5649.35	2361.49	12470
2360.64	5863.47	2360.64	12526.5
2359.78	5838.78	2359.78	12518.2
2358.93	5713.9	2358.93	12925.4
2358.07	5751.11	2358.07	12313
2357.22	5917.92	2357.22	12460.8
2356.36	5952.14	2356.36	12696.9
2355.5	5892.11	2355.5	12847.6
2354.65	5829.17	2354.65	12818.6
2353.79	5813.34	2353.79	12810.2
2352.94	5776.92	2352.94	12890.1
2352.08	6017.09	2352.08	12693.4
2351.22	5868.85	2351.22	12661.5
2350.37	5826.56	2350.37	12576.7
2349.51	5804.86	2349.51	12941.8
2348.65	6165.39	2348.65	12804
2347.79	5993.72	2347.79	12819.2
2346.94	5942.62	2346.94	12731.4
2346.08	5856.27	2346.08	12681.9
2345.22	5887.47	2345.22	12744.1
2344.36	6171.27	2344.36	12703.4
2343.51	6087.86	2343.51	12850.7
2342.65	5931.08	2342.65	12959.8
2341.79	6064.99	2341.79	12892.7
2340.93	6087.32	2340.93	12981.2
2340.07	5871.94	2340.07	12664.6
2339.21	5958.84	2339.21	13087.6
2338.35	6016.37	2338.35	12956
2337.5	6015.22	2337.5	12883
2336.64	5911.44	2336.64	12827.7
2335.78	5992.4	2335.78	12716.8
2334.92	5844.7	2334.92	12904.8
2334.06	5957.88	2334.06	13110.4
2333.2	5997.77	2333.2	13043.3
2332.34	5993.69	2332.34	12920.7
2331.48	6197.57	2331.48	12894.7
2330.62	6175.89	2330.62	13226.1
2329.75	6013.69	2329.75	13188.3
2328.89	6126.7	2328.89	13057
2328.03	6222.11	2328.03	12969.5
2327.17	6177.03	2327.17	13259.6
2326.31	6026.65	2326.31	12885.5
2325.45	6037.2	2325.45	13119.9
2324.59	5992.18	2324.59	13392.2
2323.72	6233.72	2323.72	13266.8
2322.86	6197.45	2322.86	13296.4
2322	6260.57	2322	13124.3
2321.14	6168.78	2321.14	13194.8
2320.28	6208.51	2320.28	13241.8
2319.41	6175.19	2319.41	13484.6
2318.55	6103.92	2318.55	13394.4
2317.69	6149.47	2317.69	13385.9
2316.82	6294.27	2316.82	13304.5
2315.96	6126.69	2315.96	13424.5
2315.1	6166.38	2315.1	13442.3
2314.23	6112.68	2314.23	13489.3
2313.37	6131.93	2313.37	13197.8
2312.51	6227.01	2312.51	13428.6
2311.64	6324.96	2311.64	13396.8
2310.78	6093.43	2310.78	13505
2309.91	6290.48	2309.91	13417.8
2309.05	6277.62	2309.05	13345.2
2308.18	6209.4	2308.18	13354.3
2307.32	6190.74	2307.32	13409.9
2306.45	6276.94	2306.45	13500.5
2305.59	6226.23	2305.59	13465.8
2304.72	6149.34	2304.72	13725.3
2303.86	6197.65	2303.86	13553.7
2302.99	6269.23	2302.99	13545.3
2302.12	6361.15	2302.12	13586.3
2301.26	6377.39	2301.26	13313
2300.39	6245.27	2300.39	13973.7
2299.53	6473.83	2299.53	13584.1
2298.66	6237.06	2298.66	13758.8
2297.79	6360.88	2297.79	13546.8
2296.92	6196.89	2296.92	13619.8
2296.06	6355.54	2296.06	13762.4
2295.19	6400.81	2295.19	13791.7
2294.32	6382.16	2294.32	13603.1
2293.46	6224.1	2293.46	13472.6
2292.59	6321.64	2292.59	13902.6
2291.72	6485.91	2291.72	13748.9
2290.85	6336.63	2290.85	13699.8
2289.98	6335.42	2289.98	13885.8
2289.12	6551.83	2289.12	13958.5
2288.25	6318.49	2288.25	13918.1
2287.38	6389.79	2287.38	13802.2
2286.51	6426.27	2286.51	13941.6
2285.64	6332.26	2285.64	13901.2
2284.77	6470.19	2284.77	14017.3
2283.9	6245.78	2283.9	13910.2
2283.03	6244.59	2283.03	14055.3
2282.16	6547.59	2282.16	14090.2
2281.29	6375.44	2281.29	13997.7
2280.42	6472.68	2280.42	13977.6
2279.55	6312.19	2279.55	14108
2278.68	6461.52	2278.68	13873.7
2277.81	6544.22	2277.81	13905.7
2276.94	6502.45	2276.94	13969.5
2276.07	6654.55	2276.07	13871.3
2275.2	6566.49	2275.2	14024.8
2274.33	6498.71	2274.33	14259.2
2273.45	6696.99	2273.45	14117.6
2272.58	6409.49	2272.58	14369.3
2271.71	6593.25	2271.71	14034
2270.84	6467.72	2270.84	14424.3
2269.97	6538.72	2269.97	14225
2269.09	6404.58	2269.09	14219.4
2268.22	6596.87	2268.22	14387
2267.35	6511.86	2267.35	14424.6
2266.48	6539.48	2266.48	14390
2265.6	6512.25	2265.6	14456.5
2264.73	6539.86	2264.73	14563.3
2263.86	6749.25	2263.86	14254.6
2262.98	6701.79	2262.98	14430.7
2262.11	6550.52	2262.11	14621.1
2261.24	6566.56	2261.24	14650
2260.36	6732.53	2260.36	14433.7
2259.49	6731.24	2259.49	14407.8
2258.61	6660.78	2258.61	14557.8
2257.74	6668.15	2257.74	14681.7
2256.86	6629.41	2256.86	14370.6
2255.99	6533.08	2255.99	14454.2
2255.11	6549.11	2255.11	14307.3
2254.24	6714.86	2254.24	14748
2253.36	6831.6	2253.36	14408.2
2252.49	6625.93	2252.49	14477.4
2251.61	6742.65	2251.61	14506.2
2250.74	6819.04	2250.74	14796.8
2249.86	6685.4	2249.86	14730.6
2248.98	6689.87	2248.98	14624.2
2248.11	6605.19	2248.11	14696.1
2247.23	6770.67	2247.23	14684.6
2246.35	6861.36	2246.35	14704.7
2245.48	6770.95	2245.48	14750.7
2244.6	6847.23	2244.6	14716.2
2243.72	6843.04	2243.72	14641.5
2242.85	6867.58	2242.85	14707.6
2241.97	6805.95	2241.97	14879.9
2241.09	7008.49	2241.09	14848.2
2240.21	6866.49	2240.21	14871.1
2239.33	6796.29	2239.33	14724.7
2238.46	6921.24	2238.46	14638.6
2237.58	6770.72	2237.58	15028.8
2236.7	6875.55	2236.7	14951.3
2235.82	6986.08	2235.82	14827.9
2234.94	6904.45	2234.94	14873.7
2234.06	6891.66	2234.06	14764.7
2233.18	6801.48	2233.18	15114.4
2232.3	6699.87	2232.3	14813.4
2231.42	6987.96	2231.42	14902.2
2230.54	6915	2230.54	14741.7
2229.67	6936.58	2229.67	15088.2
2228.79	6829.3	2228.79	14839
2227.91	7048.43	2227.91	14993.5
2227.02	6889.65	2227.02	14881.8
2226.14	6908.35	2226.14	15116.4
2225.26	6969.97	2225.26	14970.4
2224.38	6982.93	2224.38	15110.5
2223.5	7090.27	2223.5	14950.2
2222.62	6965.95	2222.62	15113.2
2221.74	6924.58	2221.74	15150.2
2220.86	6894.66	2220.86	15121.5
2219.98	6956.21	2219.98	15207.2
2219.09	7032.02	2219.09	15407
2218.21	7002.1	2218.21	15441.2
2217.33	6837.94	2217.33	15229.6
2216.45	6970.85	2216.45	15098.1
2215.56	7120.83	2215.56	15020.9
2214.68	7059.51	2214.68	15343.4
2213.8	7103.82	2213.8	15460.3
2212.92	6934.09	2212.92	15343.1
2212.03	6989.81	2212.03	15311.5
2211.15	7099.71	2211.15	15513.9
2210.26	7163.94	2210.26	15214.3
2209.38	7119.79	2209.38	15188.5
2208.5	7064.25	2208.5	15310.9
2207.61	7159.8	2207.61	15413.4
2206.73	6987.44	2206.73	15621.2
2205.84	7165.59	2205.84	15487.1
2204.96	7155.66	2204.96	15452.7
2204.08	7256.81	2204.08	15825.6
2203.19	7093.11	2203.19	15617.5
2202.3	6994.94	2202.3	15494.8
2201.42	7076.14	2201.42	15494.7
2200.53	7069.08	2200.53	15534.3
2199.65	6951.06	2199.65	15474.3
2198.76	7237.04	2198.76	15505.4
2197.88	7224.27	2197.88	15712.9
2196.99	7242.78	2196.99	15960
2196.1	7147.56	2196.1	15792
2195.22	7282.63	2195.22	15734.9
2194.33	7238.59	2194.33	15569.8
2193.44	7231.52	2193.44	15657.6
2192.56	7312.51	2192.56	15694.3
2191.67	7365.06	2191.67	15589
2190.78	7207.45	2190.78	15850
2189.89	7291.24	2189.89	16099.6
2189.01	7321.06	2189.01	15792.7
2188.12	7291.27	2188.12	15826.5
2187.23	7434.58	2187.23	16220.7
2186.34	7240.22	2186.34	15868.5
2185.45	7244.5	2185.45	15638.5
2184.57	7192.05	2184.57	16015.4
2183.68	7221.85	2183.68	15774.1
2182.79	7299.83	2182.79	15890
2181.9	7369.28	2181.9	16096.7
2181.01	7404.7	2181.01	15934.8
2180.12	7233.28	2180.12	15894.8
2179.23	7299.86	2179.23	16036.2
2178.34	7400.41	2178.34	16098.2
2177.45	7498.09	2177.45	16245.1
2176.56	7431.53	2176.56	16057.9
2175.67	7424.43	2175.67	16193.4
2174.78	7488.09	2174.78	16082.7
2173.89	7376.29	2173.89	16283.2
2173	7490.85	2173	16104.6
2172.11	7384.75	2172.11	16141
2171.22	7479.47	2171.22	16047.4
2170.33	7415.83	2170.33	16239.3
2169.43	7397.44	2169.43	16250.2
2168.54	7622.1	2168.54	16187.7
2167.65	7476.52	2167.65	16407.7
2166.76	7607.85	2166.76	16302.8
2165.87	7476.45	2165.87	16517.1
2164.97	7576.67	2164.97	16177.8
2164.08	7431.21	2164.08	16279.1
2163.19	7426.95	2163.19	16394.4
2162.29	7290.04	2162.29	16628.3
2161.4	7421.26	2161.4	16458.5
2160.51	7637.06	2160.51	16545.5
2159.62	7581.99	2159.62	16229.2
2158.72	7600.26	2158.72	16251.4
2157.83	7576.24	2157.83	16499.1
2156.93	7453.55	2156.93	16715.7
2156.04	7578.94	2156.04	16602.5
2155.15	7540.84	2155.15	16433
2154.25	7742.24	2154.25	16474.8
2153.36	7591.44	2153.36	16688.5
2152.46	7691.36	2152.46	16552.8
2151.57	7453.35	2151.57	16679.1
2150.67	7437.83	2150.67	16487.2
2149.78	7670.01	2149.78	16436.1
2148.88	7668.53	2148.88	16463.8
2147.99	7436.33	2147.99	16916.4
2147.09	7749.95	2147.09	16592.4
2146.19	7804.7	2146.19	16521.6
2145.3	7707.58	2145.3	16613.9
2144.4	7686.41	2144.4	16531.9
2143.5	7665.24	2143.5	16618.6
2142.61	7534.48	2142.61	16401.8
2141.71	7426.25	2141.71	16724.5
2140.81	7584.94	2140.81	16575.1
2139.92	7718.29	2139.92	16431.4
2139.02	7677.48	2139.02	16762.3
2138.12	7816.37	2138.12	16711.3
2137.22	7623.98	2137.22	16682.7
2136.33	7760.02	2136.33	16831
2135.43	7795	2135.43	17071.8
2134.53	7611.13	2134.53	17023.5
2133.63	7598.44	2133.63	16728.5
2132.73	7812.9	2132.73	16702.7
2131.83	7732.88	2131.83	16960.2
2130.94	7697.74	2130.94	16965.3
2130.04	7909.25	2130.04	17029.2
2129.14	7809.65	2129.14	16916.5
2128.24	7911.79	2128.24	17151.3
2127.34	7756.2	2127.34	16680.2
2126.44	7712.69	2126.44	17001.7
2125.54	7825.99	2125.54	16852.8
2124.64	8006.44	2124.64	17286.2
2123.74	7873.34	2123.74	16935.7
2122.84	7924.98	2122.84	17013.5
2121.94	7749.98	2121.94	17141.6
2121.04	7888.34	2121.04	17283.7
2120.13	7995.88	2120.13	17333.4
2119.23	7997.12	2119.23	17531.3
2118.33	7992.78	2118.33	17385.3
2117.43	7926.94	2117.43	17049.3
2116.53	7967.32	2116.53	17191.2
2115.63	7862.39	2115.63	17162.7
2114.72	7944.67	2114.72	17352
2113.82	8010.16	2113.82	17451.9
2112.92	7916.46	2112.92	17311.7
2112.02	7940.05	2112.02	17629.3
2111.11	7927.34	2111.11	17567.2
2110.21	8048.59	2110.21	17466.1
2109.31	8086.1	2109.31	17632.8
2108.4	8051.05	2108.4	17735.4
2107.5	8147.11	2107.5	17779.3
2106.6	8156.68	2106.6	17647.5
2105.69	8138.37	2105.69	17688.6
2104.79	8058.73	2104.79	17919.3
2103.89	8076.68	2103.89	17712.3
2102.98	8024.95	2102.98	17650.3
2102.08	8229.55	2102.08	17666.3
2101.17	8091.47	2101.17	17696.2
2100.27	8256.99	2100.27	17793
2099.36	8110.6	2099.36	17639.1
2098.46	8175.83	2098.46	17571.6
2097.55	8076.83	2097.55	17776.9
2096.65	8186.57	2096.65	17567.4
2095.74	7967.97	2095.74	17722.5
2094.83	8239.02	2094.83	17638.4
2093.93	8281.91	2093.93	17712.7
2093.02	8283.08	2093.02	17714.8
2092.11	8050.74	2092.11	18092.2
2091.21	8254.85	2091.21	18060.8
2090.3	8128.19	2090.3	17829.3
2089.39	8296.09	2089.39	17770.3
2088.49	8080.59	2088.49	18097.3
2087.58	8253.98	2087.58	18052.1
2086.67	8252.38	2086.67	17981.8
2085.76	8114.74	2085.76	18072.7
2084.86	8560.04	2084.86	18038.6
2083.95	8119.91	2083.95	17974
2083.04	8101.68	2083.04	18128.5
2082.13	8252.67	2082.13	17961.3
2081.22	8212.24	2081.22	17866.2
2080.31	8227.28	2080.31	17976.4
2079.41	8602.72	2079.41	18053.2
2078.5	8418.11	2078.5	17936
2077.59	8241.88	2077.59	17877
2076.68	8414.83	2076.68	18037
2075.77	8177.72	2075.77	17764.7
2074.86	8220.45	2074.86	18259.7
2073.95	8243.77	2073.95	17821.3
2073.04	8316.91	2073.04	17862.1
2072.13	8351.28	2072.13	17850.3
2071.22	8382.86	2071.22	17929.8
2070.31	8309.29	2070.31	18216.7
2069.39	8216.38	2069.39	18179.9
2068.48	8344.78	2068.48	18331.2
2067.57	8459.3	2067.57	18277.8
2066.66	8405.12	2066.66	18144.3
2065.75	8505.76	2065.75	18052.2
2064.84	8363.15	2064.84	18482.5
2063.93	8449.94	2063.93	18216.4
2063.01	8464.87	2063.01	18508.4
2062.1	8449.41	2062.1	18101.4
2061.19	8248.93	2061.19	18247
2060.28	8335.67	2060.28	18359.3
2059.36	8259.52	2059.36	18386.1
2058.45	8321.39	2058.45	17982.2
2057.54	8410.83	2057.54	18411.9
2056.62	8571.96	2056.62	18504.8
2055.71	8459.96	2055.71	18514.9
2054.8	8430.73	2054.8	18329.2
2053.88	8547.65	2053.88	18457.9
2052.97	8598.36	2052.97	18506.7
2052.05	8607.71	2052.05	18690.4
2051.14	8550.91	2051.14	18447
2050.22	8629.15	2050.22	18829
2049.31	8646.75	2049.31	18938.2
2048.39	8446.76	2048.39	18590.2
2047.48	8574.53	2047.48	18528.7
2046.56	8539.82	2046.56	18558.1
2045.65	8386.77	2045.65	18606.7
2044.73	8583.27	2044.73	18699.3
2043.82	8400.01	2043.82	18379.2
2042.9	8472.64	2042.9	18623.1
2041.98	8696.51	2041.98	18616.7
2041.07	8373.09	2041.07	18629.5
2040.15	8638.13	2040.15	18590.1
2039.24	8611.71	2039.24	19004.2
2038.32	8739.19	2038.32	18736.6
2037.4	8666.05	2037.4	19035.1
2036.48	8746.77	2036.48	18608.3
2035.57	8824.71	2035.57	19230.8
2034.65	8861.43	2034.65	18905.7
2033.73	8700.46	2033.73	18932.2
2032.81	8654.84	2032.81	18733.5
2031.89	8507.7	2031.89	18688.6
2030.98	8602.07	2030.98	18734.3
2030.06	8737.56	2030.06	18832.1
2029.14	8801.68	2029.14	18721.4
2028.22	8676.55	2028.22	18704
2027.3	8633.73	2027.3	18755.1
2026.38	8780.07	2026.38	19162.5
2025.46	8964.72	2025.46	18799.7
2024.54	8856.1	2024.54	19234.4
2023.62	8802.32	2023.62	19411.4
2022.7	8833.47	2022.7	19180.2
2021.78	8719.46	2021.78	19050.4
2020.86	8821.8	2020.86	19186.3
2019.94	8773.54	2019.94	19070.2
2019.02	8643.19	2019.02	19318.2
2018.1	8786.53	2018.1	19295.2
2017.18	8943.49	2017.18	19335.2
2016.26	9023.8	2016.26	19525.5
2015.33	8907.17	2015.33	19685.8
2014.41	8867.15	2014.41	19597.1
2013.49	9084.11	2013.49	19287
2012.57	9000.34	2012.57	19447.2
2011.65	8957.59	2011.65	19208.3
2010.73	8843.82	2010.73	19376.6
2009.8	9052.42	2009.8	19621.3
2008.88	8998.76	2008.88	19723.9
2007.96	8991.54	2007.96	19670.9
2007.03	8916.07	2007.03	19445.8
2006.11	9028.96	2006.11	19376.5
2005.19	9201.84	2005.19	19544.5
2004.26	9112.73	2004.26	19982.6
2003.34	8889.99	2003.34	19861.4
2002.42	9171.89	2002.42	19601.1
2001.49	9066.48	2001.49	19616.3
2000.57	9007.45	2000.57	19617.8
1999.64	8915.74	1999.64	19864.7
1998.72	9249.19	1998.72	19729.9
1997.79	8955.84	1997.79	19625.2
1996.87	9169.29	1996.87	19885.5
1995.94	9014.98	1995.94	20012.3
1995.02	9007.76	1995.02	20030.1
1994.09	9215.63	1994.09	19726.6
1993.17	9178.44	1993.17	19937.8
1992.24	9051.46	1992.24	19982.8
1991.31	9240.14	1991.31	19818.3
1990.39	9276.42	1990.39	20018.3
1989.46	9228.36	1989.46	20071.5
1988.53	9115.06	1988.53	19964.2
1987.61	9137.74	1987.61	19633.9
1986.68	9029.94	1986.68	19891
1985.75	9180.36	1985.75	20137
1984.83	9357.9	1984.83	20187.4
1983.9	9301.73	1983.9	19990.5
1982.97	9251.01	1982.97	20089.7
1982.04	9238.34	1982.04	20026
1981.11	9326.12	1981.11	19927
1980.19	9153.28	1980.19	19939.3
1979.26	9382.17	1979.26	20204
1978.33	9285.36	1978.33	19920.5
1977.4	9231.99	1977.4	20187.8
1976.47	9352.24	1976.47	19901.7
1975.54	9293.46	1975.54	20052.3
1974.61	9310.61	1974.61	20221.8
1973.68	9330.47	1973.68	20076.9
1972.75	9304.25	1972.75	20162.3
1971.82	9185.9	1971.82	20036.3
1970.89	9219.32	1970.89	20403.5
1969.96	9558.8	1969.96	20196.3
1969.03	9188.62	1969.03	20438.7
1968.1	9330.32	1968.1	20540.2
1967.17	9455.72	1967.17	20365.6
1966.24	9345.6	1966.24	20380.5
1965.31	9273.41	1965.31	20463
1964.38	9301.35	1964.38	20250.6
1963.44	9291.41	1963.44	20660.4
1962.51	9359.89	1962.51	20302
1961.58	9428.36	1961.58	20565.7
1960.65	9326.48	1960.65	20310.2
1959.72	9567.9	1959.72	20346.7
1958.78	9620.07	1958.78	20650.7
1957.85	9318.28	1957.85	20508.8
1956.92	9527.15	1956.92	20691.1
1955.98	9406.44	1955.98	20325
1955.05	9601.71	1955.05	20366.9
1954.12	9670.01	1954.12	20832.6
1953.18	9438.69	1953.18	20528.8
1952.25	9687.8	1952.25	20929.5
1951.32	9545.59	1951.32	20528.7
1950.38	9392.66	1950.38	20664.9
1949.45	9531.05	1949.45	20730.9
1948.51	9564.23	1948.51	20769.9
1947.58	9791.5	1947.58	20803.5
1946.64	9549.69	1946.64	20634.9
1945.71	9655.61	1945.71	20784.4
1944.77	9589.04	1944.77	20777.6
[truncated: 1,655 more rows]

## Sheet: Fig 2i
2 Theta (o)	Intensity (a.u.)
	Fec1.5/GO	Fec1.0/GO	Fec0.5/GO	GO
5	10007	7613	5098	2375.39
5.02	10007	7613	5098	2386.02
5.04	10007	7613	5098	2394.2
5.06	9997	7618	5059	2399.93
5.08	10003	7639	5094	2403.2
5.1	9991	7633	5099	2404.02
5.12	9997	7668	5124	2405.7
5.14	9992	7670	5110	2404.36
5.16	9979	7670	5115	2398.33
5.18	9972	7647	5121	2386.42
5.2	9978	7615	5114	2363
5.22	9967	7600	5091	2330.09
5.24	9958	7567	5098	2294.27
5.26	9934	7572	5088	2253.72
5.28	9901	7520	5073	2222.21
5.3	9909	7541	5069	2191.53
5.32	9937	7579	5056	2171.07
5.34	9932	7588	5022	2167.17
5.36	9961	7612	5025	2175.48
5.38	9963	7617	5041	2192.09
5.4	9985	7616	5030	2209.06
5.42	9995	7595	5058	2220.57
5.44	9991	7567	5060	2218.6
5.46	9968	7555	5048	2208.62
5.48	9954	7504	5027	2194.08
5.5	9954	7514	5007	2172.48
5.52	9961	7492	4992	2156.86
5.54	9936	7477	4997	2149.23
5.56	9924	7495	4991	2147.28
5.58	9918	7509	4964	2152.16
5.6	9926	7520	4976	2149.51
5.62	9942	7524	4989	2145.49
5.64	9937	7529	4985	2129.62
5.66	9924	7545	4986	2111.15
5.68	9916	7521	4987	2090.65
5.7	9914	7508	4987	2092.77
5.72	9925	7492	4970	2106.24
5.74	9904	7494	4979	2132.64
5.76	9891	7503	4969	2166.6
5.78	9921	7500	4958	2188.66
5.8	9912	7516	4973	2196.14
5.82	9905	7515	4954	2191.97
5.84	9886	7495	4957	2156.83
5.86	9880	7487	4969	2104.4
5.88	9877	7485	4947	2058.29
5.9	9886	7480	4963	2038.74
5.92	9888	7486	4948	2022.37
5.94	9860	7487	4961	2023.73
5.96	9851	7482	4976	2040.19
5.98	9841	7491	4974	2052.34
6	9829	7522	4970	2070.53
6.02	9818	7544	4958	2088.68
6.04	9821	7537	4950	2091.24
6.06	9834	7539	4944	2095.27
6.08	9852	7561	4923	2105.52
6.1	9854	7555	4942	2106.27
6.12	9862	7535	4945	2091.39
6.14	9828	7492	4948	2076.01
6.16	9811	7470	4963	2071.73
6.18	9813	7450	4942	2076.99
6.2	9819	7450	4923	2090.32
6.22	9827	7446	4928	2115.67
6.24	9847	7450	4916	2140.73
6.26	9861	7456	4911	2165.43
6.28	9866	7468	4901	2170.2
6.3	9847	7471	4906	2148.74
6.32	9837	7476	4918	2109.72
6.34	9815	7470	4929	2063.54
6.36	9803	7477	4936	2030.88
6.38	9797	7446	4923	2014.01
6.4	9768	7458	4914	2009.44
6.42	9767	7436	4944	2029.19
6.44	9794	7439	4930	2059.04
6.46	9806	7444	4909	2088.18
6.48	9807	7455	4899	2104.63
6.5	9824	7452	4905	2103.56
6.52	9844	7450	4913	2085.24
6.54	9863	7444	4902	2054.48
6.56	9850	7447	4896	2020.93
6.58	9834	7419	4907	1987.78
6.6	9826	7427	4873	1970.53
6.62	9815	7395	4873	1969.74
6.64	9822	7384	4834	1969.25
6.66	9810	7368	4826	1973.83
6.68	9804	7360	4839	1979.52
6.7	9806	7362	4873	1982.42
6.72	9798	7365	4894	1990.23
6.74	9790	7378	4912	2003.21
6.76	9770	7390	4922	2014.34
6.78	9767	7381	4918	2030.4
6.8	9776	7398	4867	2054.11
6.82	9783	7404	4859	2062.86
6.84	9807	7408	4832	2050.99
6.86	9825	7401	4835	2035.85
6.88	9844	7404	4848	2019.48
6.9	9844	7424	4880	2008.21
6.92	9843	7443	4901	2008.52
6.94	9841	7448	4923	2017.06
6.96	9825	7441	4922	2035.83
6.98	9814	7407	4911	2062.83
7	9801	7396	4902	2081.29
7.02	9816	7400	4902	2076.67
7.04	9809	7404	4903	2063.91
7.06	9810	7403	4899	2049.2
7.08	9792	7397	4898	2039.38
7.1	9778	7398	4922	2028.14
7.12	9761	7410	4943	2026.34
7.14	9779	7420	4936	2029.98
7.16	9768	7412	4955	2052.88
7.18	9766	7403	4942	2072.42
7.2	9768	7398	4922	2081.24
7.22	9777	7403	4909	2084.19
7.24	9768	7404	4912	2092.79
7.26	9772	7403	4889	2092.08
7.28	9755	7410	4892	2097.35
7.3	9772	7392	4911	2087.61
7.32	9791	7412	4923	2075.73
7.34	9816	7422	4920	2058.55
7.36	9813	7421	4928	2049.62
7.38	9818	7449	4923	2031.32
7.4	9820	7427	4899	2020.15
7.42	9827	7428	4897	2021.64
7.44	9832	7416	4904	2028.23
7.46	9819	7422	4890	2025.57
7.48	9805	7418	4890	2036.68
7.5	9797	7405	4880	2038.15
7.52	9805	7415	4885	2033.4
7.54	9816	7418	4891	2028.44
7.56	9821	7448	4889	2030.11
7.58	9812	7480	4893	2032.59
7.6	9824	7478	4886	2047.55
7.62	9833	7475	4893	2057.12
7.64	9822	7463	4914	2052.02
7.66	9786	7471	4898	2030.42
7.68	9768	7469	4909	2010.23
7.7	9755	7450	4908	1984.91
7.72	9762	7429	4923	1947.78
7.74	9779	7416	4939	1921.54
7.76	9788	7433	4919	1914.7
7.78	9797	7455	4930	1930.97
7.8	9831	7464	4951	1972.98
7.82	9855	7459	4964	2011.3
7.84	9865	7473	4984	2042.5
7.86	9866	7494	4983	2061.7
7.88	9882	7514	5013	2071.32
7.9	9862	7508	5000	2067.89
7.92	9851	7517	5017	2042.48
7.94	9843	7508	5003	2016.34
7.96	9829	7520	4961	1993.11
7.98	9811	7537	4949	1982.17
8	9813	7547	4927	1988.77
8.02	9813	7560	4915	1991.24
8.04	9819	7545	4913	1996.79
8.06	9817	7524	4911	2005.79
8.08	9806	7500	4927	2014.29
8.1	9780	7503	4935	2019.37
8.12	9797	7504	4962	2014.38
8.14	9812	7497	4966	1996.79
8.16	9815	7510	4982	1968.39
8.18	9822	7534	4980	1944.62
8.2	9840	7558	4998	1927.44
8.22	9852	7574	5022	1909.37
8.24	9859	7552	5017	1905.72
8.26	9869	7543	5024	1917.53
8.28	9856	7514	5032	1929.39
8.3	9852	7530	5036	1942.63
8.32	9864	7532	5033	1953.13
8.34	9869	7528	5022	1958.67
8.36	9858	7535	5027	1962.97
8.38	9863	7541	5015	1972.76
8.4	9881	7545	5046	1978.14
8.42	9884	7553	5043	1980.69
8.44	9903	7560	5031	1983.84
8.46	9924	7584	5047	1988.6
8.48	9910	7592	5056	1979.42
8.5	9918	7617	5059	1977.95
8.52	9915	7628	5067	1991.59
8.54	9910	7621	5070	2021.15
8.56	9895	7623	5099	2055.59
8.58	9896	7619	5106	2081.39
8.6	9914	7628	5122	2095.95
8.62	9922	7634	5125	2105.81
8.64	9945	7641	5112	2102.18
8.66	9927	7648	5103	2096.45
8.68	9914	7629	5102	2075.79
8.7	9910	7628	5090	2060.22
8.72	9899	7630	5100	2049.85
8.74	9893	7628	5103	2034.49
8.76	9891	7632	5104	2007.05
8.78	9908	7636	5114	1961.97
8.8	9942	7685	5111	1922.14
8.82	9965	7696	5127	1908.35
8.84	9989	7695	5103	1913.05
8.86	10002	7677	5108	1946.31
8.88	9987	7671	5130	1992.89
8.9	9967	7679	5150	2050.71
8.92	9946	7692	5171	2104.4
8.94	9939	7699	5169	2134.85
8.96	9936	7716	5174	2139.67
8.98	9935	7725	5207	2117.54
9	9937	7755	5180	2081.15
9.02	9946	7766	5201	2050.88
9.04	9963	7768	5186	2026.59
9.06	9973	7764	5206	2017.01
9.08	9950	7786	5222	2027.22
9.1	9941	7807	5225	2060.08
9.12	9962	7839	5225	2097.47
9.14	9970	7841	5207	2132.22
9.16	9977	7865	5233	2154.28
9.18	9968	7866	5249	2161.75
9.2	9971	7868	5254	2156.05
9.22	9977	7899	5285	2150.8
9.24	9970	7927	5314	2146.13
9.26	9969	7949	5348	2143.16
9.28	9959	7967	5358	2148.2
9.3	9954	8000	5339	2161.35
9.32	9972	8008	5345	2163.08
9.34	9976	7992	5336	2154.65
9.36	9995	7988	5347	2133.29
9.38	10026	7936	5362	2109.45
9.4	10035	7922	5343	2099.82
9.42	10061	7927	5351	2104.85
9.44	10062	7972	5366	2123.15
9.46	10074	7975	5365	2158.86
9.48	10064	7985	5373	2197.61
9.5	10044	8018	5402	2235.17
9.52	10031	8037	5416	2252.29
9.54	10015	8070	5408	2253.86
9.56	10011	8072	5419	2243.83
9.58	10005	8041	5419	2216.13
9.6	9981	8057	5394	2188.99
9.62	10003	8073	5400	2158.91
9.64	9981	8082	5405	2135.28
9.66	9999	8065	5423	2137.9
9.68	10002	8076	5448	2151.32
9.7	9999	8091	5507	2179.37
9.72	10017	8098	5491	2212.26
9.74	10017	8109	5499	2261.57
9.76	10043	8093	5539	2305.31
9.78	10035	8066	5516	2324.55
9.8	10029	8046	5537	2324.98
9.82	10047	8044	5548	2300.77
9.84	10035	7983	5573	2255.42
9.86	10054	7984	5592	2219.08
9.88	10051	7984	5582	2195.3
9.9	10034	7992	5610	2185.73
9.92	10062	7981	5565	2197.04
9.94	10038	7965	5530	2243.47
9.96	10051	7999	5530	2300.95
9.98	10034	8016	5487	2359.58
10	10029	8035	5491	2402.64
10.02	10054	8061	5461	2425.33
10.04	10059	8062	5460	2423.16
10.06	10060	8083	5454	2421.7
10.08	10042	8068	5454	2418.15
10.1	10022	8058	5479	2400.34
10.12	10035	8016	5483	2379.06
10.14	9989	8020	5490	2376.82
10.16	10007	8072	5523	2383.67
10.18	10004	8065	5520	2393.73
10.2	10024	8090	5516	2410.61
10.22	10038	8103	5494	2439.95
10.24	10028	8091	5468	2470.36
10.26	10000	8067	5445	2506.16
10.28	9973	8028	5418	2532.56
10.3	9953	7992	5410	2543.45
10.32	9964	7959	5417	2545.98
10.34	9940	7971	5397	2561.96
10.36	9951	7982	5424	2572.88
10.38	9972	7951	5432	2575.98
10.4	10013	7955	5459	2585.94
10.42	10030	7929	5473	2586.03
10.44	10036	7910	5470	2578.68
10.46	10021	7909	5472	2565.65
10.48	10020	7909	5427	2542.04
10.5	10005	7920	5417	2524.58
10.52	10021	7912	5403	2526.19
10.54	10007	7920	5370	2556.14
10.56	9987	7936	5396	2589.46
10.58	10002	7920	5390	2620.6
10.6	10012	7917	5396	2642.62
10.62	10011	7887	5404	2640.98
10.64	10011	7874	5411	2635.92
10.66	10008	7857	5388	2606.78
10.68	10010	7833	5355	2556.3
10.7	10008	7825	5332	2509.13
10.72	9992	7779	5321	2473.42
10.74	9980	7776	5291	2451.21
10.76	9949	7767	5278	2430.9
10.78	9948	7759	5275	2411.77
10.8	9955	7783	5284	2394.7
10.82	9952	7775	5289	2389.49
10.84	9955	7780	5294	2393.98
10.86	9963	7808	5292	2376.14
10.88	9992	7793	5293	2360.42
10.9	10003	7832	5271	2353.77
10.92	9991	7826	5244	2352.27
10.94	10003	7838	5235	2352.7
10.96	10006	7819	5228	2350.11
10.98	10036	7811	5227	2348.48
11	10050	7811	5231	2361.46
11.02	10043	7783	5228	2379.72
11.04	10039	7795	5227	2396.87
11.06	10031	7791	5235	2401.69
11.08	10030	7748	5241	2424.18
11.1	9996	7735	5228	2446.45
11.12	9997	7703	5211	2461.16
11.14	9997	7691	5237	2468.06
11.16	10016	7694	5224	2464.84
11.18	10039	7689	5218	2459.35
11.2	10024	7701	5206	2459.3
11.22	10039	7709	5210	2448.81
11.24	10040	7738	5195	2453.05
11.26	10049	7726	5223	2450.34
11.28	10035	7714	5231	2453.94
11.3	10028	7703	5227	2439.01
11.32	10038	7673	5215	2411.16
11.34	10033	7687	5230	2381.78
11.36	10033	7690	5211	2341.87
11.38	10028	7668	5209	2307.49
11.4	10016	7666	5195	2284.88
11.42	10021	7671	5170	2286.41
11.44	10020	7650	5171	2319.87
11.46	10022	7629	5185	2349.31
11.48	10042	7650	5179	2386.47
11.5	10070	7649	5184	2407.11
11.52	10076	7634	5187	2426.97
11.54	10087	7654	5191	2445.73
11.56	10069	7645	5197	2447.43
11.58	10050	7617	5212	2447.7
11.6	10042	7608	5202	2449.19
11.62	10060	7623	5188	2463.16
11.64	10073	7608	5199	2469.6
11.66	10069	7600	5179	2467.63
11.68	10077	7625	5187	2465.33
11.7	10075	7623	5217	2443.08
11.72	10064	7642	5230	2432.01
11.74	10044	7628	5219	2420.01
11.76	9991	7645	5257	2404.76
11.78	9974	7622	5269	2400.69
11.8	9967	7611	5261	2411.63
11.82	10015	7627	5252	2427.78
11.84	10037	7625	5241	2436.25
11.86	10045	7615	5238	2449.92
11.88	10054	7608	5245	2448.52
11.9	10090	7606	5243	2429.14
11.92	10093	7622	5241	2402.76
11.94	10103	7617	5235	2356.06
11.96	10111	7638	5253	2311.9
11.98	10104	7636	5237	2283.46
12	10086	7650	5233	2286.16
12.02	10108	7677	5207	2303.4
12.04	10096	7692	5200	2337.99
12.06	10092	7692	5191	2382.34
12.08	10083	7695	5200	2420.29
12.1	10087	7708	5192	2461.19
12.12	10069	7701	5212	2478.12
12.14	10089	7692	5210	2476.42
12.16	10060	7689	5222	2482.29
12.18	10038	7680	5207	2486.27
12.2	10050	7698	5214	2506.43
12.22	10087	7684	5196	2520.18
12.24	10125	7685	5198	2538.54
12.26	10185	7668	5210	2537.31
12.28	10207	7669	5242	2533.94
12.3	10237	7677	5248	2537.74
12.32	10242	7663	5244	2529.55
12.34	10209	7660	5222	2526.19
12.36	10156	7680	5237	2538.21
12.38	10117	7656	5224	2560.67
12.4	10073	7676	5220	2597.11
12.42	10062	7664	5227	2623.77
12.44	10075	7668	5235	2647.79
12.46	10111	7664	5273	2646.88
12.48	10105	7681	5281	2647.17
12.5	10127	7709	5289	2650.5
12.52	10132	7721	5278	2649.01
12.54	10157	7725	5307	2649.36
12.56	10171	7739	5336	2654.8
12.58	10183	7724	5344	2672.41
12.6	10196	7744	5337	2677.68
12.62	10207	7730	5344	2663.02
12.64	10205	7713	5320	2635.3
12.66	10205	7713	5321	2601.33
12.68	10163	7746	5310	2572
12.7	10140	7728	5303	2550.74
12.72	10130	7713	5316	2533.14
12.74	10149	7720	5345	2525.14
12.76	10147	7721	5342	2520.2
12.78	10185	7733	5346	2527.82
12.8	10232	7746	5349	2532.71
12.82	10227	7738	5348	2544.14
12.84	10236	7736	5339	2559.22
12.86	10243	7757	5358	2585.44
12.88	10237	7779	5377	2615.85
12.9	10240	7757	5386	2650.73
12.92	10249	7752	5404	2676.7
12.94	10267	7766	5390	2680.41
12.96	10283	7762	5360	2655.78
12.98	10274	7783	5349	2630.71
13	10250	7783	5328	2605.65
13.02	10216	7782	5321	2589.83
13.04	10214	7793	5308	2577.89
13.06	10203	7816	5325	2581.22
13.08	10211	7810	5335	2608.18
13.1	10248	7802	5341	2657.47
13.12	10271	7794	5364	2714.06
13.14	10300	7798	5365	2754.86
13.16	10325	7800	5400	2787.99
13.18	10287	7833	5432	2822.11
13.2	10259	7861	5445	2848.54
13.22	10267	7875	5475	2863.93
13.24	10268	7890	5483	2865.14
13.26	10287	7866	5469	2859.02
13.28	10313	7823	5434	2856.31
13.3	10363	7791	5421	2864.65
13.32	10362	7788	5424	2876.22
13.34	10375	7777	5406	2886.62
13.36	10396	7779	5427	2911.34
13.38	10349	7808	5442	2937.7
13.4	10351	7863	5485	2962.05
13.42	10373	7883	5516	2980.3
13.44	10389	7894	5562	2989.61
13.46	10428	7863	5534	2979.88
13.48	10425	7862	5525	2958.73
13.5	10423	7888	5528	2940.85
13.52	10415	7872	5513	2917.65
13.54	10403	7832	5513	2898.93
13.56	10411	7833	5496	2894.09
13.58	10365	7851	5490	2885.73
13.6	10384	7885	5491	2886.56
13.62	10429	7892	5498	2900.6
13.64	10471	7899	5526	2925.56
13.66	10503	7919	5524	2951.38
13.68	10503	7937	5561	2990.45
13.7	10505	7952	5575	3041.67
13.72	10499	7938	5594	3095.48
13.74	10493	7908	5616	3149.05
13.76	10507	7907	5590	3187.75
13.78	10482	7912	5575	3194.24
13.8	10507	7939	5574	3177.11
13.82	10547	7944	5584	3135.17
13.84	10568	7975	5598	3076.01
13.86	10573	7990	5610	3008.81
13.88	10573	8007	5648	2955.88
13.9	10574	8021	5673	2925.93
13.92	10583	8032	5687	2931.36
13.94	10582	8007	5667	2971.29
13.96	10599	8013	5654	3029.87
13.98	10602	8023	5656	3091.89
14	10615	8049	5657	3159.89
14.02	10628	8037	5654	3217.84
14.04	10632	8058	5700	3258.16
14.06	10610	8066	5709	3267.1
14.08	10593	8093	5751	3253.43
14.1	10615	8100	5753	3222.39
14.12	10645	8117	5736	3181.54
14.14	10652	8116	5716	3146.53
14.16	10687	8129	5728	3115.19
14.18	10695	8165	5733	3093.39
14.2	10712	8162	5741	3111.81
14.22	10702	8159	5775	3149.91
14.24	10689	8175	5829	3206.38
14.26	10680	8171	5868	3256.99
14.28	10699	8154	5899	3299.05
14.3	10720	8158	5869	3323.39
14.32	10739	8182	5832	3330.65
14.34	10772	8163	5821	3338.23
14.36	10782	8136	5831	3325.97
14.38	10772	8138	5825	3320.63
14.4	10748	8097	5810	3338.4
14.42	10722	8102	5836	3355.38
14.44	10727	8113	5846	3387.14
14.46	10749	8107	5869	3420.2
14.48	10785	8133	5880	3450.39
14.5	10796	8204	5888	3477.76
14.52	10843	8275	5905	3508.09
14.54	10889	8301	5939	3538.08
14.56	10898	8305	5998	3545.64
14.58	10884	8310	5996	3554.21
14.6	10858	8303	5967	3550.44
14.62	10856	8301	5988	3524.09
14.64	10868	8297	5970	3491.38
14.66	10857	8301	5955	3475.41
14.68	10868	8299	5935	3475.24
14.7	10888	8299	5946	3490.43
14.72	10935	8287	5981	3526.76
14.74	10965	8301	6024	3569.45
14.76	10952	8312	6078	3607.31
14.78	10961	8318	6113	3633.36
14.8	10996	8360	6123	3643.87
14.82	11002	8390	6154	3633.19
14.84	10992	8438	6165	3605.15
14.86	10960	8453	6148	3585.91
14.88	10961	8457	6107	3556.51
14.9	11010	8441	6102	3523.28
14.92	11016	8408	6114	3504.47
14.94	11025	8409	6131	3505.68
14.96	10982	8390	6169	3522.48
14.98	11036	8416	6194	3540.23
15	11103	8449	6202	3573.12
15.02	11102	8481	6225	3613.11
15.04	11105	8505	6240	3643.46
15.06	11129	8494	6242	3665.82
15.08	11140	8511	6228	3668.37
15.1	11169	8514	6239	3650.59
15.12	11128	8496	6274	3621.69
15.14	11122	8498	6279	3601.88
15.16	11092	8500	6333	3599.19
15.18	11143	8520	6340	3606.12
15.2	11161	8529	6387	3653.47
15.22	11179	8557	6417	3731.46
15.24	11200	8565	6440	3811.63
15.26	11240	8573	6457	3889.47
15.28	11244	8576	6452	3944.19
15.3	11259	8647	6459	3948.06
15.32	11242	8658	6473	3904.35
15.34	11249	8683	6447	3852.27
15.36	11257	8704	6465	3815.59
15.38	11279	8727	6458	3796.76
15.4	11284	8747	6455	3822.77
15.42	11273	8762	6468	3880.37
15.44	11289	8788	6491	3942.26
15.46	11335	8782	6484	4003.27
15.48	11331	8785	6483	4045.67
15.5	11341	8811	6502	4055.84
15.52	11333	8801	6507	4037.86
15.54	11377	8819	6502	4012.16
15.56	11379	8855	6541	3991.87
15.58	11411	8876	6578	3979.3
15.6	11449	8873	6576	3996.55
15.62	11463	8877	6619	4041.87
15.64	11505	8907	6634	4101.23
15.66	11548	8903	6624	4172.69
15.68	11528	8904	6638	4251.83
15.7	11530	8882	6670	4329.03
15.72	11547	8918	6688	4393.74
15.74	11557	8951	6705	4422.42
15.76	11528	8981	6763	4427.07
15.78	11517	8965	6787	4402.05
15.8	11526	8964	6810	4377.88
15.82	11543	8988	6830	4356.52
15.84	11537	9034	6828	4342.06
15.86	11587	9057	6828	4336.45
15.88	11606	9077	6829	4351.53
15.9	11673	9092	6851	4385.87
15.92	11745	9117	6862	4433.15
15.94	11756	9131	6842	4471.61
15.96	11772	9162	6862	4519.81
15.98	11742	9154	6877	4566.35
16	11720	9174	6913	4616.87
16.02	11681	9182	6907	4646.12
16.04	11657	9200	6917	4660.84
16.06	11662	9212	6932	4652.38
16.08	11698	9231	6941	4624.59
16.1	11773	9259	6974	4579.25
16.12	11817	9276	6994	4521.95
16.14	11827	9311	7000	4465.53
16.16	11861	9344	7057	4434.28
16.18	11889	9340	7077	4432.47
16.2	11935	9338	7093	4452.79
16.22	11914	9345	7063	4482.03
16.24	11949	9358	7093	4539.95
16.26	11974	9378	7125	4601.74
16.28	12013	9389	7148	4670.22
16.3	12000	9425	7205	4740.51
16.32	12033	9475	7265	4791.22
16.34	11995	9512	7290	4805.87
16.36	12030	9503	7343	4798.15
16.38	12079	9501	7339	4778.33
16.4	12138	9503	7320	4743.2
16.42	12126	9540	7264	4702.32
16.44	12156	9547	7301	4680.99
16.46	12192	9599	7301	4675.11
16.48	12167	9624	7315	4701.25
16.5	12137	9671	7340	4750.71
16.52	12165	9724	7357	4794.92
16.54	12159	9754	7373	4826.87
16.56	12190	9734	7444	4867.05
16.58	12221	9715	7507	4907.6
16.6	12270	9695	7550	4939.69
16.62	12331	9674	7607	4974.15
16.64	12372	9667	7672	5012.15
16.66	12402	9696	7714	5042.26
16.68	12369	9723	7744	5070.26
16.7	12358	9749	7752	5087.27
16.72	12355	9776	7739	5090.59
16.74	12377	9830	7706	5104.05
16.76	12380	9842	7712	5117.91
16.78	12402	9871	7734	5122.16
16.8	12465	9893	7735	5116.88
16.82	12511	9925	7755	5122.31
16.84	12556	9965	7764	5122.65
16.86	12563	10007	7788	5123
16.88	12590	10028	7837	5140.54
16.9	12649	10033	7890	5156.08
16.92	12704	10080	7926	5179.07
16.94	12736	10113	7923	5220.74
16.96	12792	10109	7946	5248.76
16.98	12818	10157	8001	5259.49
17	12839	10184	8031	5261.41
17.02	12816	10207	8076	5265.67
17.04	12830	10216	8085	5254.42
17.06	12800	10237	8065	5250.51
17.08	12796	10225	8063	5268.08
17.1	12794	10241	8074	5292.14
17.12	12816	10309	8080	5325.97
17.14	12833	10357	8086	5363.56
17.16	12862	10390	8117	5389.34
17.18	12919	10439	8187	5423.56
17.2	12974	10486	8227	5467.1
17.22	13012	10464	8313	5493.74
17.24	13015	10466	8362	5509.72
17.26	13050	10510	8391	5519.88
17.28	13042	10498	8447	5541.76
17.3	13038	10525	8498	5581.08
17.32	13103	10575	8484	5629.62
17.34	13145	10618	8522	5681.15
17.36	13149	10640	8549	5733.64
17.38	13197	10701	8537	5816.67
17.4	13206	10749	8573	5903.8
17.42	13183	10772	8634	5966.13
17.44	13182	10858	8667	6028.97
17.46	13233	10950	8728	6062.83
17.48	13264	10985	8804	6088.05
17.5	13338	11051	8835	6125.68
17.52	13422	11122	8901	6164.43
17.54	13500	11140	9014	6200.58
17.56	13609	11183	9053	6229.23
17.58	13680	11256	9093	6273.37
17.6	13769	11289	9191	6322.82
17.62	13820	11341	9222	6367.78
17.64	13904	11353	9250	6409.41
17.66	13960	11386	9284	6422.18
17.68	13998	11389	9285	6412.42
17.7	13964	11438	9294	6416.66
17.72	13954	11451	9315	6421.01
17.74	13937	11479	9349	6406.55
17.76	13927	11514	9301	6375.31
17.78	13922	11577	9320	6343.92
17.8	13947	11581	9320	6331.4
17.82	13936	11625	9299	6335.63
17.84	13950	11625	9312	6338.27
17.86	13945	11637	9306	6327.53
17.88	13934	11575	9257	6299.38
17.9	13898	11539	9227	6280.41
17.92	13935	11502	9181	6248.95
17.94	13903	11507	9169	6195.85
17.96	13820	11447	9133	6140.65
17.98	13844	11405	9142	6094.64
18	13854	11394	9117	6091.24
18.02	13845	11418	9147	6128.53
18.04	13870	11390	9202	6186.27
18.06	13877	11367	9185	6249.26
18.08	13901	11367	9179	6298.1
18.1	13908	11407	9258	6340.19
18.12	13887	11464	9360	6389.24
18.14	13852	11480	9396	6447.58
18.16	13850	11499	9467	6500.31
18.18	13891	11527	9472	6548.74
18.2	13901	11615	9492	6609.68
18.22	13956	11640	9541	6675.2
18.24	14057	11684	9572	6748.86
18.26	14139	11755	9623	6802.82
18.28	14222	11832	9767	6814.03
18.3	14289	11891	9903	6810.6
18.32	14324	11942	10017	6810.89
18.34	14370	11967	10000	6811.85
18.36	14469	12003	10059	6799.9
18.38	14495	12039	10000	6786.13
18.4	14476	12097	9978	6763.76
18.42	14523	12114	9892	6739.47
18.44	14524	12173	9783	6733.01
18.46	14552	12162	9775	6706.42
18.48	14523	12102	9765	6663.03
18.5	14471	12110	9722	6598.57
18.52	14393	12156	9653	6531.39
18.54	14313	12135	9542	6479.92
18.56	14257	12080	9465	6442.47
18.58	14187	11992	9398	6408.03
18.6	14068	11949	9392	6374.58
18.62	14027	11865	9337	6352.98
18.64	13988	11815	9290	6357.59
18.66	14020	11678	9333	6377.06
18.68	14009	11627	9328	6411.91
18.7	13965	11594	9352	6419.38
18.72	13929	11595	9362	6425.34
18.74	13899	11525	9282	6413.64
18.76	13851	11461	9194	6371.82
18.78	13816	11432	9164	6305
18.8	13774	11446	9152	6247.63
18.82	13783	11410	9143	6193.95
18.84	13766	11402	9104	6161.11
18.86	13764	11358	9112	6166.29
18.88	13750	11385	9100	6199.52
18.9	13732	11362	9134	6231.4
18.92	13759	11348	9155	6277.74
18.94	13783	11316	9138	6304.57
18.96	13788	11343	9088	6315.62
18.98	13767	11393	9090	6317.02
19	13779	11409	9118	6312.68
19.02	13759	11375	9111	6280.9
19.04	13718	11370	9067	6229.05
19.06	13696	11331	9130	6186.15
19.08	13682	11321	9124	6159.8
19.1	13711	11319	9210	6149.94
19.12	13721	11284	9237	6183.86
19.14	13692	11287	9249	6222.62
19.16	13700	11307	9213	6277.69
19.18	13684	11305	9270	6327.6
19.2	13676	11304	9263	6369.33
19.22	13677	11256	9236	6395.42
19.24	13730	11292	9249	6420.67
19.26	13747	11292	9297	6455.34
19.28	13772	11315	9267	6506.33
19.3	13825	11370	9360	6564.13
19.32	13832	11366	9366	6640.97
19.34	13842	11433	9353	6702.33
19.36	13932	11476	9408	6771.37
19.38	13987	11507	9469	6840.41
19.4	14028	11542	9495	6912.56
19.42	14113	11564	9543	6991.54
19.44	14193	11664	9627	7092.89
19.46	14209	11686	9734	7189.24
19.48	14258	11797	9869	7299.35
19.5	14332	11910	10033	7393.28
19.52	14364	11975	10148	7483.59
19.54	14406	12105	10260	7573.17
19.56	14474	12249	10414	7676.63
19.58	14602	12365	10563	7813.04
19.6	14739	12478	10725	7955.58
19.62	14988	12592	10869	8116.14
19.64	15196	12722	11015	8296.89
19.66	15391	12810	11271	8463.65
19.68	15578	13018	11478	8644
19.7	15820	13234	11649	8792.2
19.72	15999	13454	11821	8944.79
19.74	16171	13678	12001	9109.75
19.76	16288	13927	12223	9292.73
19.78	16482	14098	12503	9512.28
19.8	16647	14262	12792	9736.26
19.82	16901	14467	13029	9984.8
19.84	17088	14594	13217	10235.1
19.86	17264	14762	13395	10437.9
19.88	17434	15012	13536	10591.3
19.9	17606	15260	13626	10636.6
19.92	17769	15438	13680	10610.6
19.94	17914	15618	13753	10508
19.96	18039	15727	13816	10370.5
19.98	18147	15829	13897	10221.5
20	18167	15923	13929	10108.3
20.02	18185	15956	13935	10054.4
20.04	18228	15933	13909	10044.5
20.06	18199	15979	13879	10068.6
20.08	18198	15981	13873	10092.6
20.1	18146	15893	13760	10062.5
20.12	18080	15848	13597	9997.62
20.14	17999	15782	13480	9882.58
20.16	17906	15700	13296	9734.23
20.18	17805	15605	13167	9565.56
20.2	17682	15540	12985	9425.58
20.22	17526	15422	12900	9328.27
20.24	17486	15306	12841	9246.76
20.26	17426	15198	12778	9192.77
20.28	17395	15083	12703	9129.96
20.3	17300	14970	12627	9046.34
20.32	17175	14936	12561	8956.48
20.34	17042	14844	12534	8852.56
20.36	16914	14766	12517	8733.66
20.38	16855	14663	12484	8641.64
20.4	16754	14625	12353	8595.57
20.42	16648	14504	12299	8618.81
20.44	16676	14391	12193	8642.22
20.46	16659	14305	11993	8658.07
20.48	16654	14200	11862	8651.3
20.5	16588	14091	11767	8608.13
20.52	16501	14023	11710	8513.81
20.54	16373	13926	11650	8376.72
20.56	16303	13879	11658	8219.34
20.58	16191	13866	11599	8098.73
20.6	16115	13851	11490	8019.12
20.62	16109	13823	11432	8016.1
20.64	16095	13870	11332	8042.11
20.66	16050	13837	11233	8060.83
20.68	16018	13741	11197	8082.35
20.7	15918	13644	11120	8077.08
20.72	15803	13529	11014	8022.09
20.74	15657	13383	10931	7919.05
20.76	15539	13284	10854	7796.91
20.78	15408	13171	10745	7673.49
20.8	15346	13089	10589	7547.02
20.82	15265	13002	10519	7459.7
20.84	15164	12936	10387	7395.87
20.86	15050	12867	10366	7312.1
20.88	14964	12812	10289	7256.14
20.9	14911	12740	10206	7205.61
20.92	14844	12639	10118	7154.69
20.94	14741	12559	10090	7088.46
20.96	14620	12464	10014	7022.13
20.98	14534	12345	9930	6942.13
21	14472	12233	9803	6847.44
21.02	14397	12052	9738	6756.29
21.04	14325	11910	9565	6655.14
21.06	14207	11825	9496	6519.72
21.08	14144	11743	9351	6409.82
21.1	14067	11661	9222	6306.59
21.12	13975	11572	9105	6220.28
21.14	13897	11516	9043	6146.62
21.16	13786	11500	8985	6094.41
21.18	13701	11466	8891	6060.65
21.2	13671	11425	8811	6051.4
21.22	13644	11301	8776	6058.22
21.24	13597	11239	8706	6057.08
21.26	13535	11135	8679	6045.42
21.28	13509	11001	8570	6058.11
21.3	13504	10911	8477	6065.36
21.32	13465	10816	8418	6077.96
21.34	13461	10784	8379	6080.51
21.36	13400	10785	8336	6068.85
21.38	13324	10816	8274	6039.68
21.4	13264	10813	8270	6008.65
21.42	13204	10758	8259	5951.26
21.44	13143	10720	8239	5866.55
21.46	13091	10605	8231	5792.61
21.48	13069	10529	8176	5748.38
21.5	13099	10499	8141	5717.78
21.52	13046	10457	8090	5722.5
21.54	13041	10443	8027	5736.05
21.56	13010	10435	7956	5756.51
21.58	12978	10436	7908	5776.06
21.6	12942	10393	7892	5806.01
21.62	12941	10348	7849	5822.37
21.64	12900	10278	7837	5823.91
21.66	12872	10231	7826	5824.72
21.68	12845	10198	7852	5819.96
21.7	12819	10191	7870	5800.46
21.72	12736	10155	7857	5780.78
21.74	12705	10180	7837	5741.12
21.76	12677	10206	7800	5703.99
21.78	12625	10182	7763	5674.86
21.8	12574	10124	7746	5655.27
21.82	12552	10114	7726	5630.27
21.84	12490	10056	7701	5586.2
21.86	12493	10060	7683	5531.16
21.88	12515	10009	7698	5470.13
21.9	12487	10011	7715	5416.11
21.92	12477	9985	7723	5377.24
21.94	12509	9999	7715	5356.4
21.96	12574	9981	7714	5392.46
21.98	12577	9884	7673	5450.97
22	12592	9762	7634	5496.2
22.02	12568	9766	7590	5512.76
22.04	12557	9745	7565	5506.05
22.06	12517	9770	7570	5480.23
22.08	12476	9759	7559	5434.92
22.1	12425	9775	7578	5399.9
22.12	12395	9789	7587	5380.48
22.14	12363	9793	7574	5394.69
22.16	12408	9764	7568	5450.97
22.18	12432	9713	7511	5483.47
22.2	12464	9705	7454	5475.81
22.22	12455	9747	7389	5430.26
22.24	12456	9767	7370	5373.22
22.26	12422	9761	7368	5309.24
22.28	12394	9752	7400	5258.19
22.3	12386	9736	7443	5242.56
22.32	12324	9722	7458	5270.28
22.34	12287	9684	7516	5342.22
22.36	12314	9654	7541	5415.79
22.38	12326	9649	7539	5457.15
22.4	12340	9622	7533	5455
22.42	12337	9617	7485	5410.17
22.44	12311	9610	7418	5345.76
22.46	12289	9589	7353	5273.52
22.48	12231	9578	7322	5227.49
22.5	12211	9549	7311	5213.03
22.52	12156	9529	7293	5233.99
22.54	12172	9510	7339	5273.76
22.56	12184	9531	7358	5299.66
22.58	12201	9502	7377	5309.19
22.6	12227	9473	7411	5289.8
22.62	12234	9483	7393	5255.86
22.64	12202	9478	7320	5201.98
22.66	12204	9475	7261	5138.87
22.68	12189	9499	7210	5098.97
22.7	12171	9472	7212	5084.88
22.72	12136	9468	7172	5086.34
22.74	12147	9431	7182	5099.3
22.76	12110	9412	7201	5114.64
22.78	12090	9343	7171	5116.97
22.8	12036	9314	7168	5109.77
22.82	12023	9270	7121	5111.56
22.84	11998	9258	7091	5087.66
22.86	11995	9264	7042	5056.4
22.88	11969	9323	7032	5032.63
22.9	11962	9328	7019	5016.96
22.92	11953	9339	6990	5004.38
22.94	11952	9301	7003	4994.2
22.96	11936	9271	7024	4989.57
22.98	11928	9259	6982	4965.85
23	11895	9266	7015	4942.69
23.02	11915	9226	6976	4931.63
23.04	11906	9232	6927	4903.5
23.06	11870	9248	6885	4876.81
23.08	11838	9280	6852	4862.85
23.1	11855	9269	6820	4854.62
23.12	11816	9242	6782	4841.22
23.14	11790	9205	6784	4826.64
23.16	11803	9149	6817	4819.1
23.18	11785	9114	6792	4788.97
23.2	11769	9057	6838	4755.84
23.22	11760	9009	6821	4730.33
23.24	11748	9007	6797	4699.72
23.26	11725	8990	6805	4671.3
23.28	11709	8986	6771	4663.16
23.3	11683	9002	6765	4649.45
23.32	11612	9013	6723	4620.37
23.34	11573	9005	6694	4593.24
23.36	11580	8996	6662	4564.19
23.38	11595	8970	6632	4532.83
23.4	11583	8940	6616	4521.85
23.42	11599	8941	6616	4537.46
23.44	11589	8927	6621	4562.38
23.46	11605	8919	6619	4589.53
23.48	11585	8919	6607	4637.81
23.5	11550	8954	6641	4674.75
23.52	11516	8940	6624	4679.67
23.54	11483	8935	6594	4653.26
23.56	11487	8954	6550	4598.24
23.58	11484	8951	6544	4541.55
23.6	11481	8934	6522	4491.46
23.62	11514	8912	6521	4448.16
23.64	11482	8895	6545	4414.88
23.66	11504	8882	6521	4401.8
23.68	11498	8850	6522	4430.27
23.7	11508	8823	6557	4473.49
23.72	11514	8788	6540	4505.27
23.74	11460	8804	6545	4520.75
23.76	11440	8789	6526	4524.6
23.78	11418	8765	6525	4528.48
23.8	11433	8751	6505	4521.83
23.82	11412	8760	6470	4500.77
23.84	11404	8759	6462	4482.03
23.86	11429	8738	6417	4466.44
23.88	11439	8724	6400	4461.4
23.9	11448	8671	6394	4453.57
23.92	11443	8683	6414	4436.61
23.94	11396	8703	6424	4403.96
23.96	11378	8662	6427	4368.71
23.98	11357	8623	6424	4352.66
24	11335	8653	6419	4351.24
24.02	11316	8694	6386	4350.48
24.04	11322	8706	6347	4366.58
24.06	11325	8729	6320	4374.69
24.08	11305	8753	6288	4378.35
24.1	11302	8736	6283	4363.54
24.12	11289	8787	6316	4339.09
24.14	11280	8786	6308	4287.8
24.16	11271	8727	6303	4239.66
24.18	11289	8705	6354	4209.52
24.2	11295	8708	6397	4194.87
24.22	11291	8696	6379	4179.14
24.24	11308	8701	6364	4176.88
24.26	11283	8717	6356	4177.31
24.28	11285	8716	6337	4180.38
24.3	11282	8697	6321	4178.18
24.32	11247	8732	6339	4183.43
24.34	11211	8716	6300	4185.76
24.36	11221	8684	6267	4198.01
24.38	11235	8666	6280	4216.73
24.4	11221	8630	6300	4247.74
24.42	11230	8613	6294	4274.41
24.44	11254	8611	6273	4304.37
24.46	11226	8637	6228	4337.19
24.48	11264	8633	6201	4359.72
24.5	11242	8615	6211	4358.06
24.52	11227	8638	6225	4343.97
24.54	11199	8653	6220	4323.76
24.56	11230	8623	6237	4289.16
24.58	11244	8609	6248	4252.65
24.6	11253	8602	6300	4232.91
24.62	11267	8606	6357	4219.64
24.64	11239	8585	6336	4217.01
24.66	11207	8614	6295	4224.54
24.68	11182	8604	6266	4231.55
24.7	11152	8558	6265	4208.85
24.72	11156	8554	6240	4173.61
24.74	11149	8546	6212	4124.22
24.76	11164	8503	6199	4051.85
24.78	11205	8496	6200	3984.97
24.8	11207	8500	6219	3946.47
24.82	11206	8524	6269	3923.35
24.84	11190	8520	6255	3930.27
24.86	11203	8549	6242	3974.73
24.88	11192	8589	6238	4047.1
24.9	11194	8599	6234	4121.2
24.92	11235	8645	6227	4196.05
24.94	11254	8661	6227	4262.76
24.96	11273	8662	6224	4310.75
24.98	11301	8651	6266	4347.19
25	11265	8661	6278	4367.69
25.02	11243	8634	6253	4351.77
25.04	11225	8605	6250	4317.84
25.06	11215	8610	6235	4269.41
25.08	11181	8650	6222	4217.72
25.1	11171	8649	6208	4156.17
25.12	11159	8652	6196	4102.73
25.14	11176	8623	6178	4086.38
25.16	11179	8616	6174	4094.57
25.18	11169	8603	6196	4123.92
25.2	11155	8582	6203	4157.98
25.22	11131	8548	6171	4180.63
25.24	11127	8563	6190	4197.3
25.26	11115	8588	6202	4191.77
25.28	11098	8593	6206	4168.92
25.3	11127	8589	6241	4145.44
25.32	11118	8593	6233	4136.88
25.34	11156	8590	6218	4163.69
25.36	11174	8604	6210	4210.49
25.38	11200	8615	6202	4270.34
25.4	11228	8595	6210	4322.1
25.42	11234	8601	6192	4363.31
25.44	11205	8597	6198	4395.38
25.46	11199	8599	6204	4397.83
25.48	11195	8576	6212	4374.29
25.5	11213	8582	6249	4349.93
25.52	11180	8572	6272	4306.17
25.54	11152	8584	6290	4265.67
25.56	11150	8603	6285	4227.3
25.58	11154	8607	6284	4186.36
25.6	11152	8574	6291	4139.2
25.62	11136	8564	6284	4105.6
25.64	11094	8575	6297	4095.87
25.66	11129	8631	6270	4095.96
25.68	11145	8612	6251	4101.69
25.7	11169	8590	6274	4116.81
25.72	11204	8588	6286	4126.31
25.74	11228	8586	6287	4143.73
25.76	11283	8588	6279	4141.13
25.78	11304	8559	6295	4117.74
25.8	11304	8559	6350	4090.33
25.82	11277	8584	6346	4076.06
25.84	11238	8634	6353	4079.24
25.86	11216	8695	6335	4096.86
25.88	11194	8662	6290	4136.57
25.9	11172	8661	6288	4188.56
25.92	11182	8665	6290	4244.53
25.94	11148	8651	6277	4297.2
25.96	11176	8617	6302	4305.4
25.98	11193	8612	6325	4287.8
26	11219	8617	6372	4278.95
26.02	11217	8612	6386	4270.61
26.04	11208	8621	6394	4270.23
26.06	11232	8612	6413	4299.4
26.08	11252	8609	6405	4341.09
26.1	11246	8659	6406	4380.19
26.12	11260	8677	6442	4398.63
26.14	11247	8707	6447	4399.7
26.16	11269	8712	6465	4366.71
26.18	11278	8795	6445	4326.35
26.2	11290	8826	6471	4311.98
26.22	11286	8836	6513	4308.36
26.24	11289	8832	6528	4327.78
26.26	11330	8784	6549	4381.55
26.28	11351	8812	6525	4430.51
26.3	11385	8848	6504	4469.46
26.32	11415	8842	6511	4473.15
26.34	11434	8838	6530	4467.31
26.36	11443	8876	6536	4455.34
26.38	11429	8948	6553	4447.92
26.4	11456	8971	6557	4458.51
26.42	11460	8969	6598	4464.97
26.44	11467	8954	6641	4468.65
26.46	11483	8941	6649	4471.75
26.48	11490	8988	6612	4464.98
26.5	11486	8989	6612	4438.24
26.52	11529	8982	6617	4385.19
26.54	11544	8995	6631	4340.34
26.56	11544	9006	6630	4323.24
26.58	11526	9004	6618	4333.98
26.6	11560	8982	6565	4361.92
26.62	11572	8958	6574	4376.95
26.64	11578	8945	6580	4388.2
26.66	11572	8962	6545	4403.1
26.68	11564	8958	6537	4416.46
26.7	11569	8919	6555	4405.87
26.72	11586	8924	6541	4371.71
26.74	11570	8907	6531	4335.77
26.76	11550	8859	6537	4323.57
26.78	11511	8824	6532	4320.36
26.8	11505	8806	6490	4319.52
26.82	11499	8804	6493	4316.12
26.84	11501	8852	6487	4319.75
26.86	11496	8874	6476	4338.91
26.88	11464	8869	6509	4354.12
26.9	11440	8863	6492	4362.48
26.92	11415	8880	6438	4364.13
26.94	11409	8854	6441	4351.35
26.96	11357	8842	6455	4348.47
26.98	11327	8802	6432	4339.09
27	11302	8803	6378	4341.26
27.02	11288	8792	6358	4345.89
27.04	11329	8801	6324	4342.57
27.06	11355	8773	6313	4339.77
27.08	11313	8755	6316	4322.47
27.1	11286	8719	6280	4299.49
27.12	11279	8739	6257	4256.19
27.14	11248	8750	6283	4184.45
27.16	11195	8752	6305	4112
27.18	11185	8725	6296	4053.43
27.2	11152	8712	6312	4015.1
27.22	11178	8723	6275	3987.74
27.24	11224	8712	6257	3974.69
27.26	11222	8716	6254	3992.53
27.28	11177	8675	6250	4029.85
27.3	11133	8651	6229	4082.75
27.32	11116	8641	6202	4117.15
27.34	11101	8602	6194	4140.13
27.36	11089	8569	6184	4149.64
27.38	11094	8562	6174	4151.84
27.4	11121	8537	6189	4130.8
27.42	11161	8595	6153	4104.17
27.44	11132	8577	6159	4072.41
27.46	11132	8600	6156	4060.75
27.48	11092	8591	6174	4057.92
27.5	11085	8621	6173	4061.09
27.52	11111	8569	6159	4053.11
27.54	11110	8535	6162	4056.08
27.56	11130	8529	6157	4058.8
27.58	11153	8526	6148	4068.08
27.6	11169	8512	6146	4087.02
27.62	11147	8532	6164	4121.27
27.64	11106	8499	6178	4139.64
27.66	11133	8516	6204	4159.85
27.68	11113	8510	6213	4169.78
27.7	11136	8507	6179	4173.42
27.72	11120	8494	6158	4167.31
27.74	11102	8485	6142	4162.21
27.76	11088	8486	6105	4158.22
27.78	11073	8481	6053	4160.28
27.8	11058	8502	5994	4171.01
27.82	11047	8504	6004	4166.71
27.84	11019	8513	6034	4130.87
27.86	11060	8522	6040	4088.84
27.88	11057	8489	6016	4047.64
27.9	11062	8502	6012	4014.83
27.92	11038	8501	6044	3979.51
27.94	11030	8461	6055	3945.57
27.96	11003	8458	6061	3915.5
27.98	10992	8453	6072	3888.13
28	10988	8469	6020	3872.15
28.02	10994	8477	6048	3839.28
28.04	11007	8504	6053	3813.89
28.06	11038	8520	6014	3814.73
28.08	11022	8504	5990	3835.61
28.1	11032	8491	5981	3869.78
28.12	11010	8425	5994	3898.52
28.14	11000	8422	5989	3907.48
28.16	10967	8400	5995	3899.62
28.18	10932	8385	5992	3879.03
28.2	10903	8372	5960	3853.63
28.22	10891	8356	5959	3808.38
28.24	10902	8360	5933	3778.52
28.26	10873	8352	5901	3776.86
28.28	10852	8299	5896	3781.88
28.3	10849	8282	5846	3796.77
28.32	10855	8267	5816	3805.58
28.34	10853	8302	5785	3795.26
28.36	10819	8267	5770	3779.18
28.38	10809	8287	5790	3763.47
28.4	10795	8291	5789	3742.16
28.42	10781	8280	5802	3710.43
28.44	10769	8270	5826	3684.03
28.46	10750	8234	5824	3668.53
28.48	10737	8217	5850	3646.11
28.5	10762	8231	5793	3629.72
28.52	10797	8192	5766	3603.17
28.54	10793	8197	5762	3575.5
28.56	10778	8186	5757	3548.05
28.58	10781	8190	5780	3536.28
28.6	10762	8187	5745	3524.73
28.62	10743	8181	5767	3514.67
28.64	10698	8162	5782	3506.44
28.66	10667	8149	5768	3504.18
28.68	10648	8157	5761	3508.85
28.7	10677	8164	5725	3515.71
28.72	10669	8137	5738	3515.84
28.74	10667	8153	5734	3521.73
28.76	10671	8159	5734	3532.37
28.78	10686	8149	5725	3556.94
28.8	10708	8131	5691	3577.29
28.82	10731	8123	5697	3589.78
28.84	10734	8090	5681	3582.38
28.86	10759	8080	5660	3576.02
28.88	10754	8081	5639	3566.21
28.9	10770	8112	5621	3554.79
28.92	10732	8097	5635	3549.84
28.94	10725	8081	5643	3564.71
28.96	10737	8085	5671	3592.43
28.98	10720	8073	5647	3614.98
29	10705	8033	5640	3633.98
29.02	10678	8033	5642	3633.45
29.04	10654	8014	5663	3602.34
29.06	10625	8043	5685	3575.18
29.08	10581	8052	5688	3533.82
29.1	10586	8080	5696	3505.21
29.12	10568	8078	5707	3496.35
29.14	10607	8071	5703	3510.65
29.16	10629	8079	5705	3520.99
29.18	10621	8084	5698	3528.24
29.2	10640	8076	5723	3548.18
29.22	10641	8098	5763	3548.33
29.24	10658	8124	5810	3534.18
29.26	10674	8130	5808	3520.18
29.28	10669	8118	5794	3488.63
29.3	10682	8137	5791	3458.12
29.32	10692	8112	5738	3430.11
29.34	10699	8086	5666	3405.13
29.36	10670	8066	5637	3375.81
29.38	10645	8062	5641	3366.44
29.4	10656	8015	5650	3376.7
29.42	10620	8014	5667	3390.86
29.44	10627	8021	5696	3420.33
29.46	10622	7999	5693	3463.91
29.48	10587	7994	5692	3512.99
29.5	10564	8024	5684	3559.46
29.52	10545	8032	5667	3593.86
29.54	10544	8043	5628	3619.72
29.56	10534	8036	5640	3632.65
29.58	10524	8047	5632	3642.97
29.6	10572	8020	5593	3631.14
29.62	10540	8014	5565	3609.65
29.64	10555	7998	5589	3592
29.66	10588	7983	5575	3583.45
29.68	10587	7965	5564	3582.26
29.7	10574	7993	5573	3572.99
29.72	10589	8018	5573	3557.44
29.74	10624	8011	5574	3548.42
29.76	10626	8023	5608	3548.23
29.78	10630	8071	5607	3542.02
29.8	10636	8068	5629	3513.04
29.82	10580	8064	5660	3498.72
29.84	10559	8045	5714	3494.71
29.86	10542	8032	5710	3482.65
29.88	10513	8005	5679	3465.77
29.9	10485	8018	5652	3426.45
29.92	10508	8014	5573	3395.23
29.94	10544	7998	5545	3380.11
29.96	10556	8026	5517	3375.54
29.98	10556	8039	5480	3350.53
30	10544	8015	5506	3326.41
30.02	10560	8023	5546	3334.33
30.04	10561	8013	5592	3339.19
30.06	10572	8017	5593	3332.96
30.08	10563	7993	5602	3322.86
30.1	10529	8022	5629	3291.17
30.12	10525	8018	5618	3276.07
30.14	10532	8019	5600	3272.24
30.16	10533	8027	5599	3264.22
30.18	10524	8008	5576	3248.23
30.2	10537	7976	5579	3246.22
30.22	10572	7978	5611	3271.56
30.24	10591	7970	5624	3299.43
30.26	10600	7967	5636	3341.73
30.28	10557	7955	5636	3385.34
30.3	10523	7963	5654	3413.26
30.32	10524	7974	5621	3448.28
30.34	10525	7999	5565	3487.14
30.36	10530	8012	5559	3498.87
30.38	10534	7991	5505	3493.68
30.4	10532	7964	5501	3461.5
30.42	10533	7952	5518	3425.45
30.44	10548	7949	5528	3380.63
30.46	10567	7944	5516	3346.83
30.48	10586	7941	5524	3313.22
30.5	10607	7920	5551	3289.4
30.52	10608	7957	5546	3290.37
30.54	10590	7969	5540	3313.26
30.56	10564	7952	5561	3327.26
30.58	10545	7930	5574	3342.85
30.6	10524	7935	5590	3344.25
30.62	10502	7944	5596	3344.38
30.64	10524	7979	5613	3341.3
30.66	10553	7996	5602	3345.12
30.68	10570	7997	5625	3340.13
30.7	10582	7983	5613	3337.33
30.72	10555	7986	5579	3336.26
30.74	10569	7986	5579	3331.74
30.76	10522	7936	5572	3320.72
30.78	10522	7935	5563	3306.42
30.8	10514	7939	5542	3294.57
30.82	10512	7931	5560	3284.52
30.84	10524	7981	5576	3286.11
30.86	10542	7988	5583	3297.13
30.88	10539	7976	5584	3301.07
30.9	10541	7968	5587	3298.99
30.92	10535	7954	5561	3289.77
30.94	10516	7992	5573	3273.56
30.96	10475	7947	5531	3257.7
30.98	10486	7963	5525	3245.43
31	10472	7939	5524	3252.3
31.02	10480	7925	5513	3265.43
31.04	10472	7952	5488	3283.89
31.06	10497	7939	5481	3306.5
31.08	10513	7940	5481	3318.38
31.1	10492	7940	5480	3318.55
31.12	10491	7919	5493	3309.14
31.14	10491	7932	5527	3304.28
31.16	10507	7945	5544	3297.98
31.18	10514	7977	5614	3302.33
31.2	10505	7968	5644	3319.17
31.22	10533	7987	5637	3328.47
31.24	10543	8015	5623	3314.84
31.26	10582	8049	5610	3286.23
31.28	10608	8065	5614	3240.95
31.3	10584	8061	5601	3186.82
31.32	10575	8037	5602	3144.65
31.34	10543	8039	5616	3134.97
31.36	10506	8058	5617	3144.07
31.38	10475	8036	5627	3196.19
31.4	10463	7982	5590	3276.79
31.42	10464	7946	5556	3350.93
31.44	10475	7948	5529	3397.63
31.46	10519	7947	5519	3411.04
31.48	10525	7912	5522	3392.92
31.5	10530	7916	5529	3344.03
31.52	10541	7914	5526	3302.15
31.54	10537	7951	5548	3270.73
31.56	10539	7993	5552	3256.58
31.58	10537	7994	5558	3277.43
31.6	10551	7981	5539	3316.96
31.62	10516	7998	5540	3340.24
31.64	10529	8014	5554	3357.26
31.66	10522	7993	5558	3352.57
31.68	10511	7958	5576	3335.25
31.7	10534	7971	5609	3313.78
31.72	10579	7933	5604	3312.31
31.74	10601	7932	5605	3312.61
31.76	10616	7928	5626	3332.73
31.78	10617	7904	5643	3361.41
31.8	10624	7907	5626	3386.6
31.82	10593	7923	5600	3388.91
31.84	10591	7946	5587	3397.03
31.86	10571	7958	5571	3383.87
31.88	10571	7981	5594	3355.64
31.9	10563	8033	5569	3325.92
31.92	10541	8026	5564	3283.46
31.94	10549	8021	5589	3228.61
31.96	10570	8018	5593	3190.33
31.98	10574	8004	5603	3162.7
32	10578	7989	5588	3160.14
32.02	10594	7950	5579	3185.29
32.04	10609	7958	5565	3239.66
32.06	10600	7954	5556	3287.85
32.08	10598	7961	5572	3331.07
32.1	10576	7992	5544	3354.62
32.12	10552	8007	5563	3336.18
32.14	10589	8009	5592	3296.25
32.16	10589	8024	5575	3252.39
32.18	10576	8042	5575	3216.09
32.2	10556	8022	5559	3214.23
32.22	10541	7986	5581	3233.08
32.24	10515	7987	5566	3263.42
32.26	10483	7987	5574	3298.11
32.28	10501	7981	5595	3340.71
32.3	10528	7984	5592	3352.02
32.32	10564	7985	5606	3344.22
32.34	10583	7998	5633	3333.14
32.36	10587	7990	5620	3323.37
32.38	10584	8012	5585	3326.84
32.4	10577	8016	5577	3350.47
32.42	10562	7996	5589	3372.31
32.44	10548	7960	5572	3391.9
32.46	10527	7953	5579	3402.1
32.48	10520	7943	5583	3398.74
32.5	10512	7925	5596	3354.81
32.52	10508	7893	5602	3298.14
32.54	10513	7917	5610	3236.8
32.56	10545	7902	5589	3177.58
32.58	10582	7943	5575	3139.6
32.6	10593	7981	5575	3121.76
32.62	10623	7985	5585	3126.48
32.64	10633	7979	5575	3148.85
32.66	10610	8026	5572	3188.92
32.68	10567	8021	5545	3235.27
32.7	10534	8009	5553	3271.17
32.72	10530	7977	5540	3292.49
32.74	10536	7991	5535	3300.22
32.76	10552	7951	5524	3289.53
32.78	10544	7965	5524	3262.94
32.8	10527	7967	5517	3221.25
32.82	10535	7975	5547	3178.46
32.84	10547	7995	5543	3137.11
32.86	10550	8010	5573	3121.65
32.88	10551	7986	5578	3122.76
32.9	10583	7989	5603	3128.05
32.92	10616	7998	5612	3128.78
32.94	10606	8014	5609	3145.84
32.96	10617	8018	5611	3162.57
32.98	10606	8029	5604	3164.4
33	10610	8018	5588	3170.66
33.02	10600	8049	5588	3171.36
33.04	10582	8043	5583	3177.14
33.06	10566	8032	5599	3214.07
33.08	10573	8029	5594	3260.61
33.1	10603	8024	5600	3286.37
33.12	10628	8041	5635	3304.33
33.14	10639	8048	5645	3335.89
33.16	10654	8051	5659	3347.71
33.18	10686	8038	5662	3323.61
33.2	10664	8014	5662	3292.94
33.22	10647	8025	5672	3247.93
33.24	10611	8016	5680	3210.19
33.26	10596	8028	5666	3200.17
33.28	10611	8042	5646	3196.31
33.3	10616	8041	5614	3188.83
33.32	10636	8032	5616	3204.25
33.34	10640	8020	5595	3236.81
33.36	10637	8018	5592	3247.93
33.38	10618	8022	5593	3232.58
33.4	10580	8025	5567	3207.95
33.42	10574	8020	5575	3172.04
33.44	10577	8033	5584	3136.91
33.46	10572	8040	5594	3111.05
33.48	10592	8050	5580	3093.49
33.5	10606	8019	5565	3091.18
33.52	10639	7994	5571	3107.84
33.54	10633	7991	5558	3133.09
33.56	10637	7982	5539	3157.65
33.58	10617	8000	5517	3175.21
33.6	10637	7994	5509	3186.69
33.62	10631	7969	5533	3191.11
33.64	10612	7981	5550	3195.15
33.66	10592	8001	5609	3189.65
33.68	10584	8022	5644	3185.36
33.7	10579	8028	5684	3177.33
33.72	10588	8048	5703	3166.64
33.74	10586	8044	5703	3162.87
33.76	10596	8031	5698	3182.99
33.78	10609	8021	5695	3211.79
33.8	10630	7992	5700	3248.82
33.82	10627	7940	5664	3280.46
33.84	10607	7940	5648	3295.75
33.86	10627	7944	5647	3281.58
33.88	10624	7978	5632	3250.9
33.9	10607	8002	5637	3201.79
33.92	10610	8018	5629	3147.81
33.94	10616	8026	5647	3109.56
33.96	10609	8047	5666	3106.78
33.98	10603	8037	5683	3133.24
34	10614	8052	5695	3174.79
34.02	10612	8008	5675	3211.41
34.04	10621	8033	5658	3242.6
34.06	10661	8021	5651	3252.6
34.08	10650	8039	5653	3262.93
34.1	10657	8073	5683	3263.22
34.12	10670	8101	5696	3260.3
34.14	10675	8110	5697	3254.91
34.16	10689	8131	5686	3256.74
34.18	10667	8124	5698	3273.88
34.2	10676	8128	5692	3287.79
34.22	10664	8114	5662	3294.67
34.24	10641	8138	5674	3307.76
34.26	10625	8118	5677	3302.07
34.28	10598	8115	5696	3297.9
34.3	10619	8130	5715	3267.68
34.32	10632	8146	5711	3218.44
34.34	10650	8151	5676	3145.27
34.36	10647	8147	5646	3081.19
34.38	10626	8133	5664	3034.78
34.4	10662	8120	5648	3003.41
34.42	10675	8121	5677	2997.33
34.44	10669	8133	5716	3029.4
34.46	10661	8128	5745	3073.52
34.48	10669	8127	5772	3129.84
34.5	10691	8136	5748	3177.17
34.52	10705	8165	5752	3216.49
34.54	10722	8183	5754	3240.71
34.56	10732	8177	5752	3264.34
34.58	10717	8170	5775	3265.78
34.6	10742	8166	5765	3249.38
34.62	10726	8172	5786	3225.67
34.64	10728	8162	5789	3204.36
34.66	10683	8150	5777	3176.46
34.68	10679	8127	5786	3163.46
34.7	10661	8114	5735	3159.7
34.72	10664	8121	5732	3168.82
34.74	10666	8161	5718	3189.85
34.76	10689	8159	5720	3226.66
34.78	10699	8192	5740	3253.28
34.8	10726	8231	5736	3268.41
34.82	10721	8250	5765	3273.38
34.84	10751	8245	5787	3264.19
34.86	10736	8239	5785	3247.35
34.88	10765	8206	5827	3249.99
34.9	10743	8165	5810	3244.3
34.92	10769	8150	5805	3239.99
34.94	10729	8140	5803	3238.97
34.96	10726	8119	5809	3238.98
34.98	10730	8142	5796	3228.25
35	10728	8147	5801	3204.97
35.02	10710	8145	5816	3171.83
35.04	10720	8153	5810	3131.2
35.06	10711	8172	5774	3099.55
35.08	10736	8165	5764	3089.09
35.1	10742	8164	5754	3081.08
35.12	10777	8142	5736	3105.98
35.14	10750	8124	5737	3142.43
35.16	10763	8099	5721	3181.55
35.18	10736	8095	5709	3233.31
35.2	10724	8110	5731	3275.14
35.22	10709	8153	5730	3306.16
35.24	10726	8187	5727	3323.37
35.26	10698	8226	5707	3317.74
35.28	10698	8267	5726	3300.7
35.3	10718	8270	5733	3274.27
35.32	10744	8244	5713	3258.95
35.34	10749	8216	5725	3236.41
35.36	10747	8169	5740	3217.79
35.38	10732	8156	5746	3221.18
35.4	10740	8165	5739	3214.72
35.42	10742	8175	5748	3217.88
35.44	10746	8163	5763	3226.12
35.46	10731	8162	5725	3236.69
35.48	10733	8174	5711	3258.44
35.5	10741	8140	5710	3266.63
35.52	10739	8136	5723	3274.04
35.54	10750	8130	5749	3276.93
35.56	10750	8146	5808	3271.58
35.58	10777	8165	5825	3260.76
35.6	10783	8186	5860	3239.38
35.62	10785	8223	5898	3233.14
35.64	10800	8232	5917	3246.72
35.66	10831	8241	5897	3281.26
35.68	10843	8263	5928	3335.01
35.7	10852	8264	5990	3383.51
35.72	10863	8259	6009	3435.31
35.74	10905	8289	6007	3464.42
35.76	10915	8305	6013	3466.9
35.78	10922	8317	6018	3451.28
35.8	10914	8355	6017	3428.41
35.82	10910	8400	5996	3400.33
35.84	10905	8387	5969	3379.19
35.86	10899	8400	5994	3365.96
35.88	10888	8436	6023	3374.18
35.9	10910	8433	6028	3386.02
35.92	10927	8435	6000	3399.46
35.94	10952	8466	6008	3402.3
35.96	10980	8466	6031	3403.09
35.98	11013	8476	6069	3412.34
36	11031	8518	6076	3426.08
36.02	11041	8533	6072	3449.52
36.04	11049	8535	6091	3486.83
36.06	11028	8518	6141	3532.12
36.08	11011	8509	6132	3576.01
36.1	11023	8483	6078	3598.16
36.12	11023	8472	6068	3603.52
36.14	11023	8474	6065	3576.98
36.16	11036	8485	6064	3519.56
36.18	11067	8496	6050	3450.83
36.2	11071	8538	6050	3365.28
36.22	11105	8556	6035	3300.84
36.24	11114	8569	6068	3251.27
36.26	11105	8532	6081	3222.79
36.28	11097	8521	6080	3218.8
36.3	11083	8480	6056	3245.9
36.32	11063	8432	6084	3302.58
36.34	11050	8405	6097	3359.01
36.36	11045	8402	6101	3409.88
36.38	11055	8412	6109	3449.72
36.4	11035	8443	6134	3454.55
36.42	11040	8455	6124	3445.97
36.44	11040	8493	6095	3406.78
36.46	11027	8503	6084	3353.29
36.48	11018	8533	6061	3310.81
36.5	10967	8524	6038	3289.42
36.52	10940	8477	6026	3286.02
36.54	10925	8453	6012	3293.97
36.56	10933	8454	5973	3306.96
36.58	10928	8460	5970	3323.48
36.6	10931	8471	5977	3327.46
36.62	10910	8459	5944	3327.07
36.64	10955	8451	5940	3313.62
36.66	10969	8438	5959	3288.19
36.68	10985	8420	5956	3266.81
36.7	10959	8402	5955	3246.69
36.72	10964	8338	5962	3227.88
36.74	10951	8308	5946	3209.18
36.76	10953	8291	5893	3191.64
36.78	10922	8311	5894	3183.28
36.8	10893	8316	5879	3178.51
36.82	10844	8308	5851	3182.45
36.84	10845	8296	5863	3180.51
36.86	10845	8292	5841	3169.65
36.88	10833	8271	5820	3156.66
36.9	10843	8304	5791	3140.82
36.92	10844	8281	5787	3113.21
36.94	10869	8285	5780	3074.38
36.96	10909	8286	5779	3046.25
36.98	10880	8279	5807	3027.83
37	10885	8240	5822	3020.08
37.02	10872	8218	5836	3031.92
37.04	10857	8224	5861	3056.22
37.06	10875	8214	5852	3093.51
37.08	10860	8194	5835	3133.55
37.1	10878	8201	5836	3174.48
37.12	10857	8195	5798	3192.51
37.14	10868	8215	5780	3205.4
37.16	10867	8204	5760	3217.34
37.18	10816	8180	5730	3213.6
37.2	10797	8186	5732	3195.69
37.22	10774	8216	5747	3185.74
37.24	10758	8276	5774	3176.88
37.26	10776	8287	5790	3171.86
37.28	10790	8281	5811	3166.23
37.3	10795	8273	5827	3164.16
37.32	10779	8266	5805	3166.53
37.34	10792	8247	5815	3184.01
37.36	10809	8205	5811	3191.15
37.38	10811	8191	5810	3195.88
37.4	10808	8172	5851	3197.27
37.42	10828	8197	5847	3204.16
37.44	10830	8232	5863	3194.07
37.46	10859	8228	5851	3181.69
37.48	10845	8224	5817	3159.95
37.5	10815	8250	5785	3129.62
37.52	10785	8255	5797	3104.38
37.54	10784	8269	5816	3075.52
37.56	10765	8271	5822	3039.74
37.58	10764	8303	5820	3021.79
37.6	10786	8303	5830	3014.77
37.62	10810	8347	5832	3031
37.64	10831	8362	5864	3050.64
37.66	10885	8328	5850	3087.63
37.68	10883	8294	5845	3117.19
37.7	10899	8285	5857	3145.83
37.72	10926	8271	5889	3175.25
37.74	10927	8259	5918	3212.98
37.76	10916	8251	5954	3249.07
37.78	10935	8286	5959	3287.74
37.8	10960	8322	5988	3328.18
37.82	10980	8346	6008	3387.12
37.84	10984	8360	6021	3433.41
37.86	11003	8372	6027	3466.17
37.88	11010	8368	6028	3467.52
37.9	11046	8365	6018	3455.02
37.92	11066	8406	6021	3434.38
37.94	11069	8414	6057	3416.07
37.96	11085	8449	6126	3379.63
37.98	11089	8476	6155	3347.13
38	11084	8489	6141	3335.81
38.02	11110	8502	6150	3353.22
38.04	11102	8492	6164	3376.67
38.06	11073	8510	6196	3408.28
38.08	11083	8532	6191	3437.76
38.1	11115	8565	6167	3469.15
38.12	11114	8614	6176	3496.49
38.14	11153	8636	6203	3506.85
38.16	11171	8659	6250	3490.97
38.18	11194	8652	6258	3480.66
38.2	11252	8639	6243	3479.5
38.22	11326	8665	6278	3489.31
38.24	11359	8665	6316	3520.7
38.26	11360	8705	6339	3567.08
38.28	11390	8760	6331	3625.82
38.3	11418	8792	6331	3689.82
38.32	11388	8800	6364	3750.36
38.34	11402	8795	6354	3794.95
38.36	11392	8794	6385	3816.6
38.38	11420	8819	6423	3830.59
38.4	11445	8854	6416	3831.18
38.42	11463	8888	6456	3831.41
38.44	11484	8922	6477	3839.66
38.46	11496	8939	6503	3826.57
38.48	11527	8937	6518	3819.5
38.5	11531	8928	6546	3801.95
38.52	11514	8934	6591	3781.86
38.54	11540	8934	6589	3758.71
38.56	11507	8965	6614	3737.97
38.58	11503	9003	6629	3741.97
38.6	11516	9026	6595	3778.05
38.62	11525	9017	6589	3844.9
38.64	11559	8983	6572	3922.55
38.66	11575	8949	6608	3973.04
38.68	11605	8938	6636	4014.02
38.7	11641	8982	6630	4009.47
38.72	11633	9006	6632	3978.68
38.74	11621	9048	6618	3930.08
38.76	11599	9073	6627	3863.02
38.78	11599	9083	6617	3811.6
38.8	11606	9081	6613	3781.84
38.82	11589	9082	6618	3778.09
38.84	11612	9050	6632	3789.06
38.86	11599	9061	6679	3794.05
38.88	11617	9049	6700	3796.35
38.9	11651	9062	6624	3793.51
38.92	11625	9043	6589	3782.93
38.94	11605	9055	6551	3774.51
38.96	11594	9036	6578	3748.41
38.98	11582	9043	6570	3735.15
39	11567	9018	6606	3726.84
39.02	11599	9029	6618	3734.74
39.04	11612	9037	6620	3757.55
39.06	11589	9024	6624	3792.68
39.08	11583	8990	6578	3827.82
39.1	11555	8956	6522	3862.44
39.12	11527	8939	6509	3858.17
39.14	11495	8934	6474	3853.06
39.16	11442	8910	6499	3805.15
39.18	11410	8883	6479	3743.69
39.2	11394	8842	6474	3670.31
39.22	11405	8820	6460	3601.16
39.24	11400	8824	6468	3557.13
39.26	11405	8803	6432	3531.83
39.28	11402	8817	6398	3516.26
39.3	11436	8803	6398	3514.89
39.32	11450	8811	6369	3506.58
39.34	11465	8801	6378	3517.46
39.36	11436	8784	6370	3509.59
39.38	11383	8760	6325	3507.23
39.4	11336	8738	6314	3506.73
39.42	11310	8698	6306	3495.56
39.44	11273	8691	6291	3481.77
39.46	11255	8697	6259	3454.13
39.48	11220	8671	6248	3419.91
39.5	11213	8651	6218	3381.19
39.52	11172	8591	6205	3332.93
39.54	11146	8567	6208	3294.24
39.56	11125	8577	6167	3273.74
39.58	11065	8548	6155	3260.87
39.6	11052	8545	6133	3255.13
39.62	11053	8540	6106	3247.27
39.64	11028	8538	6071	3251.05
39.66	11050	8549	6065	3264.3
39.68	11032	8511	6037	3279
39.7	11037	8486	6031	3279.8
39.72	11028	8446	6049	3268.81
39.74	11010	8439	6017	3251.59
39.76	11014	8421	6015	3237.93
39.78	10982	8378	6038	3199.1
39.8	10962	8376	6025	3155.25
39.82	10918	8357	6021	3110.01
39.84	10899	8346	6004	3088.94
39.86	10877	8338	5971	3072.16
39.88	10860	8330	5946	3053.72
39.9	10847	8335	5938	3030.08
39.92	10854	8328	5911	3009.51
39.94	10839	8336	5882	2989.36
39.96	10849	8335	5882	2969.63
39.98	10849	8335	5882	2950.31
40	10849	8335	5882	2931.42

## Sheet: Fig 2j
2 Theta (o)	Intensity (a.u.)
	Fec1.5/GO	Fec1.0/GO	Fec0.5/GO	GO
5	10318	8256	5462	2441.49
5.02	10318	8256	5462	2418.39
5.04	10318	8256	5462	2397.31
5.06	10338	8255	5460	2378.24
5.08	10326	8246	5455	2361.17
5.1	10341	8256	5434	2346.12
5.12	10337	8236	5424	2318.09
5.14	10313	8220	5423	2300.69
5.16	10281	8203	5435	2299.56
5.18	10258	8214	5440	2309.36
5.2	10238	8222	5453	2341.85
5.22	10237	8225	5478	2376.48
5.24	10249	8212	5472	2395.48
5.26	10262	8243	5472	2399.37
5.28	10273	8266	5465	2393.2
5.3	10302	8270	5466	2375.57
5.32	10323	8253	5487	2369.24
5.34	10299	8245	5521	2372.28
5.36	10298	8228	5549	2386.89
5.38	10281	8243	5537	2406.23
5.4	10262	8248	5526	2438.05
5.42	10240	8263	5515	2458.96
5.44	10244	8263	5486	2455.42
5.46	10244	8282	5479	2445.14
5.48	10237	8285	5460	2418.37
5.5	10272	8296	5465	2387.27
5.52	10280	8300	5510	2352.07
5.54	10280	8288	5530	2328.53
5.56	10298	8288	5525	2315.19
5.58	10294	8336	5494	2317.75
5.6	10299	8341	5461	2336.3
5.62	10278	8371	5443	2356.38
5.64	10285	8373	5452	2370.97
5.66	10297	8354	5450	2374.3
5.68	10299	8333	5448	2364.49
5.7	10317	8327	5505	2341.87
5.72	10303	8327	5562	2294.66
5.74	10306	8319	5564	2256.38
5.76	10302	8326	5584	2205.74
5.78	10291	8379	5574	2168.42
5.8	10283	8363	5575	2158.06
5.82	10279	8405	5584	2169.4
5.84	10291	8401	5603	2206.85
5.86	10282	8393	5606	2250.94
5.88	10288	8383	5574	2310.92
5.9	10291	8389	5609	2356.72
5.92	10283	8376	5617	2383.97
5.94	10287	8400	5592	2398.98
5.96	10271	8405	5588	2381.86
5.98	10255	8432	5577	2364.25
6	10272	8450	5576	2358.05
6.02	10302	8470	5566	2358.88
6.04	10283	8462	5568	2364.05
6.06	10281	8467	5585	2368.2
6.08	10278	8469	5580	2378.63
6.1	10262	8472	5624	2374.58
6.12	10291	8452	5662	2374.21
6.14	10293	8457	5693	2374.3
6.16	10279	8448	5726	2378.02
6.18	10252	8441	5765	2391.48
6.2	10248	8490	5772	2407.3
6.22	10250	8519	5782	2412.17
6.24	10231	8508	5773	2399.77
6.26	10230	8519	5767	2390.76
6.28	10221	8550	5738	2376.4
6.3	10241	8547	5715	2364.89
6.32	10261	8564	5717	2365.4
6.34	10266	8531	5703	2378.45
6.36	10259	8528	5727	2396.81
6.38	10244	8531	5764	2413.31
6.4	10226	8551	5833	2414.16
6.42	10209	8561	5864	2400.18
6.44	10190	8558	5867	2387.81
6.46	10168	8562	5850	2376.39
6.48	10184	8575	5815	2367.45
6.5	10186	8571	5781	2382.18
6.52	10178	8606	5752	2408.96
6.54	10198	8584	5716	2452.19
6.56	10203	8593	5728	2495.91
6.58	10188	8612	5782	2540.74
6.6	10181	8580	5829	2567.69
6.62	10151	8593	5834	2587.23
6.64	10156	8588	5839	2597.38
6.66	10154	8583	5809	2580.18
6.68	10152	8587	5797	2558.13
6.7	10136	8584	5789	2533.38
6.72	10117	8567	5763	2493.72
6.74	10122	8544	5722	2460.93
6.76	10144	8476	5711	2437.31
6.78	10126	8447	5696	2417.11
6.8	10143	8403	5668	2389.58
6.82	10125	8402	5645	2379.9
6.84	10133	8387	5633	2376.98
6.86	10107	8394	5611	2372.3
6.88	10067	8427	5622	2365.77
6.9	10059	8450	5625	2353.41
6.92	10039	8459	5615	2334.04
6.94	10047	8459	5621	2333.04
6.96	10053	8388	5661	2338.86
6.98	10039	8362	5646	2328.89
7	10053	8316	5642	2305.99
7.02	10056	8278	5633	2293.53
7.04	10053	8259	5609	2266.7
7.06	10035	8234	5569	2227.81
7.08	10040	8258	5539	2181.99
7.1	10071	8274	5512	2141.49
7.12	10066	8283	5469	2118.24
7.14	10047	8277	5476	2122.37
7.16	10017	8246	5513	2141.19
7.18	9997	8211	5477	2161.59
7.2	9988	8159	5492	2186.43
7.22	9979	8120	5479	2218.24
7.24	9965	8102	5455	2229.7
7.26	9947	8063	5438	2228.56
7.28	9938	8067	5432	2212.65
7.3	9952	8079	5411	2189.33
7.32	9948	8067	5382	2173.74
7.34	9944	8072	5392	2155.47
7.36	9929	8053	5361	2141.09
7.38	9941	8029	5321	2125.73
7.4	9945	8008	5340	2112.77
7.42	9951	8001	5338	2094.35
7.44	9960	7992	5321	2069.43
7.46	9948	7980	5309	2040.91
7.48	9937	7992	5295	2006.79
7.5	9969	7983	5268	1979.95
7.52	9975	7931	5241	1966.8
7.54	9987	7911	5225	1958.43
7.56	9974	7880	5175	1967.62
7.58	9977	7858	5182	1981
7.6	9960	7863	5176	1990.33
7.62	9932	7890	5182	1980.21
7.64	9902	7885	5185	1975.78
7.66	9866	7891	5210	1972.59
7.68	9845	7902	5199	1967.41
7.7	9852	7885	5177	1961.84
7.72	9865	7840	5143	1955.66
7.74	9898	7838	5129	1960.06
7.76	9902	7818	5110	1983.33
7.78	9921	7777	5101	2001.29
7.8	9924	7766	5068	2007.61
7.82	9899	7758	5066	2000.17
7.84	9885	7731	5098	2001.53
7.86	9863	7725	5109	1999.37
7.88	9845	7745	5111	1991.21
7.9	9832	7734	5128	1970.01
7.92	9833	7727	5125	1951.79
7.94	9841	7734	5123	1954.28
7.96	9820	7710	5098	1973.85
7.98	9826	7676	5069	1991.44
8	9831	7660	5041	2015.96
8.02	9827	7631	5010	2039.57
8.04	9846	7601	5003	2063.85
8.06	9867	7599	4984	2076.6
8.08	9883	7595	5014	2079.79
8.1	9872	7591	5042	2068.62
8.12	9869	7578	5047	2065.92
8.14	9841	7570	5050	2070.49
8.16	9819	7559	5034	2074.08
8.18	9813	7577	5036	2075.64
8.2	9820	7564	5029	2081.2
8.22	9820	7556	5017	2070.09
8.24	9834	7546	4996	2051.88
8.26	9865	7565	4983	2019.9
8.28	9874	7571	5000	1980.89
8.3	9849	7581	5001	1942.63
8.32	9846	7571	4990	1918.09
8.34	9832	7572	4976	1903.2
8.36	9830	7565	4970	1905.15
8.38	9815	7589	4954	1923.65
8.4	9795	7569	4936	1955.97
8.42	9785	7554	4940	1983.1
8.44	9793	7544	4916	2015.28
8.46	9795	7557	4925	2039.99
8.48	9776	7544	4945	2053.14
8.5	9757	7525	4966	2056.05
8.52	9769	7530	4966	2044.67
8.54	9784	7534	4974	2020.52
8.56	9774	7542	4986	2000.97
8.58	9776	7553	4982	1978.96
8.6	9763	7545	4971	1956.91
8.62	9775	7541	4983	1932.31
8.64	9791	7542	4991	1913.67
8.66	9793	7532	4975	1904.41
8.68	9800	7510	4969	1899.57
8.7	9818	7487	4942	1894.28
8.72	9829	7478	4911	1880.83
8.74	9835	7476	4892	1859.32
8.76	9822	7476	4889	1846.35
8.78	9819	7461	4875	1837.75
8.8	9792	7439	4861	1828.36
8.82	9780	7448	4879	1829.97
8.84	9766	7424	4899	1841.15
8.86	9765	7412	4879	1873.58
8.88	9768	7415	4898	1913.16
8.9	9765	7399	4885	1950.45
8.92	9758	7411	4887	1976.97
8.94	9749	7412	4872	1990.23
8.96	9742	7418	4886	2001.19
8.98	9746	7405	4884	2015.17
9	9753	7408	4877	2011.35
9.02	9763	7437	4868	2009.66
9.04	9765	7414	4846	1999.68
9.06	9775	7425	4853	1996.42
9.08	9792	7441	4857	1984.57
9.1	9811	7455	4848	1966.87
9.12	9825	7476	4860	1947.22
9.14	9814	7486	4852	1929.04
9.16	9815	7486	4869	1919.08
9.18	9841	7482	4882	1927.81
9.2	9845	7468	4879	1933.44
9.22	9827	7477	4884	1953.8
9.24	9832	7443	4886	1979.23
9.26	9819	7444	4901	2015.9
9.28	9800	7427	4890	2042.46
9.3	9778	7417	4883	2059.99
9.32	9760	7395	4878	2069.39
9.34	9738	7415	4864	2062.05
9.36	9749	7416	4856	2043.52
9.38	9754	7408	4841	2023.19
9.4	9759	7394	4849	1992.65
9.42	9767	7427	4874	1971.28
9.44	9793	7442	4901	1962.75
9.46	9782	7438	4913	1969.09
9.48	9760	7400	4923	1981.11
9.5	9742	7376	4937	2001.31
9.52	9746	7358	4939	2014.62
9.54	9756	7362	4927	2011.01
9.56	9767	7350	4902	2000.64
9.58	9761	7340	4862	1983.41
9.6	9760	7352	4860	1955.23
9.62	9777	7353	4858	1934.17
9.64	9779	7366	4850	1921.44
9.66	9773	7356	4836	1922.63
9.68	9767	7360	4844	1936.48
9.7	9778	7370	4869	1950.73
9.72	9776	7379	4893	1948.78
9.74	9785	7408	4918	1937.57
9.76	9790	7436	4905	1927.36
9.78	9790	7449	4899	1916.35
9.8	9779	7440	4892	1904.99
9.82	9788	7402	4887	1907.52
9.84	9759	7398	4885	1916.14
9.86	9747	7390	4882	1935.94
9.88	9760	7364	4870	1949.73
9.9	9782	7334	4846	1945.31
9.92	9780	7347	4854	1931.09
9.94	9782	7378	4867	1918.79
9.96	9792	7398	4841	1913.58
9.98	9789	7405	4850	1917.45
10	9784	7400	4838	1934.65
10.02	9770	7412	4874	1969.12
10.04	9756	7428	4907	2006.55
10.06	9772	7409	4930	2037.18
10.08	9789	7367	4920	2045.37
10.1	9800	7352	4907	2041.69
10.12	9806	7355	4898	2026.88
10.14	9783	7341	4887	2013.3
10.16	9792	7327	4879	1997.3
10.18	9787	7341	4884	1984.5
10.2	9786	7347	4868	1979.4
10.22	9776	7361	4891	1980.76
10.24	9778	7362	4899	1984.3
10.26	9774	7359	4902	1981.86
10.28	9767	7349	4890	1971.42
10.3	9765	7347	4887	1968.61
10.32	9748	7352	4865	1953.53
10.34	9745	7350	4865	1952.82
10.36	9753	7348	4882	1956.79
10.38	9780	7382	4889	1970.26
10.4	9806	7389	4895	1990.63
10.42	9825	7388	4920	2007.63
10.44	9827	7402	4927	2024.06
10.46	9831	7416	4929	2029.41
10.48	9828	7408	4929	2023.9
10.5	9815	7402	4913	2013.11
10.52	9790	7387	4900	1985.31
10.54	9767	7378	4908	1956.41
10.56	9744	7365	4911	1926.64
10.58	9776	7384	4907	1912.69
10.6	9792	7389	4895	1904.65
10.62	9812	7378	4906	1898.28
10.64	9816	7395	4911	1912.22
10.66	9828	7395	4902	1935.58
10.68	9832	7389	4896	1972.87
10.7	9847	7394	4878	2010.44
10.72	9842	7374	4890	2043.13
10.74	9827	7370	4885	2049.17
10.76	9825	7377	4882	2046.22
10.78	9831	7398	4879	2038.34
10.8	9830	7387	4864	2010.76
10.82	9836	7383	4883	1985.49
10.84	9828	7385	4905	1966.95
10.86	9823	7390	4915	1950.79
10.88	9809	7393	4934	1943.56
10.9	9821	7411	4954	1942.22
10.92	9823	7401	4957	1953.54
10.94	9826	7404	4939	1962.29
10.96	9815	7421	4944	1980.01
10.98	9813	7391	4928	2000.49
11	9811	7369	4922	2021.9
11.02	9807	7375	4907	2055.3
11.04	9799	7377	4916	2075.92
11.06	9788	7393	4923	2091.71
11.08	9770	7399	4916	2106.06
11.1	9776	7400	4923	2113.8
11.12	9786	7390	4906	2119.31
11.14	9798	7404	4906	2117.18
11.16	9803	7403	4905	2096.55
11.18	9832	7373	4910	2074.84
11.2	9841	7359	4910	2051.48
11.22	9847	7370	4882	2034.14
11.24	9843	7368	4911	2017.93
11.26	9829	7373	4931	2013.9
11.28	9835	7387	4956	2020.14
11.3	9831	7381	4970	2026
11.32	9852	7385	4969	2040.16
11.34	9839	7402	4972	2053.37
11.36	9841	7401	4961	2049.24
11.38	9858	7388	4954	2048.01
11.4	9851	7391	4937	2042.08
11.42	9860	7414	4891	2037.8
11.44	9840	7387	4897	2033.92
11.46	9845	7408	4908	2029.3
11.48	9855	7419	4917	2028.44
11.5	9854	7413	4903	2037.9
11.52	9864	7408	4925	2060.85
11.54	9838	7410	4931	2084.17
11.56	9856	7391	4926	2096.92
11.58	9858	7404	4928	2110.05
11.6	9868	7428	4946	2119.83
11.62	9884	7464	4929	2121.07
11.64	9891	7453	4950	2114.31
11.66	9943	7481	4964	2102.78
11.68	9949	7451	4959	2093.11
11.7	9955	7428	4944	2089.64
11.72	9944	7417	4965	2090.21
11.74	9930	7397	4942	2094.55
11.76	9927	7396	4951	2100.93
11.78	9891	7432	4972	2130.25
11.8	9875	7453	4975	2169.49
11.82	9860	7472	4981	2205.31
11.84	9866	7488	4989	2239.48
11.86	9902	7482	4997	2265.49
11.88	9907	7466	5002	2272.78
11.9	9938	7452	4980	2259.08
11.92	9945	7453	4984	2228.17
11.94	9973	7445	4979	2188.59
11.96	9970	7464	5011	2149.38
11.98	9976	7480	5015	2135.64
12	9981	7491	5016	2121.02
12.02	9988	7483	5038	2113.32
12.04	9990	7491	5054	2111.59
12.06	9987	7469	5048	2112.61
12.08	9966	7465	5047	2111.7
12.1	9954	7455	5035	2114.9
12.12	9928	7456	5043	2121.94
12.14	9921	7475	5047	2126.77
12.16	9918	7471	5063	2141.95
12.18	9943	7490	5063	2166.92
12.2	9958	7514	5076	2179.31
12.22	9986	7517	5091	2186.73
12.24	9994	7517	5088	2176
12.26	10001	7509	5063	2169.34
12.28	10011	7499	5032	2165.47
12.3	10011	7481	5023	2166.91
12.32	10015	7475	5034	2170.26
12.34	10026	7483	5048	2178.79
12.36	10040	7486	5064	2210.06
12.38	10035	7499	5064	2245.08
12.4	10018	7502	5061	2270.8
12.42	10016	7494	5067	2284.14
12.44	10004	7505	5048	2286.72
12.46	10007	7502	5066	2296.81
12.48	9998	7492	5044	2288.06
12.5	9996	7478	5077	2258.33
12.52	10014	7485	5109	2230.1
12.54	10018	7508	5124	2214.36
12.56	10020	7535	5107	2215.08
12.58	10029	7538	5102	2219.87
12.6	10038	7559	5112	2228.94
12.62	10040	7572	5114	2252.8
12.64	10035	7591	5109	2291.97
12.66	10040	7597	5139	2334.46
12.68	10028	7575	5152	2360.97
12.7	10055	7569	5154	2373.19
12.72	10092	7581	5160	2387.48
12.74	10085	7607	5137	2389.35
12.76	10086	7624	5121	2376.04
12.78	10106	7639	5135	2349.54
12.8	10112	7662	5141	2319.48
12.82	10090	7662	5158	2297.05
12.84	10090	7651	5168	2282.02
12.86	10104	7641	5202	2274.84
12.88	10098	7619	5205	2283.13
12.9	10119	7589	5177	2296.16
12.92	10109	7578	5208	2316.72
12.94	10093	7565	5210	2334.06
12.96	10082	7559	5240	2347.55
12.98	10100	7546	5262	2359.5
13	10113	7542	5234	2371.26
13.02	10102	7558	5233	2375.23
13.04	10127	7574	5222	2379.06
13.06	10143	7605	5216	2379.89
13.08	10143	7624	5199	2387.28
13.1	10157	7626	5183	2386.04
13.12	10144	7619	5210	2381.54
13.14	10143	7645	5222	2381.56
13.16	10135	7661	5223	2391.44
13.18	10149	7646	5228	2409.66
13.2	10153	7659	5178	2426.37
13.22	10143	7673	5171	2433.69
13.24	10178	7676	5192	2438.88
13.26	10203	7696	5207	2439.99
13.28	10201	7699	5236	2445.91
13.3	10211	7702	5230	2444.96
13.32	10187	7682	5266	2435.93
13.34	10179	7713	5272	2433.57
13.36	10173	7710	5258	2441.06
13.38	10154	7674	5276	2453.49
13.4	10152	7651	5283	2455.33
13.42	10144	7650	5299	2451.95
13.44	10195	7621	5321	2452.72
13.46	10236	7623	5322	2471.26
13.48	10229	7630	5318	2505.15
13.5	10230	7618	5290	2544.07
13.52	10209	7636	5314	2573.42
13.54	10221	7672	5324	2603.51
13.56	10215	7682	5328	2632.93
13.58	10203	7708	5317	2649.65
13.6	10215	7717	5339	2635.77
13.62	10209	7762	5333	2608.56
13.64	10248	7747	5329	2584.63
13.66	10287	7776	5331	2579.32
13.68	10293	7777	5333	2583.89
13.7	10299	7762	5340	2599.51
13.72	10295	7770	5383	2621.75
13.74	10293	7762	5397	2645.61
13.76	10292	7733	5417	2672.37
13.78	10296	7757	5397	2683.16
13.8	10301	7749	5442	2677.38
13.82	10290	7742	5450	2672.01
13.84	10306	7725	5446	2677.29
13.86	10318	7754	5464	2692.44
13.88	10337	7760	5469	2709.88
13.9	10353	7793	5463	2734.13
13.92	10375	7813	5461	2750.4
13.94	10357	7839	5460	2752.78
13.96	10375	7850	5482	2757.27
13.98	10370	7873	5467	2746.47
14	10375	7872	5480	2735.88
14.02	10376	7869	5488	2732.48
14.04	10409	7853	5461	2747.67
14.06	10411	7851	5465	2768.35
14.08	10414	7836	5455	2785.55
14.1	10420	7854	5440	2798.56
14.12	10418	7856	5448	2801.22
14.14	10407	7847	5459	2808.82
14.16	10428	7828	5463	2816.6
14.18	10401	7845	5473	2813.67
14.2	10408	7861	5478	2805.47
14.22	10437	7885	5510	2797.46
14.24	10463	7904	5508	2793.94
14.26	10457	7909	5518	2776.65
14.28	10452	7924	5545	2757.4
14.3	10461	7936	5552	2741.49
14.32	10451	7937	5576	2738.58
14.34	10470	7898	5594	2757.46
14.36	10489	7893	5587	2791.02
14.38	10462	7918	5626	2836.85
14.4	10440	7908	5629	2879.51
14.42	10463	7915	5643	2927.13
14.44	10488	7942	5628	2951.93
14.46	10494	7948	5628	2954.11
14.48	10524	7955	5635	2950.18
14.5	10546	7961	5640	2930.53
14.52	10564	7978	5656	2910.83
14.54	10576	7983	5663	2902.13
14.56	10571	7984	5660	2912.12
14.58	10547	7980	5686	2930.65
14.6	10551	7973	5677	2948.51
14.62	10593	7977	5678	2977.96
14.64	10628	7978	5673	2993.2
14.66	10628	8011	5664	3002.78
14.68	10663	8043	5652	3007.76
14.7	10673	8074	5680	3000.18
14.72	10698	8128	5707	2996.96
14.74	10680	8147	5755	2998.5
14.76	10672	8121	5758	3003.39
14.78	10689	8113	5769	2998.05
14.8	10699	8096	5785	2992.65
14.82	10698	8057	5814	3000.53
14.84	10689	8051	5805	3024.37
14.86	10670	8080	5797	3052.06
14.88	10681	8099	5797	3086.98
14.9	10666	8112	5799	3121.89
14.92	10709	8163	5808	3158.71
14.94	10712	8168	5812	3185.78
14.96	10747	8168	5803	3194.54
14.98	10769	8170	5826	3181.8
15	10805	8163	5863	3165.42
15.02	10812	8137	5877	3155.07
15.04	10797	8160	5878	3161.34
15.06	10780	8201	5912	3170.95
15.08	10770	8222	5921	3180.4
15.1	10744	8251	5902	3193.61
15.12	10752	8268	5890	3202.37
15.14	10756	8268	5876	3214.04
15.16	10797	8281	5886	3221.08
15.18	10830	8274	5893	3225.38
15.2	10886	8264	5915	3239.85
15.22	10890	8267	5906	3255.97
15.24	10891	8280	5922	3282.62
15.26	10915	8305	5942	3301.14
15.28	10898	8301	5953	3302.94
15.3	10906	8320	5953	3312.51
15.32	10934	8305	5978	3313.43
15.34	10949	8308	5981	3322.4
15.36	10994	8320	5972	3324.14
15.38	11001	8333	5980	3329.65
15.4	11021	8359	5959	3337.69
15.42	11048	8404	5951	3343.59
15.44	11045	8432	5953	3362.54
15.46	11061	8454	5976	3361.98
15.48	11016	8456	5992	3371.03
15.5	11017	8487	6036	3397.96
15.52	11016	8479	6082	3429.56
15.54	10988	8467	6080	3468.65
15.56	11015	8460	6095	3500.22
15.58	11006	8466	6104	3535.69
15.6	11026	8467	6078	3548.86
15.62	11063	8472	6078	3553.16
15.64	11090	8473	6076	3546.83
15.66	11108	8455	6092	3509.69
15.68	11084	8472	6116	3487.98
15.7	11084	8499	6177	3469.42
15.72	11070	8529	6222	3473.44
15.74	11067	8556	6256	3500.86
15.76	11098	8566	6278	3545.38
15.78	11101	8583	6276	3614.02
15.8	11121	8602	6260	3668.01
15.82	11152	8633	6236	3727.68
15.84	11212	8624	6241	3778.46
15.86	11239	8629	6237	3799.5
15.88	11273	8652	6256	3812.21
15.9	11285	8680	6287	3806.64
15.92	11266	8706	6321	3807.26
15.94	11260	8720	6367	3816.67
15.96	11269	8710	6358	3823.49
15.98	11286	8720	6379	3830.44
16	11314	8723	6368	3824.59
16.02	11333	8764	6369	3834.59
16.04	11353	8762	6384	3838.83
16.06	11385	8796	6385	3820.77
16.08	11390	8834	6398	3798.58
16.1	11412	8891	6395	3769.95
16.12	11409	8894	6408	3749.38
16.14	11437	8892	6422	3754.78
16.16	11491	8890	6431	3774.57
16.18	11541	8892	6474	3814.91
16.2	11549	8887	6481	3871.87
16.22	11541	8911	6536	3955.46
16.24	11553	8911	6553	4027.2
16.26	11577	8927	6603	4080.3
16.28	11560	8944	6650	4113.28
16.3	11564	8987	6667	4112.08
16.32	11527	8961	6668	4087.26
16.34	11535	8941	6666	4064.61
16.36	11556	8986	6671	4049.69
16.38	11556	9031	6659	4039.58
16.4	11544	9055	6667	4029.62
16.42	11538	9078	6710	4048.68
16.44	11572	9111	6708	4075.9
16.46	11597	9121	6723	4118.89
16.48	11618	9139	6750	4169.15
16.5	11611	9158	6754	4202.19
16.52	11637	9149	6734	4226.3
16.54	11667	9168	6753	4244.3
16.56	11706	9202	6735	4257.66
16.58	11726	9189	6743	4236.85
16.6	11734	9186	6806	4191.33
16.62	11765	9190	6820	4152.38
16.64	11774	9220	6864	4123.75
16.66	11783	9243	6893	4111.14
16.68	11804	9254	6950	4116.79
16.7	11804	9270	6944	4132.08
16.72	11865	9315	6928	4176.07
16.74	11913	9336	6937	4236.96
16.76	11996	9355	6902	4308.36
16.78	12023	9383	6908	4354.94
16.8	12058	9422	6929	4398.17
16.82	12080	9484	6924	4422.56
16.84	12052	9526	6965	4423.54
16.86	12063	9552	6997	4397.78
16.88	12076	9532	7040	4362.66
16.9	12037	9549	7083	4325.58
16.92	12053	9559	7121	4304.44
16.94	12090	9539	7143	4292.94
16.96	12118	9542	7138	4313.14
16.98	12111	9572	7159	4350.15
17	12112	9589	7154	4426.53
17.02	12071	9647	7182	4503.79
17.04	12076	9660	7172	4575.55
17.06	12130	9705	7166	4638.07
17.08	12200	9737	7188	4689.94
17.1	12212	9752	7234	4706.26
17.12	12274	9764	7255	4699.74
17.14	12306	9777	7297	4662.35
17.16	12337	9770	7320	4639.26
17.18	12353	9762	7374	4609.7
17.2	12353	9781	7403	4605.19
17.22	12330	9789	7431	4622.86
17.24	12354	9805	7415	4654.99
17.26	12369	9858	7420	4697.59
17.28	12443	9886	7442	4746.7
17.3	12496	9919	7429	4787.15
17.32	12544	9970	7420	4834.28
17.34	12540	9998	7454	4869.54
17.36	12573	10018	7468	4922.75
17.38	12602	10051	7519	4963.08
17.4	12641	10090	7565	5015.44
17.42	12670	10116	7579	5055.7
17.44	12740	10186	7623	5073.08
17.46	12774	10243	7702	5071.07
17.48	12843	10274	7754	5069.25
17.5	12886	10359	7780	5069.13
17.52	12909	10392	7787	5079.13
17.54	12869	10402	7837	5105.05
17.56	12877	10448	7877	5172.52
17.58	12936	10487	7926	5259.1
17.6	12985	10506	8008	5367.14
17.62	13037	10522	8053	5457.3
17.64	13130	10553	8120	5526.05
17.66	13195	10588	8208	5562.42
17.68	13264	10647	8268	5579.49
17.7	13299	10721	8283	5558.95
17.72	13283	10749	8271	5512.58
17.74	13237	10761	8236	5465.09
17.76	13229	10820	8247	5441.04
17.78	13262	10859	8211	5432.63
17.8	13193	10855	8232	5447.15
17.82	13162	10812	8196	5458.14
17.84	13185	10834	8231	5473.06
17.86	13168	10857	8269	5481.09
17.88	13173	10890	8267	5478.69
17.9	13219	10870	8281	5451.82
17.92	13234	10849	8249	5408.65
17.94	13253	10808	8229	5369.73
17.96	13241	10820	8284	5341.27
17.98	13238	10803	8252	5328.73
18	13165	10754	8264	5334.94
18.02	13145	10767	8227	5359.15
18.04	13139	10777	8215	5426.04
18.06	13092	10761	8181	5505.26
18.08	13129	10749	8206	5576.44
18.1	13190	10752	8206	5636.21
18.12	13234	10773	8188	5676.36
18.14	13224	10787	8256	5689.71
18.16	13235	10828	8283	5669.1
18.18	13278	10876	8301	5637.19
18.2	13339	10886	8332	5607.4
18.22	13365	10919	8327	5599.85
18.24	13448	10927	8319	5633.37
18.26	13538	10966	8355	5690.24
18.28	13651	10975	8431	5769.25
18.3	13686	10988	8462	5868.44
18.32	13720	11048	8527	5963.73
18.34	13726	11123	8638	6028.49
18.36	13769	11231	8696	6048.74
18.38	13836	11320	8735	6030.1
18.4	13909	11349	8786	5976.19
18.42	13863	11406	8779	5888
18.44	13944	11464	8766	5777.38
18.46	13964	11509	8749	5659.44
18.48	13961	11524	8728	5555.78
18.5	13883	11446	8704	5470.19
18.52	13794	11387	8656	5407
18.54	13670	11349	8636	5376.02
18.56	13581	11308	8603	5367.11
18.58	13524	11242	8544	5394.49
18.6	13469	11161	8524	5452.99
18.62	13396	11143	8473	5501.2
18.64	13385	11109	8429	5526.69
18.66	13340	11062	8355	5537.53
18.68	13338	11013	8315	5529.33
18.7	13326	10942	8296	5491.08
18.72	13291	10895	8265	5443.26
18.74	13239	10894	8209	5403.31
18.76	13215	10886	8227	5376.62
18.78	13182	10859	8217	5388.72
18.8	13172	10830	8216	5428.4
18.82	13174	10809	8211	5450.14
18.84	13138	10757	8173	5466.43
18.86	13144	10703	8122	5482.54
18.88	13187	10708	8140	5489.93
18.9	13178	10721	8167	5469.86
18.92	13175	10721	8189	5449.72
18.94	13215	10754	8162	5431.43
18.96	13227	10789	8212	5424.78
18.98	13238	10814	8199	5434.16
19	13259	10829	8202	5452.25
19.02	13274	10829	8193	5449.87
19.04	13275	10841	8139	5456.53
19.06	13230	10875	8096	5450.12
19.08	13202	10883	8115	5447.49
19.1	13144	10832	8130	5440.83
19.12	13152	10866	8169	5441.85
19.14	13203	10864	8177	5453.92
19.16	13227	10853	8237	5486.91
19.18	13226	10855	8248	5529.95
19.2	13290	10817	8264	5563.24
19.22	13319	10806	8288	5571.55
19.24	13332	10827	8300	5591.4
19.26	13290	10816	8340	5583.74
19.28	13328	10833	8387	5593.53
19.3	13338	10840	8414	5611.84
19.32	13378	10919	8416	5626.61
19.34	13410	10960	8444	5663.81
19.36	13423	10996	8478	5715.22
19.38	13424	11030	8444	5773.55
19.4	13452	11058	8431	5823.01
19.42	13526	11117	8473	5868.44
19.44	13570	11177	8481	5946.99
19.46	13656	11180	8538	6025.28
19.48	13739	11248	8556	6130.45
19.5	13748	11287	8677	6233.01
19.52	13827	11364	8777	6350.34
19.54	13905	11466	8916	6488.88
19.56	14039	11572	9037	6617.08
19.58	14160	11705	9120	6753.44
19.6	14262	11784	9208	6890.81
19.62	14452	11911	9325	7023.88
19.64	14596	11956	9406	7169.39
19.66	14781	12003	9523	7299.1
19.68	14887	12134	9575	7415.28
19.7	14987	12291	9718	7512.7
19.72	15186	12488	9841	7639.08
19.74	15321	12718	9931	7780.33
19.76	15471	12974	10054	7923.58
19.78	15643	13216	10143	8093.37
19.8	15792	13414	10318	8275.71
19.82	15959	13656	10544	8458.98
19.84	16159	13793	10802	8626.26
19.86	16365	13916	11031	8755.48
19.88	16550	14083	11172	8815.74
19.9	16720	14255	11406	8830.6
19.92	16863	14361	11567	8813.42
19.94	16942	14518	11666	8766.29
19.96	17004	14660	11748	8690.63
19.98	17099	14784	11827	8602.32
20	17118	14940	11906	8508.93
20.02	17149	15039	11924	8432.44
20.04	17198	15079	11970	8356.96
20.06	17259	15074	11977	8292.77
20.08	17225	15123	11917	8215.73
20.1	17141	15125	11924	8171.93
20.12	17040	15071	11887	8139.13
20.14	16947	15094	11879	8119.84
20.16	16848	15025	11807	8099.07
20.18	16743	14950	11769	8082.58
20.2	16635	14907	11690	8060.55
20.22	16587	14796	11567	8043.62
20.24	16535	14702	11493	8019.95
20.26	16550	14608	11349	7989.46
20.28	16476	14566	11251	7942.93
20.3	16408	14463	11182	7896.06
20.32	16304	14396	11166	7820.59
20.34	16234	14259	11140	7719.23
20.36	16142	14115	11066	7613.41
20.38	16037	14005	11022	7519.35
20.4	15964	13922	10977	7438.59
20.42	15898	13832	10840	7393.93
20.44	15850	13767	10735	7385.34
20.46	15868	13689	10649	7392.5
20.48	15817	13668	10627	7411.73
20.5	15727	13588	10585	7425.74
20.52	15650	13566	10586	7412.97
20.54	15598	13456	10614	7377.7
20.56	15529	13404	10565	7342.33
20.58	15457	13339	10512	7291.75
20.6	15420	13310	10444	7231.43
20.62	15373	13284	10333	7168.06
20.64	15341	13201	10258	7094.81
20.66	15356	13175	10205	7024.56
20.68	15299	13146	10103	6944.64
20.7	15214	13105	10063	6869.16
20.72	15152	13079	10028	6790.66
20.74	15089	12991	10029	6715.08
20.76	14979	12875	9949	6642.74
20.78	14878	12811	9906	6574.58
20.8	14816	12738	9889	6508.35
20.82	14755	12650	9868	6455.24
20.84	14689	12562	9823	6421.25
20.86	14644	12544	9751	6418.09
20.88	14511	12458	9635	6410.16
20.9	14417	12424	9542	6408.6
20.92	14341	12320	9437	6384.49
20.94	14319	12225	9361	6339.7
20.96	14261	12133	9243	6272.4
20.98	14225	12100	9146	6198.55
21	14218	12004	9092	6110.42
21.02	14163	11941	9034	6028.25
21.04	14121	11867	8983	5970.19
21.06	14021	11829	8965	5921.6
21.08	13911	11735	8883	5882.12
21.1	13823	11621	8874	5846.81
21.12	13725	11490	8844	5804.34
21.14	13687	11408	8823	5762.73
21.16	13617	11370	8771	5728.91
21.18	13534	11303	8708	5694.08
21.2	13494	11195	8683	5662.5
21.22	13420	11188	8630	5625.66
21.24	13415	11125	8593	5603.49
21.26	13378	11135	8519	5584.37
21.28	13389	11047	8402	5583.78
21.3	13354	10964	8354	5586.24
21.32	13319	10906	8234	5576.46
21.34	13225	10826	8184	5565.23
21.36	13139	10799	8139	5557.24
21.38	13062	10754	8107	5533.77
21.4	13003	10694	8101	5499.8
21.42	12914	10676	8067	5445.29
21.44	12897	10652	8052	5403.29
21.46	12911	10668	8010	5381.28
21.48	12985	10600	7961	5368.35
21.5	13019	10577	7942	5366.5
21.52	13031	10486	7889	5365.28
21.54	12923	10417	7857	5376.3
21.56	12887	10417	7841	5391.1
21.58	12806	10416	7843	5403.18
21.6	12750	10350	7831	5408.28
21.62	12678	10302	7826	5399.19
21.64	12681	10314	7814	5398.19
21.66	12700	10290	7811	5384.27
21.68	12705	10274	7800	5357.59
21.7	12723	10240	7796	5321.1
21.72	12710	10196	7752	5266.68
21.74	12668	10159	7724	5206.97
21.76	12669	10176	7702	5151.8
21.78	12633	10175	7698	5117.07
21.8	12625	10137	7665	5112.69
21.82	12603	10153	7659	5118.06
21.84	12625	10145	7613	5158.05
21.86	12627	10166	7602	5199.89
21.88	12580	10206	7584	5265.2
21.9	12579	10189	7570	5303.83
21.92	12542	10181	7553	5313.27
21.94	12554	10165	7555	5295.59
21.96	12585	10157	7563	5264.95
21.98	12553	10128	7580	5236.26
22	12554	10102	7582	5214.42
22.02	12521	10051	7600	5189.75
22.04	12557	10016	7589	5196.95
22.06	12545	10046	7593	5217.62
22.08	12509	10064	7597	5257.74
22.1	12491	10053	7598	5282.82
22.12	12467	10027	7565	5297.63
22.14	12472	10036	7548	5278.89
22.16	12459	9979	7552	5254.73
22.18	12408	9967	7521	5221.28
22.2	12406	9946	7496	5180.83
22.22	12419	9890	7483	5154.1
22.24	12460	9880	7476	5140.52
22.26	12446	9879	7512	5141.8
22.28	12453	9865	7514	5154.73
22.3	12483	9849	7501	5178.03
22.32	12479	9819	7519	5204.14
22.34	12498	9801	7523	5206.43
22.36	12476	9774	7543	5213.88
22.38	12468	9776	7547	5212.79
22.4	12474	9785	7553	5211.17
22.42	12447	9810	7564	5201.26
22.44	12451	9812	7599	5166.36
22.46	12415	9781	7591	5132.88
22.48	12426	9820	7565	5097.12
22.5	12406	9831	7512	5081.49
22.52	12360	9808	7502	5085.88
22.54	12358	9798	7471	5098.74
22.56	12356	9801	7474	5130.08
22.58	12354	9795	7456	5165.52
22.6	12352	9787	7428	5198.87
22.62	12321	9809	7428	5202.42
22.64	12368	9799	7449	5182.32
22.66	12348	9788	7424	5150.15
22.68	12371	9829	7414	5111.17
22.7	12322	9780	7363	5097.8
22.72	12262	9759	7347	5097.17
22.74	12238	9768	7349	5113.48
22.76	12250	9748	7353	5139.34
22.78	12243	9728	7342	5165.05
22.8	12256	9683	7343	5189.44
22.82	12263	9684	7345	5191.59
22.84	12272	9697	7366	5175.38
22.86	12259	9685	7380	5124.96
22.88	12256	9663	7400	5057.58
22.9	12228	9646	7389	4998.99
22.92	12213	9661	7373	4933.55
22.94	12218	9684	7359	4889.15
22.96	12207	9673	7309	4870.15
22.98	12175	9660	7250	4884.33
23	12143	9617	7227	4916.39
23.02	12125	9653	7168	4947.27
23.04	12076	9634	7144	4961.81
23.06	12055	9578	7144	4923.98
23.08	12012	9551	7170	4857.97
23.1	12055	9530	7174	4782.56
23.12	12069	9519	7177	4680.57
23.14	12131	9511	7218	4600.74
23.16	12139	9490	7234	4559.32
23.18	12137	9483	7229	4564.7
23.2	12128	9482	7223	4592.73
23.22	12130	9522	7193	4636.68
23.24	12089	9485	7157	4698.2
23.26	12100	9482	7119	4747.45
23.28	12068	9490	7077	4795.7
23.3	12097	9482	7081	4836.31
23.32	12060	9500	7053	4847.52
23.34	12070	9512	7059	4861.52
23.36	12037	9499	7060	4865.23
23.38	12000	9500	7062	4854.88
23.4	11974	9452	7065	4809.83
23.42	11980	9428	7100	4750.64
23.44	11969	9368	7126	4721.14
23.46	11992	9343	7115	4696.16
23.48	11996	9334	7118	4690.76
23.5	11984	9347	7145	4706.31
23.52	11959	9396	7129	4733.56
23.54	11920	9424	7080	4770.7
23.56	11916	9419	7035	4800.3
23.58	11876	9400	7031	4806.49
23.6	11892	9391	7045	4767.3
23.62	11905	9376	7064	4718.16
23.64	11894	9321	7034	4688.28
23.66	11912	9291	7025	4658.73
23.68	11929	9296	7049	4636.14
23.7	11941	9332	7066	4621.03
23.72	11945	9386	7095	4605.99
23.74	11913	9390	7072	4594.9
23.76	11913	9381	7026	4594.33
23.78	11899	9347	7014	4583.65
23.8	11906	9347	6988	4563.57
23.82	11907	9321	6928	4557.91
23.84	11936	9298	6852	4579.44
23.86	11968	9269	6855	4615.58
23.88	11968	9280	6886	4631.7
23.9	11948	9328	6884	4645
23.92	11885	9345	6917	4652.91
23.94	11856	9377	6918	4659.3
23.96	11836	9405	6904	4666.3
23.98	11847	9386	6942	4663.23
24	11829	9386	6968	4655.98
24.02	11896	9387	6970	4643.59
24.04	11958	9355	6974	4647.38
24.06	11979	9312	6962	4654.65
24.08	11947	9277	6979	4637.61
24.1	11889	9287	6951	4634.74
24.12	11826	9295	6947	4633.03
24.14	11829	9334	6910	4620.59
24.16	11796	9376	6887	4608.72
24.18	11801	9399	6907	4599.46
24.2	11798	9413	6915	4585.8
24.22	11819	9426	6905	4557.94
24.24	11825	9400	6893	4535.77
24.26	11864	9348	6877	4519.21
24.28	11889	9319	6912	4505.16
24.3	11886	9312	6916	4506.77
24.32	11867	9287	6911	4511.53
24.34	11901	9268	6898	4504.99
24.36	11880	9260	6891	4507.22
24.38	11895	9257	6913	4520.6
24.4	11884	9272	6902	4525.02
24.42	11841	9300	6905	4510.95
24.44	11815	9322	6925	4491.15
24.46	11853	9308	6959	4489.11
24.48	11870	9341	6974	4495.45
24.5	11845	9324	6954	4506.4
24.52	11880	9278	6916	4526.07
24.54	11886	9264	6880	4529.2
24.56	11865	9242	6904	4553
24.58	11891	9288	6923	4586.99
24.6	11872	9331	6916	4610.16
24.62	11848	9383	6931	4622.63
24.64	11830	9425	6989	4637.06
24.66	11874	9474	7009	4657.47
24.68	11880	9497	7018	4666.68
24.7	11882	9494	7016	4672.49
24.72	11933	9455	6994	4678.43
24.74	11917	9433	6979	4658.23
24.76	11928	9404	7001	4669.49
24.78	11957	9397	7015	4675.1
24.8	11941	9345	6990	4686.3
24.82	11910	9339	6987	4695.61
24.84	11880	9362	6983	4716.02
24.86	11870	9383	6975	4733.25
24.88	11886	9393	6963	4737.92
24.9	11888	9415	6940	4746.94
24.92	11898	9398	6967	4746.08
24.94	11911	9396	6957	4725.38
24.96	11923	9374	6959	4729.79
24.98	11913	9380	6952	4724.48
25	11919	9378	6949	4736.81
25.02	11913	9402	6971	4736.84
25.04	11920	9425	6980	4730.55
25.06	11895	9427	6991	4711.4
25.08	11910	9444	6990	4673.6
25.1	11876	9465	6988	4640.63
25.12	11849	9428	7046	4602.56
25.14	11849	9437	7049	4579.44
25.16	11842	9425	7070	4590.59
25.18	11844	9461	7086	4627.43
25.2	11883	9455	7096	4684.24
25.22	11951	9448	7104	4731.82
25.24	11991	9472	7059	4752.63
25.26	11972	9483	7021	4756.14
25.28	12002	9484	7003	4749.87
25.3	11993	9482	6970	4734.98
25.32	12003	9450	6967	4720.51
25.34	12050	9456	7017	4721.95
25.36	12063	9449	7058	4733.93
25.38	12061	9450	7104	4759.33
25.4	12060	9439	7105	4771.56
25.42	12075	9454	7117	4767.58
25.44	12050	9506	7049	4731.16
25.46	12012	9507	7070	4690.32
25.48	11990	9513	7074	4661.61
25.5	11994	9467	7058	4630.58
25.52	11994	9478	7033	4620.48
25.54	11996	9494	7070	4624.34
25.56	11988	9485	7081	4651.02
25.58	11994	9480	7089	4699.01
25.6	11983	9486	7081	4743.68
25.62	11979	9477	7053	4783.76
25.64	11997	9489	7025	4810.54
25.66	12006	9490	7036	4834.65
25.68	12029	9476	7082	4847.96
25.7	12073	9456	7093	4827.74
25.72	12066	9509	7094	4800.89
25.74	12077	9521	7106	4756.28
25.76	12071	9508	7130	4730.82
25.78	12080	9507	7140	4714.96
25.8	12054	9520	7128	4704.21
25.82	12030	9536	7112	4712.94
25.84	12049	9548	7106	4744.55
25.86	12049	9556	7102	4790.59
25.88	12051	9568	7156	4822.17
25.9	12053	9596	7143	4821.66
25.92	12068	9611	7145	4818.94
25.94	12085	9607	7140	4803.63
25.96	12095	9621	7160	4794.69
25.98	12113	9586	7173	4784.24
26	12107	9602	7174	4778.02
26.02	12118	9617	7157	4786.36
26.04	12145	9614	7159	4814.18
26.06	12141	9618	7192	4857.15
26.08	12123	9635	7214	4881.4
26.1	12115	9663	7194	4885.22
26.12	12136	9670	7192	4897.32
26.14	12137	9692	7221	4921.76
26.16	12164	9707	7267	4955.24
26.18	12174	9689	7285	4997.83
26.2	12203	9693	7318	5039.17
26.22	12265	9693	7296	5080.78
26.24	12299	9720	7288	5120.47
26.26	12299	9740	7329	5153.77
26.28	12312	9723	7338	5148.23
26.3	12345	9757	7337	5109.67
26.32	12343	9769	7330	5065.08
26.34	12339	9768	7360	5032.51
26.36	12338	9769	7422	5018.14
26.38	12338	9809	7458	5015.02
26.4	12346	9831	7523	5011.86
26.42	12365	9879	7494	5017.64
26.44	12368	9922	7464	5015.44
26.46	12373	9953	7473	4996.03
26.48	12414	9954	7445	4954.94
26.5	12461	9991	7445	4888.03
26.52	12481	9959	7401	4833.25
26.54	12489	9922	7423	4806.76
26.56	12477	9880	7470	4809.15
26.58	12497	9895	7464	4810.86
26.6	12523	9856	7491	4821.55
26.62	12536	9833	7455	4850.35
26.64	12510	9816	7475	4890.33
26.66	12482	9826	7480	4921
26.68	12487	9823	7443	4942.87
26.7	12497	9854	7436	4948.04
26.72	12491	9868	7414	4969.03
26.74	12405	9884	7467	4996.89
26.76	12372	9921	7449	5024
26.78	12377	9950	7436	5034.03
26.8	12374	9932	7461	5049.62
26.82	12371	9919	7487	5083.88
26.84	12344	9885	7532	5131.67
26.86	12350	9843	7568	5156.13
26.88	12394	9819	7540	5153.96
26.9	12396	9799	7509	5135.05
26.92	12391	9774	7484	5111.95
26.94	12360	9773	7476	5074.12
26.96	12344	9798	7414	5036.54
26.98	12303	9754	7382	4992.13
27	12269	9722	7346	4944.93
27.02	12235	9728	7345	4915.52
27.04	12174	9727	7319	4893.28
27.06	12194	9734	7339	4867.48
27.08	12212	9743	7368	4847.89
27.1	12148	9721	7360	4831.7
27.12	12138	9717	7340	4820.95
27.14	12150	9726	7329	4801.52
27.16	12093	9702	7294	4797.3
27.18	12060	9663	7257	4787.19
27.2	12040	9667	7200	4773.16
27.22	12024	9670	7183	4754.84
27.24	12006	9665	7167	4750.49
27.26	12061	9633	7179	4766.7
27.28	12082	9630	7232	4799.02
27.3	12064	9602	7239	4836.14
27.32	12090	9568	7272	4874.39
27.34	12115	9573	7278	4896.33
27.36	12071	9602	7235	4918.68
27.38	12072	9625	7226	4910.27
27.4	12066	9651	7187	4882.37
27.42	12052	9653	7169	4808.36
27.44	12017	9657	7119	4740.69
27.46	12014	9621	7090	4674.28
27.48	12001	9601	7103	4616.98
27.5	12010	9560	7125	4595.38
27.52	11994	9545	7146	4589.3
27.54	12012	9543	7156	4597.22
27.56	12002	9561	7154	4625.06
27.58	12027	9545	7192	4650.95
27.6	12049	9550	7195	4687.31
27.62	12045	9571	7192	4701.14
27.64	12062	9572	7180	4712.26
27.66	12099	9555	7188	4701.08
27.68	12103	9541	7195	4672.81
27.7	12107	9559	7176	4655.43
27.72	12147	9591	7222	4616.75
27.74	12191	9562	7256	4582.01
27.76	12181	9549	7266	4563.67
27.78	12191	9556	7301	4563.78
27.8	12191	9537	7288	4605.45
27.82	12178	9547	7290	4669.54
27.84	12169	9523	7288	4736.73
27.86	12143	9528	7247	4803.91
27.88	12126	9520	7159	4847.71
27.9	12102	9545	7127	4874.14
27.92	12111	9572	7119	4857.17
27.94	12066	9591	7110	4827.94
27.96	12041	9558	7102	4783.73
27.98	12070	9549	7152	4743.32
28	12084	9515	7139	4723.04
28.02	12112	9504	7171	4713.17
28.04	12092	9474	7175	4702.7
28.06	12076	9465	7180	4710.38
28.08	12089	9468	7137	4703.25
28.1	12062	9447	7141	4678.32
28.12	12008	9442	7088	4632.95
28.14	11947	9475	7083	4593.12
28.16	11939	9441	7023	4555.66
28.18	11970	9436	7017	4536.65
28.2	11947	9429	6970	4524.82
28.22	11934	9432	6948	4528.77
28.24	11866	9418	6928	4542.93
28.26	11839	9400	6951	4565.4
28.28	11819	9421	6972	4576.33
28.3	11811	9367	6953	4572.56
28.32	11795	9341	6961	4557.82
28.34	11785	9369	6964	4554.45
28.36	11792	9348	6969	4565.13
28.38	11840	9330	6931	4561.62
28.4	11842	9274	6896	4546.48
28.42	11842	9271	6890	4529.69
28.44	11831	9233	6872	4505.83
28.46	11852	9209	6866	4472.18
28.48	11831	9236	6855	4438.54
28.5	11840	9232	6801	4394.84
28.52	11810	9255	6816	4356.41
28.54	11791	9288	6808	4347.91
28.56	11785	9244	6835	4363.71
28.58	11756	9251	6794	4374.06
28.6	11698	9205	6819	4408.52
28.62	11697	9201	6843	4446.39
28.64	11700	9200	6842	4496.15
28.66	11707	9156	6875	4535.06
28.68	11719	9162	6899	4552.87
28.7	11758	9146	6879	4531.43
28.72	11779	9153	6898	4497.23
28.74	11810	9152	6881	4451.73
28.76	11777	9134	6901	4413.07
28.78	11737	9167	6869	4397.74
28.8	11712	9153	6831	4417.67
28.82	11708	9152	6755	4445.52
28.84	11685	9173	6695	4500.02
28.86	11672	9148	6629	4542.08
28.88	11695	9159	6599	4557.28
28.9	11692	9149	6554	4543.09
28.92	11696	9138	6544	4506.07
28.94	11712	9126	6546	4440.86
28.96	11697	9108	6622	4386.89
28.98	11722	9108	6664	4346.42
29	11708	9097	6720	4311.02
29.02	11657	9092	6731	4293.53
29.04	11610	9106	6736	4295.11
29.06	11587	9118	6712	4290.79
29.08	11541	9120	6752	4287.17
29.1	11510	9125	6753	4282.59
29.12	11524	9148	6745	4279.86
29.14	11581	9133	6778	4277.1
29.16	11615	9162	6791	4288.59
29.18	11640	9202	6783	4288.23
29.2	11666	9224	6818	4292.6
29.22	11695	9245	6796	4300.99
29.24	11711	9206	6771	4293.41
29.26	11722	9197	6763	4276.74
29.28	11692	9140	6799	4260.84
29.3	11689	9078	6807	4244.16
29.32	11675	9031	6795	4242.33
29.34	11650	8968	6759	4257.99
29.36	11629	8978	6701	4284.23
29.38	11579	8985	6639	4294.19
29.4	11573	8987	6633	4322.17
29.42	11556	9003	6597	4333.26
29.44	11540	8983	6595	4336.52
29.46	11534	9015	6630	4329.03
29.48	11517	9011	6675	4301.87
29.5	11513	8981	6703	4274.58
29.52	11498	8981	6701	4259.64
29.54	11502	8984	6703	4268.79
29.56	11517	8965	6736	4279.51
29.58	11490	8974	6714	4275.93
29.6	11517	9005	6721	4294.37
29.62	11514	9012	6689	4304.09
29.64	11531	9013	6670	4302.58
29.66	11556	9009	6661	4282.27
29.68	11547	9042	6633	4243.3
29.7	11511	9045	6597	4214.4
29.72	11496	9060	6613	4210.08
29.74	11477	9039	6671	4241
29.76	11461	8990	6678	4284.05
29.78	11442	8982	6658	4325.7
29.8	11451	8975	6664	4378.67
29.82	11449	8970	6635	4420.72
29.84	11474	8999	6625	4416.48
29.86	11443	8991	6583	4376.49
29.88	11423	8980	6546	4299.24
29.9	11398	8960	6529	4209.01
29.92	11422	8940	6562	4133.26
29.94	11423	8929	6588	4075.06
29.96	11430	8887	6582	4030.98
29.98	11450	8867	6578	4003.68
30	11456	8832	6606	4003.07
30.02	11485	8843	6615	4028.03
30.04	11499	8892	6637	4041.99
30.06	11457	8885	6577	4063.62
30.08	11453	8869	6575	4082.14
30.1	11441	8876	6563	4107.52
30.12	11444	8903	6556	4136.76
30.14	11409	8918	6558	4156.72
30.16	11393	8925	6527	4154.43
30.18	11388	8930	6496	4141.99
30.2	11376	8917	6529	4113.44
30.22	11401	8918	6541	4080.13
30.24	11403	8917	6555	4034.39
30.26	11424	8902	6520	4003.55
30.28	11432	8890	6539	3993.73
30.3	11435	8871	6517	4008.59
30.32	11424	8862	6520	4036.53
30.34	11433	8841	6510	4071.01
30.36	11434	8868	6465	4102.45
30.38	11423	8875	6458	4134.69
30.4	11427	8918	6483	4132.23
30.42	11429	8924	6513	4109.23
30.44	11424	8931	6512	4069.01
30.46	11431	8941	6500	4025.17
30.48	11421	8936	6504	3985.21
30.5	11431	8923	6508	3946.21
30.52	11435	8915	6530	3912.35
30.54	11450	8897	6532	3901.71
30.56	11427	8899	6514	3912.6
30.58	11379	8875	6516	3943.66
30.6	11355	8889	6537	3971.38
30.62	11321	8876	6561	4002.88
30.64	11280	8903	6527	4036.57
30.66	11245	8915	6529	4070.95
30.68	11249	8945	6514	4089.08
30.7	11287	8943	6555	4098.12
30.72	11326	8935	6555	4094.91
30.74	11314	8903	6549	4091.09
30.76	11339	8880	6527	4081.85
30.78	11327	8834	6531	4084.59
30.8	11335	8842	6509	4082.22
30.82	11330	8833	6487	4077.1
30.84	11316	8834	6438	4080.49
30.86	11317	8829	6434	4092.6
30.88	11352	8844	6431	4095.34
30.9	11344	8829	6458	4098.77
30.92	11343	8820	6432	4086.55
30.94	11304	8765	6417	4066.68
30.96	11315	8759	6420	4040.42
30.98	11328	8723	6418	4021.17
31	11310	8744	6414	3990.43
31.02	11300	8765	6400	3967.66
31.04	11298	8763	6400	3969.01
31.06	11312	8779	6410	3994.14
31.08	11336	8797	6410	4028.76
31.1	11355	8805	6441	4067.87
31.12	11358	8802	6435	4100.78
31.14	11362	8761	6431	4141.46
31.16	11363	8764	6412	4159.93
31.18	11364	8731	6376	4158.41
31.2	11349	8767	6386	4130.75
31.22	11317	8799	6394	4100.94
31.24	11290	8838	6390	4072.33
31.26	11263	8866	6397	4046.2
31.28	11283	8867	6400	4020.82
31.3	11332	8868	6437	4004.8
31.32	11337	8827	6428	4001.88
31.34	11368	8802	6396	4028.28
31.36	11377	8767	6357	4029.15
31.38	11374	8742	6326	4009.78
31.4	11363	8749	6323	3985.18
31.42	11317	8770	6344	3960.31
31.44	11280	8796	6336	3924.29
31.46	11226	8787	6390	3873.26
31.48	11212	8747	6404	3817.98
31.5	11243	8765	6393	3778.95
31.52	11239	8755	6412	3755.35
31.54	11266	8746	6420	3768.89
31.56	11281	8729	6451	3766.14
31.58	11300	8739	6423	3770.31
31.6	11307	8774	6404	3800.25
31.62	11310	8809	6376	3832.35
31.64	11303	8772	6332	3859.85
31.66	11311	8762	6340	3874.59
31.68	11287	8737	6306	3880.88
31.7	11307	8810	6255	3893.8
31.72	11267	8820	6281	3907.85
31.74	11236	8804	6292	3929.5
31.76	11214	8823	6312	3921.82
31.78	11225	8808	6319	3903.72
31.8	11236	8822	6337	3872.41
31.82	11259	8809	6326	3824.97
31.84	11264	8735	6343	3780.8
31.86	11278	8713	6392	3757.2
31.88	11289	8727	6395	3751.29
31.9	11275	8742	6407	3787.89
31.92	11238	8726	6415	3845.53
31.94	11202	8709	6400	3907.13
31.96	11204	8721	6392	3956.07
31.98	11215	8708	6374	3981.13
32	11241	8715	6362	3979.68
32.02	11278	8734	6347	3957.88
32.04	11283	8734	6367	3928.64
32.06	11305	8731	6372	3908.98
32.08	11308	8764	6355	3891.73
32.1	11269	8749	6376	3890.44
32.12	11246	8744	6361	3888.31
32.14	11224	8704	6335	3889
32.16	11216	8676	6321	3891.01
32.18	11228	8646	6339	3900.29
32.2	11240	8636	6356	3910.08
32.22	11284	8655	6348	3914.7
32.24	11289	8695	6378	3925.17
32.26	11309	8711	6357	3928.95
32.28	11295	8766	6316	3916.95
32.3	11288	8799	6335	3890.96
32.32	11258	8824	6296	3870.17
32.34	11264	8807	6265	3855.35
32.36	11260	8794	6275	3847.45
32.38	11248	8783	6322	3869.1
32.4	11221	8772	6327	3899.03
32.42	11235	8762	6346	3940.55
32.44	11204	8775	6398	3990.54
32.46	11212	8748	6376	4015.26
32.48	11223	8733	6340	4015.38
32.5	11234	8753	6329	3990.27
32.52	11230	8728	6285	3951.91
32.54	11269	8705	6248	3900.95
32.56	11268	8701	6232	3855.72
32.58	11260	8707	6214	3831.24
32.6	11266	8711	6211	3816.93
32.62	11261	8716	6258	3829.69
32.64	11222	8712	6291	3849.45
32.66	11203	8674	6292	3856.43
32.68	11216	8680	6309	3863.09
32.7	11219	8705	6307	3842.76
32.72	11203	8658	6300	3818.06
32.74	11210	8642	6277	3808.38
32.76	11188	8620	6253	3816.24
32.78	11200	8630	6208	3819.56
32.8	11216	8609	6214	3824.78
32.82	11219	8610	6221	3846.32
32.84	11196	8625	6214	3854.28
32.86	11226	8624	6233	3844.15
32.88	11233	8630	6246	3821.58
32.9	11234	8661	6243	3772.6
32.92	11245	8682	6265	3742.71
32.94	11256	8716	6275	3732.5
32.96	11206	8734	6284	3726.71
32.98	11189	8746	6285	3706.64
33	11159	8728	6293	3689.17
33.02	11160	8726	6289	3687.4
33.04	11135	8736	6293	3685.09
33.06	11170	8717	6282	3688.5
33.08	11174	8697	6273	3686.95
33.1	11202	8697	6258	3687.46
33.12	11219	8695	6267	3696.26
33.14	11258	8680	6278	3700.43
33.16	11234	8662	6297	3692.39
33.18	11242	8647	6265	3674.29
33.2	11228	8633	6221	3653.19
33.22	11218	8625	6244	3648.41
33.24	11214	8638	6255	3664.56
33.26	11216	8650	6275	3705.59
33.28	11200	8655	6284	3751.51
33.3	11204	8665	6283	3797.75
33.32	11185	8679	6310	3825.55
33.34	11191	8678	6343	3834.04
33.36	11175	8658	6342	3818.12
33.38	11168	8678	6330	3789.89
33.4	11179	8647	6302	3751.56
33.42	11204	8638	6336	3733.76
33.44	11269	8671	6331	3740.62
33.46	11251	8654	6334	3763
33.48	11233	8652	6286	3774.45
33.5	11228	8671	6261	3770.74
33.52	11180	8672	6265	3754.94
33.54	11155	8676	6254	3734.59
33.56	11127	8664	6235	3700.68
33.58	11076	8665	6219	3676.33
33.6	11119	8656	6204	3668.81
33.62	11156	8677	6219	3684.66
33.64	11202	8693	6228	3707.81
33.66	11194	8637	6242	3726.69
33.68	11189	8610	6234	3711.34
33.7	11164	8599	6224	3673.51
33.72	11145	8568	6246	3630.71
33.74	11118	8577	6242	3584.77
33.76	11084	8577	6239	3549.61
33.78	11061	8577	6207	3537.5
33.8	11088	8608	6224	3540.41
33.82	11072	8610	6261	3547.27
33.84	11096	8629	6277	3555.75
33.86	11111	8631	6282	3557.88
33.88	11141	8632	6280	3540.13
33.9	11128	8630	6252	3506.6
33.92	11161	8640	6260	3486.99
33.94	11141	8674	6269	3493.08
33.96	11170	8688	6245	3530.23
33.98	11165	8701	6247	3578.43
34	11162	8699	6270	3633.44
34.02	11138	8726	6285	3688.21
34.04	11167	8730	6266	3720.1
34.06	11163	8730	6247	3723.61
34.08	11159	8712	6245	3697.21
34.1	11143	8684	6212	3635.75
34.12	11204	8666	6205	3587.39
34.14	11212	8656	6180	3563.43
34.16	11243	8642	6164	3544.68
34.18	11246	8616	6199	3547.59
34.2	11252	8595	6208	3569.84
34.22	11263	8613	6212	3593.92
34.24	11286	8624	6218	3600.7
34.26	11260	8650	6240	3602.84
34.28	11259	8675	6257	3594.86
34.3	11265	8663	6264	3573.32
34.32	11244	8684	6279	3569.55
34.34	11212	8703	6264	3574.12
34.36	11179	8705	6243	3585.62
34.38	11176	8675	6244	3617.87
34.4	11133	8664	6238	3648.7
34.42	11145	8666	6248	3672.79
34.44	11145	8693	6255	3684.8
34.46	11137	8678	6310	3690.26
34.48	11164	8693	6310	3686.17
34.5	11173	8709	6324	3666.63
34.52	11144	8748	6331	3639.38
34.54	11171	8755	6291	3586.51
34.56	11157	8766	6239	3530.15
34.58	11219	8708	6220	3469.91
34.6	11233	8676	6224	3414.69
34.62	11281	8647	6223	3372.81
34.64	11291	8660	6228	3343.44
34.66	11278	8651	6279	3343.11
34.68	11272	8678	6276	3369.78
34.7	11243	8709	6296	3422.89
34.72	11226	8718	6307	3485.31
34.74	11185	8724	6301	3546.51
34.76	11162	8703	6288	3598.83
34.78	11183	8672	6277	3635.05
34.8	11193	8680	6288	3655.01
34.82	11217	8709	6256	3653.16
34.84	11242	8734	6263	3621.25
34.86	11279	8759	6242	3570.95
34.88	11297	8770	6237	3505.54
34.9	11326	8745	6259	3458.8
34.92	11331	8724	6286	3425.21
34.94	11274	8692	6293	3422.43
34.96	11296	8636	6276	3425.58
34.98	11278	8640	6273	3439.41
35	11263	8625	6275	3467.9
35.02	11244	8629	6230	3503.14
35.04	11197	8635	6229	3523.3
35.06	11200	8671	6202	3530.48
35.08	11183	8666	6184	3537.49
35.1	11181	8661	6198	3546.8
35.12	11150	8663	6227	3558.57
35.14	11144	8684	6226	3582.76
35.16	11168	8699	6235	3594.28
35.18	11179	8741	6269	3591.51
35.2	11175	8756	6289	3590.94
35.22	11166	8750	6294	3580.97
35.24	11143	8752	6326	3557.59
35.26	11170	8719	6305	3515.95
35.28	11171	8698	6249	3464.77
35.3	11192	8693	6226	3392.18
35.32	11222	8681	6201	3344.69
35.34	11248	8713	6180	3326.65
35.36	11235	8755	6174	3332.82
35.38	11248	8757	6180	3360.11
35.4	11220	8762	6202	3418.88
35.42	11180	8744	6246	3495.56
35.44	11155	8739	6236	3570.38
35.46	11149	8684	6236	3610.84
35.48	11140	8706	6236	3615.24
35.5	11177	8715	6226	3575.36
35.52	11213	8737	6233	3531.49
35.54	11237	8772	6223	3481
35.56	11222	8789	6224	3431.69
35.58	11249	8766	6250	3391.27
35.6	11238	8772	6278	3382.95
35.62	11206	8762	6318	3417.7
35.64	11206	8729	6325	3469.09
35.66	11226	8696	6350	3534.4
35.68	11228	8719	6319	3598.26
35.7	11292	8715	6298	3646.65
35.72	11318	8724	6296	3677.24
35.74	11340	8761	6274	3688.08
35.76	11328	8791	6265	3671.03
35.78	11356	8819	6306	3651.54
35.8	11384	8842	6326	3645.49
35.82	11374	8872	6372	3659.56
35.84	11362	8867	6397	3676.27
35.86	11352	8874	6413	3717.25
35.88	11338	8878	6373	3748.52
35.9	11386	8887	6407	3771.33
35.92	11376	8881	6402	3757.53
35.94	11380	8934	6386	3730.18
35.96	11366	8924	6373	3678.2
35.98	11382	8937	6394	3635.12
36	11412	8937	6385	3604.52
36.02	11409	8974	6391	3582.89
36.04	11411	8937	6412	3580.4
36.06	11433	8923	6450	3610.9
36.08	11447	8921	6448	3646.62
36.1	11471	8953	6484	3683.55
36.12	11451	8941	6469	3696.28
36.14	11411	8943	6460	3711.36
36.16	11391	8897	6429	3705.1
36.18	11402	8884	6439	3703.78
36.2	11391	8875	6433	3697.92
36.22	11379	8883	6422	3669.44
36.24	11401	8882	6411	3637.89
36.26	11439	8905	6383	3608.21
36.28	11450	8932	6386	3577.7
36.3	11453	8977	6368	3540.1
36.32	11433	8996	6362	3510.8
36.34	11396	8987	6367	3506.43
36.36	11400	8966	6388	3523.19
36.38	11418	8941	6446	3565.71
36.4	11406	8933	6460	3613.82
36.42	11377	8912	6480	3641.53
36.44	11354	8949	6491	3651.12
36.46	11374	8925	6467	3646.07
36.48	11355	8925	6481	3616.92
36.5	11364	8953	6449	3570.27
36.52	11344	8969	6420	3527.55
36.54	11341	8949	6419	3487.1
36.56	11367	8945	6433	3464.37
36.58	11362	8954	6407	3454.95
36.6	11344	8924	6371	3458.57
36.62	11320	8902	6364	3467.35
36.64	11311	8942	6343	3487.06
36.66	11310	8914	6319	3511.74
36.68	11288	8919	6294	3530.27
36.7	11319	8902	6281	3551.32
36.72	11317	8875	6261	3579.72
36.74	11353	8864	6297	3598.56
36.76	11364	8876	6345	3618.01
36.78	11328	8903	6349	3630.34
36.8	11315	8873	6329	3636.65
36.82	11285	8866	6334	3647.98
36.84	11240	8892	6345	3652.7
36.86	11187	8862	6330	3635.22
36.88	11188	8859	6309	3613.68
36.9	11210	8805	6277	3582.24
36.92	11202	8781	6254	3573.61
36.94	11233	8787	6247	3560.39
36.96	11248	8796	6254	3546.13
36.98	11242	8804	6247	3525.08
37	11219	8782	6234	3513.9
37.02	11184	8764	6276	3510.01
37.04	11193	8745	6305	3490.22
37.06	11224	8692	6303	3472.32
37.08	11240	8688	6287	3476.28
37.1	11243	8658	6238	3477.28
37.12	11223	8646	6233	3502.15
37.14	11207	8644	6194	3510.37
37.16	11189	8658	6186	3509.74
37.18	11159	8663	6181	3494.85
37.2	11151	8677	6178	3477.71
37.22	11174	8695	6189	3442.95
37.24	11183	8709	6211	3394.42
37.26	11196	8716	6206	3369.37
37.28	11205	8733	6179	3349.2
37.3	11203	8730	6190	3317.24
37.32	11172	8698	6214	3282.91
37.34	11169	8669	6214	3243.69
37.36	11186	8645	6229	3216.42
37.38	11208	8634	6245	3196.68
37.4	11227	8670	6240	3191.48
37.42	11255	8693	6220	3207.07
37.44	11216	8701	6228	3245.26
37.46	11255	8703	6205	3315.77
37.48	11271	8698	6184	3380.74
37.5	11230	8697	6198	3428.81
37.52	11208	8690	6205	3461.68
37.54	11226	8685	6229	3490.1
37.56	11214	8656	6211	3510.12
37.58	11206	8677	6222	3511.74
37.6	11236	8721	6218	3505.43
37.62	11259	8727	6214	3503.61
37.64	11249	8743	6218	3506.54
37.66	11298	8755	6210	3521.85
37.68	11316	8749	6218	3533.92
37.7	11321	8760	6258	3539.46
37.72	11338	8777	6277	3558.56
37.74	11356	8792	6316	3589.2
37.76	11352	8765	6320	3612.69
37.78	11345	8762	6356	3613.78
37.8	11329	8724	6362	3612.42
37.82	11312	8723	6389	3610.31
37.84	11298	8757	6372	3606.09
37.86	11298	8770	6337	3616.23
37.88	11289	8772	6350	3626.05
37.9	11303	8821	6361	3641.24
37.92	11328	8830	6352	3671.38
37.94	11353	8863	6375	3702.59
37.96	11395	8869	6390	3735.02
37.98	11425	8867	6397	3759.64
38	11440	8855	6411	3781.73
38.02	11516	8866	6445	3787.14
38.04	11582	8887	6429	3782.39
38.06	11598	8923	6443	3791.8
38.08	11576	8947	6490	3789.53
38.1	11593	8977	6507	3776.47
38.12	11588	8993	6528	3759.95
38.14	11564	9044	6568	3743.8
38.16	11522	9051	6581	3729.8
38.18	11518	9061	6568	3720.09
38.2	11506	9069	6568	3696.68
38.22	11545	9063	6612	3683.03
38.24	11593	9068	6654	3688.25
38.26	11614	9082	6700	3724.3
38.28	11657	9067	6738	3776.32
38.3	11715	9106	6754	3833.15
38.32	11756	9156	6763	3895.31
38.34	11748	9182	6779	3945.5
38.36	11722	9191	6735	3965.06
38.38	11740	9246	6663	3972.53
38.4	11715	9254	6665	3957.55
38.42	11710	9253	6674	3955.03
38.44	11754	9262	6690	3948.56
38.46	11774	9300	6719	3966.41
38.48	11831	9313	6757	4012.82
38.5	11856	9335	6805	4064.16
38.52	11897	9314	6839	4103.42
38.54	11890	9302	6879	4122.51
38.56	11881	9328	6853	4104.97
38.58	11857	9343	6857	4062.79
38.6	11837	9333	6871	3998.64
38.62	11825	9348	6822	3938.54
38.64	11861	9392	6819	3870.16
38.66	11868	9430	6828	3838.42
38.68	11908	9444	6828	3843.17
38.7	11943	9440	6846	3864.51
38.72	11978	9440	6853	3902.43
38.74	11976	9464	6882	3956.23
38.76	11966	9460	6880	3996.48
38.78	11964	9443	6903	4012.44
38.8	11978	9451	6877	4012.62
38.82	11939	9470	6846	4019.58
38.84	11957	9466	6849	4004.31
38.86	11924	9475	6882	4000.76
38.88	11901	9491	6906	3993.65
38.9	11893	9470	6904	3979.77
38.92	11830	9451	6905	3982.01
38.94	11792	9461	6908	3983.7
38.96	11795	9432	6865	3976.46
38.98	11802	9409	6841	3945.04
39	11802	9406	6827	3921.37
39.02	11837	9408	6799	3919.1
39.04	11893	9379	6808	3910.32
39.06	11873	9396	6823	3903.16
39.08	11872	9344	6809	3880.75
39.1	11835	9298	6788	3854.29
39.12	11793	9279	6798	3826.78
39.14	11762	9296	6791	3791.44
39.16	11742	9297	6789	3769.28
39.18	11699	9301	6801	3726.65
39.2	11665	9285	6813	3708.33
39.22	11681	9292	6784	3707.57
39.24	11693	9230	6754	3706.24
39.26	11714	9220	6704	3699.83
39.28	11698	9194	6668	3692.37
39.3	11707	9196	6646	3677.06
39.32	11710	9200	6637	3665.06
39.34	11711	9230	6606	3675.76
39.36	11689	9233	6617	3708.67
39.38	11667	9237	6606	3725.46
39.4	11620	9207	6584	3759.78
39.42	11574	9208	6566	3792.08
39.44	11563	9134	6565	3818.41
39.46	11541	9117	6595	3833.67
39.48	11503	9109	6635	3821.54
39.5	11492	9080	6631	3786.79
39.52	11451	9068	6626	3762.85
39.54	11438	9056	6574	3738.64
39.56	11437	9011	6562	3712.36
39.58	11459	8997	6525	3688.55
39.6	11450	8977	6461	3676.35
39.62	11463	8957	6461	3675.56
39.64	11463	8932	6450	3679.77
39.66	11438	8903	6468	3671.27
39.68	11445	8877	6451	3636.34
39.7	11431	8862	6429	3604.4
39.72	11407	8863	6421	3573.1
39.74	11376	8849	6388	3530.3
39.76	11379	8856	6355	3489.03
39.78	11325	8855	6308	3466.85
39.8	11274	8828	6273	3442.33
39.82	11245	8805	6281	3433.49
39.84	11193	8795	6272	3415.48
39.86	11161	8767	6248	3398.65
39.88	11173	8768	6232	3381.29
39.9	11190	8779	6253	3373.69
39.92	11210	8789	6260	3366.95
39.94	11190	8776	6240	3363.13
39.96	11146	8734	6197	3362.23
39.98	11146	8734	6197	3364.25
40	11146	8734	6197	3369.19

## Sheet: Fig 2k
Fec1.5/GO		GO
Time (s)	Contact angle (o)	Time (s)	Contact angle (o)
0	69.4897	0	72.1998
0.114	63.3933	0.063	68.6675
0.213	61.3933	0.195	65.925
0.307	60.3097	0.263	63.6333
0.452	59.4329	0.387	61.785
0.564	59.0649	0.498	60.3732
0.693	58.7131	0.625	59.3308
0.804	58.3939	0.729	58.4522
0.869	58.0722	0.794	57.1169
1	57.81	0.889	56.2101
1.127	57.481	1.003	55.3507
1.263	57.2291	1.438	54.2946
1.386	56.9031	1.59	53.826
1.499	56.7103	1.628	53.3208
1.628	56.5906	1.645	52.7003
1.689	56.1365	1.66	52.0131
1.822	56.0524	1.771	51.3578
1.995	55.8872	1.833	50.8193
2.012	55.5645	1.918	50.2872
2.132	55.4051	1.983	50.0954
2.32	55.1472	2.123	49.9388
2.384	55.2626	2.256	49.3859
2.481	54.81	2.339	49.5177
2.596	54.8451	2.461	49.2735
2.739	54.4447	2.572	48.9256
2.863	54.2562	2.725	48.2836
2.974	54.1262	2.905	48.2947
3.039	53.9295	2.949	48.0744
3.156	53.7587	3.047	47.7071
3.269	53.6206	3.113	47.5954
3.367	53.5237	3.243	47.3674
3.48	53.2777	3.366	47.1091
3.543	53.2233	3.45	46.9527
3.669	53.1439	3.563	46.8158
3.8	52.9616	3.651	46.5746
3.891	52.7054	3.794	46.5375
4.006	52.6323	3.882	46.4173
4.17	52.3723	4.007	46.1824
4.218	52.362	4.121	46.1191
4.307	52.0771	4.233	46.0214
4.424	51.9671	4.311	45.8227
4.54	51.8636	4.439	45.761
4.657	51.7822	4.562	45.6588
4.771	51.5859	4.624	45.3861
4.885	51.4198	4.74	45.3461
4.956	51.3736	4.861	45.2741
5.092	51.1773	5.094	45.1025
5.205	51.2002	5.333	45.159
5.267	51.0671	5.486	44.9784
5.392	50.7828	5.502	44.7347
5.504	50.763	5.541	44.8361
5.628	50.6723	5.559	44.6543
5.735	50.4006	5.6	44.5565
5.996	50.2169	5.714	44.5058
6.009	50.2169	5.809	44.2527
6.062	50.0349	5.915	44.1592
6.328	49.8714	6.011	44.1372
6.341	49.8714	6.136	44.0824
6.957	49.5536	6.248	43.9748
6.975	49.5751	6.362	43.9746
7.042	48.8734	6.496	43.904
7.16	48.718	6.628	43.7826
7.226	48.7624	6.876	43.5644
7.343	48.4785	7.437	43.7121
7.462	48.3351	7.474	43.4811
7.525	48.2628	7.515	43.3745
7.646	48.1638	7.57	43.4045
7.771	48.126	7.614	43.2513
7.84	48.0175	7.661	43.1867
8.066	47.7455	7.695	43.2166
8.078	47.7455	7.71	42.9702
8.197	47.5743	7.762	42.9783
8.263	47.3925	7.807	42.9413
8.397	47.4155	7.854	42.8194
8.459	47.2033	7.97	42.7393
8.576	47.0432	8.098	42.7276
8.641	47.069	8.21	42.5863
8.764	46.9379	8.329	42.4838
8.876	46.941	8.391	42.5525
8.998	46.7151	8.515	42.3412
9.06	46.5642	8.628	42.3411
9.174	46.4401	8.71	42.2754
9.287	46.34	8.829	42.191
9.351	46.3156	8.929	42.1488
9.473	46.2052	9.099	42.1551
9.584	46.0009	9.146	42.0378
9.65	45.9734	9.282	41.8469
9.781	45.8368	9.417	41.9427
9.848	45.7027	9.48	41.7972
9.943	45.6968	9.596	41.7593
10.059	45.5467	9.714	41.7234
10.372	45.5519	9.837	41.6399
10.394	45.5519	9.967	41.588
10.511	44.997	10.04	41.5664
10.643	44.9553	10.163	41.5324
10.767	44.9126	10.236	41.2778
10.906	44.685	10.353	41.4654
10.985	44.4995	10.431	41.2145
11.102	44.4437	10.548	41.237
11.17	44.3189	10.825	41.2917
11.284	44.3187	11.15	41.2917
11.408	44.2369	11.27	41.0595
11.47	43.9306	11.308	41.0533
11.596	43.9492	11.363	41.0219
11.719	43.8557	11.385	40.9276
11.819	43.7272	11.438	40.9338
11.885	43.7501	11.453	40.8335
12.104	43.4826	11.504	40.7194
12.185	43.2836	11.61	40.7568
12.455	43.2326	11.723	40.7171
12.471	43.0858	11.837	40.5697
12.536	43.0196	11.925	40.5551
12.629	42.9583	12.046	40.4395
12.742	42.8037	12.109	40.5203
12.853	42.5675	12.238	40.4338
12.97	42.5464	12.321	40.3709
13.081	42.423	12.436	40.4077
13.211	42.4233	12.508	40.2616
13.273	42.2663	12.622	40.2601
13.389	42.0754	12.76	40.2226
13.504	42.0948	12.852	40.1624
13.616	41.8621	12.938	40.1669
13.679	41.8584	13.108	39.989
13.806	41.7866	13.122	39.9367
14.185	41.631	13.214	39.9233
14.201	41.6287	13.349	39.889
14.517	41.2848	13.436	39.8677
14.532	41.2848	13.524	39.8762
14.645	40.9485	13.608	39.7307
14.786	40.8637	13.723	39.7476
14.9	40.6137	13.823	39.6462
14.966	40.5444	13.923	39.6907
15.08	40.5208	14.041	39.7029
15.214	40.4222	14.115	39.4492
15.28	40.3625	14.249	39.4454
15.398	40.3015	14.31	39.4007
15.463	39.9927	14.425	39.3444
15.579	39.9743	14.503	39.5469
15.715	39.8915	14.618	39.2939
15.836	39.7662	14.895	39.2749
16.047	39.7184	14.911	39.2736
16.09	39.678	15.015	39.2173
16.324	39.3447	15.128	39.1427
16.372	39.3447	15.244	39.0618
16.464	39.1434	15.37	39.1162
16.579	39.1501	15.441	39.0192
16.694	39.0344	15.506	38.8715
16.81	38.8245	15.62	38.9152
16.922	38.8828	15.735	38.7959
17.038	38.6487	15.844	38.7698
17.149	38.5333	15.959	38.8004
17.261	38.4556	16.06	38.7224
17.332	38.4151	16.212	38.6583
17.448	38.3234	16.335	38.6788
17.578	38.1666	16.455	38.6334
17.64	38.1374	16.581	38.5791
17.753	37.9419	16.702	38.5102
17.835	37.9008	16.86	38.5275
18.157	37.8864	16.969	38.4541
18.18	37.8681	17.016	38.2757
18.345	37.5185	17.099	38.3293
18.361	37.2897	17.227	38.2756
18.467	37.4558	17.337	38.1903
18.586	37.2278	17.449	38.1223
18.648	37.199	17.563	38.135
18.764	37.1304	17.707	38.1315
18.888	36.9581	17.769	38.0519
19.02	36.8435	17.881	38.0682
19.082	36.758	18	38.0083
19.198	36.6437	18.122	37.9157
19.263	36.6026	18.249	37.9842
19.389	36.5494	18.361	37.9329
19.52	36.4201	18.486	37.6783
19.582	36.4797	18.598	37.6963
19.694	36.1996	18.988	37.8126
19.813	36.1041	19.149	37.8126
19.875	36.0707	19.357	37.5366
19.997	35.9231	19.516	37.5384
20.23	35.859	19.554	37.5255
20.246	35.859	19.61	37.4594
20.332	35.7338	19.636	37.4818
20.497	35.5336	19.652	37.4029
20.562	35.332	19.695	37.4209
20.682	35.5249	19.81	37.3665
20.793	35.2146	19.913	37.2513
20.916	35.2114	19.977	37.3317
21.005	35.1317	20.137	37.2511
21.12	34.9372	20.225	37.1581
21.232	34.8893	20.337	37.0228
21.347	34.8772	20.417	37.1776
21.464	34.6228	20.54	36.9926
21.541	34.5382	20.653	37.1029
21.661	34.5999	20.716	36.9563
21.783	34.4124	20.846	36.9196
22.497	34.4516	20.907	36.915
22.511	34.4516	21.019	36.8461
22.575	33.7466	21.194	36.8689
22.687	33.6133	21.255	36.8808
22.803	33.6744	21.32	36.807
22.868	33.4482	21.421	36.8134
22.985	33.2753	21.535	36.7566
23.11	33.2785	21.645	36.6783
23.182	33.1679	21.786	36.7433
23.27	33.1502	21.82	36.5976
23.398	33.0906	21.922	36.6829
23.511	32.9357	22.052	36.605
23.575	32.968	22.187	36.4487
23.69	32.7669	22.299	36.5574
23.827	32.8093	22.369	36.4992
23.891	32.6509	22.499	36.3428
24.122	32.4821	22.565	36.38
24.14	32.4758	22.933	36.4391
24.205	32.3881	22.946	36.4391
24.32	32.2123	23.166	36.254
24.434	32.1689	23.244	36.1678
24.564	32.125	23.259	36.2203
24.679	31.9348	23.323	36.1667
24.82	31.79	23.435	36.1368
24.881	31.8234	23.532	36.1698
25.01	31.7301	23.599	36.0768
25.125	31.6526	23.735	35.8387
25.205	31.5528	23.796	36.0366
25.332	31.5176	23.93	35.981
25.395	31.2322	24.007	35.9496
25.523	31.1796	24.124	35.9363
25.634	31.1247	24.205	35.7826
25.763	31.0928	24.332	35.7565
25.875	30.9817	24.443	35.7812
26.197	30.9437	24.522	35.7486
26.212	30.9737	24.596	35.7907
26.276	30.5599	24.729	35.6358
26.341	30.4765	24.824	35.6142
26.445	30.4764	25.043	35.6213
26.606	30.3949	25.072	35.5918
26.669	30.3488	25.138	35.6231
26.759	30.2793	25.227	35.4612
26.874	30.2003	25.298	35.4404
26.99	30.1952	25.408	35.5248
27.052	30.021	25.525	35.4968
27.178	29.7659	25.677	35.384
27.293	29.8624	25.797	35.4687
27.404	29.7019	25.859	35.4072
27.525	29.6243	25.988	35.2013
27.636	29.6667	26.126	35.2701
27.764	29.5382	26.246	35.1716
27.832	29.3963	26.371	35.302
27.959	29.3195	26.49	35.0935
28.066	29.2204	26.574	35.1129
28.179	29.0361	27.09	35.1142
28.33	29.0231	27.107	35.1142
28.371	29.0021	27.199	34.9658
28.486	28.906	27.29	34.894
28.551	28.9171	27.429	34.8982
28.685	28.7632	27.492	34.8631
28.751	28.6354	27.609	34.8233
28.894	28.6701	27.702	34.809
29.027	28.421	27.828	34.8261
29.138	28.3103	27.918	34.7299
29.254	28.3107	28.036	34.7751
29.392	28.2612	28.113	34.6309
29.513	28.1756	28.232	34.6174
29.579	27.965	28.294	34.5701
29.705	28.0021	28.408	34.5373
29.769	27.8453	28.536	34.6139
30.24	27.8941	28.612	34.4791
30.255	27.8941	28.717	34.4824
30.369	27.5114	28.83	34.4883
30.437	27.3912	28.937	34.4073
30.53	27.2302	29.019	34.4435
30.643	27.1725	29.102	34.3829
30.763	27.014	29.217	34.3813
30.824	26.9743	29.332	34.3681
30.94	26.9486	29.425	34.287
31.071	26.8967	29.521	34.2709
31.133	26.8643	29.619	34.3392
31.244	26.8102	29.707	34.2664
31.37	26.7315	29.836	34.2257
31.482	26.7176	29.914	34.1447
31.612	26.5982	30.031	33.9871
31.731	26.3177	30.101	34.2186
32.043	26.2534	30.204	34.1266
32.059	26.275	30.332	33.9543
32.449	26.1524	30.406	34.0693
32.507	26.0609	30.539	34.014
32.546	25.8082	30.615	33.8958
32.634	25.751	30.808	33.8945
32.747	25.6066	31.241	33.866
32.812	25.5419	31.253	33.8087
32.943	25.5414	31.41	33.7889
33.089	25.4885	31.466	33.7418
33.215	25.4374	31.531	33.7324
33.312	25.2821	31.574	33.7219
33.445	25.3022	31.677	33.7383
33.509	25.1923	31.792	33.5929
33.635	24.9504	31.908	33.5761
33.714	24.8623	32.02	33.6493
33.985	0	32.134	33.6047
34.035	0	32.245	33.5342
34.05	24.7199	32.368	33.6601
34.19	24.7118	32.49	33.5958
34.251	24.5609	32.554	33.4703
34.357	24.519	32.691	33.3409
34.472	24.5147	32.833	33.269
34.583	24.2203	32.901	33.2561
34.701	24.1623	32.979	33.4421
34.764	24.1632	33.153	33.2797
34.88	24.0842	33.265	33.2672
35.002	24.0402	33.362	33.1705
35.085	23.9778	33.46	33.2356
35.166	23.9589	33.614	33.1885
35.282	23.9187	33.726	33.1594
35.371	23.8071	33.845	33.0969
35.503	23.9009	33.907	33.1294
35.586	23.7578	34.053	33.0966
35.653	23.4454
35.774	23.3929
36.201	23.3989
36.548	23.3989
36.568	23.2166
36.584	23.0718
36.941	22.7803
36.971	22.7803
37.083	22.6546
37.148	22.5706
37.279	22.4484
37.34	22.4959
37.462	22.2188
37.589	22.2142
37.652	22.056
37.743	21.9881
37.857	21.9844
37.956	21.9866
38.073	21.902
38.186	21.8498
38.249	21.7809
38.374	21.701
38.446	21.5723
38.56	21.3669
38.686	21.3541
38.765	21.3349
38.883	21.303
38.957	21.2687
39.085	21.2218
39.208	21.2298
39.27	21.0824
39.385	20.9999
39.498	21.0446
39.561	20.7044
39.676	20.6344
39.942	20.9453
39.956	20.62
40.143	20.5864
40.16	20.5581
40.224	20.4486
40.544	20.3506
40.657	20.3241
40.783	20.2716
40.798	19.8846
41.007	19.9296
41.022	19.8707
41.036	19.8707
41.149	19.8381
41.262	19.8101
41.377	19.6894
41.491	19.3138
41.61	19.3037
41.672	19.6543
41.784	19.2772
41.922	19.2168
41.987	19.2076
42.124	19.1455
42.254	19.1436
42.315	19.0599
42.427	19.055
42.57	18.8975
42.693	18.9265
42.818	18.5607
42.93	18.5908
42.994	18.5136
43.129	18.5051
43.248	18.4463
43.311	18.4748
43.396	18.3815
43.514	18.2499
43.629	18.3108
43.749	17.8842
43.815	17.8627
44.36	17.8139
44.503	17.8286
44.601	17.6911
44.644	17.6468
44.656	17.3063
44.767	17.1329
44.884	17.0911
44.98	17.1493
45.094	17.0693
45.219	17.1141
45.281	17.0245
45.378	17.0952
45.553	17.0482
45.617	17.0213
45.76	16.8882
45.871	16.5556
45.986	16.4589
46.05	16.3766
46.164	16.4914
46.298	16.4989
46.412	16.4688
46.536	16.3825
46.689	16.3636
46.752	15.7525
46.875	15.7844
46.96	15.7426
47.088	15.712
47.201	15.6857
47.332	15.6837
47.395	15.771
47.522	15.696
47.594	15.7716
47.708	15.1244
47.823	15.1691
47.909	15.1705
48.327	15.0433
48.473	15.0428
48.508	15.1202
48.833	15.165
48.851	15.165

## Sheet: Fig 3a
Membrane type	Water permeance (L m-2 h-1 bar-1)	error	Reduction efficiency (%)	error
GO	9.7	2.15	36.1633	6
Fec0.5/GO	10.8538	1.4	48	4
Fec1.0/GO	19.65	1.4	68	2
Fec1.5/GO	48.55	6.1	96.7711	2

## Sheet: Fig 3b
Time (min)	Cl concentration (μM)
	Total Cl	error	Cl- generation	error	Cl in DCAA	error
0	2.7907	0	0	0	2.7907	0
2	2.88274	0.0863	2.8	0.07	0.08274	0.0163
5	2.77625	0.3798	2.68	0.35	0.09625	0.0298
10	2.81896	0.11504	2.78	0.1	0.03896	0.01504
20	2.77139	0.11237	2.73	0.08	0.04139	0.03237
30	2.71911	0.07191	2.66	0.05	0.05911	0.02191
60	2.79011	0.14493	2.7	0.1	0.09011	0.04493

[truncated: 21 more sheets: Fig 3c, Fig 3d, Fig 3e, Fig 3f, Fig 3g, Fig 3h, Fig 4a, Fig 4b, Fig 4c, Fig 4e, Fig S2, Fig S3, Fig S4, Fig S5, Fig S10, Fig S11, Fig S12, Fig S13, Fig S14, Fig S17 …]
