# Supplementary material for: Ultrafast complete dechlorination enabled by ferrous oxide/graphene oxide catalytic membranes via nanoconfinement advanced reduction
Source: Nat Commun. 2024 Nov 7;15:9607. doi: 10.1038/s41467-024-54055-x (PMC11541988; doi:10.1038/s41467-024-54055-x)
Supplement: Supplementary file 4 — Source Data 2 [file 41467_2024_54055_MOESM4_ESM.zip]

Archive with 28 entries (16 files):
- DFT & MD/
- DFT & MD/atomic coordinates in DFT/
- DFT & MD/atomic coordinates in DFT/DCAA reduction/
- DFT & MD/atomic coordinates in DFT/DCAA reduction/DCAA/
- DFT & MD/atomic coordinates in DFT/DCAA reduction/DCAA/acid.cif
- DFT & MD/atomic coordinates in DFT/DCAA reduction/DCAA/rGO_FeO-acid.cif
- DFT & MD/atomic coordinates in DFT/DCAA reduction/rGO_FeO/
- DFT & MD/atomic coordinates in DFT/DCAA reduction/rGO_FeO/rGO_FeO-CHCl2COOH.cif
- DFT & MD/atomic coordinates in DFT/DCAA reduction/rGO_FeO/rGO_FeO_CH2ClCOOH.cif
- DFT & MD/atomic coordinates in DFT/HSO3- activation/
- DFT & MD/atomic coordinates in DFT/HSO3- activation/FeO_Liquid/
- DFT & MD/atomic coordinates in DFT/HSO3- activation/FeO_Liquid/FeO-HSO3.cif
- DFT & MD/atomic coordinates in DFT/HSO3- activation/FeO_Liquid/FeO-SO3.cif
- DFT & MD/atomic coordinates in DFT/HSO3- activation/FeO_Liquid/FeO.cif
- DFT & MD/atomic coordinates in DFT/HSO3- activation/Molecule/
- DFT & MD/atomic coordinates in DFT/HSO3- activation/Molecule/HSO3.cif
- DFT & MD/atomic coordinates in DFT/HSO3- activation/Molecule/SO3.cif
- DFT & MD/atomic coordinates in DFT/HSO3- activation/rGO_FeO/
- DFT & MD/atomic coordinates in DFT/HSO3- activation/rGO_FeO/rGO_FeO-HSO3.cif
- DFT & MD/atomic coordinates in DFT/HSO3- activation/rGO_FeO/rGO_FeO-SO3.cif
- DFT & MD/atomic coordinates in DFT/HSO3- activation/rGO_FeO/rGO_FeO.cif
- DFT & MD/structure in MD/
- DFT & MD/structure in MD/the final config/
- DFT & MD/structure in MD/the final config/GO-final.pdb
- DFT & MD/structure in MD/the final config/rGO-final.pdb
- DFT & MD/structure in MD/the initial config/
- DFT & MD/structure in MD/the initial config/GO.pdb
- DFT & MD/structure in MD/the initial config/rGO.pdb
