# Supplementary material for: Ultrafast complete dechlorination enabled by ferrous oxide/graphene oxide catalytic membranes via nanoconfinement advanced reduction
Source: Nat Commun. 2024 Nov 7;15:9607. doi: 10.1038/s41467-024-54055-x (PMC11541988; doi:10.1038/s41467-024-54055-x)
Supplement: Supplementary file 4 — Source Data 2 [file 41467_2024_54055_MOESM4_ESM.zip › DFT & MD/atomic coordinates in DFT/DCAA reduction/DCAA/acid.cif]

#Generated by Multiwfn
data_system
_cell_angle_alpha  90.000
_cell_angle_beta   90.000
_cell_angle_gamma  90.000
_cell_length_a   10.635000
_cell_length_b   10.635000
_cell_length_c   10.635000
loop_
_symmetry_equiv_pos_as_xyz
x,y,z
loop_
_atom_site_label
_atom_site_fract_x
_atom_site_fract_y
_atom_site_fract_z
C       0.39707740      0.49356932      0.52889064
C       0.54008702      0.48917626      0.51112213
O       0.60950228      0.57855735      0.49997773
O       0.57811075      0.36663576      0.50784251
H       0.66878295      0.36816295      0.49172395
Cl      0.35304592      0.62244455      0.62483319
Cl      0.32760370      0.50028883      0.37508126
H       0.36274940      0.40737993      0.57313063
