# Supplementary material for: Ultrafast complete dechlorination enabled by ferrous oxide/graphene oxide catalytic membranes via nanoconfinement advanced reduction
Source: Nat Commun. 2024 Nov 7;15:9607. doi: 10.1038/s41467-024-54055-x (PMC11541988; doi:10.1038/s41467-024-54055-x)
Supplement: Supplementary file 4 — Source Data 2 [file 41467_2024_54055_MOESM4_ESM.zip › DFT & MD/atomic coordinates in DFT/DCAA reduction/DCAA/rGO_FeO-acid.cif]

#Generated by Multiwfn
data_system
_cell_angle_alpha  90.000
_cell_angle_beta   90.000
_cell_angle_gamma  90.000
_cell_length_a   21.823800
_cell_length_b   21.000000
_cell_length_c   15.200000
loop_
_symmetry_equiv_pos_as_xyz
x,y,z
loop_
_atom_site_label
_atom_site_fract_x
_atom_site_fract_y
_atom_site_fract_z
C       0.02355966      0.02745367     -0.74341811
C       0.08006993      0.06270509     -0.75775739
C       0.08099708      0.13151159     -0.74217205
C       0.02828824      0.16480931     -0.72458415
C       0.13748556      0.02751527     -0.75291804
C       0.19399730      0.06518763     -0.73566645
C       0.19414196      0.12935313     -0.77958442
C       0.13608853      0.16437725     -0.77282010
C       0.25158633      0.02996249     -0.75352128
C       0.30446490      0.06311241     -0.77307865
C       0.30583773      0.13129767     -0.78582942
C       0.25171462      0.16396618     -0.78545501
C       0.35934305      0.02861397     -0.78952122
C       0.41356348      0.06095199     -0.81250282
C       0.41364967      0.12714123     -0.83618630
C       0.36091378      0.16366246     -0.81129293
C       0.46935031      0.02852993     -0.81408184
C       0.52445969      0.06387441     -0.80160311
C       0.52646039      0.12933381     -0.80726704
C       0.47577899      0.16271669     -0.84593640
C       0.57893430      0.02928238     -0.79080913
C       0.63439122      0.06760759     -0.78158087
C       0.63092685      0.13092699     -0.73783985
C       0.57475428      0.16549980     -0.76314607
C       0.69387652      0.03659479     -0.79204358
C       0.74696777      0.06331575     -0.74794094
C       0.74346538      0.12766256     -0.71201661
C       0.68871626      0.16528125     -0.72875019
C       0.80188998      0.02940099     -0.74704885
C       0.85641551      0.05965452     -0.71626664
C       0.85983811      0.12686102     -0.71058434
C       0.80281284      0.16280152     -0.69952572
C       0.91293845      0.02348849     -0.71313044
C       0.97116122      0.05868505     -0.69920345
C       0.97258319      0.13152887     -0.68677507
C       0.91364275      0.16080847     -0.71462939
C       0.02703339      0.23182132     -0.73453023
C       0.08475431      0.26699825     -0.73209966
C       0.08389018      0.33691507     -0.74828413
C       0.02510397      0.36928821     -0.76673807
C       0.14286724      0.23281653     -0.75206972
C       0.19795082      0.26586362     -0.78279483
C       0.19875629      0.33064940     -0.79008032
C       0.13903620      0.36238954     -0.79705094
C       0.25097500      0.22998849     -0.81891618
C       0.31001102      0.26404924     -0.80133309
C       0.30951917      0.33026454     -0.81199923
C       0.25341367      0.36297275     -0.81420993
C       0.36482302      0.22953516     -0.81103077
C       0.42294517      0.26226510     -0.82238060
C       0.42323818      0.33186203     -0.80825691
C       0.36591784      0.36005379     -0.85371456
C       0.47629278      0.23230639     -0.83930904
C       0.53717806      0.26413260     -0.84262782
C       0.54127032      0.33614651     -0.85438494
C       0.48064239      0.36543656     -0.83256079
C       0.58657043      0.23129414     -0.79427236
C       0.63618344      0.26688396     -0.75038845
C       0.63942127      0.33306113     -0.75901099
C       0.59202251      0.36837541     -0.79880543
C       0.69047702      0.23130570     -0.72489886
C       0.74620003      0.26420581     -0.71180288
C       0.75029264      0.33385541     -0.69358075
C       0.68631118      0.36683054     -0.69967192
C       0.80278607      0.23176411     -0.71445341
C       0.85573476      0.26240590     -0.73939988
C       0.85204195      0.32629274     -0.78465569
C       0.80174352      0.36659357     -0.74364672
C       0.91235801      0.22646103     -0.74737065
C       0.97000770      0.26293946     -0.75972485
C       0.96682721      0.33323458     -0.76910276
C       0.91266553      0.36196152     -0.78768108
C       0.02707789      0.43154975     -0.80997833
C       0.08056367      0.46274017     -0.82709436
C       0.08334804      0.53012530     -0.83861287
C       0.02703820      0.56395281     -0.83311511
C       0.13704486      0.42602597     -0.83666057
C       0.19535626      0.46196457     -0.85701538
C       0.19589458      0.53039031     -0.83616152
C       0.13932179      0.56202067     -0.83127428
C       0.25331928      0.42735319     -0.84967892
C       0.31043800      0.46277337     -0.83955677
C       0.30832405      0.52887674     -0.82521475
C       0.25089023      0.56163274     -0.81983747
C       0.36542900      0.43034726     -0.84113869
C       0.42094673      0.46263237     -0.83091194
C       0.41943765      0.52862239     -0.82323549
C       0.36399464      0.56085822     -0.81450851
C       0.47912462      0.43013219     -0.82974608
C       0.53460747      0.46565441     -0.81429305
C       0.53211824      0.53144008     -0.81255269
C       0.47558288      0.56336764     -0.82621917
C       0.58833309      0.43380860     -0.78677348
C       0.63301386      0.47164083     -0.73130794
C       0.63756248      0.53870346     -0.76124541
C       0.58587512      0.56758611     -0.79066036
C       0.69200547      0.43734998     -0.71839684
C       0.74709388      0.46753102     -0.72754343
C       0.75048721      0.53871138     -0.72757692
C       0.69173563      0.57514758     -0.73822249
C       0.80252106      0.43108664     -0.74642767
C       0.85514248      0.46612442     -0.78660336
C       0.86340274      0.53500153     -0.76338862
C       0.80627559      0.57226520     -0.75770408
C       0.91001384      0.42972323     -0.81418982
C       0.96988058      0.46274674     -0.84079549
C       0.97335709      0.53246675     -0.82045330
C       0.92079722      0.56747776     -0.78781034
C       0.02690223      0.63213822     -0.85933458
C       0.08816505      0.66626825     -0.84643884
C       0.08990349      0.73588182     -0.83830645
C       0.03082005      0.76913278     -0.83312702
C       0.13820179      0.63006718     -0.80114294
C       0.19891921      0.66297552     -0.80444266
C       0.20249391      0.73238814     -0.79190123
C       0.14674337      0.76968227     -0.80479805
C       0.25183735      0.62906601     -0.80142746
C       0.30918827      0.66250829     -0.78497806
C       0.31139037      0.72466839     -0.76235827
C       0.25283666      0.75420112     -0.72953225
C       0.36772178      0.62642082     -0.77783805
C       0.42069990      0.66239454     -0.81664967
C       0.41875196      0.72699503     -0.81842267
C       0.36976812      0.75953409     -0.76918755
C       0.47386671      0.62786703     -0.83881053
C       0.53458545      0.65785783     -0.85657692
C       0.52865242      0.72815895     -0.87333514
C       0.46874393      0.76098068     -0.86293950
C       0.57425499      0.63726383     -0.77681870
C       0.63394145      0.67626020     -0.75829770
C       0.63316294      0.74316627     -0.80154258
C       0.58906046      0.76280053     -0.87663521
C       0.69298277      0.64050900     -0.77158699
C       0.74687005      0.66869390     -0.79115751
C       0.74676707      0.73320881     -0.83298498
C       0.69243579      0.77495977     -0.81280718
C       0.80445371      0.63454367     -0.78382100
C       0.86092165      0.66556273     -0.81891629
C       0.86054598      0.73246160     -0.84898771
C       0.80622101      0.76756204     -0.81696428
C       0.92050427      0.63623167     -0.80692447
C       0.97250276      0.66890865     -0.82821193
C       0.97631304      0.73749835     -0.83980178
C       0.91945580      0.77066040     -0.87366253
C       0.03815643      0.84029485     -0.82971284
C       0.08543202      0.86083477     -0.76136967
C       0.08305173      0.92507766     -0.71716145
C       0.02584904      0.95892550     -0.73525734
C       0.13861887      0.82881937     -0.75518266
C       0.19476911      0.86181073     -0.72258804
C       0.19584406      0.93049281     -0.73771386
C       0.13919426      0.96339966     -0.74113054
C       0.25536603      0.82697313     -0.72224939
C       0.30914170      0.86191887     -0.75424297
C       0.30687823      0.92766684     -0.76231242
C       0.25096244      0.96248322     -0.74770623
C       0.36719091      0.82987543     -0.77419084
C       0.41271640      0.86284718     -0.82670199
C       0.40904111      0.93221689     -0.84030025
C       0.35881040      0.96262217     -0.78935887
C       0.46589185      0.83327792     -0.87267944
C       0.52549077      0.86516854     -0.84903218
C       0.52545398      0.92906871     -0.82526372
C       0.46969660      0.96290116     -0.82117863
C       0.58304546      0.83583887     -0.87736811
C       0.64026984      0.87320823     -0.86650658
C       0.63962572      0.93739621     -0.82775044
C       0.58118993      0.96540628     -0.81131262
C       0.69754198      0.83912039     -0.85076257
C       0.75004792      0.87078023     -0.83618937
C       0.75315671      0.94193510     -0.84189124
C       0.69317251      0.96947229     -0.81581625
C       0.80579523      0.83630972     -0.81591938
C       0.86203435      0.87099604     -0.82069060
C       0.86105759      0.93449020     -0.78927793
C       0.80503152      0.96822255     -0.78724673
C       0.91885590      0.84107995     -0.84772312
C       0.97613963      0.87309730     -0.82018673
C       0.96964571      0.92088959     -0.74485343
C       0.91421005      0.96119148     -0.75459934
C       0.63460142      0.79136732      0.80943459
C       0.66065007      0.78448739      0.71659101
O       0.55573271      0.35085410      0.05660372
O       0.10396142      0.70335855      0.07785462
O       0.90739310      0.54731142     -0.69346378
O       0.65599275      0.78554109     -0.73441742
O       0.03741219      0.04741332      0.16647887
O       0.36653533      0.34368036      0.05719137
O       0.94055919      0.23051187      0.16221197
O       0.15578471      0.14048965      0.14105694
O       0.48511825      0.48448792      0.02074832
O       0.71867755      0.56621825     -0.65095886
O       0.19613243      0.77286139      0.13049234
O       0.95178498      0.88688242      0.09432440
O       0.44441198      0.13704268      0.07862192
O       0.37748287      0.61700240     -0.68279933
O       0.86282045      0.44871190      0.12144681
O       0.58499750      0.23062302      0.10952978
O       0.61145143      0.86706711      0.04674522
O       0.12583166      0.24653274     -0.66095781
O       0.58515870      0.14792909     -0.67146213
O       0.53736907      0.64066437     -0.69821868
O       0.66712194      0.07800847      0.13565945
O       0.94786422      0.02357183     -0.62553248
O       0.48856631      0.73462018      0.05149824
O       0.41485592      0.34355401     -0.71257889
O       0.84840632      0.68397914      0.08453267
O       0.39252351      0.79587639     -0.69305077
O       0.81070354      0.79297206     -0.72985836
O       0.22611186      0.84678424     -0.63963515
O       0.76965282      0.13987393     -0.62331898
O       0.22532818      0.44111489      0.06260003
O       0.05564245      0.37144915     -0.67745214
O       0.65580029      0.35585932     -0.61625918
O       0.12616735      0.37069543      0.10870736
O       0.73709343      0.72665003      0.07220041
O       0.45572704      0.84711497      0.03227568
O       0.63687931      0.68383221     -0.66496998
O       0.08903637      0.91779937     -0.62044819
O       0.83308392      0.31277632      0.12482548
O       0.06663734      0.85959934      0.08838996
O       0.24108822      0.72635998     -0.64462236
O       0.60317110      0.48419806     -0.64188137
O       0.97451779      0.14478433     -0.59259473
O       0.92261086      0.77000481      0.03177053
O       0.76709279      0.96120549      0.06723831
O       0.55928820      0.62884802      0.06329531
O       0.97394323      0.45683648      0.06318367
O       0.39234590      0.94888208      0.06803941
O       0.61511867      0.73869690      0.04263051
O       0.96293888      0.87883141     -0.66673739
O       0.26272288      0.54730917     -0.62436130
O       0.24779586      0.23017165      0.08347695
O       0.01497021      0.62904192      0.04605854
O       0.76678029      0.34001806     -0.59911620
O       0.11847230      0.63258784     -0.70854610
O       0.18952309      0.08240374     -0.64096154
O       0.58167808      0.57835132      0.85931763
O       0.55148487      0.42586521      0.63514086
O       0.45964075      0.52343339      0.62516298
O       0.45192707      0.43364886      0.76570660
O       0.34081611      0.28102969      0.43223032
O       0.58450498      0.31269643      0.51090096
O       0.50390806      0.26241706      0.39059457
O       0.45663953      0.18077916      0.53684818
O       0.35917104      0.55477401      0.49443419
O       0.35188689      0.44139468      0.36389101
O       0.25528293      0.42149854      0.49998485
O       0.57763921      0.55838237      0.49399282
O       0.53308308      0.39501076      0.38036985
O       0.46289089      0.51502477      0.37977805
O       0.44033869      0.39841363      0.49433532
O       0.70367166      0.44519758      0.52640604
O       0.46578876      0.69568985      0.50508769
O       0.31901869      0.29388275      0.85864278
O       0.36682649      0.22673745      0.65648726
O       0.27742952      0.33571253      0.64111600
O       0.60269137      0.29646717      0.86440367
O       0.55545344      0.23074999      0.66044634
O       0.46267114      0.32794547      0.65130767
O       0.46214832      0.23043794      0.78738412
O       0.65969710      0.34357433      0.65076794
O       0.30387322      0.59348305      0.83322873
O       0.35933336      0.44939567      0.62932386
O       0.25899188      0.53119032      0.62079871
O       0.25930280      0.43749694      0.76535783
O       0.64041181      0.53462598      0.65695220
O       0.65500112      0.43779261      0.77585993
O       0.36330844      0.64450879      0.62492135
O       0.54443273      0.63751714      0.64060136
O       0.45088803      0.64485050      0.76011367
O       0.45551615      0.34389177      0.91098001
O       0.35963610      0.44108957      0.90546686
O       0.55158094      0.43804832      0.89057199
O       0.44816956      0.54300132      0.88023512
O       0.69990457      0.74645353      0.69680057
O       0.63356591      0.82767166      0.66175636
H       0.77244615      0.70191172      0.05058919
H       0.47471606      0.81088479      0.00155378
H       0.59306389      0.67663851     -0.64835162
H       0.05589303      0.88866733     -0.60443763
H       0.86458471      0.28363064      0.10259013
H       0.03260959      0.86455033      0.04663900
H       0.22341994      0.76149187     -0.61010515
H       0.56228520      0.43145822     -0.63891577
H       1.01748706      0.15024046     -0.57637481
H       0.91459414      0.72582434      0.01454512
H       0.72803211      0.96589091      0.03675416
H       0.58690859      0.66148893      0.03774807
H       0.93326904      0.46838017      0.04124391
H       0.41462197      0.91816849      0.03103128
H       0.66059758      0.73970088      0.04487640
H      -0.04805501      0.90803975     -0.61911882
H       0.25762580      0.59335267     -0.62987909
H       0.21276503      0.20306325      0.06882463
H       0.03923069      0.66426250      0.02121850
H       0.80638671      0.31906944     -0.59227754
H       0.14274159      0.60093864     -0.67692307
H       0.19129681      0.04222251     -0.60883580
H       0.65228301      0.82182938      0.60363776
H       0.59522816      0.82338131      0.81314552
Fe      0.44815752      0.42118943      0.62493883
Fe      0.44817854      0.53560015      0.75498843
Fe      0.55186272      0.42965209      0.76530184
Fe      0.55264917      0.53980684      0.64144052
Fe      0.29609403      0.32844848      0.51572846
Fe      0.38175182      0.22678553      0.52582856
Fe      0.33004648      0.35149296      0.33384667
Fe      0.43694526      0.31225482      0.43722182
Fe      0.52540431      0.23812613      0.51504773
Fe      0.57745557      0.30825968      0.36967213
Fe      0.66705403      0.35924098      0.51576082
Fe      0.26357912      0.51563451      0.49442009
Fe      0.34849197      0.42937003      0.49529113
Fe      0.36305743      0.53533000      0.36444566
Fe      0.44461530      0.42193495      0.35486799
Fe      0.45567080      0.54269970      0.49996942
Fe      0.55214599      0.40961582      0.50988675
Fe      0.54031564      0.56218158      0.36939083
Fe      0.64021818      0.49259023      0.47867554
Fe      0.39642363      0.64082501      0.49538300
Fe      0.52620203      0.63263815      0.50552094
Fe      0.28578429      0.34772684      0.77025113
Fe      0.37396641      0.24997282      0.78163812
Fe      0.36955714      0.32442428      0.65079032
Fe      0.46257366      0.22629378      0.65094146
Fe      0.46312946      0.33210172      0.78179240
Fe      0.54867564      0.25071483      0.78680230
Fe      0.56664948      0.32405893      0.65205723
Fe      0.64009615      0.34749362      0.77589827
Fe      0.26662391      0.43309309      0.63047612
Fe      0.26943024      0.53105893      0.75464167
Fe      0.35605956      0.44523849      0.76624860
Fe      0.35557594      0.54672254      0.63482433
Fe      0.65547696      0.44160214      0.63665688
Fe      0.62515454      0.52363562      0.78032529
Fe      0.36307013      0.62902255      0.75136689
Fe      0.45564385      0.66431245      0.62951125
Fe      0.53705239      0.62040932      0.76560285
Fe      0.36636334      0.35111003      0.93835441
Fe      0.54524194      0.35118145      0.93730978
Fe      0.35969855      0.53137598      0.88512878
Fe      0.45516426      0.44178835      0.92177454
Fe      0.52977635      0.53143683      0.94282541
Cl      0.60952401      0.71354553      0.84492044
Cl      0.69347143      0.82153163      0.87836424
