# Supplementary material for: Ultrafast complete dechlorination enabled by ferrous oxide/graphene oxide catalytic membranes via nanoconfinement advanced reduction
Source: Nat Commun. 2024 Nov 7;15:9607. doi: 10.1038/s41467-024-54055-x (PMC11541988; doi:10.1038/s41467-024-54055-x)
Supplement: Supplementary file 4 — Source Data 2 [file 41467_2024_54055_MOESM4_ESM.zip › DFT & MD/atomic coordinates in DFT/DCAA reduction/rGO_FeO/rGO_FeO_CH2ClCOOH.cif]

#Generated by Multiwfn
data_system
_cell_angle_alpha  90.000
_cell_angle_beta   90.000
_cell_angle_gamma  90.000
_cell_length_a   21.823800
_cell_length_b   21.000000
_cell_length_c   15.200000
loop_
_symmetry_equiv_pos_as_xyz
x,y,z
loop_
_atom_site_label
_atom_site_fract_x
_atom_site_fract_y
_atom_site_fract_z
C       0.02374560      0.02747802     -0.74322287
C       0.08022940      0.06270750     -0.75772800
C       0.08113154      0.13148774     -0.74196815
C       0.02840338      0.16476102     -0.72431686
C       0.13764333      0.02751569     -0.75289668
C       0.19414830      0.06518942     -0.73564183
C       0.19425083      0.12934607     -0.77955193
C       0.13619956      0.16435939     -0.77272520
C       0.25178471      0.02998522     -0.75339215
C       0.30468677      0.06314527     -0.77287722
C       0.30595910      0.13131183     -0.78578294
C       0.25182068      0.16395935     -0.78544620
C       0.35963973      0.02868330     -0.78924489
C       0.41384969      0.06103819     -0.81239129
C       0.41380051      0.12720794     -0.83611447
C       0.36105736      0.16369435     -0.81112062
C       0.46967378      0.02867887     -0.81471478
C       0.52490601      0.06404552     -0.80305246
C       0.52678619      0.12949171     -0.80802243
C       0.47588868      0.16283797     -0.84607098
C       0.57950414      0.02961825     -0.79296142
C       0.63512100      0.06770428     -0.78241694
C       0.63116003      0.13083546     -0.73802943
C       0.57512332      0.16545394     -0.76354305
C       0.69426455      0.03579969     -0.78855499
C       0.74686801      0.06255144     -0.74345760
C       0.74342919      0.12736392     -0.70864741
C       0.68890873      0.16505489     -0.72724190
C       0.80195862      0.02883331     -0.74351145
C       0.85662139      0.05950644     -0.71418993
C       0.85990157      0.12672447     -0.70862201
C       0.80288657      0.16262815     -0.69701619
C       0.91324175      0.02342063     -0.71222303
C       0.97141992      0.05870522     -0.69882168
C       0.97277512      0.13148216     -0.68631967
C       0.91372116      0.16070000     -0.71390623
C       0.02712592      0.23174910     -0.73436617
C       0.08483600      0.26697861     -0.73202637
C       0.08398835      0.33688374     -0.74819979
C       0.02517838      0.36921756     -0.76649236
C       0.14296569      0.23280640     -0.75201067
C       0.19805417      0.26585716     -0.78268443
C       0.19881677      0.33065919     -0.79007985
C       0.13910091      0.36238440     -0.79702620
C       0.25105209      0.22998447     -0.81887462
C       0.31004907      0.26406222     -0.80119712
C       0.30950111      0.33020970     -0.81222830
C       0.25342225      0.36293450     -0.81447804
C       0.36489425      0.22953044     -0.81101789
C       0.42299834      0.26226448     -0.82233207
C       0.42324908      0.33183983     -0.80821930
C       0.36595735      0.36004127     -0.85370958
C       0.47638058      0.23236168     -0.83921841
C       0.53728982      0.26411973     -0.84254101
C       0.54135379      0.33611020     -0.85414797
C       0.48071835      0.36538748     -0.83233295
C       0.58678874      0.23129718     -0.79433846
C       0.63650286      0.26679229     -0.75063090
C       0.63963598      0.33299776     -0.75903098
C       0.59215640      0.36827545     -0.79867712
C       0.69058385      0.23114152     -0.72417098
C       0.74627403      0.26405402     -0.71091195
C       0.75033775      0.33378745     -0.69323304
C       0.68639429      0.36678226     -0.69955614
C       0.80288069      0.23155506     -0.71315467
C       0.85569353      0.26220550     -0.73889129
C       0.85204563      0.32619192     -0.78414099
C       0.80182838      0.36651243     -0.74305348
C       0.91237556      0.22632836     -0.74679639
C       0.97000656      0.26281210     -0.75939445
C       0.96689754      0.33311668     -0.76866756
C       0.91272352      0.36185332     -0.78692519
C       0.02714373      0.43152651     -0.80963971
C       0.08060909      0.46271511     -0.82688369
C       0.08340083      0.53010744     -0.83841161
C       0.02709381      0.56395044     -0.83287738
C       0.13709015      0.42602797     -0.83658757
C       0.19540560      0.46195084     -0.85702790
C       0.19596609      0.53037815     -0.83614175
C       0.13938557      0.56200576     -0.83124458
C       0.25336991      0.42733931     -0.84974705
C       0.31050804      0.46274961     -0.83962812
C       0.30841006      0.52886639     -0.82521514
C       0.25096025      0.56163390     -0.81985571
C       0.36550003      0.43034256     -0.84123216
C       0.42102731      0.46263077     -0.83103091
C       0.41952977      0.52860107     -0.82319590
C       0.36409599      0.56081737     -0.81438027
C       0.47919746      0.43010662     -0.82969466
C       0.53469444      0.46558434     -0.81416370
C       0.53221268      0.53141274     -0.81226918
C       0.47567614      0.56334459     -0.82589855
C       0.58844239      0.43374841     -0.78673956
C       0.63324961      0.47159315     -0.73170618
C       0.63776180      0.53864024     -0.76152288
C       0.58603121      0.56756737     -0.79071509
C       0.69211455      0.43730699     -0.71830079
C       0.74721247      0.46752074     -0.72691460
C       0.75057307      0.53873859     -0.72722396
C       0.69185169      0.57513031     -0.73827101
C       0.80268292      0.43103328     -0.74520597
C       0.85532993      0.46613034     -0.78504696
C       0.86350946      0.53509412     -0.76252687
C       0.80637345      0.57236249     -0.75713743
C       0.91016232      0.42970847     -0.81299694
C       0.96992207      0.46274496     -0.84015015
C       0.97342832      0.53248067     -0.81997449
C       0.92088466      0.56751199     -0.78733385
C       0.02696642      0.63212355     -0.85920867
C       0.08823911      0.66626252     -0.84639577
C       0.08997700      0.73587678     -0.83822825
C       0.03091128      0.76915206     -0.83307060
C       0.13826557      0.63004788     -0.80109776
C       0.19899352      0.66296772     -0.80443063
C       0.20258013      0.73238492     -0.79189452
C       0.14683326      0.76968483     -0.80478633
C       0.25191500      0.62906275     -0.80137668
C       0.30928003      0.66249350     -0.78488148
C       0.31149770      0.72467261     -0.76234413
C       0.25294107      0.75422407     -0.72957101
C       0.36779129      0.62635718     -0.77763685
C       0.42084027      0.66237653     -0.81622728
C       0.41888806      0.72699464     -0.81821666
C       0.36987631      0.75955388     -0.76909665
C       0.47397706      0.62787131     -0.83848187
C       0.53465944      0.65786627     -0.85631462
C       0.52878417      0.72816816     -0.87326269
C       0.46887845      0.76098921     -0.86279439
C       0.57429004      0.63716911     -0.77649266
C       0.63401666      0.67630609     -0.75827495
C       0.63336081      0.74327889     -0.80168615
C       0.58922093      0.76283650     -0.87674089
C       0.69308696      0.64056888     -0.77148210
C       0.74698188      0.66881828     -0.79093087
C       0.74688490      0.73334110     -0.83290818
C       0.69265079      0.77527139     -0.81292585
C       0.80455079      0.63462888     -0.78342162
C       0.86101944      0.66565523     -0.81850466
C       0.86063783      0.73251888     -0.84879074
C       0.80635293      0.76770690     -0.81685703
C       0.92058757      0.63626438     -0.80659026
C       0.97257920      0.66890517     -0.82805468
C       0.97640108      0.73751171     -0.83961759
C       0.91955596      0.77070192     -0.87344813
C       0.03826214      0.84032584     -0.82964333
C       0.08556790      0.86086727     -0.76134257
C       0.08323232      0.92510460     -0.71712858
C       0.02604627      0.95895064     -0.73514038
C       0.13875723      0.82886025     -0.75524837
C       0.19492094      0.86182141     -0.72263515
C       0.19602809      0.93050885     -0.73769091
C       0.13937991      0.96340671     -0.74108042
C       0.25551193      0.82699808     -0.72223253
C       0.30931082      0.86196751     -0.75420405
C       0.30710089      0.92772018     -0.76219705
C       0.25115901      0.96250894     -0.74760183
C       0.36737850      0.82991975     -0.77408450
C       0.41298716      0.86292638     -0.82650339
C       0.40927174      0.93228799     -0.84022576
C       0.35908635      0.96269075     -0.78914628
C       0.46608549      0.83329189     -0.87261583
C       0.52579646      0.86526724     -0.84950723
C       0.52577044      0.92924892     -0.82615196
C       0.47000078      0.96303960     -0.82168539
C       0.58334064      0.83589216     -0.87790504
C       0.64065774      0.87344723     -0.86762545
C       0.63998095      0.93748679     -0.82839004
C       0.58156077      0.96560520     -0.81258062
C       0.69793211      0.83941257     -0.85152574
C       0.75054265      0.87106865     -0.83725850
C       0.75366016      0.94234829     -0.84060549
C       0.69346861      0.96907279     -0.81411372
C       0.80602589      0.83647215     -0.81623529
C       0.86227835      0.87109118     -0.82011327
C       0.86132781      0.93440862     -0.78804521
C       0.80507859      0.96781936     -0.78443047
C       0.91899316      0.84115788     -0.84752478
C       0.97627836      0.87315387     -0.82008689
C       0.96987162      0.92093017     -0.74469223
C       0.91446388      0.96121854     -0.75404894
C       0.62680028      0.78595521      0.80408864
C       0.65998335      0.78451998      0.71627499
O       0.55573408      0.35096558      0.05685770
O       0.10394464      0.70336592      0.07787708
O       0.90754459      0.54743984     -0.69294595
O       0.65614001      0.78571077     -0.73464767
O       0.03743238      0.04739020      0.16655702
O       0.36650279      0.34368129      0.05710984
O       0.94046882      0.23050719      0.16257146
O       0.15582019      0.14053118      0.14110270
O       0.48511850      0.48439693      0.02085271
O       0.71862919      0.56630535     -0.65079307
O       0.19618153      0.77283687      0.13047863
O       0.95184094      0.88693020      0.09441899
O       0.44444733      0.13704682      0.07860336
O       0.37724838      0.61668942     -0.68255303
O       0.86277899      0.44869975      0.12331369
O       0.58501946      0.23056735      0.10945779
O       0.61169330      0.86700433      0.04609760
O       0.12587837      0.24651953     -0.66091849
O       0.58509349      0.14769075     -0.67178466
O       0.53759209      0.63999824     -0.69767487
O       0.67029958      0.07800371      0.13643420
O       0.94804964      0.02353744     -0.62516997
O       0.48861266      0.73460692      0.05161227
O       0.41482680      0.34352933     -0.71265461
O       0.84842141      0.68395337      0.08488970
O       0.39256082      0.79594920     -0.69297108
O       0.81068470      0.79305409     -0.72977418
O       0.22616680      0.84678239     -0.63963921
O       0.76984368      0.14027987     -0.62013410
O       0.22534247      0.44115423      0.06254814
O       0.05567305      0.37133752     -0.67730266
O       0.65581807      0.35582336     -0.61627113
O       0.12616989      0.37072347      0.10874481
O       0.73714042      0.72661530      0.07220537
O       0.45574478      0.84710398      0.03237536
O       0.63688221      0.68387223     -0.66503688
O       0.08908382      0.91778184     -0.62041820
O       0.83312482      0.31273778      0.12516437
O       0.06664195      0.85957909      0.08838068
O       0.24109761      0.72638403     -0.64468250
O       0.60350490      0.48399677     -0.64170752
O       0.97464130      0.14482245     -0.59212678
O       0.92258672      0.77004082      0.03195019
O       0.76666672      0.96074062      0.06767727
O       0.55923845      0.62881625      0.06339868
O       0.97382063      0.45677183      0.06376245
O       0.39234972      0.94886533      0.06812637
O       0.61525407      0.73871435      0.04242680
O       0.96296397      0.87881947     -0.66668888
O       0.25944585      0.54742571     -0.62437482
O       0.24779606      0.23015162      0.08352864
O       0.01490630      0.62906614      0.04620034
O       0.76673273      0.34002703     -0.59883703
O       0.11845559      0.63257593     -0.70852229
O       0.18955671      0.08239734     -0.64092011
O       0.58177052      0.57782563      0.85947270
O       0.55158204      0.42534696      0.63516776
O       0.45969399      0.52313430      0.62507663
O       0.45188434      0.43368225      0.76566178
O       0.34022321      0.27757321      0.43271528
O       0.58440632      0.31289468      0.51157257
O       0.50382527      0.26267162      0.39085099
O       0.45887491      0.17985102      0.53697916
O       0.35909313      0.55505464      0.49414737
O       0.35168704      0.44131489      0.36384009
O       0.25533554      0.42136552      0.49992879
O       0.57748569      0.55870863      0.49412040
O       0.53377890      0.39500115      0.38156538
O       0.46309252      0.51267548      0.38028018
O       0.43745535      0.39460766      0.49432529
O       0.70340080      0.44550078      0.52607487
O       0.46578807      0.69593871      0.50489196
O       0.31876285      0.29369015      0.85894377
O       0.36672040      0.22651037      0.65623744
O       0.27449586      0.33574657      0.64091133
O       0.60056510      0.29683921      0.86437060
O       0.55559548      0.23087039      0.66054831
O       0.45946235      0.32790246      0.65153832
O       0.46180067      0.23030013      0.78735523
O       0.66221343      0.34366968      0.65119141
O       0.30358467      0.59309823      0.83316387
O       0.35913793      0.44946960      0.62574675
O       0.25883644      0.53114245      0.62029994
O       0.25927413      0.43757658      0.76537871
O       0.64010211      0.53465919      0.65724899
O       0.65502922      0.43775807      0.77599610
O       0.36339353      0.64456974      0.62543209
O       0.54412608      0.63731436      0.64058718
O       0.45049212      0.64819607      0.76009724
O       0.45543162      0.34395752      0.91115707
O       0.35954821      0.44099083      0.90532705
O       0.55158146      0.43790473      0.89070073
O       0.44799087      0.54298767      0.87992662
O       0.70316550      0.75069333      0.69782633
O       0.63365125      0.82804578      0.66095857
H       0.77245194      0.70166296      0.05087158
H       0.47474411      0.81092359      0.00156417
H       0.59316121      0.67532350     -0.64847938
H       0.05601131      0.88853502     -0.60451260
H       0.86477951      0.28376930      0.10295431
H       0.03259198      0.86451909      0.04667393
H       0.22345254      0.76150278     -0.61012309
H       0.56335632      0.43127855     -0.63802732
H       1.01756152      0.15084186     -0.57602156
H       0.91465925      0.72583934      0.01474912
H       0.75470234      1.00526199      0.06110053
H       0.58634487      0.66166559      0.03724158
H       0.93311993      0.46836324      0.04197148
H       0.41461905      0.91818134      0.03105787
H       0.66073937      0.73821269      0.04578307
H      -0.04789154      0.90794855     -0.61892988
H       0.25441584      0.59350493     -0.62948906
H       0.21276575      0.20307396      0.06881039
H       0.03922147      0.66423424      0.02132831
H       0.80640280      0.31925032     -0.59184094
H       0.14193020      0.60010445     -0.67722287
H       0.19141609      0.04222065     -0.60879542
H       0.65727486      0.82692897      0.60611005
H       0.58113541      0.80700229      0.79828437
H       0.65361114      0.81285754      0.85273030
Fe      0.44810921      0.42125374      0.62411108
Fe      0.44499511      0.53549118      0.75452404
Fe      0.55181179      0.42993874      0.76518453
Fe      0.55228329      0.53948999      0.64074730
Fe      0.29593883      0.32801802      0.51528311
Fe      0.38178559      0.22311447      0.52612499
Fe      0.32994523      0.35139884      0.33401992
Fe      0.43358409      0.30865012      0.43707734
Fe      0.52579956      0.23810659      0.51523983
Fe      0.57743674      0.30812526      0.36998907
Fe      0.66724708      0.35918388      0.51590922
Fe      0.26359910      0.51548739      0.49426294
Fe      0.34841535      0.42600670      0.49451872
Fe      0.35951669      0.53522017      0.36440133
Fe      0.44732921      0.42171685      0.35429474
Fe      0.45548905      0.54268806      0.49989387
Fe      0.55557585      0.40971060      0.51024905
Fe      0.54020803      0.55905541      0.36875436
Fe      0.64071722      0.49577264      0.47928962
Fe      0.39641254      0.64084433      0.49577597
Fe      0.52605072      0.63264135      0.50547979
Fe      0.28531608      0.34773436      0.77054858
Fe      0.37371317      0.24972984      0.78197271
Fe      0.36655395      0.32429236      0.65041493
Fe      0.46259455      0.22655175      0.65059662
Fe      0.45973758      0.33200676      0.78178429
Fe      0.54823771      0.25075129      0.78657753
Fe      0.56679643      0.32414957      0.65564582
Fe      0.64027804      0.34741716      0.77582695
Fe      0.26661986      0.43293973      0.63062759
Fe      0.26869999      0.53136192      0.75107790
Fe      0.35613534      0.44520238      0.76518798
Fe      0.35583704      0.54704209      0.63490088
Fe      0.65554648      0.44157639      0.63631583
Fe      0.62549811      0.52338293      0.78055996
Fe      0.36333419      0.62910145      0.75457121
Fe      0.45521593      0.66793201      0.62966320
Fe      0.53682453      0.62100570      0.76603607
Fe      0.36631910      0.35120334      0.93824577
Fe      0.54494676      0.35132297      0.93784482
Fe      0.35952928      0.53141293      0.88523812
Fe      0.45522148      0.44167570      0.92193573
Fe      0.52971508      0.53143245      0.94290901
Cl      0.61898477      0.70647441      0.84522615
