# Supplementary material for: Ultrafast complete dechlorination enabled by ferrous oxide/graphene oxide catalytic membranes via nanoconfinement advanced reduction
Source: Nat Commun. 2024 Nov 7;15:9607. doi: 10.1038/s41467-024-54055-x (PMC11541988; doi:10.1038/s41467-024-54055-x)
Supplement: Supplementary file 4 — Source Data 2 [file 41467_2024_54055_MOESM4_ESM.zip › DFT & MD/atomic coordinates in DFT/HSO3- activation/FeO_Liquid/FeO-HSO3.cif]

#Generated by Multiwfn
data_system
_cell_angle_alpha  90.000
_cell_angle_beta   90.000
_cell_angle_gamma  90.000
_cell_length_a   20.142000
_cell_length_b   20.142000
_cell_length_c   20.142000
loop_
_symmetry_equiv_pos_as_xyz
x,y,z
loop_
_atom_site_label
_atom_site_fract_x
_atom_site_fract_y
_atom_site_fract_z
Fe      0.50999418      0.38293743      0.49361563
Fe      0.51812239      0.49365392      0.60037956
Fe      0.62204020      0.39051362      0.59649318
Fe      0.62528192      0.48968279      0.49334126
O       0.67124133      0.54777250      0.64934018
O       0.60858710      0.38709312      0.49023245
O       0.50246696      0.48556783      0.48990344
O       0.51403783      0.38670500      0.59628185
Fe      0.30536466      0.29255031      0.39876272
Fe      0.40740760      0.19393428      0.39913138
Fe      0.40765196      0.29260307      0.29686007
O       0.34487140      0.22708833      0.33408236
Fe      0.51048401      0.27553124      0.38725209
Fe      0.60074427      0.18204279      0.39911182
Fe      0.60444868      0.28418411      0.30074592
O       0.66628982      0.21753519      0.33384614
O       0.50596242      0.27982153      0.28393606
O       0.50252836      0.16903717      0.39484178
Fe      0.70356294      0.28033598      0.39919512
Fe      0.30889942      0.46917647      0.39485971
Fe      0.39990718      0.38246429      0.39179350
Fe      0.41140321      0.47284793      0.29267184
O       0.34532613      0.53491224      0.32942337
O       0.40771383      0.38205815      0.25883406
O       0.25935066      0.38217883      0.39877860
Fe      0.50570979      0.38255148      0.28826415
Fe      0.51434792      0.48954928      0.38290328
Fe      0.62527932      0.38653342      0.38683325
Fe      0.60492643      0.47725162      0.29647018
O       0.67068880      0.54317055      0.32923370
O       0.60901159      0.37922219      0.28021921
O       0.50723874      0.48477677      0.27624591
O       0.51021585      0.38256508      0.39090782
Fe      0.70720424      0.48098578      0.39498505
O       0.72852684      0.37919967      0.39123211
Fe      0.40798964      0.57156956      0.39145511
Fe      0.60463556      0.57919597      0.39130177
O       0.50551977      0.59274538      0.38719641
Fe      0.30879389      0.29173864      0.59649200
Fe      0.41130339      0.19015521      0.59264850
Fe      0.38737405      0.28016939      0.49786309
O       0.34583285      0.22615422      0.65831559
O       0.40310089      0.17442678      0.49502052
O       0.28393917      0.28412797      0.49793898
Fe      0.50594872      0.18097843      0.49733484
Fe      0.51026375      0.27955196      0.59758382
Fe      0.60094447      0.18568665      0.59202590
Fe      0.62489967      0.27987849      0.49381315
O       0.66675482      0.22227337      0.65416699
O       0.60543986      0.16460329      0.49457554
O       0.50601316      0.28085249      0.49317521
O       0.50585997      0.16494194      0.59731918
Fe      0.70364450      0.28467178      0.58812080
O       0.74020553      0.27980589      0.49367690
Fe      0.26371833      0.38287736      0.49409109
Fe      0.30925375      0.48184033      0.58897503
Fe      0.39122489      0.38669364      0.60069694
Fe      0.39125287      0.48550318      0.49376565
O       0.34598660      0.54342616      0.65351760
O       0.41139169      0.38254592      0.50158259
O       0.28741490      0.48142176      0.49299909
O       0.28370040      0.38650131      0.59597410
Fe      0.74466336      0.37862120      0.48986419
Fe      0.70746646      0.48155982      0.58479349
O       0.73260190      0.48150372      0.48950149
O       0.72830656      0.38279081      0.58872098
Fe      0.40710091      0.59251031      0.58832108
O       0.40371496      0.58853573      0.48831534
Fe      0.50612751      0.58452643      0.48976789
Fe      0.60505373      0.58370180      0.58435204
O       0.60892042      0.59675241      0.48648876
O       0.50655321      0.59674841      0.59170420
Fe      0.41253123      0.28869399      0.69053779
Fe      0.60486298      0.29186658      0.68309738
O       0.50972140      0.28448554      0.70754213
Fe      0.41552921      0.48530133      0.68299293
O       0.40775859      0.38681810      0.70364524
Fe      0.51011832      0.38666325      0.69574001
Fe      0.60877171      0.48526213      0.68725901
O       0.61301738      0.38703422      0.70369227
O       0.51073551      0.48911873      0.70748140
O       0.37451441      0.68242776      0.60530884
S       0.35414949      0.74250559      0.55903940
O       0.44857244      0.79007955      0.55127189
O       0.28025881      0.74478366      0.54314728
H       0.43287187      0.83594426      0.55290436
