# Supplementary material for: Ultrafast complete dechlorination enabled by ferrous oxide/graphene oxide catalytic membranes via nanoconfinement advanced reduction
Source: Nat Commun. 2024 Nov 7;15:9607. doi: 10.1038/s41467-024-54055-x (PMC11541988; doi:10.1038/s41467-024-54055-x)
Supplement: Supplementary file 4 — Source Data 2 [file 41467_2024_54055_MOESM4_ESM.zip › DFT & MD/atomic coordinates in DFT/HSO3- activation/FeO_Liquid/FeO-SO3.cif]

#Generated by Multiwfn
data_system
_cell_angle_alpha  90.000
_cell_angle_beta   90.000
_cell_angle_gamma  90.000
_cell_length_a   19.106000
_cell_length_b   19.106000
_cell_length_c   19.106000
loop_
_symmetry_equiv_pos_as_xyz
x,y,z
loop_
_atom_site_label
_atom_site_fract_x
_atom_site_fract_y
_atom_site_fract_z
Fe      0.51245500      0.40357473      0.49555540
Fe      0.51625088      0.51688395      0.60441742
Fe      0.62942287      0.40388157      0.60480874
Fe      0.62536828      0.51774593      0.48780956
O       0.68321946      0.57536842      0.65828791
O       0.62099174      0.40409817      0.49165389
O       0.50854501      0.51265186      0.49168724
O       0.51661143      0.40425653      0.60307785
Fe      0.30018287      0.30845299      0.38795598
Fe      0.40468195      0.20097078      0.38888924
Fe      0.40467300      0.30482679      0.28340857
O       0.33747612      0.23762163      0.32104543
Fe      0.50393491      0.29172795      0.37928445
Fe      0.60879612      0.19642294      0.38776897
Fe      0.60890148      0.30056031      0.28400789
O       0.67858173      0.23322281      0.32057391
O       0.50793778      0.29576569      0.26670745
O       0.50725022      0.17911347      0.38363005
Fe      0.71678397      0.30063480      0.38778406
Fe      0.30017852      0.49632049      0.38764186
Fe      0.39588722      0.40407725      0.38756105
Fe      0.40810352      0.50335172      0.28341914
O       0.33754806      0.56705480      0.32107391
O       0.40425001      0.40381473      0.25453204
O       0.25454381      0.40349916      0.38798778
Fe      0.50815933      0.40389592      0.27488402
Fe      0.51214791      0.51676489      0.37899853
Fe      0.62537620      0.40369399      0.37506036
Fe      0.61239473      0.50480964      0.28314550
O       0.67879215      0.57510353      0.32073061
O       0.61629559      0.40329938      0.26260755
O       0.50885132      0.51230807      0.26655421
O       0.51609788      0.40418484      0.38372709
Fe      0.71693335      0.50786684      0.38784133
O       0.73713586      0.40406987      0.38326051
Fe      0.40443684      0.60400130      0.38837491
Fe      0.60841027      0.61205045      0.38799008
O       0.50464881      0.62897050      0.38375377
Fe      0.30024492      0.30057320      0.59575451
Fe      0.40879215      0.19673074      0.59506282
Fe      0.38403529      0.29546509      0.49544265
O       0.34114540      0.23327628      0.66280993
O       0.40032588      0.18349708      0.49158485
O       0.27509438      0.29968737      0.49201463
Fe      0.50813301      0.19132797      0.49172075
Fe      0.50815469      0.29129319      0.60415386
Fe      0.61255591      0.19655824      0.59180730
Fe      0.62871221      0.28759309      0.48769691
O       0.68285734      0.23313311      0.65843942
O       0.61627441      0.17544592      0.49094686
O       0.51644196      0.29606912      0.49145960
O       0.51120336      0.17541078      0.59937125
Fe      0.72036579      0.30065488      0.59155665
O       0.74112445      0.29592806      0.49058057
Fe      0.25835371      0.40394892      0.49189105
Fe      0.30426300      0.50441034      0.59579735
Fe      0.38761286      0.40025140      0.60708470
Fe      0.38785245      0.51233253      0.49563317
O       0.34173573      0.57120921      0.66253173
O       0.40905916      0.40384757      0.49999003
O       0.27899529      0.50797611      0.49190460
O       0.27546049      0.40347091      0.59910133
Fe      0.72954789      0.40421931      0.49067959
Fe      0.72022320      0.50767646      0.59059491
O       0.74083277      0.51228499      0.48854420
O       0.74135785      0.40427856      0.59619114
Fe      0.40404757      0.62416392      0.59570133
O       0.40029707      0.62074397      0.49071698
Fe      0.50813342      0.62037864      0.49181930
Fe      0.61242215      0.61235729      0.59142054
O       0.61586430      0.63289475      0.49062797
O       0.50853153      0.62882534      0.59928831
Fe      0.40904299      0.30057038      0.69967158
Fe      0.61281509      0.30058520      0.69569626
O       0.51198443      0.29619103      0.72037091
Fe      0.41245956      0.50765616      0.69513784
O       0.40464251      0.40421079      0.71638096
Fe      0.51255305      0.40386176      0.70840570
Fe      0.61631876      0.50753316      0.69621599
O       0.62053222      0.40413093      0.71658400
O       0.51298166      0.51204010      0.71708270
O       0.36628544      0.71766515      0.60844427
S       0.36474758      0.77769245      0.55154133
O       0.42090451      0.82926448      0.56656408
O       0.29222765      0.80389583      0.54193122
