# Supplementary material for: Ultrafast complete dechlorination enabled by ferrous oxide/graphene oxide catalytic membranes via nanoconfinement advanced reduction
Source: Nat Commun. 2024 Nov 7;15:9607. doi: 10.1038/s41467-024-54055-x (PMC11541988; doi:10.1038/s41467-024-54055-x)
Supplement: Supplementary file 4 — Source Data 2 [file 41467_2024_54055_MOESM4_ESM.zip › DFT & MD/atomic coordinates in DFT/HSO3- activation/FeO_Liquid/FeO.cif]

#Generated by Multiwfn
data_system
_cell_angle_alpha  90.000
_cell_angle_beta   90.000
_cell_angle_gamma  90.000
_cell_length_a   16.029000
_cell_length_b   16.029000
_cell_length_c   16.029000
loop_
_symmetry_equiv_pos_as_xyz
x,y,z
loop_
_atom_site_label
_atom_site_fract_x
_atom_site_fract_y
_atom_site_fract_z
Fe      0.51440627      0.49995865      0.49051111
Fe      0.51523615      0.63498289      0.62435860
Fe      0.65879002      0.49989285      0.61977643
Fe      0.65530999      0.62987770      0.48494547
O       0.71502808      0.70518668      0.68521619
O       0.63575822      0.49320063      0.48930252
O       0.50451862      0.62872374      0.48973360
O       0.51495225      0.49992183      0.61978071
Fe      0.25970926      0.38543977      0.36526272
Fe      0.38493527      0.25941075      0.36965788
Fe      0.38513200      0.38049419      0.24064488
O       0.30528091      0.30059346      0.28562444
Fe      0.51014213      0.36497688      0.35558460
Fe      0.62982243      0.25044311      0.36978012
Fe      0.62982813      0.37546493      0.24471835
O       0.71023413      0.29418297      0.28938325
O       0.50612107      0.36978749      0.22419493
O       0.50643143      0.23034600      0.36444269
Fe      0.75942470      0.37559065      0.36555885
Fe      0.26040957      0.60476890      0.36946710
Fe      0.37905507      0.49524229      0.36457278
Fe      0.38510628      0.61478927      0.24081140
O       0.30465317      0.69032956      0.29010537
O       0.38480242      0.49829520      0.20954858
O       0.20022902      0.49524994      0.36955271
Fe      0.50929466      0.49968586      0.23050717
Fe      0.51010829      0.63392822      0.35500026
Fe      0.65521338      0.49519686      0.35526152
Fe      0.62996301      0.61994001      0.24208164
O       0.71007667      0.70017404      0.28502503
O       0.63534206      0.49940576      0.22013203
O       0.50615488      0.62946532      0.22412574
O       0.51022910      0.49992833      0.36001912
Fe      0.75958244      0.62012012      0.36498161
O       0.78948378      0.49905842      0.35990364
Fe      0.38465665      0.73541920      0.36963339
Fe      0.62953458      0.74519236      0.36512566
O       0.50541465      0.76499329      0.36023867
Fe      0.26142595      0.37512268      0.61452580
Fe      0.39046451      0.25469132      0.61403920
Fe      0.36044238      0.36974790      0.49024707
O       0.30963325      0.29547591      0.69536666
O       0.38056279      0.23578903      0.49098631
O       0.23046528      0.37045480      0.49075272
Fe      0.50979391      0.24482659      0.49054472
Fe      0.50991144      0.36519151      0.62487018
Fe      0.63464064      0.25448019      0.61032872
Fe      0.65503982      0.36529501      0.48950850
O       0.71536152      0.29926236      0.69050735
O       0.63959989      0.23025998      0.48976137
O       0.51468468      0.36987659      0.48995941
O       0.51372455      0.23016024      0.61907714
Fe      0.76087465      0.37962923      0.60951301
O       0.78978749      0.37488309      0.48542439
Fe      0.20552287      0.49471943      0.49029316
Fe      0.26479813      0.61532093      0.61445328
Fe      0.36979636      0.49466585      0.62441038
Fe      0.36559278      0.62499808      0.49479814
O       0.30998401      0.69986913      0.69048478
O       0.39015859      0.49523709      0.49572555
O       0.23492280      0.61963408      0.49113349
O       0.23442512      0.49519513      0.61523774
Fe      0.80993951      0.50039505      0.48477059
Fe      0.76077898      0.62460206      0.60466932
O       0.79999297      0.62488944      0.48464189
O       0.79038674      0.50063495      0.61019761
Fe      0.38974385      0.74467893      0.61028449
O       0.37996990      0.76010298      0.48964410
Fe      0.50985048      0.75519965      0.48910161
Fe      0.63412585      0.74989380      0.60529651
O       0.63515148      0.77515079      0.48499849
O       0.51066359      0.76983057      0.61548314
Fe      0.39075035      0.37621927      0.73901443
Fe      0.63505356      0.37970631      0.73529179
O       0.51403850      0.37406721      0.76030716
Fe      0.39441700      0.62054647      0.73527639
O       0.38514846      0.49899798      0.75560255
Fe      0.51483708      0.49982995      0.74525166
Fe      0.63912840      0.62078676      0.73060359
O       0.64479605      0.50033025      0.75474743
O       0.51576891      0.62575822      0.75951970
