# Supplementary material for: Ultrafast complete dechlorination enabled by ferrous oxide/graphene oxide catalytic membranes via nanoconfinement advanced reduction
Source: Nat Commun. 2024 Nov 7;15:9607. doi: 10.1038/s41467-024-54055-x (PMC11541988; doi:10.1038/s41467-024-54055-x)
Supplement: Supplementary file 4 — Source Data 2 [file 41467_2024_54055_MOESM4_ESM.zip › DFT & MD/atomic coordinates in DFT/HSO3- activation/Molecule/HSO3.cif]

#Generated by Multiwfn
data_system
_cell_angle_alpha  90.000
_cell_angle_beta   90.000
_cell_angle_gamma  90.000
_cell_length_a   10.803000
_cell_length_b   10.803000
_cell_length_c   10.803000
loop_
_symmetry_equiv_pos_as_xyz
x,y,z
loop_
_atom_site_label
_atom_site_fract_x
_atom_site_fract_y
_atom_site_fract_z
O       0.54805128      0.34832804      0.51859718
S       0.52171330      0.47048196      0.45747142
O       0.62343970      0.57795352      0.54096881
O       0.39889482      0.52575109      0.49627140
H       0.56012607      0.62201160      0.58744384
