# Supplementary material for: Ultrafast complete dechlorination enabled by ferrous oxide/graphene oxide catalytic membranes via nanoconfinement advanced reduction
Source: Nat Commun. 2024 Nov 7;15:9607. doi: 10.1038/s41467-024-54055-x (PMC11541988; doi:10.1038/s41467-024-54055-x)
Supplement: Supplementary file 4 — Source Data 2 [file 41467_2024_54055_MOESM4_ESM.zip › DFT & MD/atomic coordinates in DFT/HSO3- activation/rGO_FeO/rGO_FeO-HSO3.cif]

#Generated by Multiwfn
data_system
_cell_angle_alpha  90.000
_cell_angle_beta   90.000
_cell_angle_gamma  90.000
_cell_length_a   21.823800
_cell_length_b   21.000000
_cell_length_c   15.200000
loop_
_symmetry_equiv_pos_as_xyz
x,y,z
loop_
_atom_site_label
_atom_site_fract_x
_atom_site_fract_y
_atom_site_fract_z
C       0.02378620      0.02736725     -0.74317182
C       0.08045650      0.06236212     -0.75700594
C       0.08126809      0.13117880     -0.74146089
C       0.02842987      0.16454900     -0.72448890
C       0.13791608      0.02710053     -0.75144913
C       0.19458546      0.06472114     -0.73523826
C       0.19431049      0.12891836     -0.77938684
C       0.13633332      0.16401108     -0.77214097
C       0.25188015      0.02909370     -0.75313349
C       0.30467891      0.06245338     -0.77247548
C       0.30586072      0.13066786     -0.78575072
C       0.25180195      0.16348478     -0.78537884
C       0.35981296      0.02803632     -0.78722343
C       0.41366140      0.06053248     -0.81175437
C       0.41373002      0.12679362     -0.83551858
C       0.36100543      0.16322137     -0.81032646
C       0.46952204      0.02826287     -0.81400052
C       0.52463900      0.06375205     -0.80167542
C       0.52662551      0.12919497     -0.80713065
C       0.47574432      0.16250074     -0.84538117
C       0.57911915      0.02926183     -0.79055602
C       0.63455086      0.06761439     -0.78139376
C       0.63114338      0.13088866     -0.73753519
C       0.57497164      0.16539383     -0.76300480
C       0.69402237      0.03666952     -0.79231107
C       0.74710496      0.06331099     -0.74809871
C       0.74363390      0.12757180     -0.71193598
C       0.68893091      0.16518397     -0.72856227
C       0.80204116      0.02937891     -0.74733283
C       0.85657196      0.05957181     -0.71659892
C       0.85997182      0.12673851     -0.71061844
C       0.80293872      0.16265303     -0.69950022
C       0.91309014      0.02353680     -0.71360479
C       0.97122741      0.05858479     -0.69911454
C       0.97267336      0.13138508     -0.68668921
C       0.91377084      0.16071525     -0.71450640
C       0.02710980      0.23153863     -0.73467434
C       0.08477212      0.26669715     -0.73195959
C       0.08385925      0.33660194     -0.74812125
C       0.02508602      0.36904781     -0.76661792
C       0.14303944      0.23249671     -0.75149838
C       0.19803054      0.26547697     -0.78242144
C       0.19869619      0.33025947     -0.79024650
C       0.13894561      0.36198719     -0.79685982
C       0.25104981      0.22960402     -0.81855564
C       0.30994942      0.26364690     -0.80022676
C       0.30939150      0.32987638     -0.81163120
C       0.25320621      0.36247886     -0.81525435
C       0.36485063      0.22911337     -0.80934786
C       0.42306873      0.26190706     -0.82009135
C       0.42332149      0.33151551     -0.80623737
C       0.36601051      0.35901197     -0.85348604
C       0.47632730      0.23207916     -0.83803209
C       0.53727479      0.26399485     -0.84180000
C       0.54137973      0.33599837     -0.85311906
C       0.48065251      0.36498855     -0.83094664
C       0.58682561      0.23127105     -0.79376274
C       0.63660890      0.26678637     -0.75005892
C       0.63949962      0.33295222     -0.75710582
C       0.59199218      0.36824333     -0.79703951
C       0.69079148      0.23123685     -0.72470772
C       0.74654013      0.26413494     -0.71148077
C       0.75111365      0.33378925     -0.69350613
C       0.68701181      0.36676153     -0.69827906
C       0.80298837      0.23161222     -0.71438949
C       0.85595130      0.26232277     -0.73932654
C       0.85219903      0.32617458     -0.78484493
C       0.80192937      0.36656827     -0.74431103
C       0.91244096      0.22630139     -0.74723348
C       0.97011360      0.26269737     -0.75996498
C       0.96688910      0.33301630     -0.76922509
C       0.91275600      0.36179434     -0.78798035
C       0.02685615      0.43137926     -0.80963256
C       0.08033993      0.46255770     -0.82634289
C       0.08317906      0.52989068     -0.83815274
C       0.02694995      0.56381224     -0.83306219
C       0.13673073      0.42576116     -0.83567383
C       0.19478068      0.46157632     -0.85664302
C       0.19558750      0.52995324     -0.83622086
C       0.13914853      0.56171528     -0.83097363
C       0.25281099      0.42671986     -0.85127133
C       0.31021256      0.46200646     -0.84260212
C       0.30818438      0.52820611     -0.82847252
C       0.25082248      0.56105731     -0.82180276
C       0.36534221      0.42957364     -0.84329192
C       0.42079754      0.46204809     -0.83245575
C       0.41936707      0.52807822     -0.82572493
C       0.36383919      0.56023000     -0.81818276
C       0.47901072      0.42974576     -0.82912244
C       0.53442773      0.46529356     -0.81317640
C       0.53203039      0.53113115     -0.81219697
C       0.47561653      0.56290438     -0.82736483
C       0.58808284      0.43355051     -0.78493551
C       0.63276853      0.47162219     -0.72909705
C       0.63742208      0.53858690     -0.76034800
C       0.58582151      0.56732715     -0.79034384
C       0.69213335      0.43733669     -0.71722370
C       0.74708998      0.46746003     -0.72747846
C       0.75048378      0.53863381     -0.72750001
C       0.69166746      0.57513267     -0.73793582
C       0.80247332      0.43104546     -0.74698596
C       0.85510286      0.46604609     -0.78699100
C       0.86333742      0.53493157     -0.76368746
C       0.80621457      0.57215607     -0.75789238
C       0.90997938      0.42961165     -0.81440456
C       0.96981768      0.46261531     -0.84079210
C       0.97324820      0.53234485     -0.82054147
C       0.92073504      0.56739246     -0.78794260
C       0.02685782      0.63200534     -0.85934167
C       0.08811029      0.66610606     -0.84642804
C       0.08994535      0.73571919     -0.83801080
C       0.03091978      0.76905928     -0.83291086
C       0.13813693      0.62981377     -0.80129479
C       0.19882188      0.66249063     -0.80546149
C       0.20250838      0.73185080     -0.79207729
C       0.14683717      0.76934745     -0.80417186
C       0.25170877      0.62850021     -0.80359592
C       0.30904665      0.66179939     -0.78770116
C       0.31126051      0.72362591     -0.76362028
C       0.25293118      0.75271989     -0.72933630
C       0.36750619      0.62558698     -0.78116600
C       0.42057195      0.66170822     -0.81912181
C       0.41868750      0.72628623     -0.81938708
C       0.36970324      0.75815767     -0.76942429
C       0.47404589      0.62743153     -0.84019818
C       0.53483709      0.65765797     -0.85721377
C       0.52893732      0.72797986     -0.87358872
C       0.46905448      0.76056222     -0.86221069
C       0.57427801      0.63713313     -0.77731748
C       0.63397660      0.67615664     -0.75884829
C       0.63332135      0.74308035     -0.80205997
C       0.58921590      0.76313115     -0.87692594
C       0.69301001      0.64038189     -0.77178422
C       0.74691418      0.66864372     -0.79118105
C       0.74682923      0.73314814     -0.83307364
C       0.69256319      0.77493034     -0.81278283
C       0.80444643      0.63447772     -0.78389111
C       0.86090681      0.66554502     -0.81890528
C       0.86057113      0.73246501     -0.84889634
C       0.80625333      0.76755397     -0.81683788
C       0.92048188      0.63616369     -0.80701075
C       0.97250158      0.66882770     -0.82820112
C       0.97638906      0.73744781     -0.83969838
C       0.91952234      0.77064000     -0.87351073
C       0.03839145      0.84023042     -0.82944971
C       0.08570865      0.86059470     -0.76082225
C       0.08319534      0.92486052     -0.71652083
C       0.02605310      0.95880817     -0.73516608
C       0.13877811      0.82830806     -0.75389791
C       0.19495732      0.86066620     -0.71944763
C       0.19625797      0.92964549     -0.73407159
C       0.13970102      0.96295222     -0.73922373
C       0.25550556      0.82547930     -0.71946242
C       0.30966104      0.86088698     -0.75000994
C       0.30753254      0.92679889     -0.75772903
C       0.25138866      0.96164254     -0.74468459
C       0.36759929      0.82866289     -0.77097987
C       0.41355091      0.86203714     -0.82212722
C       0.40906256      0.93116629     -0.83633936
C       0.35951688      0.96192876     -0.78454733
C       0.46622917      0.83285208     -0.86994430
C       0.52586350      0.86501265     -0.84728563
C       0.52567623      0.92900326     -0.82430430
C       0.46980254      0.96263114     -0.82035801
C       0.58317987      0.83602645     -0.87664904
C       0.64039505      0.87327710     -0.86608658
C       0.63981723      0.93743874     -0.82745041
C       0.58139809      0.96541454     -0.81091951
C       0.69766332      0.83915367     -0.85051019
C       0.75019932      0.87078168     -0.83599721
C       0.75332488      0.94188869     -0.84207387
C       0.69333672      0.96954107     -0.81597492
C       0.80593856      0.83630295     -0.81607631
C       0.86213679      0.87097329     -0.82071482
C       0.86122385      0.93450509     -0.78945809
C       0.80519987      0.96825530     -0.78762666
C       0.91895963      0.84105200     -0.84759053
C       0.97628640      0.87301565     -0.82005013
C       0.96977073      0.92091783     -0.74496635
C       0.91439228      0.96124445     -0.75491178
O       0.55571011      0.35097963      0.05764937
O       0.10389322      0.70334686      0.07793815
O       0.90732042      0.54726654     -0.69356538
O       0.65596308      0.78546313     -0.73460151
O       0.03768398      0.04736421      0.16671317
O       0.36672929      0.34011745      0.05779705
O       0.94059813      0.23050793      0.16197503
O       0.15579640      0.14042961      0.14131090
O       0.48556034      0.48458798      0.02018384
O       0.71887967      0.56634272     -0.65107248
O       0.19612217      0.77289475      0.13083087
O       0.95193520      0.88684659      0.09436347
O       0.44435084      0.13697428      0.07902732
O       0.37732251      0.61616860     -0.68658228
O       0.86288563      0.44871866      0.12092746
O       0.58490254      0.23058868      0.10983847
O       0.61146672      0.86719180      0.04711596
O       0.12579355      0.24651546     -0.66059193
O       0.58515310      0.14789000     -0.67127299
O       0.53738205      0.64077724     -0.69876183
O       0.66710018      0.07804106      0.13571913
O       0.94795631      0.02349545     -0.62534118
O       0.48862310      0.73484491      0.05169461
O       0.41520631      0.34356430     -0.70952346
O       0.84848520      0.68399099      0.08454296
O       0.39262188      0.79253688     -0.69202514
O       0.81079839      0.79291404     -0.72973502
O       0.22582274      0.84356257     -0.63625507
O       0.76986455      0.13978519     -0.62302595
O       0.22265008      0.44092556      0.06202878
O       0.05564646      0.37131151     -0.67733037
O       0.65825913      0.35555818     -0.61430900
O       0.12599746      0.37067966      0.10899959
O       0.73705968      0.72666022      0.07217908
O       0.45556550      0.84740066      0.03592043
O       0.63687904      0.68378173     -0.66556182
O       0.08886061      0.91767874     -0.61987324
O       0.83317502      0.31265454      0.12462912
O       0.06669262      0.85958072      0.08849178
O       0.24111076      0.72285625     -0.64537539
O       0.60388214      0.48427465     -0.64052254
O       0.97468784      0.14478396     -0.59236686
O       0.92263680      0.76996573      0.03186738
O       0.76721236      0.96129397      0.06728037
O       0.55958245      0.62888849      0.06264498
O       0.97395957      0.45682570      0.06308678
O       0.38881913      0.94533717      0.07274132
O       0.61503177      0.74145000      0.04137444
O       0.96293404      0.87885218     -0.66664588
O       0.26278840      0.54734815     -0.62457218
O       0.24784521      0.23010450      0.08367119
O       0.01496557      0.62902681      0.04599671
O       0.76993888      0.34001627     -0.59956121
O       0.11851526      0.63257837     -0.70857267
O       0.19272938      0.08233920     -0.64052190
O       0.58494944      0.57818443      0.85942787
O       0.54773111      0.42911077      0.63480241
O       0.45903440      0.52701387      0.62546069
O       0.45248811      0.43378307      0.76550771
O       0.33712884      0.28105916      0.43240649
O       0.58863577      0.31683886      0.51513877
O       0.50406900      0.26556647      0.40024826
O       0.45595225      0.18346979      0.53647455
O       0.35916082      0.55471912      0.49429436
O       0.35220125      0.44139505      0.36399849
O       0.25208497      0.42158027      0.49984928
O       0.57756302      0.56252289      0.48963008
O       0.53679497      0.39810230      0.38630436
O       0.46299310      0.51535884      0.37973513
O       0.43711647      0.39814316      0.49463649
O       0.71049019      0.44564822      0.52632623
O       0.46292513      0.69620168      0.50541321
O       0.31862651      0.29328237      0.85832515
O       0.36590171      0.23003131      0.65522734
O       0.27404672      0.33575388      0.64093485
O       0.60002548      0.29681659      0.86436676
O       0.55484208      0.23427503      0.65160363
O       0.45949921      0.32809000      0.65114119
O       0.46220312      0.23020281      0.78638752
O       0.66264853      0.34706399      0.65565489
O       0.30389540      0.59010750      0.83364937
O       0.35918869      0.44944888      0.62864643
O       0.25595787      0.53116494      0.62022556
O       0.25966133      0.43744799      0.76534389
O       0.64420193      0.53120089      0.64631850
O       0.65555971      0.44150167      0.78064715
O       0.36316503      0.64407441      0.62552345
O       0.54476272      0.63290673      0.64043065
O       0.45141439      0.64427041      0.76083106
O       0.45573887      0.34379511      0.91090288
O       0.36014130      0.43817558      0.90176039
O       0.55171772      0.43782132      0.89074950
O       0.45139397      0.54288159      0.88031359
O       0.57417052      0.71481702      0.79751740
O       0.58511305      0.76978088      0.65077075
O       0.67705422      0.75744211      0.75011198
H       0.77228374      0.70190023      0.05038683
H       0.47576831      0.81262624      0.00354348
H       0.59304224      0.67634454     -0.64903771
H       0.05470560      0.88980666     -0.60387589
H       0.86428113      0.28286466      0.10289096
H       0.03236155      0.86499021      0.04734571
H       0.22329317      0.75723580     -0.60963020
H       0.57052665      0.43991664     -0.63246689
H       1.01775699      0.14941240     -0.57624770
H       0.91358374      0.72596494      0.01478061
H       0.73161924      0.95029426      0.03152998
H       0.58573649      0.66194413      0.03507087
H       0.93307831      0.46789328      0.04146533
H       0.41230536      0.91593185      0.03514087
H       0.66042632      0.74130683      0.04388613
H      -0.04941546      0.90802956     -0.61968894
H       0.25812688      0.59345401     -0.62992733
H       0.21270402      0.20316319      0.06909532
H       0.03906984      0.66444513      0.02141093
H       0.80751324      0.31519352     -0.59407069
H       0.14400046      0.60215096     -0.67660681
H       0.18955663      0.04208405     -0.60874372
H       0.61747233      0.74730613      0.61870909
Fe      0.44825324      0.42153272      0.62438043
Fe      0.44825317      0.53880170      0.75477798
Fe      0.55161765      0.43713790      0.76459054
Fe      0.55255433      0.53905786      0.64543510
Fe      0.28956570      0.33213040      0.51110119
Fe      0.38101822      0.22710190      0.52203319
Fe      0.32984419      0.35181323      0.33430090
Fe      0.43321621      0.31255378      0.43734587
Fe      0.52936165      0.23810187      0.52045384
Fe      0.57776844      0.30915038      0.37537420
Fe      0.66999102      0.36365962      0.51649152
Fe      0.26343910      0.51565983      0.49451391
Fe      0.34792979      0.42949619      0.49475757
Fe      0.36309926      0.53525671      0.36441666
Fe      0.45104619      0.42178903      0.35903167
Fe      0.45874374      0.54323037      0.49989401
Fe      0.55965885      0.41343723      0.51137045
Fe      0.54043419      0.56234451      0.36900938
Fe      0.64421423      0.50348454      0.51009526
Fe      0.39609726      0.64045448      0.49523970
Fe      0.52607480      0.63636256      0.50486974
Fe      0.28555344      0.34790512      0.76986036
Fe      0.37394691      0.25037608      0.78130838
Fe      0.36646687      0.32775856      0.64603416
Fe      0.45936218      0.22696400      0.65083987
Fe      0.46257330      0.33215543      0.78140748
Fe      0.54862984      0.25367676      0.78182780
Fe      0.56711274      0.32871553      0.65149672
Fe      0.63708855      0.35164887      0.77990099
Fe      0.26642228      0.43309187      0.63044539
Fe      0.26965569      0.53098449      0.75022465
Fe      0.35879992      0.44524025      0.76584688
Fe      0.35558994      0.54687532      0.63504437
Fe      0.67387896      0.44133197      0.64601450
Fe      0.62536686      0.52772963      0.77504173
Fe      0.36311431      0.62921609      0.75528553
Fe      0.45586022      0.65713769      0.62903587
Fe      0.54108930      0.63295091      0.77141052
Fe      0.36661189      0.34799261      0.93842250
Fe      0.54487139      0.35133999      0.93858261
Fe      0.36304302      0.53102842      0.88518067
Fe      0.45547763      0.44172764      0.92188028
Fe      0.53314961      0.53115506      0.94275571
S       0.61096453      0.77315844      0.75671680
