# Supplementary material for: Ultrafast complete dechlorination enabled by ferrous oxide/graphene oxide catalytic membranes via nanoconfinement advanced reduction
Source: Nat Commun. 2024 Nov 7;15:9607. doi: 10.1038/s41467-024-54055-x (PMC11541988; doi:10.1038/s41467-024-54055-x)
Supplement: Supplementary file 4 — Source Data 2 [file 41467_2024_54055_MOESM4_ESM.zip › DFT & MD/atomic coordinates in DFT/HSO3- activation/rGO_FeO/rGO_FeO-SO3.cif]

#Generated by Multiwfn
data_system
_cell_angle_alpha  90.000
_cell_angle_beta   90.000
_cell_angle_gamma  90.000
_cell_length_a   21.823800
_cell_length_b   21.000000
_cell_length_c   15.200000
loop_
_symmetry_equiv_pos_as_xyz
x,y,z
loop_
_atom_site_label
_atom_site_fract_x
_atom_site_fract_y
_atom_site_fract_z
C       0.02364718      0.02763500     -0.74325828
C       0.08025450      0.06281735     -0.75684528
C       0.08098773      0.13161256     -0.74209349
C       0.02820427      0.16499860     -0.72471126
C       0.13771218      0.02785837     -0.75120408
C       0.19463483      0.06550514     -0.73570436
C       0.19415242      0.12947926     -0.78002060
C       0.13593826      0.16435951     -0.77329237
C       0.25162716      0.03006645     -0.75534057
C       0.30453404      0.06333283     -0.77442160
C       0.30581653      0.13151473     -0.78669903
C       0.25168809      0.16416819     -0.78542626
C       0.35944241      0.02886228     -0.79029478
C       0.41367373      0.06135108     -0.81250212
C       0.41374287      0.12755352     -0.83621948
C       0.36092566      0.16402388     -0.81149452
C       0.46943129      0.02888842     -0.81388674
C       0.52455546      0.06418942     -0.80130839
C       0.52649646      0.12962966     -0.80698377
C       0.47577454      0.16294390     -0.84577323
C       0.57900031      0.02951929     -0.79043256
C       0.63445190      0.06784290     -0.78152739
C       0.63104966      0.13112026     -0.73770097
C       0.57489594      0.16575563     -0.76295409
C       0.69394105      0.03683010     -0.79251106
C       0.74707203      0.06347407     -0.74840079
C       0.74362188      0.12777338     -0.71236443
C       0.68887853      0.16544582     -0.72876011
C       0.80199173      0.02952802     -0.74750511
C       0.85652821      0.05976678     -0.71675612
C       0.85995806      0.12697723     -0.71125214
C       0.80294573      0.16286850     -0.69986338
C       0.91303949      0.02365578     -0.71364595
C       0.97113283      0.05881302     -0.69923180
C       0.97254906      0.13166911     -0.68696005
C       0.91373855      0.16101391     -0.71529701
C       0.02700719      0.23193903     -0.73433608
C       0.08470483      0.26714937     -0.73377699
C       0.08402348      0.33693270     -0.75040285
C       0.02485069      0.36987337     -0.76367171
C       0.14220031      0.23289367     -0.75380860
C       0.19692701      0.26593404     -0.78608026
C       0.19714155      0.33078748     -0.79754272
C       0.13538643      0.36023816     -0.81203078
C       0.25103580      0.23009399     -0.81857363
C       0.30992653      0.26446844     -0.80120343
C       0.30889688      0.33063615     -0.81240895
C       0.25243452      0.36269804     -0.81775698
C       0.36470300      0.22997957     -0.81144709
C       0.42294630      0.26255221     -0.82278682
C       0.42332023      0.33214666     -0.80855791
C       0.36563437      0.36042859     -0.85339432
C       0.47635448      0.23253448     -0.83919931
C       0.53731322      0.26435783     -0.84219236
C       0.54145869      0.33637868     -0.85367659
C       0.48064162      0.36567430     -0.83318357
C       0.58673236      0.23164872     -0.79376445
C       0.63671122      0.26715479     -0.75054392
C       0.63956882      0.33322800     -0.75728895
C       0.59197905      0.36848591     -0.79718699
C       0.69069957      0.23155361     -0.72490164
C       0.74645563      0.26441756     -0.71150322
C       0.75113238      0.33410414     -0.69350932
C       0.68700698      0.36696708     -0.69819232
C       0.80285641      0.23183874     -0.71441431
C       0.85575270      0.26265127     -0.73903860
C       0.85222506      0.32646581     -0.78469417
C       0.80198270      0.36682792     -0.74427577
C       0.91244837      0.22697847     -0.74684117
C       0.96992080      0.26377810     -0.75784736
C       0.96660175      0.33415445     -0.76510493
C       0.91266211      0.36228292     -0.78656139
C       0.02663832      0.43106466     -0.80785575
C       0.08284505      0.46277892     -0.82132544
C       0.08427573      0.53093523     -0.83369414
C       0.02768132      0.56386443     -0.83225766
C       0.13764798      0.43029352     -0.81962512
C       0.19372824      0.46288601     -0.84718891
C       0.19588942      0.53148072     -0.83085576
C       0.13964298      0.56345811     -0.82724886
C       0.25211123      0.42805682     -0.84996587
C       0.30986505      0.46320885     -0.84137588
C       0.30830618      0.52932427     -0.82587547
C       0.25127412      0.56246148     -0.81845949
C       0.36502193      0.43076948     -0.84198023
C       0.42073027      0.46289924     -0.83168536
C       0.41941591      0.52889420     -0.82400956
C       0.36403092      0.56117694     -0.81514698
C       0.47903255      0.43039336     -0.83026019
C       0.53451961      0.46573198     -0.81362887
C       0.53210762      0.53160691     -0.81225684
C       0.47565068      0.56357007     -0.82656093
C       0.58821632      0.43390607     -0.78555206
C       0.63334894      0.47176654     -0.73060815
C       0.63774403      0.53875250     -0.76120460
C       0.58602877      0.56768407     -0.79073567
C       0.69235401      0.43745219     -0.71776325
C       0.74733745      0.46766533     -0.72768881
C       0.75064726      0.53880841     -0.72777236
C       0.69187845      0.57528803     -0.73832639
C       0.80270462      0.43131008     -0.74697941
C       0.85532573      0.46628400     -0.78715290
C       0.86357510      0.53508490     -0.76391487
C       0.80643485      0.57231913     -0.75795640
C       0.91019459      0.42971643     -0.81439792
C       0.97037440      0.46225215     -0.84133374
C       0.97378185      0.53208342     -0.82050062
C       0.92110492      0.56732773     -0.78821675
C       0.02724604      0.63215305     -0.85913433
C       0.08839282      0.66677507     -0.84654549
C       0.09002628      0.73635019     -0.83865104
C       0.03092859      0.76935454     -0.83319677
C       0.13850676      0.63162290     -0.80036972
C       0.19933031      0.66386061     -0.80462768
C       0.20284143      0.73305768     -0.79215520
C       0.14691092      0.77011572     -0.80510703
C       0.25222477      0.62987863     -0.80141650
C       0.30954508      0.66309785     -0.78527084
C       0.31172300      0.72516313     -0.76239923
C       0.25311849      0.75465713     -0.72965511
C       0.36787448      0.62665673     -0.77800118
C       0.42089778      0.66265156     -0.81677529
C       0.41903923      0.72727967     -0.81833366
C       0.37008710      0.75987690     -0.76904151
C       0.47404624      0.62813348     -0.83905607
C       0.53479187      0.65810821     -0.85688530
C       0.52890740      0.72840985     -0.87371510
C       0.46895711      0.76123049     -0.86307319
C       0.57440021      0.63744681     -0.77727052
C       0.63403646      0.67634369     -0.75878589
C       0.63324105      0.74327765     -0.80210292
C       0.58917169      0.76342418     -0.87713427
C       0.69312843      0.64057988     -0.77193378
C       0.74704362      0.66878929     -0.79131576
C       0.74686512      0.73331942     -0.83309107
C       0.69250862      0.77504540     -0.81281008
C       0.80461313      0.63461095     -0.78395101
C       0.86110554      0.66553133     -0.81910473
C       0.86066729      0.73249171     -0.84897466
C       0.80633324      0.76760245     -0.81689904
C       0.92074920      0.63611544     -0.80729946
C       0.97277613      0.66893403     -0.82809810
C       0.97646522      0.73755810     -0.83974584
C       0.91955418      0.77071322     -0.87355109
C       0.03821719      0.84049796     -0.82958924
C       0.08556085      0.86117602     -0.76138662
C       0.08308543      0.92529178     -0.71677484
C       0.02587641      0.95909061     -0.73511305
C       0.13876627      0.82917700     -0.75536940
C       0.19492280      0.86207295     -0.72259126
C       0.19591839      0.93077485     -0.73757313
C       0.13933440      0.96372884     -0.73999833
C       0.25553336      0.82734563     -0.72232996
C       0.30932423      0.86221393     -0.75444154
C       0.30694150      0.92789150     -0.76308454
C       0.25099207      0.96264240     -0.74854051
C       0.36744911      0.83022164     -0.77412038
C       0.41291272      0.86311425     -0.82682657
C       0.40920526      0.93247746     -0.84052151
C       0.35888851      0.96287983     -0.78992251
C       0.46602635      0.83352529     -0.87301177
C       0.52550887      0.86561561     -0.84913317
C       0.52547951      0.92943984     -0.82524297
C       0.46973928      0.96329304     -0.82118099
C       0.58307010      0.83633354     -0.87716236
C       0.64030128      0.87344659     -0.86607747
C       0.63968791      0.93768271     -0.82769264
C       0.58125704      0.96569897     -0.81114387
C       0.69758503      0.83930147     -0.85039061
C       0.75013358      0.87087288     -0.83576396
C       0.75326053      0.94196074     -0.84203490
C       0.69324161      0.96967976     -0.81601811
C       0.80592427      0.83635839     -0.81592212
C       0.86210428      0.87104978     -0.82069263
C       0.86115715      0.93459705     -0.78947833
C       0.80510779      0.96833030     -0.78754862
C       0.91894330      0.84115306     -0.84759089
C       0.97622633      0.87328558     -0.82018766
C       0.96968152      0.92105709     -0.74489609
C       0.91428682      0.96133544     -0.75486362
O       0.55580841      0.35089725      0.05703779
O       0.10385108      0.70355510      0.07749786
O       0.90746349      0.54723524     -0.69371713
O       0.65598690      0.78540733     -0.73450996
O       0.03761006      0.04735170      0.16661470
O       0.36666977      0.34363160      0.05720453
O       0.94052311      0.23356386      0.16272842
O       0.15572197      0.14047936      0.14079043
O       0.48546229      0.48442757      0.02032170
O       0.71886809      0.56636686     -0.65115548
O       0.19621780      0.77317484      0.13009933
O       0.95182392      0.88691552      0.09424900
O       0.44448786      0.13724615      0.07847214
O       0.37761950      0.61706922     -0.68314858
O       0.86301750      0.44869507      0.12092154
O       0.58491837      0.23059602      0.10980199
O       0.61169823      0.86725483      0.04685224
O       0.12607097      0.24688667     -0.66199272
O       0.58511973      0.14793447     -0.67132079
O       0.53753160      0.64044860     -0.69847552
O       0.66708996      0.07811332      0.13561303
O       0.94779495      0.02365811     -0.62550908
O       0.48855942      0.73472293      0.05153305
O       0.41715197      0.34321145     -0.71241365
O       0.84853411      0.68399190      0.08446023
O       0.39266422      0.79625281     -0.69294926
O       0.81071682      0.79297101     -0.72978530
O       0.22613824      0.84688388     -0.63957588
O       0.76983949      0.13987029     -0.62357508
O       0.21884685      0.44123197      0.06730076
O       0.05923206      0.37136911     -0.67691772
O       0.65855986      0.35588078     -0.61377626
O       0.12209510      0.33566276      0.10431188
O       0.73706243      0.72661620      0.07221191
O       0.45564730      0.84723527      0.03211921
O       0.63705211      0.68385936     -0.66560392
O       0.08896178      0.91766170     -0.62021342
O       0.83321548      0.31266545      0.12487830
O       0.06660295      0.85962767      0.08830328
O       0.24107114      0.72648435     -0.64491827
O       0.60429475      0.48435199     -0.64065571
O       0.97448489      0.14479709     -0.59265042
O       0.92268667      0.77000603      0.03182113
O       0.76719651      0.96127263      0.06728799
O       0.55951242      0.62896529      0.06300326
O       0.97422884      0.45678861      0.06281375
O       0.39238820      0.94891300      0.06781232
O       0.61505266      0.74147892      0.04133664
O       0.96291032      0.87883689     -0.66672628
O       0.26277027      0.54728134     -0.62426648
O       0.24797758      0.23031329      0.08350751
O       0.01505641      0.62891453      0.04630082
O       0.76984196      0.33998973     -0.59952586
O       0.11843301      0.63640304     -0.70793768
O       0.19282209      0.08227916     -0.64061634
O       0.58565451      0.57866422      0.86305651
O       0.54790839      0.42950349      0.63542929
O       0.45964801      0.52743271      0.62556142
O       0.45236217      0.43389633      0.76546992
O       0.34057856      0.28107434      0.43314523
O       0.58856342      0.31638249      0.51574985
O       0.50420726      0.26593721      0.40083894
O       0.45856577      0.17953230      0.53683018
O       0.35875134      0.55479204      0.49459726
O       0.35178871      0.44164273      0.36395789
O       0.25238476      0.42157872      0.50050277
O       0.57723883      0.56254853      0.48931609
O       0.53614587      0.39852014      0.38568989
O       0.46294161      0.51546231      0.37961387
O       0.43764736      0.40177979      0.49513187
O       0.70713393      0.44919081      0.52608390
O       0.46261485      0.69552617      0.51008707
O       0.31908596      0.29390555      0.85836622
O       0.36657273      0.23033705      0.65193021
O       0.27725218      0.33560732      0.64151108
O       0.59990246      0.29666396      0.86455564
O       0.55520509      0.23392241      0.65166512
O       0.46297719      0.32802489      0.64647857
O       0.46201872      0.23025539      0.78616520
O       0.66290383      0.34708835      0.65582471
O       0.30425599      0.59034865      0.83333594
O       0.35941718      0.44970851      0.62923980
O       0.25882998      0.53143461      0.62018745
O       0.25979100      0.43760450      0.76548256
O       0.64445991      0.53176708      0.65210217
O       0.65553538      0.44121392      0.78103749
O       0.36626827      0.64386192      0.63038065
O       0.54804083      0.63272763      0.64540675
O       0.45455977      0.64434479      0.76512592
O       0.45559793      0.34396741      0.90681961
O       0.35981317      0.44089903      0.90575826
O       0.55186161      0.43790883      0.89074093
O       0.45158029      0.54278298      0.88059483
O       0.57420199      0.71842001      0.79703420
O       0.58481503      0.77348393      0.65077454
O       0.67772619      0.76150938      0.75008040
H       0.77242840      0.70208796      0.05034771
H       0.47636779      0.81236791      0.00069288
H       0.59336582      0.67597552     -0.64882807
H       0.05544677      0.88883577     -0.60470027
H       0.86536166      0.28429196      0.10262849
H       0.03238640      0.86486477      0.04692605
H       0.22343823      0.76165255     -0.61044716
H       0.56748105      0.43575436     -0.63396056
H       1.01751284      0.14975419     -0.57649823
H       0.91402890      0.72592479      0.01475027
H       0.73247385      0.94830170      0.03104877
H       0.58590866      0.66186331      0.03552011
H       0.93361291      0.46888618      0.04127577
H       0.41521390      0.91856184      0.03086166
H       0.66044809      0.74161050      0.04372774
H      -0.04851732      0.90808406     -0.61936764
H       0.25831712      0.59331868     -0.63031280
H       0.20970074      0.20837635      0.06897165
H       0.03953169      0.66398217      0.02146827
H       0.80897352      0.31763483     -0.59499192
H       0.14155064      0.60438010     -0.67529730
H       0.22325328      0.05569432     -0.61179751
Fe      0.44804747      0.42166795      0.62511839
Fe      0.45158453      0.53901878      0.75481971
Fe      0.55157202      0.43353555      0.76466997
Fe      0.55547228      0.53924467      0.64488043
Fe      0.29307500      0.33181458      0.51495662
Fe      0.38494596      0.22668645      0.52118408
Fe      0.33354640      0.35145814      0.33855204
Fe      0.43662230      0.31593591      0.44264703
Fe      0.52941885      0.23454016      0.52016301
Fe      0.57772705      0.31206218      0.37971406
Fe      0.66995788      0.36352270      0.52065233
Fe      0.26359627      0.51558854      0.49398719
Fe      0.34778710      0.42948425      0.49497898
Fe      0.36549436      0.53533270      0.36430621
Fe      0.44950490      0.42196987      0.35319885
Fe      0.45576872      0.54322250      0.50013414
Fe      0.55619840      0.41368219      0.51253378
Fe      0.54050444      0.55911692      0.36455807
Fe      0.64087749      0.49958224      0.48905600
Fe      0.39333633      0.64089551      0.49998967
Fe      0.52609290      0.63647900      0.50033517
Fe      0.28560264      0.34807858      0.77027429
Fe      0.37402652      0.25046473      0.78082575
Fe      0.36972909      0.32810498      0.65060124
Fe      0.45988731      0.22633749      0.65050093
Fe      0.46254591      0.33221857      0.77767335
Fe      0.54855406      0.25345993      0.78182316
Fe      0.56684376      0.32836193      0.65162184
Fe      0.63744083      0.35151979      0.78064461
Fe      0.26657018      0.43314158      0.63093286
Fe      0.27011360      0.53106655      0.75008972
Fe      0.35890361      0.44525791      0.76614717
Fe      0.35576299      0.54701456      0.63583162
Fe      0.67008460      0.44192123      0.64472394
Fe      0.62570087      0.52764385      0.77656311
Fe      0.36676296      0.62893210      0.75956490
Fe      0.45933128      0.65295970      0.63023100
Fe      0.54414876      0.63314208      0.77575299
Fe      0.36658367      0.35114998      0.93815209
Fe      0.54462012      0.35150975      0.93816817
Fe      0.36292324      0.53134858      0.88539219
Fe      0.45559467      0.44164357      0.92189329
Fe      0.53313580      0.53107577      0.94332844
S       0.61065366      0.76861607      0.74049370
