# Supplementary material for: Ultrafast complete dechlorination enabled by ferrous oxide/graphene oxide catalytic membranes via nanoconfinement advanced reduction
Source: Nat Commun. 2024 Nov 7;15:9607. doi: 10.1038/s41467-024-54055-x (PMC11541988; doi:10.1038/s41467-024-54055-x)
Supplement: Supplementary file 4 — Source Data 2 [file 41467_2024_54055_MOESM4_ESM.zip › DFT & MD/atomic coordinates in DFT/HSO3- activation/rGO_FeO/rGO_FeO.cif]

#Generated by Multiwfn
data_system
_cell_angle_alpha  90.000
_cell_angle_beta   90.000
_cell_angle_gamma  90.000
_cell_length_a   21.823800
_cell_length_b   21.000000
_cell_length_c   15.200000
loop_
_symmetry_equiv_pos_as_xyz
x,y,z
loop_
_atom_site_label
_atom_site_fract_x
_atom_site_fract_y
_atom_site_fract_z
C       0.02348945      0.02774424     -0.74656568
C       0.07993744      0.06290267     -0.76065391
C       0.08054521      0.13173928     -0.74635620
C       0.02811821      0.16513241     -0.72678690
C       0.13739473      0.02803739     -0.75398284
C       0.19405616      0.06602886     -0.73929532
C       0.19360783      0.12954985     -0.78499460
C       0.13525999      0.16441364     -0.77846638
C       0.25133928      0.03034386     -0.75660802
C       0.30422879      0.06355360     -0.77543285
C       0.30528748      0.13162335     -0.78891381
C       0.25111097      0.16416024     -0.79004763
C       0.35935168      0.02914449     -0.78999090
C       0.41343113      0.06150233     -0.81316978
C       0.41354045      0.12766767     -0.83676234
C       0.36053228      0.16411945     -0.81294836
C       0.46920438      0.02905618     -0.81547962
C       0.52434482      0.06434359     -0.80237900
C       0.52628438      0.12977730     -0.80733772
C       0.47552816      0.16312900     -0.84597294
C       0.57872289      0.02963045     -0.79131956
C       0.63420916      0.06782131     -0.78176736
C       0.63076334      0.13115648     -0.73815020
C       0.57474283      0.16582235     -0.76325528
C       0.69369979      0.03681120     -0.79259051
C       0.74688607      0.06354539     -0.74851380
C       0.74339830      0.12783975     -0.71232097
C       0.68865443      0.16554567     -0.72894174
C       0.80177983      0.02960279     -0.74786750
C       0.85637309      0.06003740     -0.71766136
C       0.85978886      0.12719903     -0.71181855
C       0.80280921      0.16305928     -0.69989389
C       0.91295327      0.02381865     -0.71513929
C       0.97127459      0.05915397     -0.70210340
C       0.97265540      0.13184342     -0.68856600
C       0.91365236      0.16110607     -0.71639223
C       0.02683399      0.23211135     -0.73573781
C       0.08455776      0.26720480     -0.73635576
C       0.08384614      0.33708863     -0.75142225
C       0.02466336      0.37015362     -0.76397815
C       0.14170524      0.23280875     -0.75847163
C       0.19652702      0.26578595     -0.79026398
C       0.19717569      0.33114402     -0.79803119
C       0.13564652      0.36095925     -0.81135628
C       0.25058175      0.23008390     -0.82340162
C       0.30924688      0.26434564     -0.80390493
C       0.30871941      0.33069302     -0.81300194
C       0.25246449      0.36333614     -0.81689248
C       0.36426533      0.22997382     -0.81264985
C       0.42252789      0.26270735     -0.82280729
C       0.42273487      0.33231693     -0.80821622
C       0.36546933      0.36051392     -0.85395994
C       0.47596613      0.23271434     -0.83920541
C       0.53694135      0.26444743     -0.84239786
C       0.54101395      0.33649909     -0.85397487
C       0.48025650      0.36579452     -0.83252443
C       0.58647626      0.23167404     -0.79428820
C       0.63651922      0.26723357     -0.75148811
C       0.63926583      0.33333583     -0.75859894
C       0.59151144      0.36869242     -0.79770332
C       0.69044216      0.23163705     -0.72539917
C       0.74615427      0.26449719     -0.71178219
C       0.75026974      0.33422786     -0.69351541
C       0.68627155      0.36711974     -0.69943730
C       0.80270688      0.23204288     -0.71439536
C       0.85546359      0.26283630     -0.73944902
C       0.85187879      0.32672940     -0.78466342
C       0.80149233      0.36692323     -0.74396587
C       0.91222831      0.22717173     -0.74760735
C       0.96963911      0.26407529     -0.75809083
C       0.96635749      0.33443507     -0.76529027
C       0.91238115      0.36255210     -0.78647728
C       0.02647956      0.43145633     -0.80770696
C       0.08269981      0.46309149     -0.82091646
C       0.08414472      0.53121017     -0.83380373
C       0.02753988      0.56404640     -0.83228104
C       0.13763187      0.43083096     -0.81909536
C       0.19363609      0.46331949     -0.84698973
C       0.19577610      0.53184298     -0.83087516
C       0.13947508      0.56372936     -0.82730455
C       0.25196985      0.42851500     -0.84967175
C       0.30971730      0.46350764     -0.84136062
C       0.30816698      0.52961590     -0.82592603
C       0.25114079      0.56279591     -0.81850806
C       0.36477373      0.43090952     -0.84222232
C       0.42044308      0.46305943     -0.83168403
C       0.41924264      0.52904329     -0.82407251
C       0.36390459      0.56142260     -0.81540555
C       0.47868184      0.43051224     -0.82983349
C       0.53413718      0.46592316     -0.81343917
C       0.53186106      0.53171715     -0.81221671
C       0.47548702      0.56368344     -0.82656153
C       0.58770925      0.43404343     -0.78527529
C       0.63270624      0.47194932     -0.73008314
C       0.63736375      0.53885143     -0.76086472
C       0.58573926      0.56773757     -0.79047978
C       0.69183664      0.43762062     -0.71805018
C       0.74692169      0.46775728     -0.72767570
C       0.75039381      0.53886952     -0.72770066
C       0.69163045      0.57526654     -0.73822424
C       0.80233671      0.43140406     -0.74683703
C       0.85502639      0.46638260     -0.78714705
C       0.86340067      0.53513945     -0.76376939
C       0.80626082      0.57238305     -0.75781518
C       0.90997722      0.42992962     -0.81443869
C       0.97020341      0.46247510     -0.84140655
C       0.97361522      0.53226701     -0.82058545
C       0.92094208      0.56742052     -0.78811768
C       0.02714397      0.63230476     -0.85910033
C       0.08830201      0.66693209     -0.84654182
C       0.08995384      0.73648356     -0.83870098
C       0.03085060      0.76945254     -0.83330413
C       0.13835816      0.63182420     -0.80024845
C       0.19920357      0.66406965     -0.80438795
C       0.20274355      0.73326186     -0.79203313
C       0.14682874      0.77029226     -0.80516922
C       0.25212457      0.63015622     -0.80127197
C       0.30945443      0.66329428     -0.78504391
C       0.31164715      0.72536379     -0.76225573
C       0.25302415      0.75484068     -0.72954954
C       0.36777823      0.62681655     -0.77804058
C       0.42081880      0.66281706     -0.81665870
C       0.41890427      0.72743756     -0.81841691
C       0.36993628      0.76003333     -0.76916689
C       0.47389563      0.62824207     -0.83905183
C       0.53465972      0.65816279     -0.85678846
C       0.52875218      0.72846233     -0.87378640
C       0.46878870      0.76134418     -0.86328948
C       0.57421400      0.63746190     -0.77709932
C       0.63390114      0.67636003     -0.75873538
C       0.63312125      0.74329953     -0.80202109
C       0.58900290      0.76344523     -0.87705144
C       0.69295052      0.64057872     -0.77178242
C       0.74685947      0.66876341     -0.79124523
C       0.74671652      0.73326683     -0.83306687
C       0.69241106      0.77504302     -0.81281202
C       0.80447088      0.63464461     -0.78390793
C       0.86099176      0.66555803     -0.81908762
C       0.86056705      0.73248094     -0.84911055
C       0.80619908      0.76753564     -0.81704062
C       0.92062920      0.63621238     -0.80713331
C       0.97262949      0.66903118     -0.82817122
C       0.97638736      0.73763039     -0.83974057
C       0.91949654      0.77067174     -0.87371070
C       0.03816294      0.84057906     -0.82988344
C       0.08546588      0.86129909     -0.76163798
C       0.08301924      0.92552069     -0.71732430
C       0.02583963      0.95930247     -0.73628578
C       0.13871961      0.82940812     -0.75554152
C       0.19481496      0.86234151     -0.72252606
C       0.19581866      0.93104889     -0.73770292
C       0.13916676      0.96398693     -0.74105633
C       0.25546942      0.82751920     -0.72204271
C       0.30931244      0.86251530     -0.75372558
C       0.30693979      0.92821082     -0.76208100
C       0.25084536      0.96299624     -0.74868501
C       0.36750380      0.83034014     -0.77350219
C       0.41272154      0.86323670     -0.82690313
C       0.40853486      0.93262760     -0.84090361
C       0.35891924      0.96316488     -0.78885598
C       0.46577911      0.83366121     -0.87340090
C       0.52522823      0.86571961     -0.84974526
C       0.52515062      0.92967726     -0.82654975
C       0.46939172      0.96354894     -0.82315204
C       0.58289077      0.83633065     -0.87722976
C       0.64013622      0.87345352     -0.86618002
C       0.63943486      0.93771013     -0.82786490
C       0.58093846      0.96582309     -0.81200196
C       0.69739431      0.83929369     -0.85039085
C       0.74993904      0.87083746     -0.83587289
C       0.75302244      0.94193893     -0.84212272
C       0.69301989      0.96965279     -0.81609388
C       0.80572050      0.83628010     -0.81588470
C       0.86194358      0.87097681     -0.82094397
C       0.86097740      0.93458246     -0.79013634
C       0.80497945      0.96840198     -0.78791668
C       0.91881569      0.84111155     -0.84794233
C       0.97611352      0.87319321     -0.82044927
C       0.96962516      0.92108257     -0.74534796
C       0.91418296      0.96130697     -0.75592319
O       0.55574882      0.35103772      0.05705221
O       0.10391900      0.70363649      0.07754654
O       0.90738057      0.54727116     -0.69369175
O       0.65590857      0.78550368     -0.73454415
O       0.03742849      0.04718661      0.16292899
O       0.36653757      0.34366718      0.05708276
O       0.94036536      0.23377744      0.16238287
O       0.15556241      0.14042480      0.13587227
O       0.48581988      0.48450042      0.02098702
O       0.71868311      0.56635183     -0.65085556
O       0.19623955      0.77329637      0.13021613
O       0.95174106      0.88688770      0.09413932
O       0.44454909      0.13719293      0.07825718
O       0.37742964      0.61690710     -0.68322503
O       0.86285955      0.44872996      0.12101329
O       0.58470751      0.23074101      0.10956039
O       0.61162280      0.86720038      0.04679445
O       0.12645676      0.24649161     -0.66624218
O       0.58517039      0.14805069     -0.67146436
O       0.53736531      0.64083500     -0.69850132
O       0.66718061      0.07816355      0.13562759
O       0.94793216      0.02371098     -0.62892446
O       0.48848611      0.73469022      0.05135152
O       0.41469195      0.34358777     -0.71280296
O       0.84840175      0.68397577      0.08442312
O       0.39263784      0.79645576     -0.69296280
O       0.81074275      0.79306188     -0.72998482
O       0.22602133      0.84709528     -0.63958381
O       0.76972626      0.13987722     -0.62389295
O       0.21869620      0.44121196      0.06752174
O       0.05930400      0.37115132     -0.67739686
O       0.65623110      0.35605416     -0.61552372
O       0.12543496      0.33545455      0.10425752
O       0.73708967      0.72664539      0.07211545
O       0.45554143      0.84744389      0.03193693
O       0.63692501      0.68384683     -0.66544571
O       0.08893925      0.91791252     -0.62069234
O       0.83309899      0.31278062      0.12495623
O       0.06665218      0.85966506      0.08819152
O       0.24109845      0.72654211     -0.64490518
O       0.60371763      0.48448768     -0.64040053
O       0.97441554      0.14461912     -0.59388734
O       0.92261616      0.77000067      0.03172068
O       0.76711025      0.96127930      0.06732442
O       0.55939930      0.62899770      0.06303535
O       0.97419817      0.45683605      0.06287577
O       0.38913752      0.94858496      0.06829883
O       0.61514753      0.74145982      0.04138078
O       0.96291751      0.87906256     -0.66713446
O       0.26287061      0.54724384     -0.62434130
O       0.24806712      0.23029585      0.07877413
O       0.01499935      0.62900654      0.04637951
O       0.76672256      0.34000492     -0.59915214
O       0.11843479      0.63649124     -0.70787974
O       0.19267014      0.08596875     -0.64556629
O       0.58813249      0.58237415      0.86490900
O       0.54841042      0.43343226      0.63552062
O       0.45998553      0.53128108      0.62850409
O       0.45205683      0.43722037      0.76567433
O       0.34077877      0.28486147      0.43285956
O       0.58526229      0.31614467      0.51516710
O       0.50403726      0.26567906      0.39605929
O       0.45573749      0.18000657      0.53586606
O       0.35943733      0.55485651      0.49456008
O       0.35183312      0.44116672      0.36432908
O       0.25214016      0.42162920      0.49996629
O       0.57850088      0.56174140      0.49458895
O       0.53369389      0.39840527      0.38538897
O       0.46294239      0.51559719      0.38007528
O       0.43751333      0.40205342      0.49600055
O       0.70709847      0.44622855      0.52585051
O       0.46605653      0.69506478      0.51042628
O       0.31875177      0.29309640      0.85846021
O       0.36641917      0.23046616      0.65524997
O       0.27714085      0.33595272      0.64183082
O       0.59997024      0.29674879      0.86434689
O       0.55462916      0.23399942      0.65140867
O       0.46300059      0.33142676      0.65107315
O       0.46211523      0.23097473      0.78223984
O       0.65934969      0.34781921      0.65575833
O       0.30418930      0.59000599      0.83435032
O       0.35935462      0.44937126      0.62997916
O       0.25903803      0.53118010      0.62083834
O       0.25959933      0.43770053      0.76524657
O       0.64790142      0.53587950      0.65715083
O       0.65508696      0.44177419      0.78065844
O       0.36604773      0.64426776      0.62957367
O       0.54856187      0.63726598      0.65096834
O       0.45121662      0.64442164      0.76547252
O       0.45575998      0.34378556      0.91075893
O       0.36199041      0.43881277      0.90573002
O       0.55167702      0.44064583      0.89109706
O       0.45130038      0.54319632      0.88506450
H       0.77259910      0.70196403      0.05085134
H       0.47469798      0.81163565      0.00058154
H       0.59303263      0.67687260     -0.64895787
H       0.05636090      0.88803785     -0.60496728
H       0.86553425      0.28494725      0.10228332
H       0.03269693      0.86438585      0.04628417
H       0.22326813      0.76143448     -0.61014160
H       0.56449551      0.43558641     -0.63384363
H       1.01678303      0.15495960     -0.57902385
H       0.91538041      0.72566603      0.01458879
H       0.73023764      0.95406623      0.03242307
H       0.58643337      0.66160753      0.03636742
H       0.93389719      0.46943499      0.04070866
H       0.41168285      0.91871266      0.03031270
H       0.66054878      0.74114330      0.04473419
H      -0.04760544      0.90828909     -0.61933294
H       0.25754396      0.59323264     -0.63016230
H       0.21073015      0.20689986      0.06360900
H       0.03979382      0.66372583      0.02123730
H       0.80863626      0.32442925     -0.59363535
H       0.14122889      0.60419165     -0.67530674
H       0.19458967      0.04675001     -0.61130979
Fe      0.44812481      0.42537319      0.62569785
Fe      0.44788622      0.53921887      0.75936415
Fe      0.55200308      0.43723818      0.76527347
Fe      0.55902717      0.54292645      0.64985986
Fe      0.29286083      0.33193354      0.51550169
Fe      0.38168530      0.22714028      0.52112063
Fe      0.33000223      0.35151680      0.33320518
Fe      0.44008929      0.31578407      0.44743432
Fe      0.52896355      0.23468533      0.51608667
Fe      0.57730045      0.31168459      0.37473256
Fe      0.66699689      0.36300234      0.51687161
Fe      0.26362706      0.51561171      0.49435636
Fe      0.34754885      0.42988330      0.49554849
Fe      0.36307499      0.53541765      0.36460441
Fe      0.44761316      0.42199872      0.35373403
Fe      0.45896710      0.54319772      0.50069350
Fe      0.55564919      0.41090271      0.51401964
Fe      0.54034255      0.56233081      0.36937040
Fe      0.64414971      0.49972448      0.48398472
Fe      0.39631231      0.64078353      0.49972750
Fe      0.52941273      0.63652586      0.50077810
Fe      0.28557927      0.34770606      0.77054299
Fe      0.37426145      0.25042941      0.78106004
Fe      0.36983160      0.32807484      0.65095500
Fe      0.45991322      0.22717295      0.64641582
Fe      0.46286538      0.33543752      0.78127646
Fe      0.54838699      0.25382631      0.78152557
Fe      0.56636202      0.32813957      0.65589385
Fe      0.63709496      0.35188690      0.78059418
Fe      0.26656849      0.43317071      0.63039068
Fe      0.27379378      0.53077429      0.75014721
Fe      0.35586105      0.44532169      0.77011720
Fe      0.35572900      0.54691316      0.63534467
Fe      0.66597175      0.44485298      0.64128252
Fe      0.62967755      0.53038146      0.78101637
Fe      0.36348512      0.62515615      0.75503634
Fe      0.45909580      0.64876661      0.63029799
Fe      0.53702521      0.62097997      0.77607391
Fe      0.36670182      0.34792084      0.93811126
Fe      0.54488525      0.35179066      0.93786871
Fe      0.36265905      0.53150346      0.88975295
Fe      0.45582340      0.44166486      0.92250733
Fe      0.53326299      0.53123599      0.94356346
