# Supplementary material for: Ultrafast complete dechlorination enabled by ferrous oxide/graphene oxide catalytic membranes via nanoconfinement advanced reduction
Source: Nat Commun. 2024 Nov 7;15:9607. doi: 10.1038/s41467-024-54055-x (PMC11541988; doi:10.1038/s41467-024-54055-x)
Supplement: Supplementary file 4 — Source Data 2 [file 41467_2024_54055_MOESM4_ESM.zip › DFT & MD/structure in MD/the final config/GO-final.pdb]

COMPND    GO 
AUTHOR    GENERATED BY OPEN BABEL 3.1.0
CRYST1   48.497   50.400   13.300  90.00  90.00  90.00 P1          1
ATOM      1  C   MOL A   1       3.750   1.310  11.050  1.00  0.00           C  
ATOM      2  C   MOL A   1       3.450   1.850  12.380  1.00  0.00           C  
ATOM      3  C   MOL A   1       3.790   3.340  12.450  1.00  0.00           C  
ATOM      4  C   MOL A   1       2.680   3.900  11.730  1.00  0.00           C  
ATOM      5  C   MOL A   1       4.270   1.460   0.130  1.00  0.00           C  
ATOM      6  C   MOL A   1       4.990   1.730   1.320  1.00  0.00           C  
ATOM      7  C   MOL A   1       4.960   3.290   1.090  1.00  0.00           C  
ATOM      8  C   MOL A   1       5.160   4.110  13.050  1.00  0.00           C  
ATOM      9  C   MOL A   1       6.330   1.260   1.430  1.00  0.00           C  
ATOM     10  C   MOL A   1       7.650   1.680   1.900  1.00  0.00           C  
ATOM     11  C   MOL A   1       7.680   3.160   1.470  1.00  0.00           C  
ATOM     12  C   MOL A   1       6.440   3.920   0.830  1.00  0.00           C  
ATOM     13  C   MOL A   1       8.980   1.140   1.470  1.00  0.00           C  
ATOM     14  C   MOL A   1      10.140   1.720   1.820  1.00  0.00           C  
ATOM     15  C   MOL A   1      10.110   3.130   1.500  1.00  0.00           C  
ATOM     16  C   MOL A   1       8.870   3.930   1.920  1.00  0.00           C  
ATOM     17  C   MOL A   1      11.380   1.110   1.740  1.00  0.00           C  
ATOM     18  C   MOL A   1      12.370   1.580   0.910  1.00  0.00           C  
ATOM     19  C   MOL A   1      11.850   2.560  13.150  1.00  0.00           C  
ATOM     20  C   MOL A   1      10.760   3.480   0.430  1.00  0.00           C  
ATOM     21  C   MOL A   1      13.670   1.450   1.200  1.00  0.00           C  
ATOM     22  C   MOL A   1      14.730   1.740   0.420  1.00  0.00           C  
ATOM     23  C   MOL A   1      14.400   3.050  12.940  1.00  0.00           C  
ATOM     24  C   MOL A   1      12.900   3.450  12.730  1.00  0.00           C  
ATOM     25  C   MOL A   1      15.960   1.330   0.900  1.00  0.00           C  
ATOM     26  C   MOL A   1      16.920   2.140  13.270  1.00  0.00           C  
ATOM     27  C   MOL A   1      16.490   3.510   0.770  1.00  0.00           C  
ATOM     28  C   MOL A   1      15.210   4.060   0.340  1.00  0.00           C  
ATOM     29  C   MOL A   1      17.660   1.630   1.230  1.00  0.00           C  
ATOM     30  C   MOL A   1      18.680   1.920  13.250  1.00  0.00           C  
ATOM     31  C   MOL A   1      18.850   3.360   0.710  1.00  0.00           C  
ATOM     32  C   MOL A   1      17.650   3.870  12.920  1.00  0.00           C  
ATOM     33  C   MOL A   1      19.970   1.070  12.830  1.00  0.00           C  
ATOM     34  C   MOL A   1      21.260   1.620  12.710  1.00  0.00           C  
ATOM     35  C   MOL A   1      21.260   2.950  12.940  1.00  0.00           C  
ATOM     36  C   MOL A   1      19.980   3.710  12.990  1.00  0.00           C  
ATOM     37  C   MOL A   1      22.440   1.080  12.370  1.00  0.00           C  
ATOM     38  C   MOL A   1      23.700   1.680  12.260  1.00  0.00           C  
ATOM     39  C   MOL A   1      23.670   3.050  12.450  1.00  0.00           C  
ATOM     40  C   MOL A   1      22.540   3.770  13.100  1.00  0.00           C  
ATOM     41  C   MOL A   1      24.690   0.920  11.640  1.00  0.00           C  
ATOM     42  C   MOL A   1      25.860   1.780  11.870  1.00  0.00           C  
ATOM     43  C   MOL A   1      25.970   3.280  12.150  1.00  0.00           C  
ATOM     44  C   MOL A   1      24.720   4.010  12.040  1.00  0.00           C  
ATOM     45  C   MOL A   1      27.300   1.320  11.850  1.00  0.00           C  
ATOM     46  C   MOL A   1      28.300   1.780  12.640  1.00  0.00           C  
ATOM     47  C   MOL A   1      28.140   3.040   0.160  1.00  0.00           C  
ATOM     48  C   MOL A   1      26.900   3.840  13.190  1.00  0.00           C  
ATOM     49  C   MOL A   1      29.630   1.380  12.520  1.00  0.00           C  
ATOM     50  C   MOL A   1      30.800   2.080  12.710  1.00  0.00           C  
ATOM     51  C   MOL A   1      30.500   3.440  12.270  1.00  0.00           C  
ATOM     52  C   MOL A   1      29.280   4.010  12.950  1.00  0.00           C  
ATOM     53  C   MOL A   1      31.690   2.120   0.390  1.00  0.00           C  
ATOM     54  C   MOL A   1      33.050   2.640  13.270  1.00  0.00           C  
ATOM     55  C   MOL A   1      33.000   3.530  11.940  1.00  0.00           C  
ATOM     56  C   MOL A   1      31.680   4.140  11.740  1.00  0.00           C  
ATOM     57  C   MOL A   1      34.190   1.800  12.820  1.00  0.00           C  
ATOM     58  C   MOL A   1      35.420   1.950  12.270  1.00  0.00           C  
ATOM     59  C   MOL A   1      35.350   3.440  12.310  1.00  0.00           C  
ATOM     60  C   MOL A   1      33.990   4.460  12.930  1.00  0.00           C  
ATOM     61  C   MOL A   1      36.520   1.460  12.810  1.00  0.00           C  
ATOM     62  C   MOL A   1      37.410   2.270   0.370  1.00  0.00           C  
ATOM     63  C   MOL A   1      37.460   3.510  12.760  1.00  0.00           C  
ATOM     64  C   MOL A   1      36.290   4.340   0.140  1.00  0.00           C  
ATOM     65  C   MOL A   1      38.840   1.950   1.020  1.00  0.00           C  
ATOM     66  C   MOL A   1      40.220   2.330   0.440  1.00  0.00           C  
ATOM     67  C   MOL A   1      39.850   3.150  12.390  1.00  0.00           C  
ATOM     68  C   MOL A   1      38.810   4.060  12.700  1.00  0.00           C  
ATOM     69  C   MOL A   1      41.020   1.170  13.210  1.00  0.00           C  
ATOM     70  C   MOL A   1      42.060   1.940   0.350  1.00  0.00           C  
ATOM     71  C   MOL A   1      42.520   2.880  12.610  1.00  0.00           C  
ATOM     72  C   MOL A   1      41.230   3.670  12.990  1.00  0.00           C  
ATOM     73  C   MOL A   1      42.970   2.000   1.330  1.00  0.00           C  
ATOM     74  C   MOL A   1      44.110   2.560   1.740  1.00  0.00           C  
ATOM     75  C   MOL A   1      44.580   3.700   0.750  1.00  0.00           C  
ATOM     76  C   MOL A   1      43.750   3.710  12.690  1.00  0.00           C  
ATOM     77  C   MOL A   1      45.090   2.100   2.550  1.00  0.00           C  
ATOM     78  C   MOL A   1      46.390   2.350   2.360  1.00  0.00           C  
ATOM     79  C   MOL A   1      46.880   3.070   1.150  1.00  0.00           C  
ATOM     80  C   MOL A   1      45.990   3.810   0.220  1.00  0.00           C  
ATOM     81  C   MOL A   1       2.330   5.010  11.650  1.00  0.00           C  
ATOM     82  C   MOL A   1       3.130   6.010  12.200  1.00  0.00           C  
ATOM     83  C   MOL A   1       2.520   7.270  12.780  1.00  0.00           C  
ATOM     84  C   MOL A   1       1.720   8.210  12.110  1.00  0.00           C  
ATOM     85  C   MOL A   1       4.060   5.230   0.020  1.00  0.00           C  
ATOM     86  C   MOL A   1       5.510   5.950  13.300  1.00  0.00           C  
ATOM     87  C   MOL A   1       5.170   7.440  13.230  1.00  0.00           C  
ATOM     88  C   MOL A   1       3.730   8.050  13.150  1.00  0.00           C  
ATOM     89  C   MOL A   1       5.930   5.380   1.480  1.00  0.00           C  
ATOM     90  C   MOL A   1       7.270   5.940   0.400  1.00  0.00           C  
ATOM     91  C   MOL A   1       6.940   7.300   1.460  1.00  0.00           C  
ATOM     92  C   MOL A   1       5.930   8.110   0.790  1.00  0.00           C  
ATOM     93  C   MOL A   1       8.650   5.290   1.170  1.00  0.00           C  
ATOM     94  C   MOL A   1       9.510   6.040   0.010  1.00  0.00           C  
ATOM     95  C   MOL A   1       9.590   7.350   0.570  1.00  0.00           C  
ATOM     96  C   MOL A   1       8.230   7.940   0.830  1.00  0.00           C  
ATOM     97  C   MOL A   1      10.590   4.830   0.090  1.00  0.00           C  
ATOM     98  C   MOL A   1      11.720   6.020  13.210  1.00  0.00           C  
ATOM     99  C   MOL A   1      11.610   7.400  12.620  1.00  0.00           C  
ATOM    100  C   MOL A   1      10.520   8.000  12.930  1.00  0.00           C  
ATOM    101  C   MOL A   1      12.600   4.890  12.520  1.00  0.00           C  
ATOM    102  C   MOL A   1      13.860   5.860  12.700  1.00  0.00           C  
ATOM    103  C   MOL A   1      13.990   7.310  12.200  1.00  0.00           C  
ATOM    104  C   MOL A   1      12.700   7.980  11.950  1.00  0.00           C  
ATOM    105  C   MOL A   1      15.140   5.320  13.170  1.00  0.00           C  
ATOM    106  C   MOL A   1      16.460   5.840  12.690  1.00  0.00           C  
ATOM    107  C   MOL A   1      16.470   7.110  12.010  1.00  0.00           C  
ATOM    108  C   MOL A   1      15.180   7.750  11.470  1.00  0.00           C  
ATOM    109  C   MOL A   1      17.670   5.370   0.400  1.00  0.00           C  
ATOM    110  C   MOL A   1      18.820   5.750  12.640  1.00  0.00           C  
ATOM    111  C   MOL A   1      18.650   7.190  12.700  1.00  0.00           C  
ATOM    112  C   MOL A   1      17.320   7.930  12.800  1.00  0.00           C  
ATOM    113  C   MOL A   1      20.040   5.030  12.430  1.00  0.00           C  
ATOM    114  C   MOL A   1      21.130   5.910  12.660  1.00  0.00           C  
ATOM    115  C   MOL A   1      21.330   7.150   0.450  1.00  0.00           C  
ATOM    116  C   MOL A   1      19.850   7.870   0.340  1.00  0.00           C  
ATOM    117  C   MOL A   1      22.630   5.250  12.510  1.00  0.00           C  
ATOM    118  C   MOL A   1      23.520   6.350   0.130  1.00  0.00           C  
ATOM    119  C   MOL A   1      23.860   7.510  12.520  1.00  0.00           C  
ATOM    120  C   MOL A   1      22.030   8.080  12.630  1.00  0.00           C  
ATOM    121  C   MOL A   1      24.770   5.490  12.710  1.00  0.00           C  
ATOM    122  C   MOL A   1      25.750   6.500   0.600  1.00  0.00           C  
ATOM    123  C   MOL A   1      26.010   7.430  12.630  1.00  0.00           C  
ATOM    124  C   MOL A   1      24.700   7.920   0.580  1.00  0.00           C  
ATOM    125  C   MOL A   1      26.830   5.370   0.070  1.00  0.00           C  
ATOM    126  C   MOL A   1      28.250   6.130   0.090  1.00  0.00           C  
ATOM    127  C   MOL A   1      28.240   7.410   0.970  1.00  0.00           C  
ATOM    128  C   MOL A   1      26.570   7.790   0.760  1.00  0.00           C  
ATOM    129  C   MOL A   1      29.400   5.280   0.300  1.00  0.00           C  
ATOM    130  C   MOL A   1      30.420   6.080  13.010  1.00  0.00           C  
ATOM    131  C   MOL A   1      30.810   7.570  13.100  1.00  0.00           C  
ATOM    132  C   MOL A   1      29.110   7.860  12.830  1.00  0.00           C  
ATOM    133  C   MOL A   1      31.740   5.650  12.100  1.00  0.00           C  
ATOM    134  C   MOL A   1      33.150   6.260  12.780  1.00  0.00           C  
ATOM    135  C   MOL A   1      32.680   7.450  11.720  1.00  0.00           C  
ATOM    136  C   MOL A   1      31.540   8.270  12.130  1.00  0.00           C  
ATOM    137  C   MOL A   1      34.170   5.480  11.630  1.00  0.00           C  
ATOM    138  C   MOL A   1      35.420   6.320  11.600  1.00  0.00           C  
ATOM    139  C   MOL A   1      35.250   7.380  12.600  1.00  0.00           C  
ATOM    140  C   MOL A   1      33.870   7.940  12.650  1.00  0.00           C  
ATOM    141  C   MOL A   1      36.530   5.460  12.160  1.00  0.00           C  
ATOM    142  C   MOL A   1      37.500   5.880   0.190  1.00  0.00           C  
ATOM    143  C   MOL A   1      37.770   7.280  12.840  1.00  0.00           C  
ATOM    144  C   MOL A   1      36.460   7.840   0.020  1.00  0.00           C  
ATOM    145  C   MOL A   1      38.840   5.120   0.520  1.00  0.00           C  
ATOM    146  C   MOL A   1      40.230   5.880   0.410  1.00  0.00           C  
ATOM    147  C   MOL A   1      40.310   7.280  13.140  1.00  0.00           C  
ATOM    148  C   MOL A   1      39.030   8.060  13.070  1.00  0.00           C  
ATOM    149  C   MOL A   1      41.480   4.960   0.500  1.00  0.00           C  
ATOM    150  C   MOL A   1      42.800   5.740   0.040  1.00  0.00           C  
ATOM    151  C   MOL A   1      42.720   7.170  12.560  1.00  0.00           C  
ATOM    152  C   MOL A   1      41.490   7.980  12.730  1.00  0.00           C  
ATOM    153  C   MOL A   1      43.950   5.220  12.310  1.00  0.00           C  
ATOM    154  C   MOL A   1      45.270   5.710  11.980  1.00  0.00           C  
ATOM    155  C   MOL A   1      45.190   7.180  12.360  1.00  0.00           C  
ATOM    156  C   MOL A   1      44.060   7.480   0.170  1.00  0.00           C  
ATOM    157  C   MOL A   1      46.280   5.000  12.550  1.00  0.00           C  
ATOM    158  C   MOL A   1      46.990   5.550   0.200  1.00  0.00           C  
ATOM    159  C   MOL A   1      47.050   6.870   0.120  1.00  0.00           C  
ATOM    160  C   MOL A   1      45.670   7.230   0.610  1.00  0.00           C  
ATOM    161  C   MOL A   1       1.500   9.340  11.800  1.00  0.00           C  
ATOM    162  C   MOL A   1       2.450  10.120  12.260  1.00  0.00           C  
ATOM    163  C   MOL A   1       2.170  11.460  12.910  1.00  0.00           C  
ATOM    164  C   MOL A   1       1.320  11.880   0.640  1.00  0.00           C  
ATOM    165  C   MOL A   1       3.740   9.520  12.810  1.00  0.00           C  
ATOM    166  C   MOL A   1       4.830  10.260  13.240  1.00  0.00           C  
ATOM    167  C   MOL A   1       4.800  11.740  13.100  1.00  0.00           C  
ATOM    168  C   MOL A   1       3.440  12.310   0.040  1.00  0.00           C  
ATOM    169  C   MOL A   1       5.880   9.620   0.820  1.00  0.00           C  
ATOM    170  C   MOL A   1       7.240  10.190   0.470  1.00  0.00           C  
ATOM    171  C   MOL A   1       7.250  11.690   0.760  1.00  0.00           C  
ATOM    172  C   MOL A   1       5.860  12.220   0.800  1.00  0.00           C  
ATOM    173  C   MOL A   1       8.370   9.380   0.640  1.00  0.00           C  
ATOM    174  C   MOL A   1       9.330   9.990  13.280  1.00  0.00           C  
ATOM    175  C   MOL A   1       9.500  11.470   0.170  1.00  0.00           C  
ATOM    176  C   MOL A   1       8.220  12.220  12.850  1.00  0.00           C  
ATOM    177  C   MOL A   1      10.320   9.360  12.340  1.00  0.00           C  
ATOM    178  C   MOL A   1      11.360  10.240  11.680  1.00  0.00           C  
ATOM    179  C   MOL A   1      11.410  11.500  12.550  1.00  0.00           C  
ATOM    180  C   MOL A   1      10.310  12.690  12.470  1.00  0.00           C  
ATOM    181  C   MOL A   1      12.600   9.400  11.450  1.00  0.00           C  
ATOM    182  C   MOL A   1      13.920  10.140  11.210  1.00  0.00           C  
ATOM    183  C   MOL A   1      13.900  11.700  11.420  1.00  0.00           C  
ATOM    184  C   MOL A   1      12.700  12.330  12.220  1.00  0.00           C  
ATOM    185  C   MOL A   1      15.230   9.330  11.260  1.00  0.00           C  
ATOM    186  C   MOL A   1      16.590  10.100  11.360  1.00  0.00           C  
ATOM    187  C   MOL A   1      16.410  11.440  12.040  1.00  0.00           C  
ATOM    188  C   MOL A   1      15.240  12.100  12.190  1.00  0.00           C  
ATOM    189  C   MOL A   1      17.600   9.230  12.170  1.00  0.00           C  
ATOM    190  C   MOL A   1      18.720   9.850  12.580  1.00  0.00           C  
ATOM    191  C   MOL A   1      18.830  11.340  12.310  1.00  0.00           C  
ATOM    192  C   MOL A   1      17.580  11.850  12.950  1.00  0.00           C  
ATOM    193  C   MOL A   1      19.680   9.330   0.140  1.00  0.00           C  
ATOM    194  C   MOL A   1      20.940  10.090   0.160  1.00  0.00           C  
ATOM    195  C   MOL A   1      21.300  11.400  12.540  1.00  0.00           C  
ATOM    196  C   MOL A   1      19.840  11.870   0.060  1.00  0.00           C  
ATOM    197  C   MOL A   1      22.420   9.690  12.860  1.00  0.00           C  
ATOM    198  C   MOL A   1      23.140   9.720   1.050  1.00  0.00           C  
ATOM    199  C   MOL A   1      23.420  11.130   0.360  1.00  0.00           C  
ATOM    200  C   MOL A   1      22.640  12.060  12.740  1.00  0.00           C  
ATOM    201  C   MOL A   1      24.520   9.170   1.250  1.00  0.00           C  
ATOM    202  C   MOL A   1      25.790   9.820   0.890  1.00  0.00           C  
ATOM    203  C   MOL A   1      25.770  11.270   0.970  1.00  0.00           C  
ATOM    204  C   MOL A   1      24.610  11.850   0.790  1.00  0.00           C  
ATOM    205  C   MOL A   1      26.950   9.280   0.030  1.00  0.00           C  
ATOM    206  C   MOL A   1      28.030  10.180  12.680  1.00  0.00           C  
ATOM    207  C   MOL A   1      28.300  11.700  13.130  1.00  0.00           C  
ATOM    208  C   MOL A   1      27.130  12.080   0.930  1.00  0.00           C  
ATOM    209  C   MOL A   1      29.200   9.370  12.360  1.00  0.00           C  
ATOM    210  C   MOL A   1      30.420  10.190  12.910  1.00  0.00           C  
ATOM    211  C   MOL A   1      30.460  11.710  12.950  1.00  0.00           C  
ATOM    212  C   MOL A   1      29.530  12.190   0.940  1.00  0.00           C  
ATOM    213  C   MOL A   1      31.610   9.720  12.250  1.00  0.00           C  
ATOM    214  C   MOL A   1      32.920  10.150  13.080  1.00  0.00           C  
ATOM    215  C   MOL A   1      33.020  11.580  13.280  1.00  0.00           C  
ATOM    216  C   MOL A   1      31.850  12.350  13.070  1.00  0.00           C  
ATOM    217  C   MOL A   1      33.950   9.300  13.240  1.00  0.00           C  
ATOM    218  C   MOL A   1      35.200   9.800   0.720  1.00  0.00           C  
ATOM    219  C   MOL A   1      35.390  11.310   0.650  1.00  0.00           C  
ATOM    220  C   MOL A   1      34.210  12.140   0.270  1.00  0.00           C  
ATOM    221  C   MOL A   1      36.570   9.220   0.470  1.00  0.00           C  
ATOM    222  C   MOL A   1      37.770   9.850   0.660  1.00  0.00           C  
ATOM    223  C   MOL A   1      37.920  11.190   0.800  1.00  0.00           C  
ATOM    224  C   MOL A   1      36.750  12.000   0.780  1.00  0.00           C  
ATOM    225  C   MOL A   1      38.970   9.080   0.860  1.00  0.00           C  
ATOM    226  C   MOL A   1      40.250   9.860   0.910  1.00  0.00           C  
ATOM    227  C   MOL A   1      40.630  11.240   0.460  1.00  0.00           C  
ATOM    228  C   MOL A   1      39.290  11.760   1.120  1.00  0.00           C  
ATOM    229  C   MOL A   1      41.530   9.300   0.130  1.00  0.00           C  
ATOM    230  C   MOL A   1      42.860   9.680   0.720  1.00  0.00           C  
ATOM    231  C   MOL A   1      43.110  11.180   0.750  1.00  0.00           C  
ATOM    232  C   MOL A   1      41.890  11.980   0.840  1.00  0.00           C  
ATOM    233  C   MOL A   1      43.920   8.860   0.930  1.00  0.00           C  
ATOM    234  C   MOL A   1      45.280   9.570   1.060  1.00  0.00           C  
ATOM    235  C   MOL A   1      45.100  11.010   0.360  1.00  0.00           C  
ATOM    236  C   MOL A   1      44.000  11.840  13.050  1.00  0.00           C  
ATOM    237  C   MOL A   1      46.450   8.670   0.490  1.00  0.00           C  
ATOM    238  C   MOL A   1      47.130   9.650  13.030  1.00  0.00           C  
ATOM    239  C   MOL A   1      47.010  10.730  12.550  1.00  0.00           C  
ATOM    240  C   MOL A   1      46.000  11.650  12.520  1.00  0.00           C  
ATOM    241  C   MOL A   1       1.290  12.830   1.330  1.00  0.00           C  
ATOM    242  C   MOL A   1       2.190  13.890   1.780  1.00  0.00           C  
ATOM    243  C   MOL A   1       1.940  15.430   1.470  1.00  0.00           C  
ATOM    244  C   MOL A   1       0.840  15.940   0.770  1.00  0.00           C  
ATOM    245  C   MOL A   1       3.430  13.510   1.000  1.00  0.00           C  
ATOM    246  C   MOL A   1       4.530  14.160   1.290  1.00  0.00           C  
ATOM    247  C   MOL A   1       4.500  15.540   1.570  1.00  0.00           C  
ATOM    248  C   MOL A   1       3.200  16.300   1.410  1.00  0.00           C  
ATOM    249  C   MOL A   1       5.870  13.580   1.030  1.00  0.00           C  
ATOM    250  C   MOL A   1       6.820  14.330   0.200  1.00  0.00           C  
ATOM    251  C   MOL A   1       6.580  15.770   0.030  1.00  0.00           C  
ATOM    252  C   MOL A   1       5.710  16.340   1.220  1.00  0.00           C  
ATOM    253  C   MOL A   1       8.030  13.660  12.640  1.00  0.00           C  
ATOM    254  C   MOL A   1       9.190  14.400  13.220  1.00  0.00           C  
ATOM    255  C   MOL A   1       9.230  15.730  12.630  1.00  0.00           C  
ATOM    256  C   MOL A   1       7.930  16.560  13.000  1.00  0.00           C  
ATOM    257  C   MOL A   1      10.370  13.670   0.510  1.00  0.00           C  
ATOM    258  C   MOL A   1      11.820  13.990   0.040  1.00  0.00           C  
ATOM    259  C   MOL A   1      11.590  15.510   0.070  1.00  0.00           C  
ATOM    260  C   MOL A   1      10.390  16.430  13.170  1.00  0.00           C  
ATOM    261  C   MOL A   1      13.050  13.180   0.110  1.00  0.00           C  
ATOM    262  C   MOL A   1      14.210  13.970  13.120  1.00  0.00           C  
ATOM    263  C   MOL A   1      14.250  15.370   0.130  1.00  0.00           C  
ATOM    264  C   MOL A   1      12.950  16.120  12.990  1.00  0.00           C  
ATOM    265  C   MOL A   1      15.290  13.290  12.900  1.00  0.00           C  
ATOM    266  C   MOL A   1      16.510  13.900   0.040  1.00  0.00           C  
ATOM    267  C   MOL A   1      16.340  15.250   0.550  1.00  0.00           C  
ATOM    268  C   MOL A   1      15.370  16.390   0.120  1.00  0.00           C  
ATOM    269  C   MOL A   1      17.650  13.270   0.040  1.00  0.00           C  
ATOM    270  C   MOL A   1      18.990  13.910   0.010  1.00  0.00           C  
ATOM    271  C   MOL A   1      19.000  15.390   0.420  1.00  0.00           C  
ATOM    272  C   MOL A   1      17.690  16.080   0.830  1.00  0.00           C  
ATOM    273  C   MOL A   1      20.180  13.230  12.430  1.00  0.00           C  
ATOM    274  C   MOL A   1      21.340  14.060  12.760  1.00  0.00           C  
ATOM    275  C   MOL A   1      21.250  15.450  12.380  1.00  0.00           C  
ATOM    276  C   MOL A   1      19.960  16.210  12.800  1.00  0.00           C  
ATOM    277  C   MOL A   1      22.360  13.440  13.280  1.00  0.00           C  
ATOM    278  C   MOL A   1      23.440  14.100   0.670  1.00  0.00           C  
ATOM    279  C   MOL A   1      23.540  15.570   0.340  1.00  0.00           C  
ATOM    280  C   MOL A   1      22.440  16.210  12.860  1.00  0.00           C  
ATOM    281  C   MOL A   1      24.590  13.280   1.160  1.00  0.00           C  
ATOM    282  C   MOL A   1      25.850  13.820   0.470  1.00  0.00           C  
ATOM    283  C   MOL A   1      26.130  15.380   0.440  1.00  0.00           C  
ATOM    284  C   MOL A   1      24.850  16.230   0.310  1.00  0.00           C  
ATOM    285  C   MOL A   1      27.390  13.640   0.790  1.00  0.00           C  
ATOM    286  C   MOL A   1      28.620  14.350   0.680  1.00  0.00           C  
ATOM    287  C   MOL A   1      28.560  15.710   0.740  1.00  0.00           C  
ATOM    288  C   MOL A   1      27.230  16.410   0.730  1.00  0.00           C  
ATOM    289  C   MOL A   1      29.690  13.650   1.180  1.00  0.00           C  
ATOM    290  C   MOL A   1      30.910  14.360   0.920  1.00  0.00           C  
ATOM    291  C   MOL A   1      30.920  15.660   1.100  1.00  0.00           C  
ATOM    292  C   MOL A   1      29.670  16.430   1.360  1.00  0.00           C  
ATOM    293  C   MOL A   1      31.950  13.830  13.280  1.00  0.00           C  
ATOM    294  C   MOL A   1      33.210  14.520   0.220  1.00  0.00           C  
ATOM    295  C   MOL A   1      33.310  15.840   0.900  1.00  0.00           C  
ATOM    296  C   MOL A   1      32.160  16.240   1.650  1.00  0.00           C  
ATOM    297  C   MOL A   1      34.350  13.610   0.630  1.00  0.00           C  
ATOM    298  C   MOL A   1      35.630  14.310   0.190  1.00  0.00           C  
ATOM    299  C   MOL A   1      35.650  15.760   0.610  1.00  0.00           C  
ATOM    300  C   MOL A   1      34.470  16.400   1.160  1.00  0.00           C  
ATOM    301  C   MOL A   1      36.950  13.420   0.200  1.00  0.00           C  
ATOM    302  C   MOL A   1      38.030  14.040   1.080  1.00  0.00           C  
ATOM    303  C   MOL A   1      38.190  15.490   1.060  1.00  0.00           C  
ATOM    304  C   MOL A   1      36.870  16.240   1.310  1.00  0.00           C  
ATOM    305  C   MOL A   1      39.300  13.260   1.370  1.00  0.00           C  
ATOM    306  C   MOL A   1      40.560  14.010   0.730  1.00  0.00           C  
ATOM    307  C   MOL A   1      40.510  15.290   0.220  1.00  0.00           C  
ATOM    308  C   MOL A   1      39.310  16.110   0.410  1.00  0.00           C  
ATOM    309  C   MOL A   1      41.920  13.430   1.000  1.00  0.00           C  
ATOM    310  C   MOL A   1      42.890  14.010   0.060  1.00  0.00           C  
ATOM    311  C   MOL A   1      43.020  15.460  13.240  1.00  0.00           C  
ATOM    312  C   MOL A   1      41.640  16.040  13.030  1.00  0.00           C  
ATOM    313  C   MOL A   1      43.810  13.260  12.680  1.00  0.00           C  
ATOM    314  C   MOL A   1      44.920  13.770  11.780  1.00  0.00           C  
ATOM    315  C   MOL A   1      45.060  15.290  11.870  1.00  0.00           C  
ATOM    316  C   MOL A   1      44.200  16.150  12.660  1.00  0.00           C  
ATOM    317  C   MOL A   1      46.200  13.150  12.250  1.00  0.00           C  
ATOM    318  C   MOL A   1      47.260  13.920  12.110  1.00  0.00           C  
ATOM    319  C   MOL A   1      47.380  15.240  12.010  1.00  0.00           C  
ATOM    320  C   MOL A   1      46.350  15.930  11.340  1.00  0.00           C  
ATOM    321  C   MOL A   1       0.910  17.310   0.370  1.00  0.00           C  
ATOM    322  C   MOL A   1       1.870  18.150   0.640  1.00  0.00           C  
ATOM    323  C   MOL A   1       2.280  19.550   0.140  1.00  0.00           C  
ATOM    324  C   MOL A   1       1.170  20.080   1.080  1.00  0.00           C  
ATOM    325  C   MOL A   1       3.170  17.540   0.880  1.00  0.00           C  
ATOM    326  C   MOL A   1       4.260  18.250   0.670  1.00  0.00           C  
ATOM    327  C   MOL A   1       4.190  19.790   0.330  1.00  0.00           C  
ATOM    328  C   MOL A   1       2.990  20.680   0.870  1.00  0.00           C  
ATOM    329  C   MOL A   1       5.580  17.780   1.160  1.00  0.00           C  
ATOM    330  C   MOL A   1       6.590  18.530   0.330  1.00  0.00           C  
ATOM    331  C   MOL A   1       6.790  19.890   0.880  1.00  0.00           C  
ATOM    332  C   MOL A   1       5.490  20.550   0.360  1.00  0.00           C  
ATOM    333  C   MOL A   1       7.680  18.120  12.600  1.00  0.00           C  
ATOM    334  C   MOL A   1       8.940  18.450   0.290  1.00  0.00           C  
ATOM    335  C   MOL A   1       9.370  19.840  12.740  1.00  0.00           C  
ATOM    336  C   MOL A   1       8.110  20.420   0.230  1.00  0.00           C  
ATOM    337  C   MOL A   1      10.330  17.900  12.990  1.00  0.00           C  
ATOM    338  C   MOL A   1      11.690  18.580  12.920  1.00  0.00           C  
ATOM    339  C   MOL A   1      11.930  20.110  12.920  1.00  0.00           C  
ATOM    340  C   MOL A   1      10.590  20.780  13.010  1.00  0.00           C  
ATOM    341  C   MOL A   1      12.960  17.690  13.220  1.00  0.00           C  
ATOM    342  C   MOL A   1      13.990  18.240   0.620  1.00  0.00           C  
ATOM    343  C   MOL A   1      13.930  19.670   1.270  1.00  0.00           C  
ATOM    344  C   MOL A   1      12.780  20.490   0.790  1.00  0.00           C  
ATOM    345  C   MOL A   1      15.160  17.600   0.760  1.00  0.00           C  
ATOM    346  C   MOL A   1      16.430  18.110   1.240  1.00  0.00           C  
ATOM    347  C   MOL A   1      16.440  19.650   1.290  1.00  0.00           C  
ATOM    348  C   MOL A   1      15.280  20.380   1.040  1.00  0.00           C  
ATOM    349  C   MOL A   1      17.530  17.550   0.270  1.00  0.00           C  
ATOM    350  C   MOL A   1      18.700  18.460  13.170  1.00  0.00           C  
ATOM    351  C   MOL A   1      19.040  19.490   1.030  1.00  0.00           C  
ATOM    352  C   MOL A   1      17.780  20.380   1.390  1.00  0.00           C  
ATOM    353  C   MOL A   1      19.930  17.770  12.750  1.00  0.00           C  
ATOM    354  C   MOL A   1      21.180  18.420  13.140  1.00  0.00           C  
ATOM    355  C   MOL A   1      21.560  19.480   1.010  1.00  0.00           C  
ATOM    356  C   MOL A   1      20.250  20.170   0.360  1.00  0.00           C  
ATOM    357  C   MOL A   1      22.390  17.630  12.550  1.00  0.00           C  
ATOM    358  C   MOL A   1      23.730  18.260  12.980  1.00  0.00           C  
ATOM    359  C   MOL A   1      23.780  19.590  13.070  1.00  0.00           C  
ATOM    360  C   MOL A   1      22.790  20.210   0.480  1.00  0.00           C  
ATOM    361  C   MOL A   1      24.920  17.400  12.750  1.00  0.00           C  
ATOM    362  C   MOL A   1      26.160  18.110  12.340  1.00  0.00           C  
ATOM    363  C   MOL A   1      26.060  19.630  11.960  1.00  0.00           C  
ATOM    364  C   MOL A   1      24.820  20.350  12.320  1.00  0.00           C  
ATOM    365  C   MOL A   1      27.460  17.630  12.970  1.00  0.00           C  
ATOM    366  C   MOL A   1      28.650  18.340  13.030  1.00  0.00           C  
ATOM    367  C   MOL A   1      28.660  19.840  12.730  1.00  0.00           C  
ATOM    368  C   MOL A   1      27.220  20.400  12.550  1.00  0.00           C  
ATOM    369  C   MOL A   1      29.770  17.890   0.740  1.00  0.00           C  
ATOM    370  C   MOL A   1      31.220  18.440   0.880  1.00  0.00           C  
ATOM    371  C   MOL A   1      30.560  19.850   1.110  1.00  0.00           C  
ATOM    372  C   MOL A   1      29.390  20.520   0.500  1.00  0.00           C  
ATOM    373  C   MOL A   1      32.140  17.720   1.670  1.00  0.00           C  
ATOM    374  C   MOL A   1      33.250  18.480   2.280  1.00  0.00           C  
ATOM    375  C   MOL A   1      33.040  19.860   1.670  1.00  0.00           C  
ATOM    376  C   MOL A   1      32.020  20.360   0.460  1.00  0.00           C  
ATOM    377  C   MOL A   1      34.560  17.780   1.810  1.00  0.00           C  
ATOM    378  C   MOL A   1      35.820  18.530   1.350  1.00  0.00           C  
ATOM    379  C   MOL A   1      35.690  19.980   1.060  1.00  0.00           C  
ATOM    380  C   MOL A   1      34.250  20.480   0.770  1.00  0.00           C  
ATOM    381  C   MOL A   1      36.860  17.670   0.810  1.00  0.00           C  
ATOM    382  C   MOL A   1      37.780  17.990  12.940  1.00  0.00           C  
ATOM    383  C   MOL A   1      37.740  19.480  12.610  1.00  0.00           C  
ATOM    384  C   MOL A   1      36.910  20.450   0.280  1.00  0.00           C  
ATOM    385  C   MOL A   1      39.140  17.410  13.120  1.00  0.00           C  
ATOM    386  C   MOL A   1      40.260  18.040  12.720  1.00  0.00           C  
ATOM    387  C   MOL A   1      40.230  19.410  12.210  1.00  0.00           C  
ATOM    388  C   MOL A   1      39.040  20.280  12.600  1.00  0.00           C  
ATOM    389  C   MOL A   1      41.620  17.460  12.780  1.00  0.00           C  
ATOM    390  C   MOL A   1      42.680  18.080  11.900  1.00  0.00           C  
ATOM    391  C   MOL A   1      42.720  19.500  12.320  1.00  0.00           C  
ATOM    392  C   MOL A   1      41.490  20.150  12.530  1.00  0.00           C  
ATOM    393  C   MOL A   1      43.990  17.500  12.110  1.00  0.00           C  
ATOM    394  C   MOL A   1      45.140  18.210  11.360  1.00  0.00           C  
ATOM    395  C   MOL A   1      45.150  19.710  11.550  1.00  0.00           C  
ATOM    396  C   MOL A   1      43.900  20.180  12.430  1.00  0.00           C  
ATOM    397  C   MOL A   1      46.480  17.470  11.300  1.00  0.00           C  
ATOM    398  C   MOL A   1      47.560  18.180  11.600  1.00  0.00           C  
ATOM    399  C   MOL A   1      47.510  19.420  12.060  1.00  0.00           C  
ATOM    400  C   MOL A   1      46.460  20.230  11.940  1.00  0.00           C  
ATOM    401  C   MOL A   1       0.810  21.340   1.160  1.00  0.00           C  
ATOM    402  C   MOL A   1       2.030  22.180   0.600  1.00  0.00           C  
ATOM    403  C   MOL A   1       2.150  23.580   1.100  1.00  0.00           C  
ATOM    404  C   MOL A   1       1.230  24.380   1.620  1.00  0.00           C  
ATOM    405  C   MOL A   1       3.160  21.550  12.870  1.00  0.00           C  
ATOM    406  C   MOL A   1       4.430  22.410  12.380  1.00  0.00           C  
ATOM    407  C   MOL A   1       4.530  23.900  12.880  1.00  0.00           C  
ATOM    408  C   MOL A   1       3.430  24.310   0.620  1.00  0.00           C  
ATOM    409  C   MOL A   1       5.580  21.740  13.120  1.00  0.00           C  
ATOM    410  C   MOL A   1       6.760  22.540   0.120  1.00  0.00           C  
ATOM    411  C   MOL A   1       6.410  23.900  12.670  1.00  0.00           C  
ATOM    412  C   MOL A   1       5.650  24.470   0.700  1.00  0.00           C  
ATOM    413  C   MOL A   1       8.060  21.850   0.400  1.00  0.00           C  
ATOM    414  C   MOL A   1       9.150  22.490   0.710  1.00  0.00           C  
ATOM    415  C   MOL A   1       9.160  23.780   0.230  1.00  0.00           C  
ATOM    416  C   MOL A   1       7.770  24.330   0.040  1.00  0.00           C  
ATOM    417  C   MOL A   1      10.410  21.730   0.850  1.00  0.00           C  
ATOM    418  C   MOL A   1      11.550  22.670   0.930  1.00  0.00           C  
ATOM    419  C   MOL A   1      11.590  24.030   0.400  1.00  0.00           C  
ATOM    420  C   MOL A   1      10.250  24.510  13.220  1.00  0.00           C  
ATOM    421  C   MOL A   1      12.810  22.000   1.010  1.00  0.00           C  
ATOM    422  C   MOL A   1      14.140  22.560   0.690  1.00  0.00           C  
ATOM    423  C   MOL A   1      14.050  23.780  13.040  1.00  0.00           C  
ATOM    424  C   MOL A   1      12.790  24.580  13.020  1.00  0.00           C  
ATOM    425  C   MOL A   1      15.280  21.690   0.620  1.00  0.00           C  
ATOM    426  C   MOL A   1      16.520  22.460   0.360  1.00  0.00           C  
ATOM    427  C   MOL A   1      16.510  23.730  12.860  1.00  0.00           C  
ATOM    428  C   MOL A   1      15.220  24.160  12.170  1.00  0.00           C  
ATOM    429  C   MOL A   1      17.780  21.720   0.560  1.00  0.00           C  
ATOM    430  C   MOL A   1      19.040  22.600   0.610  1.00  0.00           C  
ATOM    431  C   MOL A   1      19.010  23.650  12.800  1.00  0.00           C  
ATOM    432  C   MOL A   1      17.770  24.290  12.150  1.00  0.00           C  
ATOM    433  C   MOL A   1      20.260  21.680   0.440  1.00  0.00           C  
ATOM    434  C   MOL A   1      21.480  22.400   0.900  1.00  0.00           C  
ATOM    435  C   MOL A   1      21.420  23.760   0.200  1.00  0.00           C  
ATOM    436  C   MOL A   1      20.320  24.350  12.640  1.00  0.00           C  
ATOM    437  C   MOL A   1      22.770  21.740   0.500  1.00  0.00           C  
ATOM    438  C   MOL A   1      23.750  22.510  12.800  1.00  0.00           C  
ATOM    439  C   MOL A   1      23.940  23.580   0.540  1.00  0.00           C  
ATOM    440  C   MOL A   1      22.710  24.350  13.270  1.00  0.00           C  
ATOM    441  C   MOL A   1      24.910  21.870  12.270  1.00  0.00           C  
ATOM    442  C   MOL A   1      26.270  22.480  12.660  1.00  0.00           C  
ATOM    443  C   MOL A   1      26.250  23.890  13.280  1.00  0.00           C  
ATOM    444  C   MOL A   1      25.250  24.360   0.740  1.00  0.00           C  
ATOM    445  C   MOL A   1      27.440  21.870  11.820  1.00  0.00           C  
ATOM    446  C   MOL A   1      29.060  22.570  12.230  1.00  0.00           C  
ATOM    447  C   MOL A   1      28.610  23.990  12.820  1.00  0.00           C  
ATOM    448  C   MOL A   1      27.240  24.730  12.620  1.00  0.00           C  
ATOM    449  C   MOL A   1      29.480  21.960   0.290  1.00  0.00           C  
ATOM    450  C   MOL A   1      30.780  22.450   0.270  1.00  0.00           C  
ATOM    451  C   MOL A   1      30.730  23.810  13.300  1.00  0.00           C  
ATOM    452  C   MOL A   1      29.980  24.710  12.210  1.00  0.00           C  
ATOM    453  C   MOL A   1      31.890  21.740  13.260  1.00  0.00           C  
ATOM    454  C   MOL A   1      33.150  22.390  13.100  1.00  0.00           C  
ATOM    455  C   MOL A   1      33.300  23.700   0.010  1.00  0.00           C  
ATOM    456  C   MOL A   1      32.060  24.540  13.170  1.00  0.00           C  
ATOM    457  C   MOL A   1      34.240  21.450  12.820  1.00  0.00           C  
ATOM    458  C   MOL A   1      35.520  22.300  12.590  1.00  0.00           C  
ATOM    459  C   MOL A   1      35.560  23.810  12.740  1.00  0.00           C  
ATOM    460  C   MOL A   1      34.580  24.320   0.560  1.00  0.00           C  
ATOM    461  C   MOL A   1      36.760  21.540  12.510  1.00  0.00           C  
ATOM    462  C   MOL A   1      37.950  22.390  12.280  1.00  0.00           C  
ATOM    463  C   MOL A   1      38.030  23.690  12.520  1.00  0.00           C  
ATOM    464  C   MOL A   1      36.930  24.420  12.750  1.00  0.00           C  
ATOM    465  C   MOL A   1      39.190  21.670  11.980  1.00  0.00           C  
ATOM    466  C   MOL A   1      40.460  22.210  12.680  1.00  0.00           C  
ATOM    467  C   MOL A   1      40.530  23.660  13.030  1.00  0.00           C  
ATOM    468  C   MOL A   1      39.320  24.350  12.450  1.00  0.00           C  
ATOM    469  C   MOL A   1      41.510  21.420  12.920  1.00  0.00           C  
ATOM    470  C   MOL A   1      42.670  21.980   0.370  1.00  0.00           C  
ATOM    471  C   MOL A   1      42.580  23.500   0.370  1.00  0.00           C  
ATOM    472  C   MOL A   1      41.690  24.670  12.800  1.00  0.00           C  
ATOM    473  C   MOL A   1      43.900  21.610  12.820  1.00  0.00           C  
ATOM    474  C   MOL A   1      45.130  22.460  12.450  1.00  0.00           C  
ATOM    475  C   MOL A   1      44.670  23.590   0.290  1.00  0.00           C  
ATOM    476  C   MOL A   1      43.590  24.440  12.700  1.00  0.00           C  
ATOM    477  C   MOL A   1      46.360  21.450  12.710  1.00  0.00           C  
ATOM    478  C   MOL A   1      47.430  22.390  12.720  1.00  0.00           C  
ATOM    479  C   MOL A   1      47.320  23.520  12.970  1.00  0.00           C  
ATOM    480  C   MOL A   1      46.150  24.420   0.000  1.00  0.00           C  
ATOM    481  C   MOL A   1       1.380  25.660   1.230  1.00  0.00           C  
ATOM    482  C   MOL A   1       2.020  26.500   0.450  1.00  0.00           C  
ATOM    483  C   MOL A   1       1.730  27.960   0.140  1.00  0.00           C  
ATOM    484  C   MOL A   1       0.960  28.390  12.460  1.00  0.00           C  
ATOM    485  C   MOL A   1       3.320  25.810   0.180  1.00  0.00           C  
ATOM    486  C   MOL A   1       4.430  26.560   0.620  1.00  0.00           C  
ATOM    487  C   MOL A   1       4.380  27.990   0.400  1.00  0.00           C  
ATOM    488  C   MOL A   1       3.080  28.800   0.490  1.00  0.00           C  
ATOM    489  C   MOL A   1       5.630  25.930   0.570  1.00  0.00           C  
ATOM    490  C   MOL A   1       6.630  26.530  13.250  1.00  0.00           C  
ATOM    491  C   MOL A   1       6.640  27.970  12.850  1.00  0.00           C  
ATOM    492  C   MOL A   1       5.690  28.560   0.470  1.00  0.00           C  
ATOM    493  C   MOL A   1       7.690  25.740  12.670  1.00  0.00           C  
ATOM    494  C   MOL A   1       8.920  26.500  12.160  1.00  0.00           C  
ATOM    495  C   MOL A   1       9.230  27.890  12.710  1.00  0.00           C  
ATOM    496  C   MOL A   1       7.950  28.630  12.950  1.00  0.00           C  
ATOM    497  C   MOL A   1      10.170  25.700  12.220  1.00  0.00           C  
ATOM    498  C   MOL A   1      11.430  26.440  11.940  1.00  0.00           C  
ATOM    499  C   MOL A   1      11.400  27.820  12.250  1.00  0.00           C  
ATOM    500  C   MOL A   1      10.570  28.480   0.120  1.00  0.00           C  
ATOM    501  C   MOL A   1      12.660  25.570  11.860  1.00  0.00           C  
ATOM    502  C   MOL A   1      13.980  26.370  11.850  1.00  0.00           C  
ATOM    503  C   MOL A   1      13.930  27.880  11.890  1.00  0.00           C  
ATOM    504  C   MOL A   1      12.740  28.490  12.740  1.00  0.00           C  
ATOM    505  C   MOL A   1      15.100  25.700  11.820  1.00  0.00           C  
ATOM    506  C   MOL A   1      16.350  26.460  11.580  1.00  0.00           C  
ATOM    507  C   MOL A   1      16.970  27.900  11.990  1.00  0.00           C  
ATOM    508  C   MOL A   1      15.470  28.470  11.990  1.00  0.00           C  
ATOM    509  C   MOL A   1      17.790  25.900  11.990  1.00  0.00           C  
ATOM    510  C   MOL A   1      19.180  26.610  12.300  1.00  0.00           C  
ATOM    511  C   MOL A   1      19.320  27.930  12.130  1.00  0.00           C  
ATOM    512  C   MOL A   1      18.170  28.770  11.740  1.00  0.00           C  
ATOM    513  C   MOL A   1      20.420  25.780  12.220  1.00  0.00           C  
ATOM    514  C   MOL A   1      21.680  26.490  12.800  1.00  0.00           C  
ATOM    515  C   MOL A   1      21.710  27.820  12.830  1.00  0.00           C  
ATOM    516  C   MOL A   1      20.660  28.700  12.570  1.00  0.00           C  
ATOM    517  C   MOL A   1      22.770  25.800  13.260  1.00  0.00           C  
ATOM    518  C   MOL A   1      23.790  26.380   0.890  1.00  0.00           C  
ATOM    519  C   MOL A   1      24.140  27.820   0.410  1.00  0.00           C  
ATOM    520  C   MOL A   1      23.030  28.570  12.830  1.00  0.00           C  
ATOM    521  C   MOL A   1      25.160  25.650   1.130  1.00  0.00           C  
ATOM    522  C   MOL A   1      26.320  26.550   1.190  1.00  0.00           C  
ATOM    523  C   MOL A   1      26.180  27.670  13.270  1.00  0.00           C  
ATOM    524  C   MOL A   1      25.270  28.820   0.900  1.00  0.00           C  
ATOM    525  C   MOL A   1      27.280  26.140  13.170  1.00  0.00           C  
ATOM    526  C   MOL A   1      28.570  26.960  12.610  1.00  0.00           C  
ATOM    527  C   MOL A   1      28.620  28.230   0.160  1.00  0.00           C  
ATOM    528  C   MOL A   1      27.300  28.640   0.590  1.00  0.00           C  
ATOM    529  C   MOL A   1      29.860  26.180  12.460  1.00  0.00           C  
ATOM    530  C   MOL A   1      30.930  26.570   0.170  1.00  0.00           C  
ATOM    531  C   MOL A   1      30.900  27.870   0.900  1.00  0.00           C  
ATOM    532  C   MOL A   1      29.660  28.650   1.230  1.00  0.00           C  
ATOM    533  C   MOL A   1      32.210  25.970  13.300  1.00  0.00           C  
ATOM    534  C   MOL A   1      33.300  26.390   0.960  1.00  0.00           C  
ATOM    535  C   MOL A   1      33.350  27.780   0.560  1.00  0.00           C  
ATOM    536  C   MOL A   1      32.250  28.610   1.160  1.00  0.00           C  
ATOM    537  C   MOL A   1      34.620  25.840   0.740  1.00  0.00           C  
ATOM    538  C   MOL A   1      35.810  26.590   0.150  1.00  0.00           C  
ATOM    539  C   MOL A   1      36.110  27.910   1.050  1.00  0.00           C  
ATOM    540  C   MOL A   1      34.740  28.310   0.290  1.00  0.00           C  
ATOM    541  C   MOL A   1      37.110  25.730   0.060  1.00  0.00           C  
ATOM    542  C   MOL A   1      38.270  26.540  12.750  1.00  0.00           C  
ATOM    543  C   MOL A   1      38.330  27.870  13.130  1.00  0.00           C  
ATOM    544  C   MOL A   1      37.340  28.680   0.660  1.00  0.00           C  
ATOM    545  C   MOL A   1      39.440  25.810  12.250  1.00  0.00           C  
ATOM    546  C   MOL A   1      40.750  26.210  12.910  1.00  0.00           C  
ATOM    547  C   MOL A   1      40.760  27.810  12.670  1.00  0.00           C  
ATOM    548  C   MOL A   1      39.470  28.600  12.850  1.00  0.00           C  
ATOM    549  C   MOL A   1      41.640  25.400   0.930  1.00  0.00           C  
ATOM    550  C   MOL A   1      42.540  26.230  13.140  1.00  0.00           C  
ATOM    551  C   MOL A   1      42.670  27.530   0.760  1.00  0.00           C  
ATOM    552  C   MOL A   1      41.520  28.330   0.560  1.00  0.00           C  
ATOM    553  C   MOL A   1      43.670  25.430   0.720  1.00  0.00           C  
ATOM    554  C   MOL A   1      44.890  26.410   0.230  1.00  0.00           C  
ATOM    555  C   MOL A   1      44.930  27.850   0.400  1.00  0.00           C  
ATOM    556  C   MOL A   1      43.720  28.560   0.260  1.00  0.00           C  
ATOM    557  C   MOL A   1      45.560  25.520  12.380  1.00  0.00           C  
ATOM    558  C   MOL A   1      46.730  26.340  13.030  1.00  0.00           C  
ATOM    559  C   MOL A   1      47.050  27.600   0.280  1.00  0.00           C  
ATOM    560  C   MOL A   1      46.090  28.430   0.570  1.00  0.00           C  
ATOM    561  C   MOL A   1       1.320  29.510  12.150  1.00  0.00           C  
ATOM    562  C   MOL A   1       2.450  30.430  12.400  1.00  0.00           C  
ATOM    563  C   MOL A   1       2.100  31.830  12.620  1.00  0.00           C  
ATOM    564  C   MOL A   1       2.000  32.740  11.710  1.00  0.00           C  
ATOM    565  C   MOL A   1       3.760  29.600  12.580  1.00  0.00           C  
ATOM    566  C   MOL A   1       4.580  31.110  12.920  1.00  0.00           C  
ATOM    567  C   MOL A   1       4.490  32.010   0.910  1.00  0.00           C  
ATOM    568  C   MOL A   1       2.980  32.430   0.370  1.00  0.00           C  
ATOM    569  C   MOL A   1       5.730  29.940   0.100  1.00  0.00           C  
ATOM    570  C   MOL A   1       6.700  30.990   0.780  1.00  0.00           C  
ATOM    571  C   MOL A   1       6.940  32.340   0.440  1.00  0.00           C  
ATOM    572  C   MOL A   1       5.730  32.900   1.150  1.00  0.00           C  
ATOM    573  C   MOL A   1       7.940  30.010   0.370  1.00  0.00           C  
ATOM    574  C   MOL A   1       9.240  30.740   0.540  1.00  0.00           C  
ATOM    575  C   MOL A   1       9.280  32.100   0.700  1.00  0.00           C  
ATOM    576  C   MOL A   1       8.250  32.980   0.780  1.00  0.00           C  
ATOM    577  C   MOL A   1      10.540  29.960   0.730  1.00  0.00           C  
ATOM    578  C   MOL A   1      11.780  30.650   0.130  1.00  0.00           C  
ATOM    579  C   MOL A   1      11.770  32.000   0.190  1.00  0.00           C  
ATOM    580  C   MOL A   1      10.630  32.820   0.580  1.00  0.00           C  
ATOM    581  C   MOL A   1      12.860  29.980  12.910  1.00  0.00           C  
ATOM    582  C   MOL A   1      14.060  30.630  12.250  1.00  0.00           C  
ATOM    583  C   MOL A   1      14.160  32.090  12.680  1.00  0.00           C  
ATOM    584  C   MOL A   1      12.870  32.690  13.110  1.00  0.00           C  
ATOM    585  C   MOL A   1      15.480  29.940  12.300  1.00  0.00           C  
ATOM    586  C   MOL A   1      16.780  30.810  12.190  1.00  0.00           C  
ATOM    587  C   MOL A   1      16.770  32.130  12.950  1.00  0.00           C  
ATOM    588  C   MOL A   1      15.470  32.830  12.810  1.00  0.00           C  
ATOM    589  C   MOL A   1      18.060  30.110  12.410  1.00  0.00           C  
ATOM    590  C   MOL A   1      19.190  30.720  12.920  1.00  0.00           C  
ATOM    591  C   MOL A   1      19.080  31.900   0.470  1.00  0.00           C  
ATOM    592  C   MOL A   1      17.830  32.740   0.230  1.00  0.00           C  
ATOM    593  C   MOL A   1      20.620  30.220  12.920  1.00  0.00           C  
ATOM    594  C   MOL A   1      21.610  30.850   0.690  1.00  0.00           C  
ATOM    595  C   MOL A   1      21.700  32.090  13.030  1.00  0.00           C  
ATOM    596  C   MOL A   1      20.370  32.740   0.320  1.00  0.00           C  
ATOM    597  C   MOL A   1      22.750  30.100  13.090  1.00  0.00           C  
ATOM    598  C   MOL A   1      23.840  30.900   0.560  1.00  0.00           C  
ATOM    599  C   MOL A   1      24.010  32.330   0.310  1.00  0.00           C  
ATOM    600  C   MOL A   1      22.970  32.980  13.070  1.00  0.00           C  
ATOM    601  C   MOL A   1      25.140  30.230   0.530  1.00  0.00           C  
ATOM    602  C   MOL A   1      26.300  30.930   0.610  1.00  0.00           C  
ATOM    603  C   MOL A   1      26.440  32.430   0.800  1.00  0.00           C  
ATOM    604  C   MOL A   1      25.110  32.940   1.160  1.00  0.00           C  
ATOM    605  C   MOL A   1      27.330  30.150   0.880  1.00  0.00           C  
ATOM    606  C   MOL A   1      28.510  30.790   1.630  1.00  0.00           C  
ATOM    607  C   MOL A   1      28.520  32.300   1.520  1.00  0.00           C  
ATOM    608  C   MOL A   1      27.790  33.260   0.340  1.00  0.00           C  
ATOM    609  C   MOL A   1      29.860  30.120   1.350  1.00  0.00           C  
ATOM    610  C   MOL A   1      31.110  30.820   0.870  1.00  0.00           C  
ATOM    611  C   MOL A   1      31.080  32.260   0.580  1.00  0.00           C  
ATOM    612  C   MOL A   1      29.810  33.050   0.910  1.00  0.00           C  
ATOM    613  C   MOL A   1      32.300  30.020   0.630  1.00  0.00           C  
ATOM    614  C   MOL A   1      33.300  30.460  13.140  1.00  0.00           C  
ATOM    615  C   MOL A   1      33.140  31.850  12.500  1.00  0.00           C  
ATOM    616  C   MOL A   1      32.230  32.800   0.030  1.00  0.00           C  
ATOM    617  C   MOL A   1      34.490  29.620  12.740  1.00  0.00           C  
ATOM    618  C   MOL A   1      35.760  30.490  12.590  1.00  0.00           C  
ATOM    619  C   MOL A   1      35.690  31.910  12.340  1.00  0.00           C  
ATOM    620  C   MOL A   1      34.400  32.610  12.180  1.00  0.00           C  
ATOM    621  C   MOL A   1      37.080  29.940  13.090  1.00  0.00           C  
ATOM    622  C   MOL A   1      38.270  30.710  12.520  1.00  0.00           C  
ATOM    623  C   MOL A   1      38.270  32.220  12.860  1.00  0.00           C  
ATOM    624  C   MOL A   1      36.830  32.690  12.820  1.00  0.00           C  
ATOM    625  C   MOL A   1      39.470  29.970  13.090  1.00  0.00           C  
ATOM    626  C   MOL A   1      40.560  30.670   0.570  1.00  0.00           C  
ATOM    627  C   MOL A   1      40.730  32.160   0.500  1.00  0.00           C  
ATOM    628  C   MOL A   1      39.510  32.800   0.310  1.00  0.00           C  
ATOM    629  C   MOL A   1      41.750  29.740   0.760  1.00  0.00           C  
ATOM    630  C   MOL A   1      42.490  30.760   1.730  1.00  0.00           C  
ATOM    631  C   MOL A   1      42.690  32.210   1.590  1.00  0.00           C  
ATOM    632  C   MOL A   1      41.390  32.800   1.700  1.00  0.00           C  
ATOM    633  C   MOL A   1      43.670  29.910   1.020  1.00  0.00           C  
ATOM    634  C   MOL A   1      44.920  30.690   0.830  1.00  0.00           C  
ATOM    635  C   MOL A   1      44.830  32.020   0.500  1.00  0.00           C  
ATOM    636  C   MOL A   1      43.710  32.710   0.830  1.00  0.00           C  
ATOM    637  C   MOL A   1      46.170  29.870   0.730  1.00  0.00           C  
ATOM    638  C   MOL A   1      47.260  30.490   0.400  1.00  0.00           C  
ATOM    639  C   MOL A   1      47.180  31.720  13.230  1.00  0.00           C  
ATOM    640  C   MOL A   1      46.070  32.610  13.080  1.00  0.00           C  
ATOM    641  C   MOL A   1       2.550  33.990  11.840  1.00  0.00           C  
ATOM    642  C   MOL A   1       1.800  34.370  13.200  1.00  0.00           C  
ATOM    643  C   MOL A   1       2.150  35.890  12.780  1.00  0.00           C  
ATOM    644  C   MOL A   1       1.150  36.530  11.840  1.00  0.00           C  
ATOM    645  C   MOL A   1       3.430  33.990   0.070  1.00  0.00           C  
ATOM    646  C   MOL A   1       4.370  34.810   0.890  1.00  0.00           C  
ATOM    647  C   MOL A   1       4.280  36.240   0.720  1.00  0.00           C  
ATOM    648  C   MOL A   1       3.050  36.730   0.160  1.00  0.00           C  
ATOM    649  C   MOL A   1       5.660  34.310   0.700  1.00  0.00           C  
ATOM    650  C   MOL A   1       6.790  35.060   0.180  1.00  0.00           C  
ATOM    651  C   MOL A   1       6.540  36.260  12.650  1.00  0.00           C  
ATOM    652  C   MOL A   1       5.580  37.010   0.330  1.00  0.00           C  
ATOM    653  C   MOL A   1       8.170  34.540   0.770  1.00  0.00           C  
ATOM    654  C   MOL A   1       9.390  35.110  13.270  1.00  0.00           C  
ATOM    655  C   MOL A   1       9.170  36.070  12.070  1.00  0.00           C  
ATOM    656  C   MOL A   1       7.810  36.920  12.130  1.00  0.00           C  
ATOM    657  C   MOL A   1      10.300  33.820  12.730  1.00  0.00           C  
ATOM    658  C   MOL A   1      11.520  34.800  12.900  1.00  0.00           C  
ATOM    659  C   MOL A   1      11.670  36.330  12.730  1.00  0.00           C  
ATOM    660  C   MOL A   1      10.420  37.010  12.140  1.00  0.00           C  
ATOM    661  C   MOL A   1      12.950  34.170  13.060  1.00  0.00           C  
ATOM    662  C   MOL A   1      14.200  34.890  13.300  1.00  0.00           C  
ATOM    663  C   MOL A   1      14.220  36.370  13.050  1.00  0.00           C  
ATOM    664  C   MOL A   1      12.820  37.020  13.070  1.00  0.00           C  
ATOM    665  C   MOL A   1      15.310  34.210   0.060  1.00  0.00           C  
ATOM    666  C   MOL A   1      16.520  34.880   0.580  1.00  0.00           C  
ATOM    667  C   MOL A   1      16.610  36.340   0.660  1.00  0.00           C  
ATOM    668  C   MOL A   1      15.550  37.110  13.260  1.00  0.00           C  
ATOM    669  C   MOL A   1      17.770  34.060   0.770  1.00  0.00           C  
ATOM    670  C   MOL A   1      19.110  34.850   0.990  1.00  0.00           C  
ATOM    671  C   MOL A   1      19.050  36.430   0.830  1.00  0.00           C  
ATOM    672  C   MOL A   1      17.750  37.070   0.870  1.00  0.00           C  
ATOM    673  C   MOL A   1      20.200  34.190   0.190  1.00  0.00           C  
ATOM    674  C   MOL A   1      21.510  34.990  12.940  1.00  0.00           C  
ATOM    675  C   MOL A   1      21.560  36.360   0.200  1.00  0.00           C  
ATOM    676  C   MOL A   1      20.370  37.150   0.490  1.00  0.00           C  
ATOM    677  C   MOL A   1      22.970  34.310  13.100  1.00  0.00           C  
ATOM    678  C   MOL A   1      24.190  35.110   0.260  1.00  0.00           C  
ATOM    679  C   MOL A   1      23.940  36.600   0.190  1.00  0.00           C  
ATOM    680  C   MOL A   1      22.630  37.250  13.180  1.00  0.00           C  
ATOM    681  C   MOL A   1      25.300  34.400   1.240  1.00  0.00           C  
ATOM    682  C   MOL A   1      26.320  35.320   0.190  1.00  0.00           C  
ATOM    683  C   MOL A   1      26.110  36.690   1.140  1.00  0.00           C  
ATOM    684  C   MOL A   1      24.730  37.350   1.260  1.00  0.00           C  
ATOM    685  C   MOL A   1      27.240  34.430   1.300  1.00  0.00           C  
ATOM    686  C   MOL A   1      28.510  34.990   0.350  1.00  0.00           C  
ATOM    687  C   MOL A   1      28.630  36.290  13.200  1.00  0.00           C  
ATOM    688  C   MOL A   1      27.320  36.780   0.070  1.00  0.00           C  
ATOM    689  C   MOL A   1      29.970  34.580   0.680  1.00  0.00           C  
ATOM    690  C   MOL A   1      31.030  35.000  13.040  1.00  0.00           C  
ATOM    691  C   MOL A   1      30.900  36.390  12.560  1.00  0.00           C  
ATOM    692  C   MOL A   1      29.660  36.970  12.770  1.00  0.00           C  
ATOM    693  C   MOL A   1      32.310  34.220  13.170  1.00  0.00           C  
ATOM    694  C   MOL A   1      33.640  34.940  12.790  1.00  0.00           C  
ATOM    695  C   MOL A   1      33.210  36.270  11.770  1.00  0.00           C  
ATOM    696  C   MOL A   1      31.920  37.070  12.070  1.00  0.00           C  
ATOM    697  C   MOL A   1      34.610  34.050  11.870  1.00  0.00           C  
ATOM    698  C   MOL A   1      35.280  34.950  13.000  1.00  0.00           C  
ATOM    699  C   MOL A   1      35.460  36.360   0.090  1.00  0.00           C  
ATOM    700  C   MOL A   1      34.330  36.950  12.730  1.00  0.00           C  
ATOM    701  C   MOL A   1      36.580  34.080  12.860  1.00  0.00           C  
ATOM    702  C   MOL A   1      37.750  34.760   0.230  1.00  0.00           C  
ATOM    703  C   MOL A   1      38.080  36.220  13.290  1.00  0.00           C  
ATOM    704  C   MOL A   1      36.820  37.010   0.390  1.00  0.00           C  
ATOM    705  C   MOL A   1      39.110  34.210  13.140  1.00  0.00           C  
ATOM    706  C   MOL A   1      40.720  34.850  13.180  1.00  0.00           C  
ATOM    707  C   MOL A   1      39.820  36.070   0.520  1.00  0.00           C  
ATOM    708  C   MOL A   1      39.350  36.890  12.460  1.00  0.00           C  
ATOM    709  C   MOL A   1      41.080  34.230   1.440  1.00  0.00           C  
ATOM    710  C   MOL A   1      42.330  34.970   0.770  1.00  0.00           C  
ATOM    711  C   MOL A   1      42.470  36.520   0.820  1.00  0.00           C  
ATOM    712  C   MOL A   1      41.210  36.890   0.050  1.00  0.00           C  
ATOM    713  C   MOL A   1      43.550  34.120   0.250  1.00  0.00           C  
ATOM    714  C   MOL A   1      44.880  34.760   0.640  1.00  0.00           C  
ATOM    715  C   MOL A   1      44.970  36.240   1.030  1.00  0.00           C  
ATOM    716  C   MOL A   1      43.840  36.930   0.340  1.00  0.00           C  
ATOM    717  C   MOL A   1      46.100  34.090   0.040  1.00  0.00           C  
ATOM    718  C   MOL A   1      46.960  35.040  13.120  1.00  0.00           C  
ATOM    719  C   MOL A   1      47.080  36.170   0.160  1.00  0.00           C  
ATOM    720  C   MOL A   1      46.340  36.970   1.130  1.00  0.00           C  
ATOM    721  C   MOL A   1       1.070  37.940  11.930  1.00  0.00           C  
ATOM    722  C   MOL A   1       1.970  38.670  12.560  1.00  0.00           C  
ATOM    723  C   MOL A   1       2.080  40.110  12.500  1.00  0.00           C  
ATOM    724  C   MOL A   1       1.170  40.970  11.600  1.00  0.00           C  
ATOM    725  C   MOL A   1       3.190  38.210  13.260  1.00  0.00           C  
ATOM    726  C   MOL A   1       4.550  38.700  12.690  1.00  0.00           C  
ATOM    727  C   MOL A   1       4.440  40.310  13.210  1.00  0.00           C  
ATOM    728  C   MOL A   1       3.370  40.900  12.040  1.00  0.00           C  
ATOM    729  C   MOL A   1       5.010  38.430   0.950  1.00  0.00           C  
ATOM    730  C   MOL A   1       6.400  38.810  13.240  1.00  0.00           C  
ATOM    731  C   MOL A   1       6.690  40.240  13.150  1.00  0.00           C  
ATOM    732  C   MOL A   1       5.630  40.860  12.430  1.00  0.00           C  
ATOM    733  C   MOL A   1       7.770  38.180  12.820  1.00  0.00           C  
ATOM    734  C   MOL A   1       8.940  38.760  13.150  1.00  0.00           C  
ATOM    735  C   MOL A   1       8.940  40.050   0.660  1.00  0.00           C  
ATOM    736  C   MOL A   1       7.820  40.860   0.130  1.00  0.00           C  
ATOM    737  C   MOL A   1      10.300  38.460  12.510  1.00  0.00           C  
ATOM    738  C   MOL A   1      11.450  39.100   0.080  1.00  0.00           C  
ATOM    739  C   MOL A   1      11.710  40.440   0.820  1.00  0.00           C  
ATOM    740  C   MOL A   1      10.250  40.750   0.300  1.00  0.00           C  
ATOM    741  C   MOL A   1      12.750  38.340   0.080  1.00  0.00           C  
ATOM    742  C   MOL A   1      13.950  38.980   0.690  1.00  0.00           C  
ATOM    743  C   MOL A   1      14.110  40.380   0.430  1.00  0.00           C  
ATOM    744  C   MOL A   1      13.070  41.140   0.710  1.00  0.00           C  
ATOM    745  C   MOL A   1      15.290  38.350   0.780  1.00  0.00           C  
ATOM    746  C   MOL A   1      16.560  39.210   0.920  1.00  0.00           C  
ATOM    747  C   MOL A   1      16.540  40.260  13.200  1.00  0.00           C  
ATOM    748  C   MOL A   1      15.210  40.720  12.650  1.00  0.00           C  
ATOM    749  C   MOL A   1      17.740  38.490   1.330  1.00  0.00           C  
ATOM    750  C   MOL A   1      19.100  39.200   1.290  1.00  0.00           C  
ATOM    751  C   MOL A   1      19.010  40.290  13.260  1.00  0.00           C  
ATOM    752  C   MOL A   1      17.710  40.900  12.680  1.00  0.00           C  
ATOM    753  C   MOL A   1      19.750  38.750  13.190  1.00  0.00           C  
ATOM    754  C   MOL A   1      21.320  39.560  13.100  1.00  0.00           C  
ATOM    755  C   MOL A   1      21.290  40.770   0.910  1.00  0.00           C  
ATOM    756  C   MOL A   1      19.840  41.530   0.790  1.00  0.00           C  
ATOM    757  C   MOL A   1      22.210  38.470   0.740  1.00  0.00           C  
ATOM    758  C   MOL A   1      23.480  39.310   0.380  1.00  0.00           C  
ATOM    759  C   MOL A   1      23.590  40.610  13.080  1.00  0.00           C  
ATOM    760  C   MOL A   1      22.320  41.210  12.870  1.00  0.00           C  
ATOM    761  C   MOL A   1      24.730  38.660   0.770  1.00  0.00           C  
ATOM    762  C   MOL A   1      25.860  39.200   0.480  1.00  0.00           C  
ATOM    763  C   MOL A   1      25.720  40.280  12.820  1.00  0.00           C  
ATOM    764  C   MOL A   1      24.720  41.200  13.280  1.00  0.00           C  
ATOM    765  C   MOL A   1      27.100  38.370   0.430  1.00  0.00           C  
ATOM    766  C   MOL A   1      27.910  38.820  12.420  1.00  0.00           C  
ATOM    767  C   MOL A   1      28.350  40.660  12.270  1.00  0.00           C  
ATOM    768  C   MOL A   1      26.870  41.050  12.790  1.00  0.00           C  
ATOM    769  C   MOL A   1      29.380  38.430  12.720  1.00  0.00           C  
ATOM    770  C   MOL A   1      30.590  39.210  12.760  1.00  0.00           C  
ATOM    771  C   MOL A   1      30.560  40.360   0.490  1.00  0.00           C  
ATOM    772  C   MOL A   1      29.240  41.120   0.190  1.00  0.00           C  
ATOM    773  C   MOL A   1      31.940  38.580  12.250  1.00  0.00           C  
ATOM    774  C   MOL A   1      33.130  38.970  13.120  1.00  0.00           C  
ATOM    775  C   MOL A   1      33.130  40.290   0.500  1.00  0.00           C  
ATOM    776  C   MOL A   1      31.910  41.040   0.250  1.00  0.00           C  
ATOM    777  C   MOL A   1      34.260  38.400  12.930  1.00  0.00           C  
ATOM    778  C   MOL A   1      35.480  39.080  13.250  1.00  0.00           C  
ATOM    779  C   MOL A   1      35.690  40.440   0.730  1.00  0.00           C  
ATOM    780  C   MOL A   1      34.330  41.030   0.030  1.00  0.00           C  
ATOM    781  C   MOL A   1      36.790  38.380  13.010  1.00  0.00           C  
ATOM    782  C   MOL A   1      37.940  39.000  12.800  1.00  0.00           C  
ATOM    783  C   MOL A   1      38.070  40.480  12.720  1.00  0.00           C  
ATOM    784  C   MOL A   1      36.880  41.090   0.090  1.00  0.00           C  
ATOM    785  C   MOL A   1      39.150  38.390  12.520  1.00  0.00           C  
ATOM    786  C   MOL A   1      40.390  39.060  12.720  1.00  0.00           C  
ATOM    787  C   MOL A   1      40.490  40.530  12.960  1.00  0.00           C  
ATOM    788  C   MOL A   1      39.360  41.160  13.270  1.00  0.00           C  
ATOM    789  C   MOL A   1      41.450  38.340  12.920  1.00  0.00           C  
ATOM    790  C   MOL A   1      42.800  38.990  12.820  1.00  0.00           C  
ATOM    791  C   MOL A   1      42.870  40.460  12.960  1.00  0.00           C  
ATOM    792  C   MOL A   1      41.770  41.200  13.100  1.00  0.00           C  
ATOM    793  C   MOL A   1      44.040  38.250  13.060  1.00  0.00           C  
ATOM    794  C   MOL A   1      45.280  39.080   0.170  1.00  0.00           C  
ATOM    795  C   MOL A   1      45.340  40.420   0.030  1.00  0.00           C  
ATOM    796  C   MOL A   1      44.110  41.160  12.730  1.00  0.00           C  
ATOM    797  C   MOL A   1      46.250  38.520   1.140  1.00  0.00           C  
ATOM    798  C   MOL A   1      47.010  39.390   1.990  1.00  0.00           C  
ATOM    799  C   MOL A   1      46.770  40.720   1.960  1.00  0.00           C  
ATOM    800  C   MOL A   1      46.290  41.330   0.740  1.00  0.00           C  
ATOM    801  C   MOL A   1       1.080  42.380  11.620  1.00  0.00           C  
ATOM    802  C   MOL A   1       2.090  43.040  12.360  1.00  0.00           C  
ATOM    803  C   MOL A   1       2.080  44.370  13.070  1.00  0.00           C  
ATOM    804  C   MOL A   1       1.000  45.270  13.250  1.00  0.00           C  
ATOM    805  C   MOL A   1       3.370  42.480  12.100  1.00  0.00           C  
ATOM    806  C   MOL A   1       4.500  43.100  12.250  1.00  0.00           C  
ATOM    807  C   MOL A   1       4.480  44.370  12.860  1.00  0.00           C  
ATOM    808  C   MOL A   1       3.400  45.000  13.200  1.00  0.00           C  
ATOM    809  C   MOL A   1       5.780  42.360  12.150  1.00  0.00           C  
ATOM    810  C   MOL A   1       7.060  43.130  12.460  1.00  0.00           C  
ATOM    811  C   MOL A   1       7.080  44.620  12.550  1.00  0.00           C  
ATOM    812  C   MOL A   1       5.710  45.160  12.810  1.00  0.00           C  
ATOM    813  C   MOL A   1       8.160  42.240  12.800  1.00  0.00           C  
ATOM    814  C   MOL A   1       9.300  43.070   0.270  1.00  0.00           C  
ATOM    815  C   MOL A   1       9.560  44.530   0.110  1.00  0.00           C  
ATOM    816  C   MOL A   1       8.280  45.250  13.100  1.00  0.00           C  
ATOM    817  C   MOL A   1      10.520  42.240   0.460  1.00  0.00           C  
ATOM    818  C   MOL A   1      11.630  42.990  13.100  1.00  0.00           C  
ATOM    819  C   MOL A   1      11.630  44.490   0.120  1.00  0.00           C  
ATOM    820  C   MOL A   1      10.710  45.520  12.860  1.00  0.00           C  
ATOM    821  C   MOL A   1      12.970  42.450   0.170  1.00  0.00           C  
ATOM    822  C   MOL A   1      14.030  43.160  12.900  1.00  0.00           C  
ATOM    823  C   MOL A   1      14.060  44.520  12.850  1.00  0.00           C  
ATOM    824  C   MOL A   1      12.950  45.280   0.040  1.00  0.00           C  
ATOM    825  C   MOL A   1      15.200  42.250  12.330  1.00  0.00           C  
ATOM    826  C   MOL A   1      16.490  43.040  12.320  1.00  0.00           C  
ATOM    827  C   MOL A   1      16.430  44.450  12.790  1.00  0.00           C  
ATOM    828  C   MOL A   1      15.160  45.310  12.360  1.00  0.00           C  
ATOM    829  C   MOL A   1      17.680  42.400  12.450  1.00  0.00           C  
ATOM    830  C   MOL A   1      18.990  43.090  12.750  1.00  0.00           C  
ATOM    831  C   MOL A   1      18.980  44.540  13.180  1.00  0.00           C  
ATOM    832  C   MOL A   1      17.630  45.070   0.130  1.00  0.00           C  
ATOM    833  C   MOL A   1      20.090  41.980  12.700  1.00  0.00           C  
ATOM    834  C   MOL A   1      21.370  43.290  12.710  1.00  0.00           C  
ATOM    835  C   MOL A   1      21.200  44.400   0.500  1.00  0.00           C  
ATOM    836  C   MOL A   1      19.980  45.030   0.920  1.00  0.00           C  
ATOM    837  C   MOL A   1      22.470  42.620   0.420  1.00  0.00           C  
ATOM    838  C   MOL A   1      23.510  43.150  12.440  1.00  0.00           C  
ATOM    839  C   MOL A   1      23.610  44.550  13.240  1.00  0.00           C  
ATOM    840  C   MOL A   1      22.360  45.330   0.150  1.00  0.00           C  
ATOM    841  C   MOL A   1      24.810  42.630  13.170  1.00  0.00           C  
ATOM    842  C   MOL A   1      25.770  43.440  12.130  1.00  0.00           C  
ATOM    843  C   MOL A   1      25.760  44.860  12.520  1.00  0.00           C  
ATOM    844  C   MOL A   1      24.660  45.500  12.960  1.00  0.00           C  
ATOM    845  C   MOL A   1      27.050  42.650  12.900  1.00  0.00           C  
ATOM    846  C   MOL A   1      28.280  43.300  13.020  1.00  0.00           C  
ATOM    847  C   MOL A   1      28.360  44.680  12.410  1.00  0.00           C  
ATOM    848  C   MOL A   1      27.030  45.480  12.590  1.00  0.00           C  
ATOM    849  C   MOL A   1      29.350  42.590   0.050  1.00  0.00           C  
ATOM    850  C   MOL A   1      30.670  43.160  13.060  1.00  0.00           C  
ATOM    851  C   MOL A   1      30.770  44.590   0.030  1.00  0.00           C  
ATOM    852  C   MOL A   1      29.570  45.350  12.980  1.00  0.00           C  
ATOM    853  C   MOL A   1      31.970  42.390  13.020  1.00  0.00           C  
ATOM    854  C   MOL A   1      33.250  43.150  13.140  1.00  0.00           C  
ATOM    855  C   MOL A   1      33.230  44.600   0.010  1.00  0.00           C  
ATOM    856  C   MOL A   1      32.000  45.210   0.680  1.00  0.00           C  
ATOM    857  C   MOL A   1      34.360  42.480   0.060  1.00  0.00           C  
ATOM    858  C   MOL A   1      35.620  43.050   0.790  1.00  0.00           C  
ATOM    859  C   MOL A   1      35.690  44.520   0.780  1.00  0.00           C  
ATOM    860  C   MOL A   1      34.390  45.120   1.100  1.00  0.00           C  
ATOM    861  C   MOL A   1      36.830  42.580   0.160  1.00  0.00           C  
ATOM    862  C   MOL A   1      38.150  43.280   0.350  1.00  0.00           C  
ATOM    863  C   MOL A   1      38.060  44.720   0.070  1.00  0.00           C  
ATOM    864  C   MOL A   1      36.770  45.260   0.530  1.00  0.00           C  
ATOM    865  C   MOL A   1      39.410  42.530   0.430  1.00  0.00           C  
ATOM    866  C   MOL A   1      40.720  43.290   0.360  1.00  0.00           C  
ATOM    867  C   MOL A   1      40.600  44.780   0.820  1.00  0.00           C  
ATOM    868  C   MOL A   1      39.260  45.480   0.480  1.00  0.00           C  
ATOM    869  C   MOL A   1      41.860  42.690  13.280  1.00  0.00           C  
ATOM    870  C   MOL A   1      42.960  43.400  13.010  1.00  0.00           C  
ATOM    871  C   MOL A   1      43.050  44.840   0.170  1.00  0.00           C  
ATOM    872  C   MOL A   1      41.720  45.560   0.230  1.00  0.00           C  
ATOM    873  C   MOL A   1      44.160  42.680  12.490  1.00  0.00           C  
ATOM    874  C   MOL A   1      45.540  43.340  12.520  1.00  0.00           C  
ATOM    875  C   MOL A   1      45.430  44.930  12.700  1.00  0.00           C  
ATOM    876  C   MOL A   1      44.160  45.640  12.670  1.00  0.00           C  
ATOM    877  C   MOL A   1      46.420  42.790   0.330  1.00  0.00           C  
ATOM    878  C   MOL A   1      46.780  43.810   1.300  1.00  0.00           C  
ATOM    879  C   MOL A   1      46.720  44.950   1.600  1.00  0.00           C  
ATOM    880  C   MOL A   1      46.370  45.670   0.510  1.00  0.00           C  
ATOM    881  C   MOL A   1       1.150  46.450   0.590  1.00  0.00           C  
ATOM    882  C   MOL A   1       2.320  47.110   0.540  1.00  0.00           C  
ATOM    883  C   MOL A   1       2.320  48.560  13.140  1.00  0.00           C  
ATOM    884  C   MOL A   1       1.360  48.670  11.990  1.00  0.00           C  
ATOM    885  C   MOL A   1       3.630  46.340   0.490  1.00  0.00           C  
ATOM    886  C   MOL A   1       4.860  47.000  12.990  1.00  0.00           C  
ATOM    887  C   MOL A   1       4.760  48.450  13.090  1.00  0.00           C  
ATOM    888  C   MOL A   1       3.620  48.870  12.560  1.00  0.00           C  
ATOM    889  C   MOL A   1       6.160  46.510  12.130  1.00  0.00           C  
ATOM    890  C   MOL A   1       7.290  47.430  12.330  1.00  0.00           C  
ATOM    891  C   MOL A   1       7.010  48.670  13.080  1.00  0.00           C  
ATOM    892  C   MOL A   1       5.770  49.280  12.850  1.00  0.00           C  
ATOM    893  C   MOL A   1       8.520  46.650  12.520  1.00  0.00           C  
ATOM    894  C   MOL A   1       9.720  47.140   0.170  1.00  0.00           C  
ATOM    895  C   MOL A   1       9.480  48.600   0.570  1.00  0.00           C  
ATOM    896  C   MOL A   1       8.160  49.200   0.440  1.00  0.00           C  
ATOM    897  C   MOL A   1      11.060  46.390   1.000  1.00  0.00           C  
ATOM    898  C   MOL A   1      11.300  47.260  12.880  1.00  0.00           C  
ATOM    899  C   MOL A   1      11.980  48.650   0.070  1.00  0.00           C  
ATOM    900  C   MOL A   1      10.660  49.190   0.050  1.00  0.00           C  
ATOM    901  C   MOL A   1      12.900  46.650  12.520  1.00  0.00           C  
ATOM    902  C   MOL A   1      13.860  47.450   0.490  1.00  0.00           C  
ATOM    903  C   MOL A   1      14.120  48.850   0.150  1.00  0.00           C  
ATOM    904  C   MOL A   1      13.120  49.340  12.800  1.00  0.00           C  
ATOM    905  C   MOL A   1      15.030  46.760  12.980  1.00  0.00           C  
ATOM    906  C   MOL A   1      16.250  46.950   0.820  1.00  0.00           C  
ATOM    907  C   MOL A   1      16.310  48.520   0.440  1.00  0.00           C  
ATOM    908  C   MOL A   1      15.350  49.230  13.000  1.00  0.00           C  
ATOM    909  C   MOL A   1      17.620  46.500   0.340  1.00  0.00           C  
ATOM    910  C   MOL A   1      18.680  47.140   1.270  1.00  0.00           C  
ATOM    911  C   MOL A   1      18.610  48.580   1.610  1.00  0.00           C  
ATOM    912  C   MOL A   1      17.580  49.250   0.740  1.00  0.00           C  
ATOM    913  C   MOL A   1      20.010  46.510   1.020  1.00  0.00           C  
ATOM    914  C   MOL A   1      21.330  47.160   1.420  1.00  0.00           C  
ATOM    915  C   MOL A   1      21.100  48.590   1.770  1.00  0.00           C  
ATOM    916  C   MOL A   1      19.940  49.210   1.950  1.00  0.00           C  
ATOM    917  C   MOL A   1      22.540  46.710   0.630  1.00  0.00           C  
ATOM    918  C   MOL A   1      23.660  47.310   1.640  1.00  0.00           C  
ATOM    919  C   MOL A   1      23.340  48.730   1.040  1.00  0.00           C  
ATOM    920  C   MOL A   1      22.230  49.190   1.830  1.00  0.00           C  
ATOM    921  C   MOL A   1      24.500  46.980   0.250  1.00  0.00           C  
ATOM    922  C   MOL A   1      25.930  47.670   0.370  1.00  0.00           C  
ATOM    923  C   MOL A   1      25.640  48.790   1.390  1.00  0.00           C  
ATOM    924  C   MOL A   1      24.450  49.660   1.320  1.00  0.00           C  
ATOM    925  C   MOL A   1      27.090  46.820  13.260  1.00  0.00           C  
ATOM    926  C   MOL A   1      28.330  47.300   0.690  1.00  0.00           C  
ATOM    927  C   MOL A   1      28.420  48.750   0.900  1.00  0.00           C  
ATOM    928  C   MOL A   1      27.070  49.280   1.180  1.00  0.00           C  
ATOM    929  C   MOL A   1      29.530  46.630   0.350  1.00  0.00           C  
ATOM    930  C   MOL A   1      30.660  47.070   1.270  1.00  0.00           C  
ATOM    931  C   MOL A   1      30.860  48.370   1.930  1.00  0.00           C  
ATOM    932  C   MOL A   1      29.830  49.200   1.220  1.00  0.00           C  
ATOM    933  C   MOL A   1      31.940  46.710   0.600  1.00  0.00           C  
ATOM    934  C   MOL A   1      32.980  47.350   1.420  1.00  0.00           C  
ATOM    935  C   MOL A   1      32.750  48.850   1.150  1.00  0.00           C  
ATOM    936  C   MOL A   1      31.390  49.650   1.260  1.00  0.00           C  
ATOM    937  C   MOL A   1      34.230  46.710   1.150  1.00  0.00           C  
ATOM    938  C   MOL A   1      35.110  47.190  13.260  1.00  0.00           C  
ATOM    939  C   MOL A   1      34.820  48.680  12.830  1.00  0.00           C  
ATOM    940  C   MOL A   1      33.910  49.480   0.390  1.00  0.00           C  
ATOM    941  C   MOL A   1      36.500  46.670   0.450  1.00  0.00           C  
ATOM    942  C   MOL A   1      37.710  47.460   0.040  1.00  0.00           C  
ATOM    943  C   MOL A   1      37.490  48.410  12.170  1.00  0.00           C  
ATOM    944  C   MOL A   1      36.170  48.990  12.470  1.00  0.00           C  
ATOM    945  C   MOL A   1      39.070  46.980   0.600  1.00  0.00           C  
ATOM    946  C   MOL A   1      40.330  47.700   0.070  1.00  0.00           C  
ATOM    947  C   MOL A   1      40.310  48.350  12.070  1.00  0.00           C  
ATOM    948  C   MOL A   1      38.950  48.890  12.010  1.00  0.00           C  
ATOM    949  C   MOL A   1      41.650  47.080   0.450  1.00  0.00           C  
ATOM    950  C   MOL A   1      42.920  47.720  13.090  1.00  0.00           C  
ATOM    951  C   MOL A   1      42.960  48.950  12.120  1.00  0.00           C  
ATOM    952  C   MOL A   1      41.560  49.120  11.990  1.00  0.00           C  
ATOM    953  C   MOL A   1      44.240  47.080  12.940  1.00  0.00           C  
ATOM    954  C   MOL A   1      45.510  47.770  12.920  1.00  0.00           C  
ATOM    955  C   MOL A   1      45.360  49.260  12.640  1.00  0.00           C  
ATOM    956  C   MOL A   1      44.010  49.860  12.500  1.00  0.00           C  
ATOM    957  C   MOL A   1      46.390  47.190   0.430  1.00  0.00           C  
ATOM    958  C   MOL A   1      47.210  48.130   1.060  1.00  0.00           C  
ATOM    959  C   MOL A   1      47.330  49.420   0.780  1.00  0.00           C  
ATOM    960  C   MOL A   1      46.380  50.090  13.240  1.00  0.00           C  
ATOM    961  O   MOL A   1      27.620   7.610  12.920  1.00  0.00           O  
ATOM    962  O   MOL A   1      35.810  31.030  11.290  1.00  0.00           O  
ATOM    963  O   MOL A   1      39.230  16.080   1.820  1.00  0.00           O  
ATOM    964  O   MOL A   1      23.960  22.240   0.960  1.00  0.00           O  
ATOM    965  O   MOL A   1       2.260  19.960   1.690  1.00  0.00           O  
ATOM    966  O   MOL A   1       7.320  48.530   1.280  1.00  0.00           O  
ATOM    967  O   MOL A   1      20.700  38.950   1.070  1.00  0.00           O  
ATOM    968  O   MOL A   1      26.930  12.920  12.990  1.00  0.00           O  
ATOM    969  O   MOL A   1      29.820   7.720   0.840  1.00  0.00           O  
ATOM    970  O   MOL A   1      35.310  39.150   1.350  1.00  0.00           O  
ATOM    971  O   MOL A   1      46.430  45.510  11.970  1.00  0.00           O  
ATOM    972  O   MOL A   1      14.790  32.820  11.550  1.00  0.00           O  
ATOM    973  O   MOL A   1       9.540  46.690   1.380  1.00  0.00           O  
ATOM    974  O   MOL A   1      31.250  42.680  11.840  1.00  0.00           O  
ATOM    975  O   MOL A   1      42.060  34.990   2.110  1.00  0.00           O  
ATOM    976  O   MOL A   1      12.070  45.190  12.180  1.00  0.00           O  
ATOM    977  O   MOL A   1      35.680  15.360  12.520  1.00  0.00           O  
ATOM    978  O   MOL A   1      15.810  48.150   1.710  1.00  0.00           O  
ATOM    979  O   MOL A   1      40.460   6.990   1.230  1.00  0.00           O  
ATOM    980  O   MOL A   1      17.790   4.190   1.060  1.00  0.00           O  
ATOM    981  O   MOL A   1      40.660  10.210  12.820  1.00  0.00           O  
ATOM    982  O   MOL A   1      20.210  19.900   1.780  1.00  0.00           O  
ATOM    983  O   MOL A   1      18.250  47.560   2.540  1.00  0.00           O  
ATOM    984  O   MOL A   1      46.050  25.610   0.570  1.00  0.00           O  
ATOM    985  O   MOL A   1      23.940  43.340   0.600  1.00  0.00           O  
ATOM    986  O   MOL A   1      19.310  16.620  11.710  1.00  0.00           O  
ATOM    987  O   MOL A   1       6.760  23.670   0.870  1.00  0.00           O  
ATOM    988  O   MOL A   1      16.690  44.310   0.920  1.00  0.00           O  
ATOM    989  O   MOL A   1      10.700  44.890   0.960  1.00  0.00           O  
ATOM    990  O   MOL A   1       4.250  32.450  12.910  1.00  0.00           O  
ATOM    991  O   MOL A   1      11.480  12.580  11.460  1.00  0.00           O  
ATOM    992  O   MOL A   1       2.680  12.550  12.110  1.00  0.00           O  
ATOM    993  O   MOL A   1      35.600  47.210   1.380  1.00  0.00           O  
ATOM    994  O   MOL A   1      45.190  17.790  10.100  1.00  0.00           O  
ATOM    995  O   MOL A   1      11.140  34.410  11.640  1.00  0.00           O  
ATOM    996  O   MOL A   1       8.520   4.980  13.050  1.00  0.00           O  
ATOM    997  O   MOL A   1      29.190  23.690  11.550  1.00  0.00           O  
ATOM    998  O   MOL A   1       2.740   7.710   0.850  1.00  0.00           O  
ATOM    999  O   MOL A   1      26.530  27.910   1.440  1.00  0.00           O  
ATOM   1000  O   MOL A   1      29.720  46.520  12.220  1.00  0.00           O  
ATOM   1001  O   MOL A   1      42.700  26.260   1.390  1.00  0.00           O  
ATOM   1002  O   MOL A   1      26.880   3.850  11.330  1.00  0.00           O  
ATOM   1003  O   MOL A   1      33.910   8.250  11.310  1.00  0.00           O  
ATOM   1004  O   MOL A   1      45.150   2.930  12.900  1.00  0.00           O  
ATOM   1005  O   MOL A   1      33.260   1.930  11.950  1.00  0.00           O  
ATOM   1006  O   MOL A   1      12.190  18.180  11.810  1.00  0.00           O  
ATOM   1007  O   MOL A   1      31.650  20.320   1.860  1.00  0.00           O  
ATOM   1008  O   MOL A   1       7.830  16.990  11.700  1.00  0.00           O  
ATOM   1009  O   MOL A   1      16.560   2.190   1.470  1.00  0.00           O  
ATOM   1010  O   MOL A   1      34.620  36.800  11.380  1.00  0.00           O  
ATOM   1011  O   MOL A   1      43.170  29.650   2.320  1.00  0.00           O  
ATOM   1012  O   MOL A   1      43.840  47.580   0.910  1.00  0.00           O  
ATOM   1013  O   MOL A   1      32.260  49.550   2.310  1.00  0.00           O  
ATOM   1014  O   MOL A   1      22.190  42.510  12.290  1.00  0.00           O  
ATOM   1015  O   MOL A   1      42.880   5.920  11.890  1.00  0.00           O  
ATOM   1016  O   MOL A   1      30.800  30.650   2.290  1.00  0.00           O  
ATOM   1017  O   MOL A   1      22.640  11.000   1.510  1.00  0.00           O  
ATOM   1018  O   MOL A   1      25.140   1.520  10.580  1.00  0.00           O  
ATOM   1019  O   MOL A   1      18.950   2.110   1.340  1.00  0.00           O  
ATOM   1020  O   MOL A   1      20.730  28.750  11.240  1.00  0.00           O  
ATOM   1021  O   MOL A   1      24.850  42.490  11.680  1.00  0.00           O  
ATOM   1022  O   MOL A   1      40.870  30.110   1.860  1.00  0.00           O  
ATOM   1023  O   MOL A   1       6.950  14.130   1.680  1.00  0.00           O  
ATOM   1024  O   MOL A   1      20.040  12.020  11.940  1.00  0.00           O  
ATOM   1025  O   MOL A   1      26.590  37.710  12.530  1.00  0.00           O  
ATOM   1026  O   MOL A   1       6.540  38.420   1.220  1.00  0.00           O  
ATOM   1027  O   MOL A   1       5.770   4.080   2.020  1.00  0.00           O  
ATOM   1028  O   MOL A   1      36.640  20.180  12.170  1.00  0.00           O  
ATOM   1029  O   MOL A   1      29.390   3.900  11.470  1.00  0.00           O  
ATOM   1030  O   MOL A   1      35.930  34.710  11.750  1.00  0.00           O  
ATOM   1031  O   MOL A   1      27.250  33.020   1.730  1.00  0.00           O  
ATOM   1032  O   MOL A   1      34.010  40.860   1.430  1.00  0.00           O  
ATOM   1033  O   MOL A   1      14.670   9.610  10.100  1.00  0.00           O  
ATOM   1034  O   MOL A   1      21.370  32.360   1.180  1.00  0.00           O  
ATOM   1035  O   MOL A   1      29.440  33.220   2.270  1.00  0.00           O  
ATOM   1036  O   MOL A   1      24.150  35.140   1.670  1.00  0.00           O  
ATOM   1037  O   MOL A   1      12.360  25.030   1.110  1.00  0.00           O  
ATOM   1038  O   MOL A   1      30.130  18.670   1.860  1.00  0.00           O  
ATOM   1039  O   MOL A   1      10.190  24.650  11.440  1.00  0.00           O  
ATOM   1040  O   MOL A   1      27.060  41.890  11.620  1.00  0.00           O  
ATOM   1041  O   MOL A   1      27.000  21.500  13.300  1.00  0.00           O  
ATOM   1042  O   MOL A   1       1.190  33.680  11.920  1.00  0.00           O  
ATOM   1043  O   MOL A   1      22.810  30.240   1.300  1.00  0.00           O  
ATOM   1044  O   MOL A   1      20.640  40.880  12.970  1.00  0.00           O  
ATOM   1045  O   MOL A   1      32.620  14.520  12.220  1.00  0.00           O  
ATOM   1046  O   MOL A   1      43.810  22.340  11.650  1.00  0.00           O  
ATOM   1047  O   MOL A   1      26.600  35.540   1.630  1.00  0.00           O  
ATOM   1048  O   MOL A   1      40.300  26.190   0.850  1.00  0.00           O  
ATOM   1049  O   MOL A   1      47.390  41.780  13.260  1.00  0.00           O  
ATOM   1050  O   MOL A   1      28.590  38.710   0.510  1.00  0.00           O  
ATOM   1051  O   MOL A   1      11.470  14.670   1.300  1.00  0.00           O  
ATOM   1052  O   MOL A   1      44.000  16.030   0.810  1.00  0.00           O  
ATOM   1053  O   MOL A   1      44.780  10.940  12.180  1.00  0.00           O  
ATOM   1054  O   MOL A   1      10.760  12.230   0.460  1.00  0.00           O  
ATOM   1055  O   MOL A   1      24.000   6.480  11.970  1.00  0.00           O  
ATOM   1056  O   MOL A   1      40.200  10.950   1.900  1.00  0.00           O  
ATOM   1057  O   MOL A   1      39.290  33.020  12.180  1.00  0.00           O  
ATOM   1058  O   MOL A   1       3.990  38.970   0.780  1.00  0.00           O  
ATOM   1059  O   MOL A   1      19.430  42.700   0.610  1.00  0.00           O  
ATOM   1060  O   MOL A   1      17.510   5.100  12.210  1.00  0.00           O  
ATOM   1061  O   MOL A   1      22.150   8.770   0.600  1.00  0.00           O  
ATOM   1062  O   MOL A   1       9.180   9.350  11.670  1.00  0.00           O  
ATOM   1063  O   MOL A   1       0.740  16.080   2.030  1.00  0.00           O  
ATOM   1064  O   MOL A   1      23.590  23.800  12.380  1.00  0.00           O  
ATOM   1065  O   MOL A   1       4.740  46.680  11.580  1.00  0.00           O  
ATOM   1066  O   MOL A   1      23.550   7.060   0.690  1.00  0.00           O  
ATOM   1067  O   MOL A   1      11.490  40.330  12.700  1.00  0.00           O  
ATOM   1068  O   MOL A   1       8.610  12.300   0.920  1.00  0.00           O  
ATOM   1069  O   MOL A   1      26.920   9.210   1.510  1.00  0.00           O  
ATOM   1070  O   MOL A   1       8.970  34.660  11.950  1.00  0.00           O  
ATOM   1071  O   MOL A   1      34.300   3.960  11.630  1.00  0.00           O  
ATOM   1072  O   MOL A   1      40.920   3.810  11.710  1.00  0.00           O  
ATOM   1073  O   MOL A   1      12.960   5.570   0.460  1.00  0.00           O  
ATOM   1074  O   MOL A   1      30.580  10.880   0.900  1.00  0.00           O  
ATOM   1075  O   MOL A   1       6.400  45.190  11.500  1.00  0.00           O  
ATOM   1076  O   MOL A   1      14.710  46.370   0.980  1.00  0.00           O  
ATOM   1077  O   MOL A   1      34.920  28.520   1.640  1.00  0.00           O  
ATOM   1078  O   MOL A   1      10.280  28.740  12.030  1.00  0.00           O  
ATOM   1079  O   MOL A   1      18.800  40.580   1.320  1.00  0.00           O  
ATOM   1080  O   MOL A   1       7.680  37.850  11.200  1.00  0.00           O  
ATOM   1081  O   MOL A   1      11.140  36.760  11.070  1.00  0.00           O  
ATOM   1082  O   MOL A   1      43.800   4.780   0.370  1.00  0.00           O  
ATOM   1083  O   MOL A   1       6.220  42.700  10.950  1.00  0.00           O  
ATOM   1084  O   MOL A   1      28.520  22.930   0.320  1.00  0.00           O  
ATOM   1085  O   MOL A   1      18.900   3.130  12.480  1.00  0.00           O  
ATOM   1086  O   MOL A   1      28.280  20.370  11.480  1.00  0.00           O  
ATOM   1087  O   MOL A   1      27.450   5.810   1.320  1.00  0.00           O  
ATOM   1088  O   MOL A   1      36.560  42.470  12.150  1.00  0.00           O  
ATOM   1089  O   MOL A   1       1.870  43.140   0.470  1.00  0.00           O  
ATOM   1090  O   MOL A   1      36.930   3.400   0.910  1.00  0.00           O  
ATOM   1091  O   MOL A   1      18.880  13.830  11.930  1.00  0.00           O  
ATOM   1092  O   MOL A   1      31.380  24.150  11.990  1.00  0.00           O  
ATOM   1093  O   MOL A   1      17.560  17.320   1.740  1.00  0.00           O  
ATOM   1094  O   MOL A   1      27.940  40.690   0.450  1.00  0.00           O  
ATOM   1095  O   MOL A   1       7.410  24.510  11.920  1.00  0.00           O  
ATOM   1096  O   MOL A   1      34.970  49.040  11.530  1.00  0.00           O  
ATOM   1097  O   MOL A   1       8.120   7.730   2.230  1.00  0.00           O  
ATOM   1098  O   MOL A   1      22.950  39.430   1.610  1.00  0.00           O  
ATOM   1099  O   MOL A   1       4.680   5.900   1.170  1.00  0.00           O  
ATOM   1100  O   MOL A   1       3.350  24.790  12.500  1.00  0.00           O  
ATOM   1101  O   MOL A   1      27.160  47.060  11.990  1.00  0.00           O  
ATOM   1102  O   MOL A   1      20.340  23.530  11.580  1.00  0.00           O  
ATOM   1103  O   MOL A   1      20.510   7.470  12.460  1.00  0.00           O  
ATOM   1104  O   MOL A   1      11.850  27.710   0.300  1.00  0.00           O  
ATOM   1105  O   MOL A   1      32.850   6.020  11.400  1.00  0.00           O  
ATOM   1106  O   MOL A   1      21.490  43.200   1.000  1.00  0.00           O  
ATOM   1107  O   MOL A   1       2.500  33.540   0.940  1.00  0.00           O  
ATOM   1108  O   MOL A   1      15.460  42.580  11.100  1.00  0.00           O  
ATOM   1109  O   MOL A   1      19.760  37.040   1.870  1.00  0.00           O  
ATOM   1110  O   MOL A   1      32.940  44.510   1.470  1.00  0.00           O  
ATOM   1111  O   MOL A   1      39.400  15.570   9.950  1.00  0.00           O  
ATOM   1112  O   MOL A   1      13.590  22.620   2.020  1.00  0.00           O  
ATOM   1113  O   MOL A   1      23.330  47.680   0.140  1.00  0.00           O  
ATOM   1114  O   MOL A   1      41.290  24.060   0.800  1.00  0.00           O  
ATOM   1115  O   MOL A   1      43.600  38.470  11.720  1.00  0.00           O  
ATOM   1116  O   MOL A   1      10.660  41.290   1.600  1.00  0.00           O  
ATOM   1117  O   MOL A   1      16.850  16.210  12.890  1.00  0.00           O  
ATOM   1118  O   MOL A   1      12.380  47.030   0.550  1.00  0.00           O  
ATOM   1119  O   MOL A   1      14.390  38.440   1.930  1.00  0.00           O  
ATOM   1120  O   MOL A   1      47.850  19.190  10.770  1.00  0.00           O  
ATOM   1121  O   MOL A   1      22.420  46.460   2.040  1.00  0.00           O  
ATOM   1122  O   MOL A   1      35.990  11.760   1.920  1.00  0.00           O  
ATOM   1123  O   MOL A   1       2.240  40.490  11.040  1.00  0.00           O  
ATOM   1124  O   MOL A   1       1.810  21.980  12.540  1.00  0.00           O  
ATOM   1125  O   MOL A   1      22.980  15.020   1.600  1.00  0.00           O  
ATOM   1126  O   MOL A   1      33.770  21.120   1.940  1.00  0.00           O  
ATOM   1127  O   MOL A   1      18.880   6.520   0.640  1.00  0.00           O  
ATOM   1128  O   MOL A   1      25.240  47.110   1.560  1.00  0.00           O  
ATOM   1129  O   MOL A   1       5.990  34.290  12.640  1.00  0.00           O  
ATOM   1130  O   MOL A   1      16.090  28.040  10.870  1.00  0.00           O  
ATOM   1131  O   MOL A   1      45.170  23.980  12.220  1.00  0.00           O  
ATOM   1132  O   MOL A   1      40.580  36.040  12.460  1.00  0.00           O  
ATOM   1133  O   MOL A   1      16.520  23.760   1.000  1.00  0.00           O  
ATOM   1134  O   MOL A   1       3.750  28.330  12.560  1.00  0.00           O  
ATOM   1135  O   MOL A   1       5.050  36.760   1.720  1.00  0.00           O  
ATOM   1136  O   MOL A   1       7.240  11.100  12.640  1.00  0.00           O  
ATOM   1137  O   MOL A   1      21.090  10.060  11.970  1.00  0.00           O  
ATOM   1138  O   MOL A   1      12.440   8.260  10.540  1.00  0.00           O  
ATOM   1139  O   MOL A   1      21.950   6.100  11.450  1.00  0.00           O  
ATOM   1140  O   MOL A   1      13.870  36.520  11.780  1.00  0.00           O  
ATOM   1141  O   MOL A   1      30.700  26.560   1.510  1.00  0.00           O  
ATOM   1142  O   MOL A   1       4.510  23.490   0.950  1.00  0.00           O  
ATOM   1143  O   MOL A   1      44.760  35.230   2.030  1.00  0.00           O  
ATOM   1144  O   MOL A   1      46.550  49.870  11.950  1.00  0.00           O  
ATOM   1145  O   MOL A   1      34.250  45.880  13.150  1.00  0.00           O  
ATOM   1146  O   MOL A   1      15.030  15.590   1.330  1.00  0.00           O  
ATOM   1147  O   MOL A   1       8.060  20.300  12.150  1.00  0.00           O  
ATOM   1148  O   MOL A   1      47.430  31.510   1.210  1.00  0.00           O  
ATOM   1149  O   MOL A   1      26.290  14.540   1.610  1.00  0.00           O  
ATOM   1150  O   MOL A   1      44.030  41.680  11.420  1.00  0.00           O  
ATOM   1151  O   MOL A   1       3.830   3.880   0.410  1.00  0.00           O  
ATOM   1152  O   MOL A   1      36.470   4.260  11.980  1.00  0.00           O  
ATOM   1153  O   MOL A   1      17.530  26.260  10.700  1.00  0.00           O  
ATOM   1154  O   MOL A   1      21.220  18.020   1.180  1.00  0.00           O  
ATOM   1155  O   MOL A   1      16.890  34.270   1.910  1.00  0.00           O  
ATOM   1156  O   MOL A   1       7.240  29.980   1.680  1.00  0.00           O  
ATOM   1157  O   MOL A   1       3.000  40.690   0.080  1.00  0.00           O  
ATOM   1158  O   MOL A   1       0.480  35.980  10.940  1.00  0.00           O  
ATOM   1159  O   MOL A   1      38.650  42.890   1.620  1.00  0.00           O  
ATOM   1160  O   MOL A   1      45.870  38.950   2.480  1.00  0.00           O  
ATOM   1161  O   MOL A   1       2.870  30.140   0.360  1.00  0.00           O  
ATOM   1162  O   MOL A   1      10.920   5.350  12.080  1.00  0.00           O  
ATOM   1163  O   MOL A   1      43.920  26.010  12.640  1.00  0.00           O  
ATOM   1164  O   MOL A   1       7.340   5.780   1.760  1.00  0.00           O  
ATOM   1165  O   MOL A   1      45.850   1.220   1.940  1.00  0.00           O  
ATOM   1166  O   MOL A   1      27.780  26.020   1.190  1.00  0.00           O  
ATOM   1167  O   MOL A   1      37.100   6.990   0.890  1.00  0.00           O  
ATOM   1168  O   MOL A   1      35.610  18.200   2.710  1.00  0.00           O  
ATOM   1169  O   MOL A   1       3.220  20.200  12.730  1.00  0.00           O  
ATOM   1170  O   MOL A   1      29.900  49.450   2.470  1.00  0.00           O  
ATOM   1171  O   MOL A   1      26.340  49.210   0.100  1.00  0.00           O  
ATOM   1172  O   MOL A   1      35.180  23.620  11.470  1.00  0.00           O  
ATOM   1173  O   MOL A   1      21.720  30.930  12.440  1.00  0.00           O  
ATOM   1174  O   MOL A   1      43.730  24.200   0.810  1.00  0.00           O  
ATOM   1175  O   MOL A   1       4.970  30.580   1.020  1.00  0.00           O  
ATOM   1176  O   MOL A   1       9.410  18.450  12.160  1.00  0.00           O  
ATOM   1177  O   MOL A   1       5.400  15.770   2.590  1.00  0.00           O  
ATOM   1178  O   MOL A   1      44.060   8.050  12.230  1.00  0.00           O  
ATOM   1179  O   MOL A   1      37.910   6.100  12.150  1.00  0.00           O  
ATOM   1180  O   MOL A   1      33.490  34.920  11.400  1.00  0.00           O  
ATOM   1181  O   MOL A   1      38.410  20.050   0.480  1.00  0.00           O  
ATOM   1182  O   MOL A   1      11.030  48.710  12.240  1.00  0.00           O  
ATOM   1183  O   MOL A   1      31.720   6.040   0.260  1.00  0.00           O  
ATOM   1184  O   MOL A   1      24.350  28.170   1.750  1.00  0.00           O  
ATOM   1185  O   MOL A   1      46.550   6.250   1.200  1.00  0.00           O  
ATOM   1186  O   MOL A   1      28.460  11.270   1.160  1.00  0.00           O  
ATOM   1187  O   MOL A   1      25.400  17.260  11.420  1.00  0.00           O  
ATOM   1188  O   MOL A   1      40.110   1.680  12.390  1.00  0.00           O  
ATOM   1189  O   MOL A   1      25.970   6.000  12.740  1.00  0.00           O  
ATOM   1190  O   MOL A   1      38.240  36.130  11.880  1.00  0.00           O  
ATOM   1191  O   MOL A   1      44.330  11.930   1.160  1.00  0.00           O  
ATOM   1192  O   MOL A   1      46.340   7.820  12.720  1.00  0.00           O  
ATOM   1193  O   MOL A   1      35.640  26.360   1.570  1.00  0.00           O  
ATOM   1194  O   MOL A   1      27.440  34.350  13.050  1.00  0.00           O  
ATOM   1195  O   MOL A   1      23.830  20.230  11.440  1.00  0.00           O  
ATOM   1196  O   MOL A   1      39.830  34.460   1.030  1.00  0.00           O  
ATOM   1197  O   MOL A   1      38.010  40.570  11.300  1.00  0.00           O  
ATOM   1198  H   MOL A   1      37.140  40.200  11.050  1.00  0.00           H  
ATOM   1199  O   MOL A   1      39.480  13.350   2.800  1.00  0.00           O  
ATOM   1200  H   MOL A   1      38.630  13.700   3.110  1.00  0.00           H  
ATOM   1201  O   MOL A   1      13.230  12.450   1.340  1.00  0.00           O  
ATOM   1202  H   MOL A   1      13.050  13.030   2.100  1.00  0.00           H  
ATOM   1203  O   MOL A   1       8.840  39.670   2.010  1.00  0.00           O  
ATOM   1204  H   MOL A   1       9.450  40.290   2.440  1.00  0.00           H  
ATOM   1205  O   MOL A   1      43.320  34.170  12.100  1.00  0.00           O  
ATOM   1206  H   MOL A   1      44.070  34.660  11.710  1.00  0.00           H  
ATOM   1207  O   MOL A   1       8.890   4.150   3.330  1.00  0.00           O  
ATOM   1208  H   MOL A   1       7.990   4.420   3.590  1.00  0.00           H  
ATOM   1209  O   MOL A   1      10.730  29.830   2.180  1.00  0.00           O  
ATOM   1210  H   MOL A   1       9.870  29.530   2.530  1.00  0.00           H  
ATOM   1211  O   MOL A   1      14.850  39.900  11.500  1.00  0.00           O  
ATOM   1212  H   MOL A   1      15.290  40.240  10.700  1.00  0.00           H  
ATOM   1213  O   MOL A   1      25.460  39.850  11.440  1.00  0.00           O  
ATOM   1214  H   MOL A   1      26.120  40.180  10.800  1.00  0.00           H  
ATOM   1215  O   MOL A   1       9.680  15.640  11.240  1.00  0.00           O  
ATOM   1216  H   MOL A   1       9.210  14.880  10.870  1.00  0.00           H  
ATOM   1217  O   MOL A   1      42.790  21.440   1.700  1.00  0.00           O  
ATOM   1218  H   MOL A   1      42.170  21.930   2.270  1.00  0.00           H  
ATOM   1219  O   MOL A   1      29.280  28.160   2.580  1.00  0.00           O  
ATOM   1220  H   MOL A   1      28.500  28.680   2.840  1.00  0.00           H  
ATOM   1221  O   MOL A   1      47.950  48.170   2.140  1.00  0.00           O  
ATOM   1222  H   MOL A   1      47.800  47.340   2.640  1.00  0.00           H  
ATOM   1223  O   MOL A   1      15.170   7.090  10.180  1.00  0.00           O  
ATOM   1224  H   MOL A   1      15.950   7.450   9.720  1.00  0.00           H  
ATOM   1225  O   MOL A   1      26.800  24.730  11.280  1.00  0.00           O  
ATOM   1226  H   MOL A   1      27.040  23.880  10.860  1.00  0.00           H  
ATOM   1227  O   MOL A   1      19.680  44.600   2.280  1.00  0.00           O  
ATOM   1228  H   MOL A   1      20.400  44.810   2.900  1.00  0.00           H  
ATOM   1229  O   MOL A   1       3.860   6.370  11.040  1.00  0.00           O  
ATOM   1230  H   MOL A   1       3.970   5.490  10.650  1.00  0.00           H  
ATOM   1231  O   MOL A   1      46.960  36.580   2.310  1.00  0.00           O  
ATOM   1232  H   MOL A   1      46.480  36.990   3.060  1.00  0.00           H  
ATOM   1233  O   MOL A   1      11.230   1.840  12.050  1.00  0.00           O  
ATOM   1234  H   MOL A   1      11.930   1.410  11.540  1.00  0.00           H  
ATOM   1235  O   MOL A   1      17.320  11.240   0.920  1.00  0.00           O  
ATOM   1236  H   MOL A   1      17.840  11.630   1.650  1.00  0.00           H  
ATOM   1237  O   MOL A   1      20.830  25.800  10.850  1.00  0.00           O  
ATOM   1238  H   MOL A   1      21.020  26.740  10.660  1.00  0.00           H  
ATOM   1239  O   MOL A   1      29.200   9.410  10.930  1.00  0.00           O  
ATOM   1240  H   MOL A   1      29.870   8.790  10.590  1.00  0.00           H  
ATOM   1241  O   MOL A   1      16.160  37.350  12.040  1.00  0.00           O  
ATOM   1242  H   MOL A   1      15.490  37.370  11.340  1.00  0.00           H  
ATOM   1243  O   MOL A   1       7.050  20.220   2.250  1.00  0.00           O  
ATOM   1244  H   MOL A   1       7.300  21.160   2.340  1.00  0.00           H  
ATOM   1245  O   MOL A   1       2.060  49.600   0.780  1.00  0.00           O  
ATOM   1246  H   MOL A   1       1.850  50.350   0.190  1.00  0.00           H  
ATOM   1247  O   MOL A   1      15.140  45.520  10.960  1.00  0.00           O  
ATOM   1248  H   MOL A   1      15.750  44.830  10.630  1.00  0.00           H  
ATOM   1249  O   MOL A   1       8.960  46.530  11.220  1.00  0.00           O  
ATOM   1250  H   MOL A   1       8.400  47.160  10.730  1.00  0.00           H  
ATOM   1251  O   MOL A   1      40.650  44.780   2.270  1.00  0.00           O  
ATOM   1252  H   MOL A   1      41.300  45.450   2.550  1.00  0.00           H  
ATOM   1253  O   MOL A   1      22.400  17.720  11.150  1.00  0.00           O  
ATOM   1254  H   MOL A   1      23.350  17.770  10.930  1.00  0.00           H  
ATOM   1255  O   MOL A   1      37.920  29.090   1.910  1.00  0.00           O  
ATOM   1256  H   MOL A   1      37.200  29.560   2.360  1.00  0.00           H  
ATOM   1257  O   MOL A   1      26.940  17.130   2.050  1.00  0.00           O  
ATOM   1258  H   MOL A   1      26.910  16.420   2.720  1.00  0.00           H  
ATOM   1259  O   MOL A   1      32.320  28.620   2.600  1.00  0.00           O  
ATOM   1260  H   MOL A   1      32.380  27.730   3.000  1.00  0.00           H  
ATOM   1261  O   MOL A   1      10.420   7.430   1.830  1.00  0.00           O  
ATOM   1262  H   MOL A   1       9.840   7.180   2.580  1.00  0.00           H  
ATOM   1263  O   MOL A   1      24.860  32.500   2.520  1.00  0.00           O  
ATOM   1264  H   MOL A   1      23.980  32.820   2.780  1.00  0.00           H  
ATOM   1265  O   MOL A   1      34.010  20.680  11.630  1.00  0.00           O  
ATOM   1266  H   MOL A   1      34.560  21.080  10.930  1.00  0.00           H  
ATOM   1267  O   MOL A   1      18.390  28.980  10.260  1.00  0.00           O  
ATOM   1268  H   MOL A   1      18.130  28.150   9.830  1.00  0.00           H  
ATOM   1269  O   MOL A   1      10.350  21.000   2.100  1.00  0.00           O  
ATOM   1270  H   MOL A   1      10.420  21.650   2.820  1.00  0.00           H  
ATOM   1271  O   MOL A   1      46.520  15.500  10.020  1.00  0.00           O  
ATOM   1272  H   MOL A   1      46.990  16.220   9.570  1.00  0.00           H  
ATOM   1273  O   MOL A   1      43.590  44.640   1.480  1.00  0.00           O  
ATOM   1274  H   MOL A   1      43.490  45.510   1.890  1.00  0.00           H  
ATOM   1275  O   MOL A   1       2.150   1.480  12.750  1.00  0.00           O  
ATOM   1276  H   MOL A   1       1.740   1.970   0.180  1.00  0.00           H  
ATOM   1277  O   MOL A   1      17.960  47.080  12.300  1.00  0.00           O  
ATOM   1278  H   MOL A   1      17.700  46.540  11.540  1.00  0.00           H  
ATOM   1279  O   MOL A   1      17.900  20.680   2.770  1.00  0.00           O  
ATOM   1280  H   MOL A   1      18.830  20.860   3.000  1.00  0.00           H  
ATOM   1281  O   MOL A   1      37.670  25.260   1.340  1.00  0.00           O  
ATOM   1282  H   MOL A   1      37.070  25.660   2.000  1.00  0.00           H  
ATOM   1283  O   MOL A   1      46.320  21.020   0.820  1.00  0.00           O  
ATOM   1284  H   MOL A   1      46.450  21.750   1.450  1.00  0.00           H  
ATOM   1285  O   MOL A   1       4.280   1.350   2.480  1.00  0.00           O  
ATOM   1286  H   MOL A   1       3.360   1.650   2.390  1.00  0.00           H  
ATOM   1287  O   MOL A   1      28.770  49.270  12.930  1.00  0.00           O  
ATOM   1288  H   MOL A   1      28.190  49.060  12.180  1.00  0.00           H  
ATOM   1289  O   MOL A   1      32.090  47.250  12.500  1.00  0.00           O  
ATOM   1290  H   MOL A   1      32.880  46.810  12.120  1.00  0.00           H  
ATOM   1291  O   MOL A   1       7.050  32.140  12.270  1.00  0.00           O  
ATOM   1292  H   MOL A   1       6.410  32.740  11.860  1.00  0.00           H  
ATOM   1293  O   MOL A   1      12.650  24.930  10.570  1.00  0.00           O  
ATOM   1294  H   MOL A   1      12.680  25.510   9.790  1.00  0.00           H  
ATOM   1295  O   MOL A   1      19.050  23.360   1.870  1.00  0.00           O  
ATOM   1296  H   MOL A   1      18.100  23.420   2.080  1.00  0.00           H  
ATOM   1297  O   MOL A   1      13.660  30.710  10.840  1.00  0.00           O  
ATOM   1298  H   MOL A   1      14.410  31.160  10.430  1.00  0.00           H  
ATOM   1299  O   MOL A   1       5.620  15.800  12.220  1.00  0.00           O  
ATOM   1300  H   MOL A   1       5.990  16.300  11.480  1.00  0.00           H  
ATOM   1301  O   MOL A   1      30.340  35.400   1.840  1.00  0.00           O  
ATOM   1302  H   MOL A   1      30.060  34.990   2.680  1.00  0.00           H  
ATOM   1303  O   MOL A   1      44.730  13.360  10.390  1.00  0.00           O  
ATOM   1304  H   MOL A   1      45.180  14.050   9.870  1.00  0.00           H  
ATOM   1305  O   MOL A   1      16.840   8.180   0.860  1.00  0.00           O  
ATOM   1306  H   MOL A   1      17.500   7.730   1.420  1.00  0.00           H  
ATOM   1307  O   MOL A   1       2.290  13.700   3.230  1.00  0.00           O  
ATOM   1308  H   MOL A   1       1.390  13.680   3.600  1.00  0.00           H  
ATOM   1309  O   MOL A   1      28.150  27.510  11.280  1.00  0.00           O  
ATOM   1310  H   MOL A   1      28.420  26.890  10.580  1.00  0.00           H  
ATOM   1311  O   MOL A   1      22.560  37.710  11.780  1.00  0.00           O  
ATOM   1312  H   MOL A   1      22.800  36.890  11.310  1.00  0.00           H  
ATOM   1313  O   MOL A   1      37.480  13.270  12.150  1.00  0.00           O  
ATOM   1314  H   MOL A   1      36.980  12.600  11.660  1.00  0.00           H  
ATOM   1315  O   MOL A   1      21.560  22.520   2.340  1.00  0.00           O  
ATOM   1316  H   MOL A   1      20.650  22.380   2.660  1.00  0.00           H  
ATOM   1317  O   MOL A   1      17.150  10.390  10.060  1.00  0.00           O  
ATOM   1318  H   MOL A   1      17.640   9.640   9.680  1.00  0.00           H  
ATOM   1319  O   MOL A   1      32.610  31.560  11.200  1.00  0.00           O  
ATOM   1320  H   MOL A   1      32.790  32.290  10.570  1.00  0.00           H  
ATOM   1321  O   MOL A   1      14.790   2.980  11.620  1.00  0.00           O  
ATOM   1322  H   MOL A   1      15.190   3.820  11.340  1.00  0.00           H  
ATOM   1323  O   MOL A   1      14.950  23.440  10.950  1.00  0.00           O  
ATOM   1324  H   MOL A   1      14.500  24.040  10.330  1.00  0.00           H  
ATOM   1325  O   MOL A   1      32.290  15.660   2.970  1.00  0.00           O  
ATOM   1326  H   MOL A   1      31.510  15.900   3.500  1.00  0.00           H  
ATOM   1327  O   MOL A   1      28.130  30.670   3.020  1.00  0.00           O  
ATOM   1328  H   MOL A   1      29.020  30.600   3.400  1.00  0.00           H  
ATOM   1329  O   MOL A   1      42.390  13.690   2.350  1.00  0.00           O  
ATOM   1330  H   MOL A   1      42.990  12.970   2.610  1.00  0.00           H  
ATOM   1331  O   MOL A   1      40.820  32.560   2.950  1.00  0.00           O  
ATOM   1332  H   MOL A   1      39.920  32.940   2.950  1.00  0.00           H  
ATOM   1333  O   MOL A   1      33.050  25.990   2.320  1.00  0.00           O  
ATOM   1334  H   MOL A   1      32.200  26.380   2.610  1.00  0.00           H  
ATOM   1335  O   MOL A   1       4.110  46.140   1.810  1.00  0.00           O  
ATOM   1336  H   MOL A   1       3.570  46.760   2.330  1.00  0.00           H  
ATOM   1337  O   MOL A   1       7.670   1.500   3.280  1.00  0.00           O  
ATOM   1338  H   MOL A   1       8.400   0.890   3.500  1.00  0.00           H  
ATOM   1339  O   MOL A   1       5.550  18.170   2.560  1.00  0.00           O  
ATOM   1340  H   MOL A   1       4.960  17.530   3.000  1.00  0.00           H  
ATOM   1341  O   MOL A   1       8.720  41.860  11.520  1.00  0.00           O  
ATOM   1342  H   MOL A   1       8.010  42.010  10.870  1.00  0.00           H  
ATOM   1343  O   MOL A   1      42.320  17.860  10.530  1.00  0.00           O  
ATOM   1344  H   MOL A   1      42.010  16.970  10.300  1.00  0.00           H  
ATOM   1345  O   MOL A   1       8.680  26.610  10.710  1.00  0.00           O  
ATOM   1346  H   MOL A   1       9.150  25.840  10.350  1.00  0.00           H  
ATOM   1347  O   MOL A   1      29.420  16.420   2.780  1.00  0.00           O  
ATOM   1348  H   MOL A   1      29.850  17.210   3.150  1.00  0.00           H  
ATOM   1349  O   MOL A   1      28.270   2.680   1.530  1.00  0.00           O  
ATOM   1350  H   MOL A   1      28.140   3.540   1.970  1.00  0.00           H  
ATOM   1351  O   MOL A   1      19.510  34.670   2.330  1.00  0.00           O  
ATOM   1352  H   MOL A   1      18.860  35.160   2.870  1.00  0.00           H  
ATOM   1353  O   MOL A   1      37.310  47.500  11.020  1.00  0.00           O  
ATOM   1354  H   MOL A   1      36.910  48.040  10.320  1.00  0.00           H  
ATOM   1355  O   MOL A   1       5.600   9.860   2.210  1.00  0.00           O  
ATOM   1356  H   MOL A   1       6.340   9.490   2.710  1.00  0.00           H  
ATOM   1357  O   MOL A   1      18.270  19.210  11.980  1.00  0.00           O  
ATOM   1358  H   MOL A   1      18.460  18.560  11.280  1.00  0.00           H  
ATOM   1359  O   MOL A   1      40.200  47.320  11.020  1.00  0.00           O  
ATOM   1360  H   MOL A   1      39.320  47.330  10.610  1.00  0.00           H  
ATOM   1361  O   MOL A   1      43.650  28.970  12.160  1.00  0.00           O  
ATOM   1362  H   MOL A   1      43.730  28.130  11.680  1.00  0.00           H  
ATOM   1363  O   MOL A   1      13.130  15.820  11.560  1.00  0.00           O  
ATOM   1364  H   MOL A   1      13.550  16.610  11.190  1.00  0.00           H  
ATOM   1365  O   MOL A   1       4.610  22.230  10.930  1.00  0.00           O  
ATOM   1366  H   MOL A   1       4.410  23.090  10.510  1.00  0.00           H  
ATOM   1367  O   MOL A   1      34.050  29.100  11.510  1.00  0.00           O  
ATOM   1368  H   MOL A   1      33.610  29.860  11.090  1.00  0.00           H  
ATOM   1369  O   MOL A   1      41.320  28.090  11.330  1.00  0.00           O  
ATOM   1370  H   MOL A   1      40.940  27.430  10.720  1.00  0.00           H  
ATOM   1371  O   MOL A   1      24.500  13.200   2.610  1.00  0.00           O  
ATOM   1372  H   MOL A   1      24.520  14.120   2.930  1.00  0.00           H  
ATOM   1373  O   MOL A   1      34.870   9.390   2.020  1.00  0.00           O  
ATOM   1374  H   MOL A   1      34.380  10.150   2.360  1.00  0.00           H  
ATOM   1375  O   MOL A   1      19.850  50.320   2.590  1.00  0.00           O  
ATOM   1376  H   MOL A   1      18.890   0.100   2.520  1.00  0.00           H  
ATOM   1377  O   MOL A   1      37.450  34.510   1.640  1.00  0.00           O  
ATOM   1378  H   MOL A   1      37.580  35.330   2.150  1.00  0.00           H  
ATOM   1379  O   MOL A   1      43.230  48.540  10.790  1.00  0.00           O  
ATOM   1380  H   MOL A   1      42.910  49.270  10.240  1.00  0.00           H  
ATOM   1381  O   MOL A   1      24.480  37.420   2.700  1.00  0.00           O  
ATOM   1382  H   MOL A   1      25.130  38.070   3.010  1.00  0.00           H  
ATOM   1383  O   MOL A   1      18.950  31.400   1.850  1.00  0.00           O  
ATOM   1384  H   MOL A   1      18.170  30.830   1.860  1.00  0.00           H  
ATOM   1385  O   MOL A   1      12.490  20.670  11.690  1.00  0.00           O  
ATOM   1386  H   MOL A   1      11.890  20.360  10.990  1.00  0.00           H  
ATOM   1387  O   MOL A   1      26.190  19.580  10.540  1.00  0.00           O  
ATOM   1388  H   MOL A   1      25.380  19.810  10.060  1.00  0.00           H  
ATOM   1389  O   MOL A   1       6.350  28.170  11.430  1.00  0.00           O  
ATOM   1390  H   MOL A   1       5.420  27.970  11.260  1.00  0.00           H  
ATOM   1391  O   MOL A   1      30.730  39.810   1.810  1.00  0.00           O  
ATOM   1392  H   MOL A   1      30.910  40.580   2.370  1.00  0.00           H  
ATOM   1393  O   MOL A   1       7.760  13.780  11.250  1.00  0.00           O  
ATOM   1394  H   MOL A   1       6.980  13.230  11.040  1.00  0.00           H  
ATOM   1395  O   MOL A   1      16.800  31.190  10.880  1.00  0.00           O  
ATOM   1396  H   MOL A   1      17.490  30.590  10.540  1.00  0.00           H  
ATOM   1397  O   MOL A   1      13.540  28.100  10.510  1.00  0.00           O  
ATOM   1398  H   MOL A   1      13.330  29.050  10.480  1.00  0.00           H  
ATOM   1399  O   MOL A   1      36.720  15.900   2.680  1.00  0.00           O  
ATOM   1400  H   MOL A   1      37.580  16.130   3.060  1.00  0.00           H  
ATOM   1401  O   MOL A   1      35.830   6.790  10.320  1.00  0.00           O  
ATOM   1402  H   MOL A   1      35.100   7.290   9.910  1.00  0.00           H  
ATOM   1403  O   MOL A   1      38.430  30.560  11.090  1.00  0.00           O  
ATOM   1404  H   MOL A   1      39.370  30.550  10.870  1.00  0.00           H  
ATOM   1405  O   MOL A   1       9.810  49.000   1.950  1.00  0.00           O  
ATOM   1406  H   MOL A   1       8.930  49.070   2.360  1.00  0.00           H  
ATOM   1407  O   MOL A   1      33.070  18.510   3.730  1.00  0.00           O  
ATOM   1408  H   MOL A   1      33.890  18.520   4.250  1.00  0.00           H  
ATOM   1409  O   MOL A   1      21.360  35.180  11.540  1.00  0.00           O  
ATOM   1410  H   MOL A   1      20.750  35.900  11.300  1.00  0.00           H  
ATOM   1411  O   MOL A   1      35.050  23.670   1.770  1.00  0.00           O  
ATOM   1412  H   MOL A   1      34.660  24.220   2.480  1.00  0.00           H  
ATOM   1413  O   MOL A   1       0.020  24.300   2.140  1.00  0.00           O  
ATOM   1414  H   MOL A   1      48.220  25.210   2.290  1.00  0.00           H  
ATOM   1415  O   MOL A   1      17.670  23.690  10.830  1.00  0.00           O  
ATOM   1416  H   MOL A   1      17.320  24.400  10.260  1.00  0.00           H  
ATOM   1417  O   MOL A   1      46.220  43.050  11.270  1.00  0.00           O  
ATOM   1418  H   MOL A   1      45.770  43.590  10.590  1.00  0.00           H  
ATOM   1419  O   MOL A   1      38.760   8.600   2.210  1.00  0.00           O  
ATOM   1420  H   MOL A   1      38.150   7.860   2.080  1.00  0.00           H  
ATOM   1421  O   MOL A   1      41.620  47.320   1.910  1.00  0.00           O  
ATOM   1422  H   MOL A   1      42.530  47.600   2.130  1.00  0.00           H  
ATOM   1423  O   MOL A   1      42.650   2.150  11.300  1.00  0.00           O  
ATOM   1424  H   MOL A   1      43.030   2.740  10.630  1.00  0.00           H  
ATOM   1425  O   MOL A   1       5.670  36.230  11.430  1.00  0.00           O  
ATOM   1426  H   MOL A   1       6.110  35.580  10.860  1.00  0.00           H  
ATOM   1427  O   MOL A   1      38.910  47.200   2.000  1.00  0.00           O  
ATOM   1428  H   MOL A   1      39.790  47.490   2.290  1.00  0.00           H  
ATOM   1429  O   MOL A   1       0.400  21.350   2.460  1.00  0.00           O  
ATOM   1430  H   MOL A   1       0.820  22.120   2.870  1.00  0.00           H  
ATOM   1431  O   MOL A   1      37.010  37.150   1.790  1.00  0.00           O  
ATOM   1432  H   MOL A   1      36.390  37.900   1.890  1.00  0.00           H  
ATOM   1433  O   MOL A   1      19.760  50.230  12.380  1.00  0.00           O  
ATOM   1434  H   MOL A   1      20.380  50.110  11.640  1.00  0.00           H  
ATOM   1435  O   MOL A   1      11.470  42.760  11.690  1.00  0.00           O  
ATOM   1436  H   MOL A   1      12.240  43.120  11.220  1.00  0.00           H  
ATOM   1437  O   MOL A   1      23.260  12.140  11.500  1.00  0.00           O  
ATOM   1438  H   MOL A   1      22.780  11.440  11.020  1.00  0.00           H  
ATOM   1439  O   MOL A   1      22.790   3.930   1.200  1.00  0.00           O  
ATOM   1440  H   MOL A   1      22.130   3.360   1.640  1.00  0.00           H  
ATOM   1441  O   MOL A   1      31.880  10.270  10.920  1.00  0.00           O  
ATOM   1442  H   MOL A   1      32.460   9.620  10.500  1.00  0.00           H  
ATOM   1443  O   MOL A   1      13.700  19.500   2.680  1.00  0.00           O  
ATOM   1444  H   MOL A   1      13.540  20.360   3.120  1.00  0.00           H  
ATOM   1445  O   MOL A   1      11.000  10.430  10.340  1.00  0.00           O  
ATOM   1446  H   MOL A   1      11.020   9.500  10.030  1.00  0.00           H  
ATOM   1447  O   MOL A   1      23.130  26.210   2.130  1.00  0.00           O  
ATOM   1448  H   MOL A   1      23.600  26.730   2.800  1.00  0.00           H  
ATOM   1449  O   MOL A   1      42.440  37.270   2.060  1.00  0.00           O  
ATOM   1450  H   MOL A   1      43.010  36.910   2.750  1.00  0.00           H  
ATOM   1451  O   MOL A   1      10.870  33.410   1.820  1.00  0.00           O  
ATOM   1452  H   MOL A   1      10.080  33.890   2.120  1.00  0.00           H  
ATOM   1453  O   MOL A   1       0.120  13.660  12.020  1.00  0.00           O  
ATOM   1454  H   MOL A   1       0.300  12.780  11.640  1.00  0.00           H  
ATOM   1455  O   MOL A   1      24.420   0.570   1.720  1.00  0.00           O  
ATOM   1456  H   MOL A   1      23.710   0.720   2.360  1.00  0.00           H  
ATOM   1457  O   MOL A   1      45.520   9.650   2.500  1.00  0.00           O  
ATOM   1458  H   MOL A   1      44.680   9.870   2.940  1.00  0.00           H  
ATOM   1459  O   MOL A   1       0.980  45.670   1.630  1.00  0.00           O  
ATOM   1460  H   MOL A   1       0.180  45.820   2.160  1.00  0.00           H  
ATOM   1461  O   MOL A   1      13.890  12.350  10.140  1.00  0.00           O  
ATOM   1462  H   MOL A   1      14.640  11.920   9.690  1.00  0.00           H  
ATOM   1463  O   MOL A   1      29.820   5.080   1.680  1.00  0.00           O  
ATOM   1464  H   MOL A   1      30.080   5.960   2.020  1.00  0.00           H  
ATOM   1465  O   MOL A   1       0.020  38.290  11.140  1.00  0.00           O  
ATOM   1466  H   MOL A   1      48.230  37.450  10.730  1.00  0.00           H  
ATOM   1467  O   MOL A   1      27.480   0.310  10.910  1.00  0.00           O  
ATOM   1468  H   MOL A   1      26.680   0.200  10.370  1.00  0.00           H  
ATOM   1469  O   MOL A   1      34.220  13.640   2.030  1.00  0.00           O  
ATOM   1470  H   MOL A   1      34.750  12.990   2.520  1.00  0.00           H  
ATOM   1471  O   MOL A   1      23.600  28.420  11.550  1.00  0.00           O  
ATOM   1472  H   MOL A   1      23.650  27.500  11.250  1.00  0.00           H  
ATOM   1473  O   MOL A   1      24.520   4.220  10.620  1.00  0.00           O  
ATOM   1474  H   MOL A   1      25.310   4.690  10.290  1.00  0.00           H  
ATOM   1475  O   MOL A   1      41.610   4.600   1.870  1.00  0.00           O  
ATOM   1476  H   MOL A   1      42.070   5.310   2.350  1.00  0.00           H  
ATOM   1477  O   MOL A   1      40.010  19.180  10.840  1.00  0.00           O  
ATOM   1478  H   MOL A   1      40.800  18.780  10.430  1.00  0.00           H  
ATOM   1479  O   MOL A   1      21.330  15.270  10.950  1.00  0.00           O  
ATOM   1480  H   MOL A   1      21.600  16.150  10.640  1.00  0.00           H  
ATOM   1481  O   MOL A   1      37.300  17.310  11.750  1.00  0.00           O  
ATOM   1482  H   MOL A   1      37.390  17.910  10.980  1.00  0.00           H  
ATOM   1483  O   MOL A   1       5.110  12.040  11.760  1.00  0.00           O  
ATOM   1484  H   MOL A   1       4.310  11.980  11.210  1.00  0.00           H  
ATOM   1485  O   MOL A   1      28.570  44.490  11.000  1.00  0.00           O  
ATOM   1486  H   MOL A   1      27.700  44.290  10.600  1.00  0.00           H  
ATOM   1487  O   MOL A   1      35.680  42.790   2.200  1.00  0.00           O  
ATOM   1488  H   MOL A   1      34.930  43.090   2.750  1.00  0.00           H  
ATOM   1489  O   MOL A   1      10.120  39.090  11.220  1.00  0.00           O  
ATOM   1490  H   MOL A   1      10.720  38.530  10.700  1.00  0.00           H  
ATOM   1491  O   MOL A   1       5.770  40.220  11.100  1.00  0.00           O  
ATOM   1492  H   MOL A   1       5.780  40.930  10.440  1.00  0.00           H  
ATOM   1493  O   MOL A   1      39.390  21.720  10.530  1.00  0.00           O  
ATOM   1494  H   MOL A   1      38.830  21.010  10.170  1.00  0.00           H  
ATOM   1495  O   MOL A   1      46.040  32.280  11.690  1.00  0.00           O  
ATOM   1496  H   MOL A   1      46.770  32.810  11.310  1.00  0.00           H  
ATOM   1497  O   MOL A   1      32.130  39.240  10.990  1.00  0.00           O  
ATOM   1498  H   MOL A   1      32.870  38.750  10.570  1.00  0.00           H  
ATOM   1499  O   MOL A   1      38.840   4.650   1.860  1.00  0.00           O  
ATOM   1500  H   MOL A   1      39.700   4.810   2.300  1.00  0.00           H  
ATOM   1501  O   MOL A   1      47.740  27.210   1.290  1.00  0.00           O  
ATOM   1502  H   MOL A   1      47.550  27.790   2.050  1.00  0.00           H  
ATOM   1503  O   MOL A   1      37.390   1.020  11.880  1.00  0.00           O  
ATOM   1504  H   MOL A   1      36.950   0.880  11.020  1.00  0.00           H  
ATOM   1505  O   MOL A   1      44.920  20.180  10.230  1.00  0.00           O  
ATOM   1506  H   MOL A   1      45.670  20.020   9.630  1.00  0.00           H  
ATOM   1507  O   MOL A   1      38.020  44.780  11.950  1.00  0.00           O  
ATOM   1508  H   MOL A   1      38.910  44.800  11.550  1.00  0.00           H  
ATOM   1509  O   MOL A   1       8.290  34.850   2.170  1.00  0.00           O  
ATOM   1510  H   MOL A   1       8.320  35.820   2.150  1.00  0.00           H  
ATOM   1511  OW  SOL A   2       2.840  27.240   3.630  1.00  0.00           O  
ATOM   1512  HW1 SOL A   2       1.970  27.400   4.100  1.00  0.00           H  
ATOM   1513  HW2 SOL A   2       3.110  26.290   3.730  1.00  0.00           H  
ATOM   1514  OW  SOL A   3      45.190  47.160   8.760  1.00  0.00           O  
ATOM   1515  HW1 SOL A   3      44.300  47.610   8.900  1.00  0.00           H  
ATOM   1516  HW2 SOL A   3      45.910  47.850   8.740  1.00  0.00           H  
ATOM   1517  OW  SOL A   4      20.620  17.220   7.020  1.00  0.00           O  
ATOM   1518  HW1 SOL A   4      20.430  18.130   7.370  1.00  0.00           H  
ATOM   1519  HW2 SOL A   4      20.550  17.220   6.020  1.00  0.00           H  
ATOM   1520  OW  SOL A   5       5.060  16.820   8.710  1.00  0.00           O  
ATOM   1521  HW1 SOL A   5       5.830  16.970   8.080  1.00  0.00           H  
ATOM   1522  HW2 SOL A   5       4.940  15.840   8.850  1.00  0.00           H  
ATOM   1523  OW  SOL A   6       8.090  49.490   7.190  1.00  0.00           O  
ATOM   1524  HW1 SOL A   6       8.250  48.610   6.740  1.00  0.00           H  
ATOM   1525  HW2 SOL A   6       8.190  49.390   8.180  1.00  0.00           H  
ATOM   1526  OW  SOL A   7       0.770  14.840   8.530  1.00  0.00           O  
ATOM   1527  HW1 SOL A   7       0.240  14.190   9.080  1.00  0.00           H  
ATOM   1528  HW2 SOL A   7       1.660  15.000   8.960  1.00  0.00           H  
ATOM   1529  OW  SOL A   8       1.670  11.460   7.210  1.00  0.00           O  
ATOM   1530  HW1 SOL A   8       2.280  11.200   6.460  1.00  0.00           H  
ATOM   1531  HW2 SOL A   8       0.860  11.910   6.830  1.00  0.00           H  
ATOM   1532  OW  SOL A   9      22.020  10.640   9.290  1.00  0.00           O  
ATOM   1533  HW1 SOL A   9      21.150  10.990   9.630  1.00  0.00           H  
ATOM   1534  HW2 SOL A   9      21.860  10.040   8.510  1.00  0.00           H  
ATOM   1535  OW  SOL A  10       9.500  20.740   6.880  1.00  0.00           O  
ATOM   1536  HW1 SOL A  10       8.520  20.850   6.700  1.00  0.00           H  
ATOM   1537  HW2 SOL A  10       9.830  19.910   6.440  1.00  0.00           H  
ATOM   1538  OW  SOL A  11      47.190  22.010   8.340  1.00  0.00           O  
ATOM   1539  HW1 SOL A  11      47.120  21.200   7.760  1.00  0.00           H  
ATOM   1540  HW2 SOL A  11      47.650  21.780   9.190  1.00  0.00           H  
ATOM   1541  OW  SOL A  12       2.470  15.180  10.590  1.00  0.00           O  
ATOM   1542  HW1 SOL A  12       3.130  14.520  10.230  1.00  0.00           H  
ATOM   1543  HW2 SOL A  12       1.860  14.710  11.240  1.00  0.00           H  
ATOM   1544  OW  SOL A  13      18.440  11.490   3.790  1.00  0.00           O  
ATOM   1545  HW1 SOL A  13      18.100  12.090   4.510  1.00  0.00           H  
ATOM   1546  HW2 SOL A  13      19.430  11.400   3.870  1.00  0.00           H  
ATOM   1547  OW  SOL A  14      19.360  38.310   4.650  1.00  0.00           O  
ATOM   1548  HW1 SOL A  14      18.620  37.640   4.630  1.00  0.00           H  
ATOM   1549  HW2 SOL A  14      19.550  38.630   3.720  1.00  0.00           H  
ATOM   1550  OW  SOL A  15      13.320   0.720  10.090  1.00  0.00           O  
ATOM   1551  HW1 SOL A  15      13.900  50.320   9.910  1.00  0.00           H  
ATOM   1552  HW2 SOL A  15      12.400   0.550   9.760  1.00  0.00           H  
ATOM   1553  OW  SOL A  16      13.460  37.840   8.180  1.00  0.00           O  
ATOM   1554  HW1 SOL A  16      13.600  37.440   7.280  1.00  0.00           H  
ATOM   1555  HW2 SOL A  16      12.490  37.800   8.420  1.00  0.00           H  
ATOM   1556  OW  SOL A  17       1.620  48.190   8.140  1.00  0.00           O  
ATOM   1557  HW1 SOL A  17       0.740  47.710   8.090  1.00  0.00           H  
ATOM   1558  HW2 SOL A  17       2.350  47.570   7.870  1.00  0.00           H  
ATOM   1559  OW  SOL A  18       6.770   7.100   9.130  1.00  0.00           O  
ATOM   1560  HW1 SOL A  18       6.420   7.790   9.760  1.00  0.00           H  
ATOM   1561  HW2 SOL A  18       6.910   7.510   8.230  1.00  0.00           H  
ATOM   1562  OW  SOL A  19      14.380  43.060   3.140  1.00  0.00           O  
ATOM   1563  HW1 SOL A  19      14.040  43.970   3.390  1.00  0.00           H  
ATOM   1564  HW2 SOL A  19      13.920  42.370   3.700  1.00  0.00           H  
ATOM   1565  OW  SOL A  20      13.610   9.070   1.500  1.00  0.00           O  
ATOM   1566  HW1 SOL A  20      13.220   9.740   2.130  1.00  0.00           H  
ATOM   1567  HW2 SOL A  20      14.310   8.530   1.970  1.00  0.00           H  
ATOM   1568  OW  SOL A  21      31.010  12.930   4.510  1.00  0.00           O  
ATOM   1569  HW1 SOL A  21      31.370  13.610   5.150  1.00  0.00           H  
ATOM   1570  HW2 SOL A  21      31.720  12.660   3.860  1.00  0.00           H  
ATOM   1571  OW  SOL A  22      15.090  30.610   2.230  1.00  0.00           O  
ATOM   1572  HW1 SOL A  22      14.450  31.370   2.130  1.00  0.00           H  
ATOM   1573  HW2 SOL A  22      14.590  29.770   2.430  1.00  0.00           H  
ATOM   1574  OW  SOL A  23       6.610  41.000   4.200  1.00  0.00           O  
ATOM   1575  HW1 SOL A  23       6.050  41.030   5.020  1.00  0.00           H  
ATOM   1576  HW2 SOL A  23       6.670  40.060   3.870  1.00  0.00           H  
ATOM   1577  OW  SOL A  24      13.300  23.540   5.440  1.00  0.00           O  
ATOM   1578  HW1 SOL A  24      14.170  23.430   4.960  1.00  0.00           H  
ATOM   1579  HW2 SOL A  24      12.680  22.800   5.170  1.00  0.00           H  
ATOM   1580  OW  SOL A  25      33.990   4.310   5.500  1.00  0.00           O  
ATOM   1581  HW1 SOL A  25      33.200   4.300   4.880  1.00  0.00           H  
ATOM   1582  HW2 SOL A  25      34.270   3.370   5.690  1.00  0.00           H  
ATOM   1583  OW  SOL A  26      45.930  26.710   8.290  1.00  0.00           O  
ATOM   1584  HW1 SOL A  26      46.380  25.950   8.760  1.00  0.00           H  
ATOM   1585  HW2 SOL A  26      46.190  26.710   7.320  1.00  0.00           H  
ATOM   1586  OW  SOL A  27       7.770   3.490   5.880  1.00  0.00           O  
ATOM   1587  HW1 SOL A  27       7.610   4.420   5.540  1.00  0.00           H  
ATOM   1588  HW2 SOL A  27       7.780   2.850   5.110  1.00  0.00           H  
ATOM   1589  OW  SOL A  28      17.540  13.160   5.760  1.00  0.00           O  
ATOM   1590  HW1 SOL A  28      17.200  13.920   5.200  1.00  0.00           H  
ATOM   1591  HW2 SOL A  28      17.080  13.170   6.650  1.00  0.00           H  
ATOM   1592  OW  SOL A  29      17.270   2.520   6.630  1.00  0.00           O  
ATOM   1593  HW1 SOL A  29      17.400   3.510   6.530  1.00  0.00           H  
ATOM   1594  HW2 SOL A  29      17.440   2.260   7.580  1.00  0.00           H  
ATOM   1595  OW  SOL A  30       3.260  35.370   4.040  1.00  0.00           O  
ATOM   1596  HW1 SOL A  30       3.430  34.410   3.780  1.00  0.00           H  
ATOM   1597  HW2 SOL A  30       2.650  35.790   3.370  1.00  0.00           H  
ATOM   1598  OW  SOL A  31      14.310  14.900   8.810  1.00  0.00           O  
ATOM   1599  HW1 SOL A  31      13.520  14.540   9.310  1.00  0.00           H  
ATOM   1600  HW2 SOL A  31      14.850  15.490   9.410  1.00  0.00           H  
ATOM   1601  OW  SOL A  32      12.190  10.360   3.890  1.00  0.00           O  
ATOM   1602  HW1 SOL A  32      11.190  10.400   3.990  1.00  0.00           H  
ATOM   1603  HW2 SOL A  32      12.560   9.650   4.480  1.00  0.00           H  
ATOM   1604  OW  SOL A  33       4.930  18.850  10.650  1.00  0.00           O  
ATOM   1605  HW1 SOL A  33       5.270  18.440   9.800  1.00  0.00           H  
ATOM   1606  HW2 SOL A  33       5.250  19.800  10.710  1.00  0.00           H  
ATOM   1607  OW  SOL A  34      10.110  47.380   5.420  1.00  0.00           O  
ATOM   1608  HW1 SOL A  34      10.050  46.420   5.130  1.00  0.00           H  
ATOM   1609  HW2 SOL A  34      10.960  47.520   5.930  1.00  0.00           H  
ATOM   1610  OW  SOL A  35       9.510  23.040   3.980  1.00  0.00           O  
ATOM   1611  HW1 SOL A  35       8.510  23.080   3.920  1.00  0.00           H  
ATOM   1612  HW2 SOL A  35       9.890  23.950   3.810  1.00  0.00           H  
ATOM   1613  OW  SOL A  36       0.160  44.180   8.140  1.00  0.00           O  
ATOM   1614  HW1 SOL A  36       0.170  45.120   7.820  1.00  0.00           H  
ATOM   1615  HW2 SOL A  36       1.010  43.990   8.640  1.00  0.00           H  
ATOM   1616  OW  SOL A  37      20.980  21.090  10.110  1.00  0.00           O  
ATOM   1617  HW1 SOL A  37      21.570  21.860   9.850  1.00  0.00           H  
ATOM   1618  HW2 SOL A  37      20.150  21.450  10.520  1.00  0.00           H  
ATOM   1619  OW  SOL A  38      15.490  10.520   6.870  1.00  0.00           O  
ATOM   1620  HW1 SOL A  38      15.000  11.010   6.140  1.00  0.00           H  
ATOM   1621  HW2 SOL A  38      15.820  11.170   7.550  1.00  0.00           H  
ATOM   1622  OW  SOL A  39      43.260   4.310   8.450  1.00  0.00           O  
ATOM   1623  HW1 SOL A  39      42.600   4.970   8.790  1.00  0.00           H  
ATOM   1624  HW2 SOL A  39      42.800   3.640   7.880  1.00  0.00           H  
ATOM   1625  OW  SOL A  40      43.400  49.100   4.620  1.00  0.00           O  
ATOM   1626  HW1 SOL A  40      42.510  49.390   4.250  1.00  0.00           H  
ATOM   1627  HW2 SOL A  40      44.050  49.850   4.530  1.00  0.00           H  
ATOM   1628  OW  SOL A  41      12.500  16.200   6.740  1.00  0.00           O  
ATOM   1629  HW1 SOL A  41      12.990  15.750   7.490  1.00  0.00           H  
ATOM   1630  HW2 SOL A  41      12.790  17.150   6.690  1.00  0.00           H  
ATOM   1631  OW  SOL A  42       3.010  10.120   5.070  1.00  0.00           O  
ATOM   1632  HW1 SOL A  42       3.480   9.340   5.480  1.00  0.00           H  
ATOM   1633  HW2 SOL A  42       2.440   9.810   4.310  1.00  0.00           H  
ATOM   1634  OW  SOL A  43       8.420  18.500   9.260  1.00  0.00           O  
ATOM   1635  HW1 SOL A  43       8.280  18.200  10.200  1.00  0.00           H  
ATOM   1636  HW2 SOL A  43       8.210  19.470   9.180  1.00  0.00           H  
ATOM   1637  OW  SOL A  44      32.190   0.170   4.830  1.00  0.00           O  
ATOM   1638  HW1 SOL A  44      31.450   0.620   5.330  1.00  0.00           H  
ATOM   1639  HW2 SOL A  44      32.000   0.170   3.850  1.00  0.00           H  
ATOM   1640  OW  SOL A  45      10.870  42.200   6.310  1.00  0.00           O  
ATOM   1641  HW1 SOL A  45      10.350  41.510   6.800  1.00  0.00           H  
ATOM   1642  HW2 SOL A  45      11.230  42.880   6.960  1.00  0.00           H  
ATOM   1643  OW  SOL A  46      16.820  14.710   3.780  1.00  0.00           O  
ATOM   1644  HW1 SOL A  46      16.370  15.600   3.760  1.00  0.00           H  
ATOM   1645  HW2 SOL A  46      16.220  14.020   3.390  1.00  0.00           H  
ATOM   1646  OW  SOL A  47      25.880   9.850  10.690  1.00  0.00           O  
ATOM   1647  HW1 SOL A  47      25.380  10.440  10.050  1.00  0.00           H  
ATOM   1648  HW2 SOL A  47      26.270   9.080  10.200  1.00  0.00           H  
ATOM   1649  OW  SOL A  48       5.310   9.270  10.250  1.00  0.00           O  
ATOM   1650  HW1 SOL A  48       4.390   9.230   9.850  1.00  0.00           H  
ATOM   1651  HW2 SOL A  48       5.800  10.050   9.860  1.00  0.00           H  
ATOM   1652  OW  SOL A  49      15.620  24.540   3.890  1.00  0.00           O  
ATOM   1653  HW1 SOL A  49      16.510  24.800   4.260  1.00  0.00           H  
ATOM   1654  HW2 SOL A  49      15.640  24.580   2.900  1.00  0.00           H  
ATOM   1655  OW  SOL A  50      43.620  40.590   7.270  1.00  0.00           O  
ATOM   1656  HW1 SOL A  50      43.510  41.570   7.370  1.00  0.00           H  
ATOM   1657  HW2 SOL A  50      44.330  40.260   7.890  1.00  0.00           H  
ATOM   1658  OW  SOL A  51       6.160  43.460   2.210  1.00  0.00           O  
ATOM   1659  HW1 SOL A  51       6.830  43.070   2.850  1.00  0.00           H  
ATOM   1660  HW2 SOL A  51       5.230  43.280   2.550  1.00  0.00           H  
ATOM   1661  OW  SOL A  52      42.390  20.640   8.770  1.00  0.00           O  
ATOM   1662  HW1 SOL A  52      41.800  21.450   8.730  1.00  0.00           H  
ATOM   1663  HW2 SOL A  52      43.330  20.930   8.940  1.00  0.00           H  
ATOM   1664  OW  SOL A  53       7.190   1.800  11.430  1.00  0.00           O  
ATOM   1665  HW1 SOL A  53       6.570   2.370  10.910  1.00  0.00           H  
ATOM   1666  HW2 SOL A  53       8.130   2.010  11.180  1.00  0.00           H  
ATOM   1667  OW  SOL A  54      15.580  31.740   6.410  1.00  0.00           O  
ATOM   1668  HW1 SOL A  54      16.160  30.960   6.170  1.00  0.00           H  
ATOM   1669  HW2 SOL A  54      16.100  32.590   6.300  1.00  0.00           H  
ATOM   1670  OW  SOL A  55      15.920  16.450  10.120  1.00  0.00           O  
ATOM   1671  HW1 SOL A  55      15.360  17.210   9.800  1.00  0.00           H  
ATOM   1672  HW2 SOL A  55      16.470  16.740  10.910  1.00  0.00           H  
ATOM   1673  OW  SOL A  56      11.570   2.840   4.760  1.00  0.00           O  
ATOM   1674  HW1 SOL A  56      11.290   3.770   5.020  1.00  0.00           H  
ATOM   1675  HW2 SOL A  56      10.760   2.250   4.740  1.00  0.00           H  
ATOM   1676  OW  SOL A  57      18.190  23.330   7.320  1.00  0.00           O  
ATOM   1677  HW1 SOL A  57      19.190  23.300   7.350  1.00  0.00           H  
ATOM   1678  HW2 SOL A  57      17.830  22.400   7.290  1.00  0.00           H  
ATOM   1679  OW  SOL A  58       5.160  49.460   4.280  1.00  0.00           O  
ATOM   1680  HW1 SOL A  58       6.130  49.220   4.300  1.00  0.00           H  
ATOM   1681  HW2 SOL A  58       5.060  50.380   3.910  1.00  0.00           H  
ATOM   1682  OW  SOL A  59      10.600  44.980   4.030  1.00  0.00           O  
ATOM   1683  HW1 SOL A  59       9.800  44.450   4.300  1.00  0.00           H  
ATOM   1684  HW2 SOL A  59      10.590  45.110   3.040  1.00  0.00           H  
ATOM   1685  OW  SOL A  60      45.470  11.910   7.330  1.00  0.00           O  
ATOM   1686  HW1 SOL A  60      45.780  12.850   7.420  1.00  0.00           H  
ATOM   1687  HW2 SOL A  60      45.320  11.690   6.360  1.00  0.00           H  
ATOM   1688  OW  SOL A  61      21.300  49.790   5.350  1.00  0.00           O  
ATOM   1689  HW1 SOL A  61      20.360  50.040   5.570  1.00  0.00           H  
ATOM   1690  HW2 SOL A  61      21.740   0.130   4.840  1.00  0.00           H  
ATOM   1691  OW  SOL A  62      12.490   9.910   7.140  1.00  0.00           O  
ATOM   1692  HW1 SOL A  62      12.910   9.100   6.720  1.00  0.00           H  
ATOM   1693  HW2 SOL A  62      11.730   9.630   7.730  1.00  0.00           H  
ATOM   1694  OW  SOL A  63       6.830   6.080   4.920  1.00  0.00           O  
ATOM   1695  HW1 SOL A  63       6.510   6.010   3.970  1.00  0.00           H  
ATOM   1696  HW2 SOL A  63       6.520   6.940   5.310  1.00  0.00           H  
ATOM   1697  OW  SOL A  64      25.910  18.570   6.140  1.00  0.00           O  
ATOM   1698  HW1 SOL A  64      25.050  18.530   6.660  1.00  0.00           H  
ATOM   1699  HW2 SOL A  64      26.680  18.610   6.770  1.00  0.00           H  
ATOM   1700  OW  SOL A  65      47.610  46.770   7.210  1.00  0.00           O  
ATOM   1701  HW1 SOL A  65      47.460  46.540   6.250  1.00  0.00           H  
ATOM   1702  HW2 SOL A  65      46.720  46.940   7.650  1.00  0.00           H  
ATOM   1703  OW  SOL A  66       3.020  24.550   4.010  1.00  0.00           O  
ATOM   1704  HW1 SOL A  66       3.930  24.540   4.440  1.00  0.00           H  
ATOM   1705  HW2 SOL A  66       2.510  23.740   4.300  1.00  0.00           H  
ATOM   1706  OW  SOL A  67      13.030  34.440   5.740  1.00  0.00           O  
ATOM   1707  HW1 SOL A  67      12.080  34.640   5.950  1.00  0.00           H  
ATOM   1708  HW2 SOL A  67      13.130  33.460   5.530  1.00  0.00           H  
ATOM   1709  OW  SOL A  68       8.010  13.750   5.530  1.00  0.00           O  
ATOM   1710  HW1 SOL A  68       7.110  14.190   5.460  1.00  0.00           H  
ATOM   1711  HW2 SOL A  68       8.680  14.270   5.000  1.00  0.00           H  
ATOM   1712  OW  SOL A  69      17.910  16.540   7.800  1.00  0.00           O  
ATOM   1713  HW1 SOL A  69      18.890  16.380   7.920  1.00  0.00           H  
ATOM   1714  HW2 SOL A  69      17.450  16.470   8.680  1.00  0.00           H  
ATOM   1715  OW  SOL A  70      14.240  11.920   4.710  1.00  0.00           O  
ATOM   1716  HW1 SOL A  70      13.740  12.600   5.240  1.00  0.00           H  
ATOM   1717  HW2 SOL A  70      13.610  11.180   4.460  1.00  0.00           H  
ATOM   1718  OW  SOL A  71       0.740  20.400   7.080  1.00  0.00           O  
ATOM   1719  HW1 SOL A  71       1.010  20.360   6.120  1.00  0.00           H  
ATOM   1720  HW2 SOL A  71       0.130  19.640   7.290  1.00  0.00           H  
ATOM   1721  OW  SOL A  72      31.190  28.560   5.920  1.00  0.00           O  
ATOM   1722  HW1 SOL A  72      31.990  28.590   5.320  1.00  0.00           H  
ATOM   1723  HW2 SOL A  72      31.490  28.690   6.870  1.00  0.00           H  
ATOM   1724  OW  SOL A  73       9.740   8.960   7.650  1.00  0.00           O  
ATOM   1725  HW1 SOL A  73       9.580   8.270   6.950  1.00  0.00           H  
ATOM   1726  HW2 SOL A  73       8.970   9.610   7.670  1.00  0.00           H  
ATOM   1727  OW  SOL A  74      18.710  47.720   8.590  1.00  0.00           O  
ATOM   1728  HW1 SOL A  74      19.240  47.630   7.750  1.00  0.00           H  
ATOM   1729  HW2 SOL A  74      18.000  48.420   8.470  1.00  0.00           H  
ATOM   1730  OW  SOL A  75       7.890  29.730   8.410  1.00  0.00           O  
ATOM   1731  HW1 SOL A  75       8.160  30.540   8.930  1.00  0.00           H  
ATOM   1732  HW2 SOL A  75       8.160  29.830   7.460  1.00  0.00           H  
ATOM   1733  OW  SOL A  76      19.620  42.870   9.430  1.00  0.00           O  
ATOM   1734  HW1 SOL A  76      19.400  41.920   9.240  1.00  0.00           H  
ATOM   1735  HW2 SOL A  76      20.450  42.920   9.990  1.00  0.00           H  
ATOM   1736  OW  SOL A  77       9.550   7.030   5.780  1.00  0.00           O  
ATOM   1737  HW1 SOL A  77       8.720   6.660   5.380  1.00  0.00           H  
ATOM   1738  HW2 SOL A  77      10.330   6.450   5.530  1.00  0.00           H  
ATOM   1739  OW  SOL A  78      19.550   8.790   3.570  1.00  0.00           O  
ATOM   1740  HW1 SOL A  78      18.610   8.860   3.260  1.00  0.00           H  
ATOM   1741  HW2 SOL A  78      20.000   9.680   3.480  1.00  0.00           H  
ATOM   1742  OW  SOL A  79      25.770   7.690   3.890  1.00  0.00           O  
ATOM   1743  HW1 SOL A  79      25.090   7.660   4.620  1.00  0.00           H  
ATOM   1744  HW2 SOL A  79      26.390   8.460   4.040  1.00  0.00           H  
ATOM   1745  OW  SOL A  80       2.260  48.620   3.710  1.00  0.00           O  
ATOM   1746  HW1 SOL A  80       3.010  49.100   4.170  1.00  0.00           H  
ATOM   1747  HW2 SOL A  80       1.800  49.260   3.090  1.00  0.00           H  
ATOM   1748  OW  SOL A  81      25.970  40.490   3.930  1.00  0.00           O  
ATOM   1749  HW1 SOL A  81      25.500  39.820   4.500  1.00  0.00           H  
ATOM   1750  HW2 SOL A  81      25.540  41.390   4.040  1.00  0.00           H  
ATOM   1751  OW  SOL A  82      48.390  17.460   8.530  1.00  0.00           O  
ATOM   1752  HW1 SOL A  82       0.210  16.510   8.580  1.00  0.00           H  
ATOM   1753  HW2 SOL A  82       0.210  17.970   9.330  1.00  0.00           H  
ATOM   1754  OW  SOL A  83       7.370  49.790  10.150  1.00  0.00           O  
ATOM   1755  HW1 SOL A  83       6.420  49.680   9.880  1.00  0.00           H  
ATOM   1756  HW2 SOL A  83       7.430   0.020  10.930  1.00  0.00           H  
ATOM   1757  OW  SOL A  84      13.500  18.880   6.350  1.00  0.00           O  
ATOM   1758  HW1 SOL A  84      13.630  19.730   5.840  1.00  0.00           H  
ATOM   1759  HW2 SOL A  84      14.280  18.740   6.970  1.00  0.00           H  
ATOM   1760  OW  SOL A  85       2.880   4.780   3.250  1.00  0.00           O  
ATOM   1761  HW1 SOL A  85       3.300   4.430   2.410  1.00  0.00           H  
ATOM   1762  HW2 SOL A  85       2.060   5.300   3.010  1.00  0.00           H  
ATOM   1763  OW  SOL A  86       2.660   1.040   5.970  1.00  0.00           O  
ATOM   1764  HW1 SOL A  86       3.560   0.620   6.060  1.00  0.00           H  
ATOM   1765  HW2 SOL A  86       2.420   1.480   6.840  1.00  0.00           H  
ATOM   1766  OW  SOL A  87      20.200   7.700   9.710  1.00  0.00           O  
ATOM   1767  HW1 SOL A  87      20.570   7.490  10.620  1.00  0.00           H  
ATOM   1768  HW2 SOL A  87      20.870   8.220   9.190  1.00  0.00           H  
ATOM   1769  OW  SOL A  88      44.780   6.960   8.840  1.00  0.00           O  
ATOM   1770  HW1 SOL A  88      44.720   5.980   9.030  1.00  0.00           H  
ATOM   1771  HW2 SOL A  88      45.720   7.190   8.590  1.00  0.00           H  
ATOM   1772  OW  SOL A  89       1.830   2.250   3.580  1.00  0.00           O  
ATOM   1773  HW1 SOL A  89       2.020   1.850   4.480  1.00  0.00           H  
ATOM   1774  HW2 SOL A  89       2.330   3.110   3.490  1.00  0.00           H  
ATOM   1775  OW  SOL A  90      38.650  48.750   8.190  1.00  0.00           O  
ATOM   1776  HW1 SOL A  90      39.270  48.950   7.430  1.00  0.00           H  
ATOM   1777  HW2 SOL A  90      38.360  47.790   8.150  1.00  0.00           H  
ATOM   1778  OW  SOL A  91       0.510   5.730   6.460  1.00  0.00           O  
ATOM   1779  HW1 SOL A  91       0.460   6.500   7.090  1.00  0.00           H  
ATOM   1780  HW2 SOL A  91       1.400   5.740   6.010  1.00  0.00           H  
ATOM   1781  OW  SOL A  92       8.530  16.570   2.690  1.00  0.00           O  
ATOM   1782  HW1 SOL A  92       7.850  15.870   2.900  1.00  0.00           H  
ATOM   1783  HW2 SOL A  92       9.430  16.260   2.980  1.00  0.00           H  
ATOM   1784  OW  SOL A  93       5.340  14.400   5.290  1.00  0.00           O  
ATOM   1785  HW1 SOL A  93       4.830  14.870   4.560  1.00  0.00           H  
ATOM   1786  HW2 SOL A  93       5.060  14.770   6.170  1.00  0.00           H  
ATOM   1787  OW  SOL A  94      18.840  39.820   6.840  1.00  0.00           O  
ATOM   1788  HW1 SOL A  94      18.830  39.230   7.650  1.00  0.00           H  
ATOM   1789  HW2 SOL A  94      19.210  39.320   6.070  1.00  0.00           H  
ATOM   1790  OW  SOL A  95      28.390  40.050   9.380  1.00  0.00           O  
ATOM   1791  HW1 SOL A  95      27.970  40.060   8.480  1.00  0.00           H  
ATOM   1792  HW2 SOL A  95      28.860  39.170   9.530  1.00  0.00           H  
ATOM   1793  OW  SOL A  96      45.930   4.060   8.620  1.00  0.00           O  
ATOM   1794  HW1 SOL A  96      44.940   4.000   8.650  1.00  0.00           H  
ATOM   1795  HW2 SOL A  96      46.240   3.990   7.670  1.00  0.00           H  
ATOM   1796  OW  SOL A  97      27.420  50.340   6.930  1.00  0.00           O  
ATOM   1797  HW1 SOL A  97      27.660  49.700   6.190  1.00  0.00           H  
ATOM   1798  HW2 SOL A  97      27.060  49.820   7.710  1.00  0.00           H  
ATOM   1799  OW  SOL A  98      14.600  47.720   4.350  1.00  0.00           O  
ATOM   1800  HW1 SOL A  98      15.290  47.460   5.020  1.00  0.00           H  
ATOM   1801  HW2 SOL A  98      15.000  47.710   3.430  1.00  0.00           H  
ATOM   1802  OW  SOL A  99       6.420  23.190   4.000  1.00  0.00           O  
ATOM   1803  HW1 SOL A  99       6.170  23.760   3.220  1.00  0.00           H  
ATOM   1804  HW2 SOL A  99       5.950  22.310   3.930  1.00  0.00           H  
ATOM   1805  OW  SOL A 100      48.070   2.680  11.310  1.00  0.00           O  
ATOM   1806  HW1 SOL A 100      47.280   2.120  11.030  1.00  0.00           H  
ATOM   1807  HW2 SOL A 100       0.290   2.080  11.660  1.00  0.00           H  
ATOM   1808  OW  SOL A 101       1.440  36.950   2.770  1.00  0.00           O  
ATOM   1809  HW1 SOL A 101       1.240  37.930   2.650  1.00  0.00           H  
ATOM   1810  HW2 SOL A 101       1.050  36.640   3.640  1.00  0.00           H  
ATOM   1811  OW  SOL A 102       0.940  21.680   9.700  1.00  0.00           O  
ATOM   1812  HW1 SOL A 102       0.940  21.020  10.460  1.00  0.00           H  
ATOM   1813  HW2 SOL A 102       0.970  21.180   8.830  1.00  0.00           H  
ATOM   1814  OW  SOL A 103      19.570  14.960   3.420  1.00  0.00           O  
ATOM   1815  HW1 SOL A 103      19.930  14.030   3.510  1.00  0.00           H  
ATOM   1816  HW2 SOL A 103      18.630  14.980   3.770  1.00  0.00           H  
ATOM   1817  OW  SOL A 104      21.930  39.530   4.280  1.00  0.00           O  
ATOM   1818  HW1 SOL A 104      21.440  40.390   4.180  1.00  0.00           H  
ATOM   1819  HW2 SOL A 104      22.400  39.310   3.420  1.00  0.00           H  
ATOM   1820  OW  SOL A 105       5.340  24.490   6.150  1.00  0.00           O  
ATOM   1821  HW1 SOL A 105       5.780  24.140   6.980  1.00  0.00           H  
ATOM   1822  HW2 SOL A 105       5.450  23.830   5.410  1.00  0.00           H  
ATOM   1823  OW  SOL A 106      46.910  19.070   3.660  1.00  0.00           O  
ATOM   1824  HW1 SOL A 106      47.830  19.410   3.860  1.00  0.00           H  
ATOM   1825  HW2 SOL A 106      46.250  19.810   3.780  1.00  0.00           H  
ATOM   1826  OW  SOL A 107      11.910  31.620   8.310  1.00  0.00           O  
ATOM   1827  HW1 SOL A 107      12.250  31.480   7.370  1.00  0.00           H  
ATOM   1828  HW2 SOL A 107      12.530  32.230   8.800  1.00  0.00           H  
ATOM   1829  OW  SOL A 108      41.200  39.640   8.450  1.00  0.00           O  
ATOM   1830  HW1 SOL A 108      41.080  38.650   8.370  1.00  0.00           H  
ATOM   1831  HW2 SOL A 108      41.970  39.930   7.880  1.00  0.00           H  
ATOM   1832  OW  SOL A 109      15.240  20.130  11.260  1.00  0.00           O  
ATOM   1833  HW1 SOL A 109      15.470  20.640  10.430  1.00  0.00           H  
ATOM   1834  HW2 SOL A 109      14.320  20.390  11.570  1.00  0.00           H  
ATOM   1835  OW  SOL A 110       7.000  27.220   8.440  1.00  0.00           O  
ATOM   1836  HW1 SOL A 110       7.300  28.160   8.250  1.00  0.00           H  
ATOM   1837  HW2 SOL A 110       7.590  26.820   9.140  1.00  0.00           H  
ATOM   1838  OW  SOL A 111      29.930  34.480   4.950  1.00  0.00           O  
ATOM   1839  HW1 SOL A 111      30.610  33.760   5.030  1.00  0.00           H  
ATOM   1840  HW2 SOL A 111      29.010  34.080   5.030  1.00  0.00           H  
ATOM   1841  OW  SOL A 112      12.300  29.210   5.420  1.00  0.00           O  
ATOM   1842  HW1 SOL A 112      11.840  28.910   6.270  1.00  0.00           H  
ATOM   1843  HW2 SOL A 112      13.120  28.660   5.270  1.00  0.00           H  
ATOM   1844  OW  SOL A 113       8.800  26.580   2.250  1.00  0.00           O  
ATOM   1845  HW1 SOL A 113       9.510  26.450   2.940  1.00  0.00           H  
ATOM   1846  HW2 SOL A 113       7.900  26.520   2.690  1.00  0.00           H  
ATOM   1847  OW  SOL A 114      36.350  32.700   9.010  1.00  0.00           O  
ATOM   1848  HW1 SOL A 114      37.200  32.560   9.520  1.00  0.00           H  
ATOM   1849  HW2 SOL A 114      36.090  33.670   9.060  1.00  0.00           H  
ATOM   1850  OW  SOL A 115       8.920  12.000   8.770  1.00  0.00           O  
ATOM   1851  HW1 SOL A 115       9.660  11.610   9.310  1.00  0.00           H  
ATOM   1852  HW2 SOL A 115       9.180  12.900   8.430  1.00  0.00           H  
ATOM   1853  OW  SOL A 116      43.090  28.590   4.900  1.00  0.00           O  
ATOM   1854  HW1 SOL A 116      42.900  29.100   4.060  1.00  0.00           H  
ATOM   1855  HW2 SOL A 116      42.950  29.190   5.690  1.00  0.00           H  
ATOM   1856  OW  SOL A 117      26.460  33.200   8.110  1.00  0.00           O  
ATOM   1857  HW1 SOL A 117      25.640  33.100   8.670  1.00  0.00           H  
ATOM   1858  HW2 SOL A 117      26.200  33.170   7.140  1.00  0.00           H  
ATOM   1859  OW  SOL A 118      22.640  42.690   8.750  1.00  0.00           O  
ATOM   1860  HW1 SOL A 118      21.990  43.390   8.440  1.00  0.00           H  
ATOM   1861  HW2 SOL A 118      22.130  41.940   9.180  1.00  0.00           H  
ATOM   1862  OW  SOL A 119      47.600   7.540   8.360  1.00  0.00           O  
ATOM   1863  HW1 SOL A 119      47.430   8.440   8.760  1.00  0.00           H  
ATOM   1864  HW2 SOL A 119      47.910   6.910   9.070  1.00  0.00           H  
ATOM   1865  OW  SOL A 120      12.620  36.180   2.840  1.00  0.00           O  
ATOM   1866  HW1 SOL A 120      13.050  35.840   3.670  1.00  0.00           H  
ATOM   1867  HW2 SOL A 120      12.360  37.140   2.960  1.00  0.00           H  
ATOM   1868  OW  SOL A 121      17.410  36.600   4.650  1.00  0.00           O  
ATOM   1869  HW1 SOL A 121      16.440  36.730   4.820  1.00  0.00           H  
ATOM   1870  HW2 SOL A 121      17.580  35.640   4.400  1.00  0.00           H  
ATOM   1871  OW  SOL A 122       3.300  23.290   8.590  1.00  0.00           O  
ATOM   1872  HW1 SOL A 122       2.540  22.800   9.020  1.00  0.00           H  
ATOM   1873  HW2 SOL A 122       3.250  24.260   8.830  1.00  0.00           H  
ATOM   1874  OW  SOL A 123       9.170  32.060   9.380  1.00  0.00           O  
ATOM   1875  HW1 SOL A 123       9.150  32.990   9.770  1.00  0.00           H  
ATOM   1876  HW2 SOL A 123      10.030  31.910   8.910  1.00  0.00           H  
ATOM   1877  OW  SOL A 124      11.470  25.160   3.890  1.00  0.00           O  
ATOM   1878  HW1 SOL A 124      12.110  24.670   4.490  1.00  0.00           H  
ATOM   1879  HW2 SOL A 124      11.860  25.210   2.970  1.00  0.00           H  
ATOM   1880  OW  SOL A 125      18.470  33.980  10.660  1.00  0.00           O  
ATOM   1881  HW1 SOL A 125      17.600  33.860  10.180  1.00  0.00           H  
ATOM   1882  HW2 SOL A 125      19.070  33.200  10.460  1.00  0.00           H  
ATOM   1883  OW  SOL A 126      14.110  18.370   9.150  1.00  0.00           O  
ATOM   1884  HW1 SOL A 126      14.640  19.120   9.550  1.00  0.00           H  
ATOM   1885  HW2 SOL A 126      13.180  18.690   8.980  1.00  0.00           H  
ATOM   1886  OW  SOL A 127      33.970  33.570   5.950  1.00  0.00           O  
ATOM   1887  HW1 SOL A 127      33.470  34.280   6.450  1.00  0.00           H  
ATOM   1888  HW2 SOL A 127      34.490  33.010   6.590  1.00  0.00           H  
ATOM   1889  OW  SOL A 128       4.770  29.050   4.290  1.00  0.00           O  
ATOM   1890  HW1 SOL A 128       4.660  29.120   5.280  1.00  0.00           H  
ATOM   1891  HW2 SOL A 128       3.990  28.570   3.900  1.00  0.00           H  
ATOM   1892  OW  SOL A 129      40.350  25.700   8.980  1.00  0.00           O  
ATOM   1893  HW1 SOL A 129      41.280  25.380   9.150  1.00  0.00           H  
ATOM   1894  HW2 SOL A 129      40.290  26.080   8.050  1.00  0.00           H  
ATOM   1895  OW  SOL A 130      16.270  38.140   7.970  1.00  0.00           O  
ATOM   1896  HW1 SOL A 130      15.350  37.850   8.220  1.00  0.00           H  
ATOM   1897  HW2 SOL A 130      16.810  37.340   7.690  1.00  0.00           H  
ATOM   1898  OW  SOL A 131      15.530  17.150   4.120  1.00  0.00           O  
ATOM   1899  HW1 SOL A 131      16.170  17.630   4.730  1.00  0.00           H  
ATOM   1900  HW2 SOL A 131      14.980  17.810   3.620  1.00  0.00           H  
ATOM   1901  OW  SOL A 132       3.940   7.610   6.600  1.00  0.00           O  
ATOM   1902  HW1 SOL A 132       4.890   7.650   6.920  1.00  0.00           H  
ATOM   1903  HW2 SOL A 132       3.720   6.680   6.310  1.00  0.00           H  
ATOM   1904  OW  SOL A 133      24.750  35.910  10.750  1.00  0.00           O  
ATOM   1905  HW1 SOL A 133      24.290  35.860   9.860  1.00  0.00           H  
ATOM   1906  HW2 SOL A 133      25.180  36.810  10.850  1.00  0.00           H  
ATOM   1907  OW  SOL A 134      11.040  22.090   8.760  1.00  0.00           O  
ATOM   1908  HW1 SOL A 134      10.300  21.780   8.150  1.00  0.00           H  
ATOM   1909  HW2 SOL A 134      11.670  21.330   8.940  1.00  0.00           H  
ATOM   1910  OW  SOL A 135      16.470  12.730   8.380  1.00  0.00           O  
ATOM   1911  HW1 SOL A 135      17.420  12.620   8.680  1.00  0.00           H  
ATOM   1912  HW2 SOL A 135      16.180  13.680   8.530  1.00  0.00           H  
ATOM   1913  OW  SOL A 136       1.270  30.220   7.210  1.00  0.00           O  
ATOM   1914  HW1 SOL A 136       0.600  30.710   6.650  1.00  0.00           H  
ATOM   1915  HW2 SOL A 136       0.850  29.380   7.570  1.00  0.00           H  
ATOM   1916  OW  SOL A 137      17.940  20.680   7.410  1.00  0.00           O  
ATOM   1917  HW1 SOL A 137      17.400  20.120   6.790  1.00  0.00           H  
ATOM   1918  HW2 SOL A 137      18.900  20.410   7.350  1.00  0.00           H  
ATOM   1919  OW  SOL A 138      33.950  27.660   5.090  1.00  0.00           O  
ATOM   1920  HW1 SOL A 138      33.340  26.870   5.140  1.00  0.00           H  
ATOM   1921  HW2 SOL A 138      34.430  27.760   5.970  1.00  0.00           H  
ATOM   1922  OW  SOL A 139       4.040  21.230   6.820  1.00  0.00           O  
ATOM   1923  HW1 SOL A 139       4.120  22.060   7.370  1.00  0.00           H  
ATOM   1924  HW2 SOL A 139       3.750  20.470   7.400  1.00  0.00           H  
ATOM   1925  OW  SOL A 140      31.530  45.430   9.680  1.00  0.00           O  
ATOM   1926  HW1 SOL A 140      30.740  45.620  10.270  1.00  0.00           H  
ATOM   1927  HW2 SOL A 140      31.840  44.490   9.840  1.00  0.00           H  
ATOM   1928  OW  SOL A 141      41.960  29.160   8.460  1.00  0.00           O  
ATOM   1929  HW1 SOL A 141      41.440  28.480   7.930  1.00  0.00           H  
ATOM   1930  HW2 SOL A 141      41.460  29.380   9.290  1.00  0.00           H  
ATOM   1931  OW  SOL A 142       7.830  25.730   6.260  1.00  0.00           O  
ATOM   1932  HW1 SOL A 142       7.250  26.230   6.900  1.00  0.00           H  
ATOM   1933  HW2 SOL A 142       8.300  24.990   6.730  1.00  0.00           H  
ATOM   1934  OW  SOL A 143       6.590  33.320   9.230  1.00  0.00           O  
ATOM   1935  HW1 SOL A 143       6.100  32.740   9.880  1.00  0.00           H  
ATOM   1936  HW2 SOL A 143       7.520  32.980   9.120  1.00  0.00           H  
ATOM   1937  OW  SOL A 144      18.990  39.510  10.060  1.00  0.00           O  
ATOM   1938  HW1 SOL A 144      18.170  39.900   9.630  1.00  0.00           H  
ATOM   1939  HW2 SOL A 144      18.790  38.570  10.340  1.00  0.00           H  
ATOM   1940  OW  SOL A 145       7.280  45.340   5.630  1.00  0.00           O  
ATOM   1941  HW1 SOL A 145       6.730  46.030   6.090  1.00  0.00           H  
ATOM   1942  HW2 SOL A 145       7.150  45.420   4.640  1.00  0.00           H  
ATOM   1943  OW  SOL A 146      14.020  46.280   8.090  1.00  0.00           O  
ATOM   1944  HW1 SOL A 146      13.410  45.490   8.150  1.00  0.00           H  
ATOM   1945  HW2 SOL A 146      14.940  45.980   7.830  1.00  0.00           H  
ATOM   1946  OW  SOL A 147      15.200  21.180   4.880  1.00  0.00           O  
ATOM   1947  HW1 SOL A 147      15.680  20.350   4.590  1.00  0.00           H  
ATOM   1948  HW2 SOL A 147      15.660  21.980   4.490  1.00  0.00           H  
ATOM   1949  OW  SOL A 148       0.570  37.990   5.290  1.00  0.00           O  
ATOM   1950  HW1 SOL A 148       1.250  38.720   5.290  1.00  0.00           H  
ATOM   1951  HW2 SOL A 148      48.160  38.370   5.490  1.00  0.00           H  
ATOM   1952  OW  SOL A 149      46.760   8.130   5.720  1.00  0.00           O  
ATOM   1953  HW1 SOL A 149      47.440   8.140   6.460  1.00  0.00           H  
ATOM   1954  HW2 SOL A 149      45.860   8.320   6.100  1.00  0.00           H  
ATOM   1955  OW  SOL A 150       9.990   0.300   5.220  1.00  0.00           O  
ATOM   1956  HW1 SOL A 150      10.710  50.270   5.770  1.00  0.00           H  
ATOM   1957  HW2 SOL A 150       9.100  50.330   5.480  1.00  0.00           H  
ATOM   1958  OW  SOL A 151      30.650  29.290  11.080  1.00  0.00           O  
ATOM   1959  HW1 SOL A 151      30.910  30.060  10.510  1.00  0.00           H  
ATOM   1960  HW2 SOL A 151      30.660  28.450  10.540  1.00  0.00           H  
ATOM   1961  OW  SOL A 152       7.970  48.540   4.520  1.00  0.00           O  
ATOM   1962  HW1 SOL A 152       8.760  48.090   4.930  1.00  0.00           H  
ATOM   1963  HW2 SOL A 152       7.510  47.910   3.900  1.00  0.00           H  
ATOM   1964  OW  SOL A 153      45.770  44.430   8.800  1.00  0.00           O  
ATOM   1965  HW1 SOL A 153      45.490  45.390   8.790  1.00  0.00           H  
ATOM   1966  HW2 SOL A 153      46.770  44.370   8.840  1.00  0.00           H  
ATOM   1967  OW  SOL A 154      13.040   0.350   6.490  1.00  0.00           O  
ATOM   1968  HW1 SOL A 154      13.740   0.920   6.920  1.00  0.00           H  
ATOM   1969  HW2 SOL A 154      13.240   0.260   5.510  1.00  0.00           H  
ATOM   1970  OW  SOL A 155      10.000  36.900   2.180  1.00  0.00           O  
ATOM   1971  HW1 SOL A 155      10.290  37.830   2.420  1.00  0.00           H  
ATOM   1972  HW2 SOL A 155      10.650  36.240   2.560  1.00  0.00           H  
ATOM   1973  OW  SOL A 156       6.170  31.640   3.970  1.00  0.00           O  
ATOM   1974  HW1 SOL A 156       5.930  30.730   3.630  1.00  0.00           H  
ATOM   1975  HW2 SOL A 156       7.160  31.760   3.940  1.00  0.00           H  
ATOM   1976  OW  SOL A 157      18.200  36.010   7.350  1.00  0.00           O  
ATOM   1977  HW1 SOL A 157      18.050  35.770   6.400  1.00  0.00           H  
ATOM   1978  HW2 SOL A 157      17.620  35.440   7.940  1.00  0.00           H  
ATOM   1979  OW  SOL A 158      20.430  37.030   8.230  1.00  0.00           O  
ATOM   1980  HW1 SOL A 158      20.900  37.610   7.560  1.00  0.00           H  
ATOM   1981  HW2 SOL A 158      19.690  36.520   7.770  1.00  0.00           H  
ATOM   1982  OW  SOL A 159      26.520  42.820   8.820  1.00  0.00           O  
ATOM   1983  HW1 SOL A 159      25.810  42.590   8.150  1.00  0.00           H  
ATOM   1984  HW2 SOL A 159      26.330  42.330   9.670  1.00  0.00           H  
ATOM   1985  OW  SOL A 160      21.540  21.010   5.330  1.00  0.00           O  
ATOM   1986  HW1 SOL A 160      21.560  20.200   4.750  1.00  0.00           H  
ATOM   1987  HW2 SOL A 160      22.410  21.500   5.250  1.00  0.00           H  
ATOM   1988  OW  SOL A 161      25.920  24.760   5.900  1.00  0.00           O  
ATOM   1989  HW1 SOL A 161      26.490  23.940   5.850  1.00  0.00           H  
ATOM   1990  HW2 SOL A 161      26.270  25.460   5.280  1.00  0.00           H  
ATOM   1991  OW  SOL A 162      10.300  37.850   8.290  1.00  0.00           O  
ATOM   1992  HW1 SOL A 162      10.070  38.010   7.330  1.00  0.00           H  
ATOM   1993  HW2 SOL A 162       9.460  37.680   8.810  1.00  0.00           H  
ATOM   1994  OW  SOL A 163      36.970  29.170   8.630  1.00  0.00           O  
ATOM   1995  HW1 SOL A 163      36.380  29.920   8.920  1.00  0.00           H  
ATOM   1996  HW2 SOL A 163      37.800  29.540   8.210  1.00  0.00           H  
ATOM   1997  OW  SOL A 164      15.520  21.040   8.610  1.00  0.00           O  
ATOM   1998  HW1 SOL A 164      15.270  22.000   8.660  1.00  0.00           H  
ATOM   1999  HW2 SOL A 164      16.480  20.950   8.360  1.00  0.00           H  
ATOM   2000  OW  SOL A 165       6.220  34.280   4.790  1.00  0.00           O  
ATOM   2001  HW1 SOL A 165       6.080  33.370   4.410  1.00  0.00           H  
ATOM   2002  HW2 SOL A 165       5.600  34.430   5.560  1.00  0.00           H  
ATOM   2003  OW  SOL A 166      10.670  40.550   8.510  1.00  0.00           O  
ATOM   2004  HW1 SOL A 166      11.600  40.920   8.480  1.00  0.00           H  
ATOM   2005  HW2 SOL A 166      10.700  39.550   8.530  1.00  0.00           H  
ATOM   2006  OW  SOL A 167      24.150  32.950   5.590  1.00  0.00           O  
ATOM   2007  HW1 SOL A 167      23.340  33.070   5.020  1.00  0.00           H  
ATOM   2008  HW2 SOL A 167      24.840  33.620   5.330  1.00  0.00           H  
ATOM   2009  OW  SOL A 168       2.340  32.670   8.410  1.00  0.00           O  
ATOM   2010  HW1 SOL A 168       2.190  31.720   8.130  1.00  0.00           H  
ATOM   2011  HW2 SOL A 168       1.710  33.270   7.930  1.00  0.00           H  
ATOM   2012  OW  SOL A 169       0.450  33.760   3.180  1.00  0.00           O  
ATOM   2013  HW1 SOL A 169       0.000  34.070   4.020  1.00  0.00           H  
ATOM   2014  HW2 SOL A 169       0.670  34.540   2.610  1.00  0.00           H  
ATOM   2015  OW  SOL A 170      17.850  44.910  10.120  1.00  0.00           O  
ATOM   2016  HW1 SOL A 170      17.560  45.380   9.280  1.00  0.00           H  
ATOM   2017  HW2 SOL A 170      18.320  44.060   9.880  1.00  0.00           H  
ATOM   2018  OW  SOL A 171      24.740   9.150   6.820  1.00  0.00           O  
ATOM   2019  HW1 SOL A 171      24.210   8.350   6.530  1.00  0.00           H  
ATOM   2020  HW2 SOL A 171      24.650   9.880   6.150  1.00  0.00           H  
ATOM   2021  OW  SOL A 172      46.930  14.650   6.950  1.00  0.00           O  
ATOM   2022  HW1 SOL A 172      47.240  14.430   6.030  1.00  0.00           H  
ATOM   2023  HW2 SOL A 172      47.720  14.780   7.550  1.00  0.00           H  
ATOM   2024  OW  SOL A 173      25.490  35.110   4.210  1.00  0.00           O  
ATOM   2025  HW1 SOL A 173      26.390  35.530   4.040  1.00  0.00           H  
ATOM   2026  HW2 SOL A 173      24.820  35.490   3.580  1.00  0.00           H  
ATOM   2027  OW  SOL A 174      17.560  33.840   4.740  1.00  0.00           O  
ATOM   2028  HW1 SOL A 174      18.280  33.580   5.390  1.00  0.00           H  
ATOM   2029  HW2 SOL A 174      17.690  33.340   3.890  1.00  0.00           H  
ATOM   2030  OW  SOL A 175      25.240  30.500   6.390  1.00  0.00           O  
ATOM   2031  HW1 SOL A 175      24.860  31.330   5.990  1.00  0.00           H  
ATOM   2032  HW2 SOL A 175      24.900  29.700   5.900  1.00  0.00           H  
ATOM   2033  OW  SOL A 176      37.760  36.330   4.970  1.00  0.00           O  
ATOM   2034  HW1 SOL A 176      38.420  36.220   4.230  1.00  0.00           H  
ATOM   2035  HW2 SOL A 176      36.850  36.040   4.650  1.00  0.00           H  
ATOM   2036  OW  SOL A 177      47.140  37.440   8.850  1.00  0.00           O  
ATOM   2037  HW1 SOL A 177      48.110  37.440   8.590  1.00  0.00           H  
ATOM   2038  HW2 SOL A 177      46.600  37.090   8.080  1.00  0.00           H  
ATOM   2039  OW  SOL A 178       9.450  31.840   4.310  1.00  0.00           O  
ATOM   2040  HW1 SOL A 178       9.630  32.540   4.990  1.00  0.00           H  
ATOM   2041  HW2 SOL A 178      10.260  31.700   3.750  1.00  0.00           H  
ATOM   2042  OW  SOL A 179      22.690   6.630   8.300  1.00  0.00           O  
ATOM   2043  HW1 SOL A 179      22.170   7.450   8.050  1.00  0.00           H  
ATOM   2044  HW2 SOL A 179      22.120   6.040   8.860  1.00  0.00           H  
ATOM   2045  OW  SOL A 180      43.680  32.050   9.590  1.00  0.00           O  
ATOM   2046  HW1 SOL A 180      43.910  31.130   9.910  1.00  0.00           H  
ATOM   2047  HW2 SOL A 180      42.760  32.290   9.890  1.00  0.00           H  
ATOM   2048  OW  SOL A 181      48.120   7.490   3.330  1.00  0.00           O  
ATOM   2049  HW1 SOL A 181      47.780   7.390   4.270  1.00  0.00           H  
ATOM   2050  HW2 SOL A 181      47.580   6.920   2.710  1.00  0.00           H  
ATOM   2051  OW  SOL A 182      17.190  29.150   3.130  1.00  0.00           O  
ATOM   2052  HW1 SOL A 182      17.170  29.110   4.130  1.00  0.00           H  
ATOM   2053  HW2 SOL A 182      16.560  29.860   2.810  1.00  0.00           H  
ATOM   2054  OW  SOL A 183      40.820  27.010   6.540  1.00  0.00           O  
ATOM   2055  HW1 SOL A 183      41.440  26.580   5.870  1.00  0.00           H  
ATOM   2056  HW2 SOL A 183      40.200  27.640   6.060  1.00  0.00           H  
ATOM   2057  OW  SOL A 184       1.090  19.630   4.560  1.00  0.00           O  
ATOM   2058  HW1 SOL A 184       1.380  18.730   4.220  1.00  0.00           H  
ATOM   2059  HW2 SOL A 184       1.430  20.340   3.940  1.00  0.00           H  
ATOM   2060  OW  SOL A 185      11.550  38.680   3.690  1.00  0.00           O  
ATOM   2061  HW1 SOL A 185      11.220  38.620   4.630  1.00  0.00           H  
ATOM   2062  HW2 SOL A 185      11.760  39.630   3.480  1.00  0.00           H  
ATOM   2063  OW  SOL A 186      46.780  30.420   8.820  1.00  0.00           O  
ATOM   2064  HW1 SOL A 186      45.900  30.000   9.010  1.00  0.00           H  
ATOM   2065  HW2 SOL A 186      46.680  31.410   8.790  1.00  0.00           H  
ATOM   2066  OW  SOL A 187       3.550  42.880   2.670  1.00  0.00           O  
ATOM   2067  HW1 SOL A 187       3.090  42.950   1.790  1.00  0.00           H  
ATOM   2068  HW2 SOL A 187       3.040  43.410   3.360  1.00  0.00           H  
ATOM   2069  OW  SOL A 188      25.890  22.250   9.230  1.00  0.00           O  
ATOM   2070  HW1 SOL A 188      25.580  23.150   8.910  1.00  0.00           H  
ATOM   2071  HW2 SOL A 188      26.840  22.110   8.970  1.00  0.00           H  
ATOM   2072  OW  SOL A 189       5.300  40.140   6.240  1.00  0.00           O  
ATOM   2073  HW1 SOL A 189       5.010  39.380   5.660  1.00  0.00           H  
ATOM   2074  HW2 SOL A 189       5.770  39.790   7.050  1.00  0.00           H  
ATOM   2075  OW  SOL A 190      22.650  33.180   8.970  1.00  0.00           O  
ATOM   2076  HW1 SOL A 190      22.860  34.080   8.580  1.00  0.00           H  
ATOM   2077  HW2 SOL A 190      22.820  32.480   8.280  1.00  0.00           H  
ATOM   2078  OW  SOL A 191      36.670   9.750   7.050  1.00  0.00           O  
ATOM   2079  HW1 SOL A 191      36.870  10.000   6.110  1.00  0.00           H  
ATOM   2080  HW2 SOL A 191      36.780   8.760   7.160  1.00  0.00           H  
ATOM   2081  OW  SOL A 192      16.460  33.990   8.590  1.00  0.00           O  
ATOM   2082  HW1 SOL A 192      16.110  33.060   8.600  1.00  0.00           H  
ATOM   2083  HW2 SOL A 192      15.890  34.560   8.000  1.00  0.00           H  
ATOM   2084  OW  SOL A 193      15.530   4.550   9.050  1.00  0.00           O  
ATOM   2085  HW1 SOL A 193      16.330   5.140   9.160  1.00  0.00           H  
ATOM   2086  HW2 SOL A 193      14.790   5.080   8.620  1.00  0.00           H  
ATOM   2087  OW  SOL A 194      15.690   1.710   9.100  1.00  0.00           O  
ATOM   2088  HW1 SOL A 194      14.800   1.680   9.560  1.00  0.00           H  
ATOM   2089  HW2 SOL A 194      15.910   2.660   8.860  1.00  0.00           H  
ATOM   2090  OW  SOL A 195       1.210  24.240  10.450  1.00  0.00           O  
ATOM   2091  HW1 SOL A 195       0.900  23.300  10.550  1.00  0.00           H  
ATOM   2092  HW2 SOL A 195       2.000  24.400  11.050  1.00  0.00           H  
ATOM   2093  OW  SOL A 196      21.320  36.390   5.210  1.00  0.00           O  
ATOM   2094  HW1 SOL A 196      22.220  36.760   5.440  1.00  0.00           H  
ATOM   2095  HW2 SOL A 196      20.680  37.140   5.050  1.00  0.00           H  
ATOM   2096  OW  SOL A 197      17.250  42.660   6.300  1.00  0.00           O  
ATOM   2097  HW1 SOL A 197      18.200  42.720   6.600  1.00  0.00           H  
ATOM   2098  HW2 SOL A 197      17.210  42.520   5.320  1.00  0.00           H  
ATOM   2099  OW  SOL A 198      16.850  49.850  10.150  1.00  0.00           O  
ATOM   2100  HW1 SOL A 198      17.840  49.890  10.010  1.00  0.00           H  
ATOM   2101  HW2 SOL A 198      16.430   0.300   9.810  1.00  0.00           H  
ATOM   2102  OW  SOL A 199      42.840  48.290   7.540  1.00  0.00           O  
ATOM   2103  HW1 SOL A 199      42.840  49.190   7.980  1.00  0.00           H  
ATOM   2104  HW2 SOL A 199      42.870  48.410   6.550  1.00  0.00           H  
ATOM   2105  OW  SOL A 200       3.680  46.450   7.570  1.00  0.00           O  
ATOM   2106  HW1 SOL A 200       4.570  46.310   8.010  1.00  0.00           H  
ATOM   2107  HW2 SOL A 200       3.750  46.220   6.600  1.00  0.00           H  
ATOM   2108  OW  SOL A 201      38.350  43.550   5.140  1.00  0.00           O  
ATOM   2109  HW1 SOL A 201      39.120  43.350   5.750  1.00  0.00           H  
ATOM   2110  HW2 SOL A 201      38.700  43.920   4.280  1.00  0.00           H  
ATOM   2111  OW  SOL A 202      30.570  41.730   9.240  1.00  0.00           O  
ATOM   2112  HW1 SOL A 202      31.010  41.780  10.140  1.00  0.00           H  
ATOM   2113  HW2 SOL A 202      29.720  41.210   9.310  1.00  0.00           H  
ATOM   2114  OW  SOL A 203      12.870  41.310   4.730  1.00  0.00           O  
ATOM   2115  HW1 SOL A 203      12.110  41.660   5.280  1.00  0.00           H  
ATOM   2116  HW2 SOL A 203      13.710  41.330   5.270  1.00  0.00           H  
ATOM   2117  OW  SOL A 204      30.860  42.450   2.970  1.00  0.00           O  
ATOM   2118  HW1 SOL A 204      30.400  42.060   3.760  1.00  0.00           H  
ATOM   2119  HW2 SOL A 204      31.590  43.060   3.270  1.00  0.00           H  
ATOM   2120  OW  SOL A 205      44.450  41.830   3.560  1.00  0.00           O  
ATOM   2121  HW1 SOL A 205      43.540  42.240   3.640  1.00  0.00           H  
ATOM   2122  HW2 SOL A 205      45.140  42.490   3.840  1.00  0.00           H  
ATOM   2123  OW  SOL A 206       3.100   4.620   6.560  1.00  0.00           O  
ATOM   2124  HW1 SOL A 206       2.450   4.060   7.070  1.00  0.00           H  
ATOM   2125  HW2 SOL A 206       3.990   4.150   6.530  1.00  0.00           H  
ATOM   2126  OW  SOL A 207      40.140  23.390   3.710  1.00  0.00           O  
ATOM   2127  HW1 SOL A 207      40.180  22.410   3.480  1.00  0.00           H  
ATOM   2128  HW2 SOL A 207      39.680  23.880   2.970  1.00  0.00           H  
ATOM   2129  OW  SOL A 208       7.060  38.030   4.020  1.00  0.00           O  
ATOM   2130  HW1 SOL A 208       7.330  37.930   3.060  1.00  0.00           H  
ATOM   2131  HW2 SOL A 208       6.090  37.810   4.130  1.00  0.00           H  
ATOM   2132  OW  SOL A 209      19.090  36.530  10.590  1.00  0.00           O  
ATOM   2133  HW1 SOL A 209      19.550  36.740   9.730  1.00  0.00           H  
ATOM   2134  HW2 SOL A 209      18.860  35.560  10.620  1.00  0.00           H  
ATOM   2135  OW  SOL A 210      43.400  31.300   5.680  1.00  0.00           O  
ATOM   2136  HW1 SOL A 210      43.850  32.100   6.070  1.00  0.00           H  
ATOM   2137  HW2 SOL A 210      42.620  31.590   5.130  1.00  0.00           H  
ATOM   2138  OW  SOL A 211       0.060   5.070   9.710  1.00  0.00           O  
ATOM   2139  HW1 SOL A 211      48.370   4.180  10.120  1.00  0.00           H  
ATOM   2140  HW2 SOL A 211      48.200   5.090   8.780  1.00  0.00           H  
ATOM   2141  OW  SOL A 212      15.160  35.590   6.930  1.00  0.00           O  
ATOM   2142  HW1 SOL A 212      14.370  35.030   6.670  1.00  0.00           H  
ATOM   2143  HW2 SOL A 212      15.160  36.430   6.390  1.00  0.00           H  
ATOM   2144  OW  SOL A 213      25.730   4.780   3.650  1.00  0.00           O  
ATOM   2145  HW1 SOL A 213      24.860   4.870   4.140  1.00  0.00           H  
ATOM   2146  HW2 SOL A 213      26.090   5.690   3.440  1.00  0.00           H  
ATOM   2147  OW  SOL A 214       1.130  40.850   5.440  1.00  0.00           O  
ATOM   2148  HW1 SOL A 214       1.800  40.310   5.960  1.00  0.00           H  
ATOM   2149  HW2 SOL A 214       0.420  41.180   6.060  1.00  0.00           H  
ATOM   2150  OW  SOL A 215      27.290  39.910   6.860  1.00  0.00           O  
ATOM   2151  HW1 SOL A 215      26.510  40.520   6.980  1.00  0.00           H  
ATOM   2152  HW2 SOL A 215      26.960  38.970   6.790  1.00  0.00           H  
ATOM   2153  OW  SOL A 216       7.950   9.140   4.530  1.00  0.00           O  
ATOM   2154  HW1 SOL A 216       8.440   8.460   3.990  1.00  0.00           H  
ATOM   2155  HW2 SOL A 216       8.330  10.050   4.340  1.00  0.00           H  
ATOM   2156  OW  SOL A 217      39.440   4.150   8.800  1.00  0.00           O  
ATOM   2157  HW1 SOL A 217      39.790   3.220   8.890  1.00  0.00           H  
ATOM   2158  HW2 SOL A 217      40.060   4.790   9.250  1.00  0.00           H  
ATOM   2159  OW  SOL A 218      41.290  40.350   2.770  1.00  0.00           O  
ATOM   2160  HW1 SOL A 218      42.060  39.950   3.260  1.00  0.00           H  
ATOM   2161  HW2 SOL A 218      41.390  41.340   2.740  1.00  0.00           H  
ATOM   2162  OW  SOL A 219      21.270  42.430   3.800  1.00  0.00           O  
ATOM   2163  HW1 SOL A 219      20.880  42.440   2.880  1.00  0.00           H  
ATOM   2164  HW2 SOL A 219      21.240  43.360   4.180  1.00  0.00           H  
ATOM   2165  OW  SOL A 220       2.370  39.810   8.230  1.00  0.00           O  
ATOM   2166  HW1 SOL A 220       1.920  38.940   8.030  1.00  0.00           H  
ATOM   2167  HW2 SOL A 220       2.370  39.970   9.220  1.00  0.00           H  
ATOM   2168  OW  SOL A 221      20.200  42.350   6.430  1.00  0.00           O  
ATOM   2169  HW1 SOL A 221      19.980  41.420   6.730  1.00  0.00           H  
ATOM   2170  HW2 SOL A 221      20.790  42.310   5.630  1.00  0.00           H  
ATOM   2171  OW  SOL A 222      39.420  26.810   3.650  1.00  0.00           O  
ATOM   2172  HW1 SOL A 222      39.620  26.590   2.700  1.00  0.00           H  
ATOM   2173  HW2 SOL A 222      38.440  26.770   3.810  1.00  0.00           H  
ATOM   2174  OW  SOL A 223      11.980  48.140   7.150  1.00  0.00           O  
ATOM   2175  HW1 SOL A 223      12.700  47.450   7.240  1.00  0.00           H  
ATOM   2176  HW2 SOL A 223      12.370  49.000   6.830  1.00  0.00           H  
ATOM   2177  OW  SOL A 224      21.120  44.810   7.610  1.00  0.00           O  
ATOM   2178  HW1 SOL A 224      20.540  44.010   7.420  1.00  0.00           H  
ATOM   2179  HW2 SOL A 224      20.790  45.280   8.430  1.00  0.00           H  
ATOM   2180  OW  SOL A 225       4.750  42.380   8.400  1.00  0.00           O  
ATOM   2181  HW1 SOL A 225       4.660  41.740   7.640  1.00  0.00           H  
ATOM   2182  HW2 SOL A 225       5.540  42.970   8.260  1.00  0.00           H  
ATOM   2183  OW  SOL A 226      48.010  31.670   5.500  1.00  0.00           O  
ATOM   2184  HW1 SOL A 226      47.180  31.170   5.750  1.00  0.00           H  
ATOM   2185  HW2 SOL A 226      48.190  31.550   4.520  1.00  0.00           H  
ATOM   2186  OW  SOL A 227      47.960   1.470   4.910  1.00  0.00           O  
ATOM   2187  HW1 SOL A 227      47.980   0.540   5.270  1.00  0.00           H  
ATOM   2188  HW2 SOL A 227       0.270   1.630   4.350  1.00  0.00           H  
ATOM   2189  OW  SOL A 228      13.170  49.940   3.990  1.00  0.00           O  
ATOM   2190  HW1 SOL A 228      13.690  49.130   4.240  1.00  0.00           H  
ATOM   2191  HW2 SOL A 228      12.220  49.690   3.800  1.00  0.00           H  
ATOM   2192  OW  SOL A 229       8.910  42.830   4.260  1.00  0.00           O  
ATOM   2193  HW1 SOL A 229       8.140  42.210   4.390  1.00  0.00           H  
ATOM   2194  HW2 SOL A 229       9.680  42.530   4.810  1.00  0.00           H  
ATOM   2195  OW  SOL A 230       6.620  20.290   6.980  1.00  0.00           O  
ATOM   2196  HW1 SOL A 230       6.750  20.720   7.870  1.00  0.00           H  
ATOM   2197  HW2 SOL A 230       5.840  20.710   6.520  1.00  0.00           H  
ATOM   2198  OW  SOL A 231      10.870   1.150   8.740  1.00  0.00           O  
ATOM   2199  HW1 SOL A 231      11.410   1.540   7.990  1.00  0.00           H  
ATOM   2200  HW2 SOL A 231      10.350   1.880   9.180  1.00  0.00           H  
ATOM   2201  OW  SOL A 232      24.670  45.240   3.950  1.00  0.00           O  
ATOM   2202  HW1 SOL A 232      24.980  45.730   4.770  1.00  0.00           H  
ATOM   2203  HW2 SOL A 232      24.200  45.870   3.340  1.00  0.00           H  
ATOM   2204  OW  SOL A 233      23.990  36.740   6.150  1.00  0.00           O  
ATOM   2205  HW1 SOL A 233      24.920  37.020   6.350  1.00  0.00           H  
ATOM   2206  HW2 SOL A 233      23.990  36.100   5.380  1.00  0.00           H  
ATOM   2207  OW  SOL A 234       9.000   2.740   9.350  1.00  0.00           O  
ATOM   2208  HW1 SOL A 234       8.320   2.500   8.660  1.00  0.00           H  
ATOM   2209  HW2 SOL A 234       8.940   3.710   9.560  1.00  0.00           H  
ATOM   2210  OW  SOL A 235       1.590  39.690   2.520  1.00  0.00           O  
ATOM   2211  HW1 SOL A 235       1.560  40.170   3.400  1.00  0.00           H  
ATOM   2212  HW2 SOL A 235       2.190  40.190   1.890  1.00  0.00           H  
ATOM   2213  OW  SOL A 236      28.450  13.800   4.530  1.00  0.00           O  
ATOM   2214  HW1 SOL A 236      29.380  13.570   4.260  1.00  0.00           H  
ATOM   2215  HW2 SOL A 236      28.060  13.040   5.070  1.00  0.00           H  
ATOM   2216  OW  SOL A 237       5.290  30.730   9.450  1.00  0.00           O  
ATOM   2217  HW1 SOL A 237       5.670  29.860   9.760  1.00  0.00           H  
ATOM   2218  HW2 SOL A 237       5.060  30.670   8.480  1.00  0.00           H  
ATOM   2219  OW  SOL A 238      16.680  40.700   8.760  1.00  0.00           O  
ATOM   2220  HW1 SOL A 238      16.370  39.780   8.520  1.00  0.00           H  
ATOM   2221  HW2 SOL A 238      16.750  41.250   7.920  1.00  0.00           H  
ATOM   2222  OW  SOL A 239      38.380  39.650   8.270  1.00  0.00           O  
ATOM   2223  HW1 SOL A 239      38.570  39.390   7.320  1.00  0.00           H  
ATOM   2224  HW2 SOL A 239      39.240  39.780   8.760  1.00  0.00           H  
ATOM   2225  OW  SOL A 240      16.810  45.230   7.600  1.00  0.00           O  
ATOM   2226  HW1 SOL A 240      16.970  44.280   7.360  1.00  0.00           H  
ATOM   2227  HW2 SOL A 240      17.060  45.820   6.830  1.00  0.00           H  
ATOM   2228  OW  SOL A 241       6.310  38.250   8.380  1.00  0.00           O  
ATOM   2229  HW1 SOL A 241       6.800  37.390   8.520  1.00  0.00           H  
ATOM   2230  HW2 SOL A 241       6.940  39.020   8.540  1.00  0.00           H  
ATOM   2231  OW  SOL A 242      46.750  39.350   5.780  1.00  0.00           O  
ATOM   2232  HW1 SOL A 242      46.900  40.230   6.240  1.00  0.00           H  
ATOM   2233  HW2 SOL A 242      45.850  39.340   5.360  1.00  0.00           H  
ATOM   2234  OW  SOL A 243      18.890  30.850   6.970  1.00  0.00           O  
ATOM   2235  HW1 SOL A 243      19.720  30.870   6.410  1.00  0.00           H  
ATOM   2236  HW2 SOL A 243      18.990  31.500   7.730  1.00  0.00           H  
ATOM   2237  OW  SOL A 244       5.970   4.340  10.100  1.00  0.00           O  
ATOM   2238  HW1 SOL A 244       5.680   4.120   9.170  1.00  0.00           H  
ATOM   2239  HW2 SOL A 244       6.300   5.280  10.130  1.00  0.00           H  
ATOM   2240  OW  SOL A 245      13.830  23.220   8.220  1.00  0.00           O  
ATOM   2241  HW1 SOL A 245      12.960  23.080   8.700  1.00  0.00           H  
ATOM   2242  HW2 SOL A 245      13.650  23.300   7.240  1.00  0.00           H  
ATOM   2243  OW  SOL A 246      27.080   5.850   7.710  1.00  0.00           O  
ATOM   2244  HW1 SOL A 246      27.740   5.390   8.310  1.00  0.00           H  
ATOM   2245  HW2 SOL A 246      26.490   5.160   7.270  1.00  0.00           H  
ATOM   2246  OW  SOL A 247       8.360  35.770   5.270  1.00  0.00           O  
ATOM   2247  HW1 SOL A 247       7.720  35.090   4.920  1.00  0.00           H  
ATOM   2248  HW2 SOL A 247       8.200  36.650   4.820  1.00  0.00           H  
ATOM   2249  OW  SOL A 248      18.250  24.990   4.770  1.00  0.00           O  
ATOM   2250  HW1 SOL A 248      18.750  24.260   5.220  1.00  0.00           H  
ATOM   2251  HW2 SOL A 248      18.890  25.680   4.430  1.00  0.00           H  
ATOM   2252  OW  SOL A 249      39.530  11.510   5.250  1.00  0.00           O  
ATOM   2253  HW1 SOL A 249      39.330  12.350   4.750  1.00  0.00           H  
ATOM   2254  HW2 SOL A 249      38.790  10.860   5.120  1.00  0.00           H  
ATOM   2255  OW  SOL A 250      44.450   8.870   6.730  1.00  0.00           O  
ATOM   2256  HW1 SOL A 250      43.480   9.030   6.570  1.00  0.00           H  
ATOM   2257  HW2 SOL A 250      44.550   8.160   7.430  1.00  0.00           H  
ATOM   2258  OW  SOL A 251      17.820  26.440   7.120  1.00  0.00           O  
ATOM   2259  HW1 SOL A 251      17.840  25.890   6.290  1.00  0.00           H  
ATOM   2260  HW2 SOL A 251      17.300  25.960   7.830  1.00  0.00           H  
ATOM   2261  OW  SOL A 252      38.760  39.080   5.750  1.00  0.00           O  
ATOM   2262  HW1 SOL A 252      39.090  38.230   5.320  1.00  0.00           H  
ATOM   2263  HW2 SOL A 252      37.940  39.390   5.270  1.00  0.00           H  
ATOM   2264  OW  SOL A 253      21.530  29.450   8.460  1.00  0.00           O  
ATOM   2265  HW1 SOL A 253      21.890  29.130   9.330  1.00  0.00           H  
ATOM   2266  HW2 SOL A 253      20.920  28.760   8.070  1.00  0.00           H  
ATOM   2267  OW  SOL A 254      37.640   0.810   8.430  1.00  0.00           O  
ATOM   2268  HW1 SOL A 254      37.960  50.260   8.430  1.00  0.00           H  
ATOM   2269  HW2 SOL A 254      37.470   1.100   7.490  1.00  0.00           H  
ATOM   2270  OW  SOL A 255      12.070  12.960   7.210  1.00  0.00           O  
ATOM   2271  HW1 SOL A 255      12.980  13.070   7.610  1.00  0.00           H  
ATOM   2272  HW2 SOL A 255      11.700  12.070   7.470  1.00  0.00           H  
ATOM   2273  OW  SOL A 256       4.350  48.910   8.680  1.00  0.00           O  
ATOM   2274  HW1 SOL A 256       3.400  48.620   8.590  1.00  0.00           H  
ATOM   2275  HW2 SOL A 256       4.950  48.160   8.410  1.00  0.00           H  
ATOM   2276  OW  SOL A 257      21.250   6.290   3.970  1.00  0.00           O  
ATOM   2277  HW1 SOL A 257      20.940   7.220   3.790  1.00  0.00           H  
ATOM   2278  HW2 SOL A 257      20.460   5.680   4.080  1.00  0.00           H  
ATOM   2279  OW  SOL A 258      28.180  30.720   8.050  1.00  0.00           O  
ATOM   2280  HW1 SOL A 258      27.470  30.310   8.620  1.00  0.00           H  
ATOM   2281  HW2 SOL A 258      27.780  31.440   7.480  1.00  0.00           H  
ATOM   2282  OW  SOL A 259      14.610  43.250   6.080  1.00  0.00           O  
ATOM   2283  HW1 SOL A 259      15.520  43.100   6.450  1.00  0.00           H  
ATOM   2284  HW2 SOL A 259      14.670  43.760   5.230  1.00  0.00           H  
ATOM   2285  OW  SOL A 260      41.650   9.050   6.630  1.00  0.00           O  
ATOM   2286  HW1 SOL A 260      41.520   9.800   7.270  1.00  0.00           H  
ATOM   2287  HW2 SOL A 260      40.910   8.380   6.740  1.00  0.00           H  
ATOM   2288  OW  SOL A 261      45.340  15.430   3.460  1.00  0.00           O  
ATOM   2289  HW1 SOL A 261      44.410  15.400   3.070  1.00  0.00           H  
ATOM   2290  HW2 SOL A 261      45.320  15.950   4.310  1.00  0.00           H  
ATOM   2291  OW  SOL A 262      19.360  10.470   7.320  1.00  0.00           O  
ATOM   2292  HW1 SOL A 262      18.380  10.350   7.210  1.00  0.00           H  
ATOM   2293  HW2 SOL A 262      19.550  11.370   7.700  1.00  0.00           H  
ATOM   2294  OW  SOL A 263      34.550  15.180   5.120  1.00  0.00           O  
ATOM   2295  HW1 SOL A 263      34.200  15.820   4.440  1.00  0.00           H  
ATOM   2296  HW2 SOL A 263      35.140  15.660   5.770  1.00  0.00           H  
ATOM   2297  OW  SOL A 264      37.140  10.910  10.440  1.00  0.00           O  
ATOM   2298  HW1 SOL A 264      36.420  10.450   9.910  1.00  0.00           H  
ATOM   2299  HW2 SOL A 264      38.020  10.520  10.190  1.00  0.00           H  
ATOM   2300  OW  SOL A 265      19.830  17.500   4.350  1.00  0.00           O  
ATOM   2301  HW1 SOL A 265      20.290  18.120   3.700  1.00  0.00           H  
ATOM   2302  HW2 SOL A 265      19.690  16.620   3.910  1.00  0.00           H  
ATOM   2303  OW  SOL A 266      25.280  13.910  10.110  1.00  0.00           O  
ATOM   2304  HW1 SOL A 266      26.120  13.380  10.090  1.00  0.00           H  
ATOM   2305  HW2 SOL A 266      24.510  13.340   9.840  1.00  0.00           H  
ATOM   2306  OW  SOL A 267      34.740  30.890   7.820  1.00  0.00           O  
ATOM   2307  HW1 SOL A 267      35.140  31.690   8.270  1.00  0.00           H  
ATOM   2308  HW2 SOL A 267      35.250  30.690   6.980  1.00  0.00           H  
ATOM   2309  OW  SOL A 268      26.390  48.750   8.950  1.00  0.00           O  
ATOM   2310  HW1 SOL A 268      25.610  48.650   9.570  1.00  0.00           H  
ATOM   2311  HW2 SOL A 268      27.140  48.170   9.260  1.00  0.00           H  
ATOM   2312  OW  SOL A 269      29.190   7.160   5.790  1.00  0.00           O  
ATOM   2313  HW1 SOL A 269      28.600   7.030   6.590  1.00  0.00           H  
ATOM   2314  HW2 SOL A 269      29.110   8.110   5.470  1.00  0.00           H  
ATOM   2315  OW  SOL A 270      22.840   4.350   4.620  1.00  0.00           O  
ATOM   2316  HW1 SOL A 270      22.150   5.030   4.340  1.00  0.00           H  
ATOM   2317  HW2 SOL A 270      23.300   4.670   5.440  1.00  0.00           H  
ATOM   2318  OW  SOL A 271       9.620  17.070   7.180  1.00  0.00           O  
ATOM   2319  HW1 SOL A 271       9.830  16.140   7.500  1.00  0.00           H  
ATOM   2320  HW2 SOL A 271       9.060  17.540   7.860  1.00  0.00           H  
ATOM   2321  OW  SOL A 272      26.940  21.720   2.980  1.00  0.00           O  
ATOM   2322  HW1 SOL A 272      27.870  22.000   3.230  1.00  0.00           H  
ATOM   2323  HW2 SOL A 272      26.710  22.100   2.080  1.00  0.00           H  
ATOM   2324  OW  SOL A 273      19.300  12.970   8.980  1.00  0.00           O  
ATOM   2325  HW1 SOL A 273      19.940  13.580   8.520  1.00  0.00           H  
ATOM   2326  HW2 SOL A 273      19.190  13.250   9.940  1.00  0.00           H  
ATOM   2327  OW  SOL A 274      29.090  47.740   9.650  1.00  0.00           O  
ATOM   2328  HW1 SOL A 274      29.800  48.450   9.650  1.00  0.00           H  
ATOM   2329  HW2 SOL A 274      28.940  47.430  10.590  1.00  0.00           H  
ATOM   2330  OW  SOL A 275      31.390   9.160   2.820  1.00  0.00           O  
ATOM   2331  HW1 SOL A 275      31.140   9.450   3.750  1.00  0.00           H  
ATOM   2332  HW2 SOL A 275      31.090   9.850   2.170  1.00  0.00           H  
ATOM   2333  OW  SOL A 276      10.910  18.850   5.660  1.00  0.00           O  
ATOM   2334  HW1 SOL A 276      11.800  18.790   6.110  1.00  0.00           H  
ATOM   2335  HW2 SOL A 276      10.310  18.130   6.010  1.00  0.00           H  
ATOM   2336  OW  SOL A 277      19.560   0.380   9.520  1.00  0.00           O  
ATOM   2337  HW1 SOL A 277      19.370   1.360   9.580  1.00  0.00           H  
ATOM   2338  HW2 SOL A 277      20.410   0.230   9.020  1.00  0.00           H  
ATOM   2339  OW  SOL A 278      30.400  17.580   7.260  1.00  0.00           O  
ATOM   2340  HW1 SOL A 278      29.620  17.250   6.710  1.00  0.00           H  
ATOM   2341  HW2 SOL A 278      31.160  17.790   6.650  1.00  0.00           H  
ATOM   2342  OW  SOL A 279      13.020  15.410   4.000  1.00  0.00           O  
ATOM   2343  HW1 SOL A 279      13.110  15.650   4.970  1.00  0.00           H  
ATOM   2344  HW2 SOL A 279      13.750  15.860   3.470  1.00  0.00           H  
ATOM   2345  OW  SOL A 280      23.080  25.400   5.480  1.00  0.00           O  
ATOM   2346  HW1 SOL A 280      24.000  25.010   5.460  1.00  0.00           H  
ATOM   2347  HW2 SOL A 280      22.410  24.660   5.560  1.00  0.00           H  
ATOM   2348  OW  SOL A 281      19.160   1.190   5.380  1.00  0.00           O  
ATOM   2349  HW1 SOL A 281      18.550   1.810   5.880  1.00  0.00           H  
ATOM   2350  HW2 SOL A 281      18.930   1.210   4.410  1.00  0.00           H  
ATOM   2351  OW  SOL A 282      10.110  48.850   9.420  1.00  0.00           O  
ATOM   2352  HW1 SOL A 282      10.270  49.670   9.970  1.00  0.00           H  
ATOM   2353  HW2 SOL A 282      10.820  48.780   8.720  1.00  0.00           H  
ATOM   2354  OW  SOL A 283      28.340  15.290  10.840  1.00  0.00           O  
ATOM   2355  HW1 SOL A 283      28.090  14.320  10.810  1.00  0.00           H  
ATOM   2356  HW2 SOL A 283      27.700  15.820  10.290  1.00  0.00           H  
ATOM   2357  OW  SOL A 284      33.920  24.060   8.220  1.00  0.00           O  
ATOM   2358  HW1 SOL A 284      33.450  24.100   7.340  1.00  0.00           H  
ATOM   2359  HW2 SOL A 284      34.900  24.220   8.080  1.00  0.00           H  
ATOM   2360  OW  SOL A 285      31.170  49.390   9.790  1.00  0.00           O  
ATOM   2361  HW1 SOL A 285      31.580  49.210  10.680  1.00  0.00           H  
ATOM   2362  HW2 SOL A 285      31.050  50.370   9.660  1.00  0.00           H  
ATOM   2363  OW  SOL A 286      36.360  19.620   5.340  1.00  0.00           O  
ATOM   2364  HW1 SOL A 286      35.950  19.440   4.450  1.00  0.00           H  
ATOM   2365  HW2 SOL A 286      36.020  18.960   6.010  1.00  0.00           H  
ATOM   2366  OW  SOL A 287      21.460  48.390   9.360  1.00  0.00           O  
ATOM   2367  HW1 SOL A 287      21.800  48.960   8.610  1.00  0.00           H  
ATOM   2368  HW2 SOL A 287      20.840  48.920   9.930  1.00  0.00           H  
ATOM   2369  OW  SOL A 288      39.900  11.980   7.890  1.00  0.00           O  
ATOM   2370  HW1 SOL A 288      40.880  11.790   7.850  1.00  0.00           H  
ATOM   2371  HW2 SOL A 288      39.570  12.200   6.980  1.00  0.00           H  
ATOM   2372  OW  SOL A 289      34.230  10.710   4.830  1.00  0.00           O  
ATOM   2373  HW1 SOL A 289      34.390  11.210   5.690  1.00  0.00           H  
ATOM   2374  HW2 SOL A 289      33.740   9.860   5.020  1.00  0.00           H  
ATOM   2375  OW  SOL A 290      32.240  47.350   8.000  1.00  0.00           O  
ATOM   2376  HW1 SOL A 290      31.930  48.220   8.370  1.00  0.00           H  
ATOM   2377  HW2 SOL A 290      31.830  46.600   8.520  1.00  0.00           H  
ATOM   2378  OW  SOL A 291      31.440   6.560   3.750  1.00  0.00           O  
ATOM   2379  HW1 SOL A 291      31.330   7.450   3.290  1.00  0.00           H  
ATOM   2380  HW2 SOL A 291      30.570   6.280   4.140  1.00  0.00           H  
ATOM   2381  OW  SOL A 292      38.590  16.460   5.560  1.00  0.00           O  
ATOM   2382  HW1 SOL A 292      38.180  15.590   5.280  1.00  0.00           H  
ATOM   2383  HW2 SOL A 292      39.410  16.270   6.110  1.00  0.00           H  
ATOM   2384  OW  SOL A 293      28.430  16.630   5.600  1.00  0.00           O  
ATOM   2385  HW1 SOL A 293      28.500  16.020   4.810  1.00  0.00           H  
ATOM   2386  HW2 SOL A 293      27.530  17.080   5.610  1.00  0.00           H  
ATOM   2387  OW  SOL A 294      33.770   7.370   8.120  1.00  0.00           O  
ATOM   2388  HW1 SOL A 294      33.410   7.720   7.260  1.00  0.00           H  
ATOM   2389  HW2 SOL A 294      33.090   6.780   8.550  1.00  0.00           H  
ATOM   2390  OW  SOL A 295      27.450  10.180   4.030  1.00  0.00           O  
ATOM   2391  HW1 SOL A 295      28.350  10.340   4.430  1.00  0.00           H  
ATOM   2392  HW2 SOL A 295      27.520  10.140   3.040  1.00  0.00           H  
ATOM   2393  OW  SOL A 296       3.450  18.730   7.790  1.00  0.00           O  
ATOM   2394  HW1 SOL A 296       2.710  18.780   8.460  1.00  0.00           H  
ATOM   2395  HW2 SOL A 296       4.100  18.020   8.050  1.00  0.00           H  
ATOM   2396  OW  SOL A 297      21.040  11.470   3.550  1.00  0.00           O  
ATOM   2397  HW1 SOL A 297      21.470  11.920   4.340  1.00  0.00           H  
ATOM   2398  HW2 SOL A 297      21.740  11.300   2.850  1.00  0.00           H  
ATOM   2399  OW  SOL A 298      24.060  15.660   8.070  1.00  0.00           O  
ATOM   2400  HW1 SOL A 298      24.740  15.340   8.730  1.00  0.00           H  
ATOM   2401  HW2 SOL A 298      23.970  16.650   8.130  1.00  0.00           H  
ATOM   2402  OW  SOL A 299      45.550   0.360   5.090  1.00  0.00           O  
ATOM   2403  HW1 SOL A 299      46.300  50.190   5.430  1.00  0.00           H  
ATOM   2404  HW2 SOL A 299      45.920   1.210   4.710  1.00  0.00           H  
ATOM   2405  OW  SOL A 300      22.600  16.130   4.550  1.00  0.00           O  
ATOM   2406  HW1 SOL A 300      23.430  15.660   4.850  1.00  0.00           H  
ATOM   2407  HW2 SOL A 300      21.830  15.490   4.530  1.00  0.00           H  
ATOM   2408  OW  SOL A 301      22.650   1.680   4.150  1.00  0.00           O  
ATOM   2409  HW1 SOL A 301      22.640   2.650   4.420  1.00  0.00           H  
ATOM   2410  HW2 SOL A 301      23.470   1.240   4.520  1.00  0.00           H  
ATOM   2411  OW  SOL A 302      24.190   2.330   8.140  1.00  0.00           O  
ATOM   2412  HW1 SOL A 302      24.730   2.520   8.960  1.00  0.00           H  
ATOM   2413  HW2 SOL A 302      23.570   1.570   8.320  1.00  0.00           H  
ATOM   2414  OW  SOL A 303       6.080  11.590   8.410  1.00  0.00           O  
ATOM   2415  HW1 SOL A 303       7.050  11.750   8.600  1.00  0.00           H  
ATOM   2416  HW2 SOL A 303       5.970  11.290   7.470  1.00  0.00           H  
ATOM   2417  OW  SOL A 304      30.440  17.200  10.220  1.00  0.00           O  
ATOM   2418  HW1 SOL A 304      29.790  16.500  10.500  1.00  0.00           H  
ATOM   2419  HW2 SOL A 304      30.510  17.210   9.220  1.00  0.00           H  
ATOM   2420  OW  SOL A 305      29.600   9.500   7.770  1.00  0.00           O  
ATOM   2421  HW1 SOL A 305      29.770  10.280   8.390  1.00  0.00           H  
ATOM   2422  HW2 SOL A 305      28.690   9.130   7.950  1.00  0.00           H  
ATOM   2423  OW  SOL A 306      11.560  17.500   2.830  1.00  0.00           O  
ATOM   2424  HW1 SOL A 306      11.280  18.180   3.510  1.00  0.00           H  
ATOM   2425  HW2 SOL A 306      12.000  16.730   3.290  1.00  0.00           H  
ATOM   2426  OW  SOL A 307      23.160  27.060   8.630  1.00  0.00           O  
ATOM   2427  HW1 SOL A 307      23.690  26.220   8.510  1.00  0.00           H  
ATOM   2428  HW2 SOL A 307      22.320  27.010   8.080  1.00  0.00           H  
ATOM   2429  OW  SOL A 308      21.360   3.850   9.230  1.00  0.00           O  
ATOM   2430  HW1 SOL A 308      21.280   3.750   8.240  1.00  0.00           H  
ATOM   2431  HW2 SOL A 308      22.300   4.080   9.460  1.00  0.00           H  
ATOM   2432  OW  SOL A 309      22.550  13.050   5.510  1.00  0.00           O  
ATOM   2433  HW1 SOL A 309      23.340  13.670   5.470  1.00  0.00           H  
ATOM   2434  HW2 SOL A 309      21.940  13.340   6.230  1.00  0.00           H  
ATOM   2435  OW  SOL A 310      38.820  19.250   7.440  1.00  0.00           O  
ATOM   2436  HW1 SOL A 310      39.530  18.600   7.710  1.00  0.00           H  
ATOM   2437  HW2 SOL A 310      38.770  19.290   6.440  1.00  0.00           H  
ATOM   2438  OW  SOL A 311      21.440  14.710   7.830  1.00  0.00           O  
ATOM   2439  HW1 SOL A 311      21.060  15.590   7.570  1.00  0.00           H  
ATOM   2440  HW2 SOL A 311      22.410  14.810   8.060  1.00  0.00           H  
ATOM   2441  OW  SOL A 312      31.740  15.170   5.960  1.00  0.00           O  
ATOM   2442  HW1 SOL A 312      31.350  15.790   6.640  1.00  0.00           H  
ATOM   2443  HW2 SOL A 312      32.730  15.310   5.900  1.00  0.00           H  
ATOM   2444  OW  SOL A 313      23.700  18.600   7.630  1.00  0.00           O  
ATOM   2445  HW1 SOL A 313      22.780  18.370   7.310  1.00  0.00           H  
ATOM   2446  HW2 SOL A 313      23.750  19.580   7.810  1.00  0.00           H  
ATOM   2447  OW  SOL A 314      29.390   4.060   4.760  1.00  0.00           O  
ATOM   2448  HW1 SOL A 314      28.660   3.410   4.580  1.00  0.00           H  
ATOM   2449  HW2 SOL A 314      29.000   4.940   5.030  1.00  0.00           H  
ATOM   2450  OW  SOL A 315      36.770  12.620   7.600  1.00  0.00           O  
ATOM   2451  HW1 SOL A 315      36.700  13.380   8.250  1.00  0.00           H  
ATOM   2452  HW2 SOL A 315      37.380  11.920   7.970  1.00  0.00           H  
ATOM   2453  OW  SOL A 316      24.280   4.900   6.960  1.00  0.00           O  
ATOM   2454  HW1 SOL A 316      23.860   5.600   7.540  1.00  0.00           H  
ATOM   2455  HW2 SOL A 316      24.370   4.050   7.480  1.00  0.00           H  
ATOM   2456  OW  SOL A 317      29.980   6.890   9.290  1.00  0.00           O  
ATOM   2457  HW1 SOL A 317      29.950   7.410   8.440  1.00  0.00           H  
ATOM   2458  HW2 SOL A 317      30.570   6.100   9.180  1.00  0.00           H  
ATOM   2459  OW  SOL A 318      32.830  18.190  11.570  1.00  0.00           O  
ATOM   2460  HW1 SOL A 318      32.100  18.060  10.900  1.00  0.00           H  
ATOM   2461  HW2 SOL A 318      33.360  19.000  11.330  1.00  0.00           H  
ATOM   2462  OW  SOL A 319      21.620  40.420   9.740  1.00  0.00           O  
ATOM   2463  HW1 SOL A 319      22.220  39.810   9.220  1.00  0.00           H  
ATOM   2464  HW2 SOL A 319      20.780  39.940   9.980  1.00  0.00           H  
ATOM   2465  OW  SOL A 320      16.090  24.670   8.400  1.00  0.00           O  
ATOM   2466  HW1 SOL A 320      16.890  24.200   8.040  1.00  0.00           H  
ATOM   2467  HW2 SOL A 320      15.260  24.220   8.090  1.00  0.00           H  
ATOM   2468  OW  SOL A 321      31.020  33.850   8.200  1.00  0.00           O  
ATOM   2469  HW1 SOL A 321      30.810  33.320   7.380  1.00  0.00           H  
ATOM   2470  HW2 SOL A 321      31.790  34.470   8.010  1.00  0.00           H  
ATOM   2471  OW  SOL A 322      30.520  45.990   4.220  1.00  0.00           O  
ATOM   2472  HW1 SOL A 322      30.360  45.110   4.660  1.00  0.00           H  
ATOM   2473  HW2 SOL A 322      31.330  46.420   4.610  1.00  0.00           H  
ATOM   2474  OW  SOL A 323      25.050  19.800   3.870  1.00  0.00           O  
ATOM   2475  HW1 SOL A 323      25.740  20.420   3.500  1.00  0.00           H  
ATOM   2476  HW2 SOL A 323      25.470  19.170   4.520  1.00  0.00           H  
ATOM   2477  OW  SOL A 324      42.360  14.690   4.950  1.00  0.00           O  
ATOM   2478  HW1 SOL A 324      42.980  14.250   5.600  1.00  0.00           H  
ATOM   2479  HW2 SOL A 324      42.350  14.170   4.100  1.00  0.00           H  
ATOM   2480  OW  SOL A 325      37.220   2.160   5.930  1.00  0.00           O  
ATOM   2481  HW1 SOL A 325      37.680   2.950   5.520  1.00  0.00           H  
ATOM   2482  HW2 SOL A 325      36.240   2.350   5.990  1.00  0.00           H  
ATOM   2483  OW  SOL A 326      10.820   5.820   8.100  1.00  0.00           O  
ATOM   2484  HW1 SOL A 326      10.490   5.560   9.010  1.00  0.00           H  
ATOM   2485  HW2 SOL A 326      10.120   6.370   7.640  1.00  0.00           H  
ATOM   2486  OW  SOL A 327      14.180   3.130   3.970  1.00  0.00           O  
ATOM   2487  HW1 SOL A 327      13.380   2.720   4.400  1.00  0.00           H  
ATOM   2488  HW2 SOL A 327      14.860   2.420   3.790  1.00  0.00           H  
ATOM   2489  OW  SOL A 328      24.770  14.680   5.480  1.00  0.00           O  
ATOM   2490  HW1 SOL A 328      25.570  14.090   5.580  1.00  0.00           H  
ATOM   2491  HW2 SOL A 328      24.550  15.090   6.360  1.00  0.00           H  
ATOM   2492  OW  SOL A 329      17.630   6.830   8.950  1.00  0.00           O  
ATOM   2493  HW1 SOL A 329      18.590   6.950   9.190  1.00  0.00           H  
ATOM   2494  HW2 SOL A 329      17.450   7.250   8.060  1.00  0.00           H  
ATOM   2495  OW  SOL A 330       8.740   5.490  10.160  1.00  0.00           O  
ATOM   2496  HW1 SOL A 330       8.710   5.310  11.140  1.00  0.00           H  
ATOM   2497  HW2 SOL A 330       7.910   5.970   9.880  1.00  0.00           H  
ATOM   2498  OW  SOL A 331      32.340  22.550   9.690  1.00  0.00           O  
ATOM   2499  HW1 SOL A 331      33.020  23.010   9.120  1.00  0.00           H  
ATOM   2500  HW2 SOL A 331      31.660  23.210  10.000  1.00  0.00           H  
ATOM   2501  OW  SOL A 332      30.410  10.250   5.170  1.00  0.00           O  
ATOM   2502  HW1 SOL A 332      29.990  10.170   6.080  1.00  0.00           H  
ATOM   2503  HW2 SOL A 332      30.570  11.210   4.960  1.00  0.00           H  
ATOM   2504  OW  SOL A 333      34.380   2.870   2.500  1.00  0.00           O  
ATOM   2505  HW1 SOL A 333      33.480   3.210   2.750  1.00  0.00           H  
ATOM   2506  HW2 SOL A 333      35.080   3.350   3.030  1.00  0.00           H  
ATOM   2507  OW  SOL A 334      21.890   0.760   8.180  1.00  0.00           O  
ATOM   2508  HW1 SOL A 334      22.170   0.360   7.300  1.00  0.00           H  
ATOM   2509  HW2 SOL A 334      21.480   1.660   8.020  1.00  0.00           H  
ATOM   2510  OW  SOL A 335       6.270  46.590   8.780  1.00  0.00           O  
ATOM   2511  HW1 SOL A 335       7.240  46.790   8.640  1.00  0.00           H  
ATOM   2512  HW2 SOL A 335       6.160  45.940   9.530  1.00  0.00           H  
ATOM   2513  OW  SOL A 336      26.300  30.670  10.760  1.00  0.00           O  
ATOM   2514  HW1 SOL A 336      25.840  31.550  10.670  1.00  0.00           H  
ATOM   2515  HW2 SOL A 336      25.730  29.950  10.350  1.00  0.00           H  
ATOM   2516  OW  SOL A 337      25.180  24.740   8.670  1.00  0.00           O  
ATOM   2517  HW1 SOL A 337      25.240  24.940   7.690  1.00  0.00           H  
ATOM   2518  HW2 SOL A 337      25.850  25.290   9.170  1.00  0.00           H  
ATOM   2519  OW  SOL A 338      40.920  50.060   3.200  1.00  0.00           O  
ATOM   2520  HW1 SOL A 338      40.560   0.520   3.560  1.00  0.00           H  
ATOM   2521  HW2 SOL A 338      40.350  49.300   3.530  1.00  0.00           H  
ATOM   2522  OW  SOL A 339      37.760  24.770   9.240  1.00  0.00           O  
ATOM   2523  HW1 SOL A 339      38.710  24.890   9.530  1.00  0.00           H  
ATOM   2524  HW2 SOL A 339      37.690  23.980   8.640  1.00  0.00           H  
ATOM   2525  OW  SOL A 340      28.020  36.760   4.380  1.00  0.00           O  
ATOM   2526  HW1 SOL A 340      28.870  36.260   4.540  1.00  0.00           H  
ATOM   2527  HW2 SOL A 340      28.230  37.700   4.110  1.00  0.00           H  
ATOM   2528  OW  SOL A 341      35.840  21.590   9.250  1.00  0.00           O  
ATOM   2529  HW1 SOL A 341      36.450  21.730   8.470  1.00  0.00           H  
ATOM   2530  HW2 SOL A 341      35.080  22.230   9.200  1.00  0.00           H  
ATOM   2531  OW  SOL A 342      29.360  22.600   3.740  1.00  0.00           O  
ATOM   2532  HW1 SOL A 342      30.300  22.850   3.540  1.00  0.00           H  
ATOM   2533  HW2 SOL A 342      28.970  23.240   4.410  1.00  0.00           H  
ATOM   2534  OW  SOL A 343      29.690  12.130   8.620  1.00  0.00           O  
ATOM   2535  HW1 SOL A 343      30.650  12.050   8.870  1.00  0.00           H  
ATOM   2536  HW2 SOL A 343      29.550  12.960   8.070  1.00  0.00           H  
ATOM   2537  OW  SOL A 344      17.110  29.090   5.820  1.00  0.00           O  
ATOM   2538  HW1 SOL A 344      17.620  29.800   6.300  1.00  0.00           H  
ATOM   2539  HW2 SOL A 344      17.240  28.210   6.290  1.00  0.00           H  
ATOM   2540  OW  SOL A 345      13.660  28.170   2.540  1.00  0.00           O  
ATOM   2541  HW1 SOL A 345      13.620  27.720   3.430  1.00  0.00           H  
ATOM   2542  HW2 SOL A 345      12.780  28.110   2.080  1.00  0.00           H  
ATOM   2543  OW  SOL A 346      20.290  30.050   3.990  1.00  0.00           O  
ATOM   2544  HW1 SOL A 346      19.870  30.660   3.320  1.00  0.00           H  
ATOM   2545  HW2 SOL A 346      21.200  30.400   4.240  1.00  0.00           H  
ATOM   2546  OW  SOL A 347      23.260  35.860   8.530  1.00  0.00           O  
ATOM   2547  HW1 SOL A 347      23.720  36.160   7.700  1.00  0.00           H  
ATOM   2548  HW2 SOL A 347      22.290  36.080   8.480  1.00  0.00           H  
ATOM   2549  OW  SOL A 348      43.870  39.560   4.860  1.00  0.00           O  
ATOM   2550  HW1 SOL A 348      44.080  40.210   4.120  1.00  0.00           H  
ATOM   2551  HW2 SOL A 348      43.640  40.070   5.690  1.00  0.00           H  
ATOM   2552  OW  SOL A 349      30.430  20.440   9.270  1.00  0.00           O  
ATOM   2553  HW1 SOL A 349      30.760  19.610   8.810  1.00  0.00           H  
ATOM   2554  HW2 SOL A 349      31.160  21.120   9.290  1.00  0.00           H  
ATOM   2555  OW  SOL A 350       1.750  34.620   6.470  1.00  0.00           O  
ATOM   2556  HW1 SOL A 350       2.020  34.460   5.520  1.00  0.00           H  
ATOM   2557  HW2 SOL A 350       2.560  34.870   7.010  1.00  0.00           H  
ATOM   2558  OW  SOL A 351      21.720  31.450   6.520  1.00  0.00           O  
ATOM   2559  HW1 SOL A 351      21.870  30.830   7.300  1.00  0.00           H  
ATOM   2560  HW2 SOL A 351      22.430  31.300   5.830  1.00  0.00           H  
ATOM   2561  OW  SOL A 352      32.120  22.940   3.450  1.00  0.00           O  
ATOM   2562  HW1 SOL A 352      32.720  22.320   2.940  1.00  0.00           H  
ATOM   2563  HW2 SOL A 352      32.640  23.370   4.190  1.00  0.00           H  
ATOM   2564  OW  SOL A 353      18.840  26.970   1.930  1.00  0.00           O  
ATOM   2565  HW1 SOL A 353      19.590  26.820   2.580  1.00  0.00           H  
ATOM   2566  HW2 SOL A 353      18.290  27.740   2.230  1.00  0.00           H  
ATOM   2567  OW  SOL A 354       7.200  43.570   7.870  1.00  0.00           O  
ATOM   2568  HW1 SOL A 354       8.050  43.730   8.370  1.00  0.00           H  
ATOM   2569  HW2 SOL A 354       7.210  44.100   7.020  1.00  0.00           H  
ATOM   2570  OW  SOL A 355      27.280  27.050   8.330  1.00  0.00           O  
ATOM   2571  HW1 SOL A 355      27.880  27.320   7.570  1.00  0.00           H  
ATOM   2572  HW2 SOL A 355      26.710  27.830   8.590  1.00  0.00           H  
ATOM   2573  OW  SOL A 356      10.210  33.790   6.000  1.00  0.00           O  
ATOM   2574  HW1 SOL A 356      10.360  34.060   6.960  1.00  0.00           H  
ATOM   2575  HW2 SOL A 356       9.510  34.380   5.590  1.00  0.00           H  
ATOM   2576  OW  SOL A 357      24.130  42.600   4.460  1.00  0.00           O  
ATOM   2577  HW1 SOL A 357      24.390  43.550   4.310  1.00  0.00           H  
ATOM   2578  HW2 SOL A 357      23.150  42.480   4.250  1.00  0.00           H  
ATOM   2579  OW  SOL A 358      36.170  18.800   8.690  1.00  0.00           O  
ATOM   2580  HW1 SOL A 358      36.010  19.670   9.140  1.00  0.00           H  
ATOM   2581  HW2 SOL A 358      37.050  18.810   8.220  1.00  0.00           H  
ATOM   2582  OW  SOL A 359      48.350  28.300   9.050  1.00  0.00           O  
ATOM   2583  HW1 SOL A 359      47.780  29.120   9.020  1.00  0.00           H  
ATOM   2584  HW2 SOL A 359      47.810  27.500   8.770  1.00  0.00           H  
ATOM   2585  OW  SOL A 360      32.840  46.820   5.500  1.00  0.00           O  
ATOM   2586  HW1 SOL A 360      33.600  47.350   5.120  1.00  0.00           H  
ATOM   2587  HW2 SOL A 360      32.560  47.220   6.370  1.00  0.00           H  
ATOM   2588  OW  SOL A 361       4.290  13.780   8.670  1.00  0.00           O  
ATOM   2589  HW1 SOL A 361       3.470  13.430   8.210  1.00  0.00           H  
ATOM   2590  HW2 SOL A 361       4.960  13.040   8.750  1.00  0.00           H  
ATOM   2591  OW  SOL A 362      36.790  26.940   4.080  1.00  0.00           O  
ATOM   2592  HW1 SOL A 362      36.040  27.060   3.440  1.00  0.00           H  
ATOM   2593  HW2 SOL A 362      36.480  26.420   4.870  1.00  0.00           H  
ATOM   2594  OW  SOL A 363      24.460  41.770   7.140  1.00  0.00           O  
ATOM   2595  HW1 SOL A 363      24.490  42.170   6.230  1.00  0.00           H  
ATOM   2596  HW2 SOL A 363      23.740  42.220   7.670  1.00  0.00           H  
ATOM   2597  OW  SOL A 364      29.660  25.420   8.700  1.00  0.00           O  
ATOM   2598  HW1 SOL A 364      30.230  26.170   9.050  1.00  0.00           H  
ATOM   2599  HW2 SOL A 364      28.700  25.710   8.720  1.00  0.00           H  
ATOM   2600  OW  SOL A 365       2.280  27.060   9.850  1.00  0.00           O  
ATOM   2601  HW1 SOL A 365       1.380  27.490   9.720  1.00  0.00           H  
ATOM   2602  HW2 SOL A 365       2.650  27.330  10.730  1.00  0.00           H  
ATOM   2603  OW  SOL A 366      45.500  21.350   4.420  1.00  0.00           O  
ATOM   2604  HW1 SOL A 366      46.220  22.020   4.620  1.00  0.00           H  
ATOM   2605  HW2 SOL A 366      44.610  21.810   4.420  1.00  0.00           H  
ATOM   2606  OW  SOL A 367      22.470  23.650   9.520  1.00  0.00           O  
ATOM   2607  HW1 SOL A 367      21.920  24.280  10.060  1.00  0.00           H  
ATOM   2608  HW2 SOL A 367      23.330  24.100   9.240  1.00  0.00           H  
ATOM   2609  OW  SOL A 368      30.610  19.790   5.100  1.00  0.00           O  
ATOM   2610  HW1 SOL A 368      30.100  20.460   4.560  1.00  0.00           H  
ATOM   2611  HW2 SOL A 368      31.530  19.680   4.700  1.00  0.00           H  
ATOM   2612  OW  SOL A 369      28.930  43.450   7.710  1.00  0.00           O  
ATOM   2613  HW1 SOL A 369      27.960  43.270   7.880  1.00  0.00           H  
ATOM   2614  HW2 SOL A 369      29.480  43.030   8.440  1.00  0.00           H  
ATOM   2615  OW  SOL A 370       9.040  39.260   6.110  1.00  0.00           O  
ATOM   2616  HW1 SOL A 370       8.430  38.940   5.400  1.00  0.00           H  
ATOM   2617  HW2 SOL A 370       8.510  39.650   6.860  1.00  0.00           H  
ATOM   2618  OW  SOL A 371      31.130  37.000   4.620  1.00  0.00           O  
ATOM   2619  HW1 SOL A 371      30.960  36.010   4.620  1.00  0.00           H  
ATOM   2620  HW2 SOL A 371      32.070  37.170   4.910  1.00  0.00           H  
ATOM   2621  OW  SOL A 372      32.540  23.500   6.060  1.00  0.00           O  
ATOM   2622  HW1 SOL A 372      32.420  22.510   6.130  1.00  0.00           H  
ATOM   2623  HW2 SOL A 372      31.650  23.950   6.110  1.00  0.00           H  
ATOM   2624  OW  SOL A 373       9.720  27.030   4.780  1.00  0.00           O  
ATOM   2625  HW1 SOL A 373       8.870  26.530   5.000  1.00  0.00           H  
ATOM   2626  HW2 SOL A 373      10.490  26.570   5.210  1.00  0.00           H  
ATOM   2627  OW  SOL A 374      16.500   9.450   4.030  1.00  0.00           O  
ATOM   2628  HW1 SOL A 374      17.010  10.220   3.650  1.00  0.00           H  
ATOM   2629  HW2 SOL A 374      15.530   9.690   4.090  1.00  0.00           H  
ATOM   2630  OW  SOL A 375      35.140  22.010   5.860  1.00  0.00           O  
ATOM   2631  HW1 SOL A 375      34.260  21.850   6.310  1.00  0.00           H  
ATOM   2632  HW2 SOL A 375      35.660  21.150   5.830  1.00  0.00           H  
ATOM   2633  OW  SOL A 376      28.090  35.290   8.670  1.00  0.00           O  
ATOM   2634  HW1 SOL A 376      27.400  34.590   8.490  1.00  0.00           H  
ATOM   2635  HW2 SOL A 376      28.700  34.970   9.400  1.00  0.00           H  
ATOM   2636  OW  SOL A 377      32.400  40.310   7.160  1.00  0.00           O  
ATOM   2637  HW1 SOL A 377      31.910  40.870   7.830  1.00  0.00           H  
ATOM   2638  HW2 SOL A 377      31.790  40.100   6.400  1.00  0.00           H  
ATOM   2639  OW  SOL A 378      27.820  18.720   7.920  1.00  0.00           O  
ATOM   2640  HW1 SOL A 378      28.810  18.750   7.730  1.00  0.00           H  
ATOM   2641  HW2 SOL A 378      27.600  19.380   8.630  1.00  0.00           H  
ATOM   2642  OW  SOL A 379      28.530  22.070   8.310  1.00  0.00           O  
ATOM   2643  HW1 SOL A 379      29.110  22.870   8.120  1.00  0.00           H  
ATOM   2644  HW2 SOL A 379      28.980  21.490   8.980  1.00  0.00           H  
ATOM   2645  OW  SOL A 380      36.150  24.890   6.270  1.00  0.00           O  
ATOM   2646  HW1 SOL A 380      37.150  24.880   6.380  1.00  0.00           H  
ATOM   2647  HW2 SOL A 380      35.840  23.990   5.980  1.00  0.00           H  
ATOM   2648  OW  SOL A 381      23.950  22.250   5.040  1.00  0.00           O  
ATOM   2649  HW1 SOL A 381      24.310  21.440   4.580  1.00  0.00           H  
ATOM   2650  HW2 SOL A 381      24.720  22.840   5.330  1.00  0.00           H  
ATOM   2651  OW  SOL A 382      33.400  39.050   4.020  1.00  0.00           O  
ATOM   2652  HW1 SOL A 382      33.610  39.760   3.350  1.00  0.00           H  
ATOM   2653  HW2 SOL A 382      32.490  39.200   4.390  1.00  0.00           H  
ATOM   2654  OW  SOL A 383      13.340  34.420   9.490  1.00  0.00           O  
ATOM   2655  HW1 SOL A 383      13.120  35.270   9.970  1.00  0.00           H  
ATOM   2656  HW2 SOL A 383      14.170  34.020   9.880  1.00  0.00           H  
ATOM   2657  OW  SOL A 384      33.830  25.970  10.570  1.00  0.00           O  
ATOM   2658  HW1 SOL A 384      34.670  26.510  10.600  1.00  0.00           H  
ATOM   2659  HW2 SOL A 384      33.960  25.170   9.980  1.00  0.00           H  
ATOM   2660  OW  SOL A 385      39.720  20.770   2.890  1.00  0.00           O  
ATOM   2661  HW1 SOL A 385      38.800  21.170   2.920  1.00  0.00           H  
ATOM   2662  HW2 SOL A 385      39.700  19.860   3.300  1.00  0.00           H  
ATOM   2663  OW  SOL A 386      33.090  35.540   7.560  1.00  0.00           O  
ATOM   2664  HW1 SOL A 386      33.740  35.140   8.210  1.00  0.00           H  
ATOM   2665  HW2 SOL A 386      32.990  36.520   7.750  1.00  0.00           H  
ATOM   2666  OW  SOL A 387      20.390  27.020   4.180  1.00  0.00           O  
ATOM   2667  HW1 SOL A 387      20.290  27.990   4.000  1.00  0.00           H  
ATOM   2668  HW2 SOL A 387      21.360  26.790   4.230  1.00  0.00           H  
ATOM   2669  OW  SOL A 388       3.780  36.910   7.750  1.00  0.00           O  
ATOM   2670  HW1 SOL A 388       4.450  37.560   8.110  1.00  0.00           H  
ATOM   2671  HW2 SOL A 388       4.150  35.980   7.790  1.00  0.00           H  
ATOM   2672  OW  SOL A 389      42.410  19.810   4.890  1.00  0.00           O  
ATOM   2673  HW1 SOL A 389      42.620  20.790   4.840  1.00  0.00           H  
ATOM   2674  HW2 SOL A 389      41.470  19.660   4.610  1.00  0.00           H  
ATOM   2675  OW  SOL A 390      33.940  30.620   3.880  1.00  0.00           O  
ATOM   2676  HW1 SOL A 390      34.750  30.290   4.350  1.00  0.00           H  
ATOM   2677  HW2 SOL A 390      33.440  29.850   3.490  1.00  0.00           H  
ATOM   2678  OW  SOL A 391      37.830  22.410   7.630  1.00  0.00           O  
ATOM   2679  HW1 SOL A 391      38.320  22.930   6.930  1.00  0.00           H  
ATOM   2680  HW2 SOL A 391      38.340  21.570   7.840  1.00  0.00           H  
ATOM   2681  OW  SOL A 392      26.410  12.590   6.490  1.00  0.00           O  
ATOM   2682  HW1 SOL A 392      25.820  12.010   7.050  1.00  0.00           H  
ATOM   2683  HW2 SOL A 392      26.950  13.190   7.090  1.00  0.00           H  
ATOM   2684  OW  SOL A 393      36.600  29.660   4.980  1.00  0.00           O  
ATOM   2685  HW1 SOL A 393      36.740  28.810   4.480  1.00  0.00           H  
ATOM   2686  HW2 SOL A 393      37.380  29.820   5.590  1.00  0.00           H  
ATOM   2687  OW  SOL A 394      42.140  15.180   9.000  1.00  0.00           O  
ATOM   2688  HW1 SOL A 394      41.340  15.500   8.480  1.00  0.00           H  
ATOM   2689  HW2 SOL A 394      42.930  15.150   8.400  1.00  0.00           H  
ATOM   2690  OW  SOL A 395      22.510  18.780   4.220  1.00  0.00           O  
ATOM   2691  HW1 SOL A 395      22.520  17.780   4.310  1.00  0.00           H  
ATOM   2692  HW2 SOL A 395      23.420  19.100   3.960  1.00  0.00           H  
ATOM   2693  OW  SOL A 396      27.380  12.410  10.180  1.00  0.00           O  
ATOM   2694  HW1 SOL A 396      26.940  11.520  10.300  1.00  0.00           H  
ATOM   2695  HW2 SOL A 396      28.260  12.290   9.730  1.00  0.00           H  
ATOM   2696  OW  SOL A 397      17.630  18.310   5.760  1.00  0.00           O  
ATOM   2697  HW1 SOL A 397      17.630  17.630   6.490  1.00  0.00           H  
ATOM   2698  HW2 SOL A 397      18.300  18.060   5.060  1.00  0.00           H  
ATOM   2699  OW  SOL A 398      22.080  34.020   4.120  1.00  0.00           O  
ATOM   2700  HW1 SOL A 398      21.960  34.900   4.580  1.00  0.00           H  
ATOM   2701  HW2 SOL A 398      21.700  34.070   3.200  1.00  0.00           H  
ATOM   2702  OW  SOL A 399      21.310   8.610   7.210  1.00  0.00           O  
ATOM   2703  HW1 SOL A 399      20.480   9.160   7.150  1.00  0.00           H  
ATOM   2704  HW2 SOL A 399      21.660   8.440   6.280  1.00  0.00           H  
ATOM   2705  OW  SOL A 400      24.430  44.750   8.960  1.00  0.00           O  
ATOM   2706  HW1 SOL A 400      23.590  44.220   8.990  1.00  0.00           H  
ATOM   2707  HW2 SOL A 400      25.210  44.170   9.210  1.00  0.00           H  
ATOM   2708  OW  SOL A 401      20.060  32.010   9.790  1.00  0.00           O  
ATOM   2709  HW1 SOL A 401      20.100  31.050   9.500  1.00  0.00           H  
ATOM   2710  HW2 SOL A 401      20.930  32.450   9.570  1.00  0.00           H  
ATOM   2711  OW  SOL A 402      37.050  14.030   5.030  1.00  0.00           O  
ATOM   2712  HW1 SOL A 402      36.170  14.220   4.580  1.00  0.00           H  
ATOM   2713  HW2 SOL A 402      36.910  13.380   5.780  1.00  0.00           H  
ATOM   2714  OW  SOL A 403      33.000  38.060   8.430  1.00  0.00           O  
ATOM   2715  HW1 SOL A 403      33.610  38.220   9.210  1.00  0.00           H  
ATOM   2716  HW2 SOL A 403      32.870  38.900   7.920  1.00  0.00           H  
ATOM   2717  OW  SOL A 404      27.920  14.560   7.660  1.00  0.00           O  
ATOM   2718  HW1 SOL A 404      27.550  15.210   8.320  1.00  0.00           H  
ATOM   2719  HW2 SOL A 404      28.070  15.030   6.780  1.00  0.00           H  
ATOM   2720  OW  SOL A 405      46.660  19.340   7.550  1.00  0.00           O  
ATOM   2721  HW1 SOL A 405      46.050  19.170   6.780  1.00  0.00           H  
ATOM   2722  HW2 SOL A 405      46.840  18.470   8.020  1.00  0.00           H  
ATOM   2723  OW  SOL A 406       1.620   9.310   2.640  1.00  0.00           O  
ATOM   2724  HW1 SOL A 406       0.800   8.800   2.880  1.00  0.00           H  
ATOM   2725  HW2 SOL A 406       2.040   8.900   1.830  1.00  0.00           H  
ATOM   2726  OW  SOL A 407      28.890  31.420  11.520  1.00  0.00           O  
ATOM   2727  HW1 SOL A 407      29.520  30.690  11.260  1.00  0.00           H  
ATOM   2728  HW2 SOL A 407      28.010  31.270  11.080  1.00  0.00           H  
ATOM   2729  OW  SOL A 408      39.660  29.380   4.640  1.00  0.00           O  
ATOM   2730  HW1 SOL A 408      39.530  28.480   4.230  1.00  0.00           H  
ATOM   2731  HW2 SOL A 408      39.610  30.080   3.930  1.00  0.00           H  
ATOM   2732  OW  SOL A 409      31.550  32.270   5.450  1.00  0.00           O  
ATOM   2733  HW1 SOL A 409      32.440  32.710   5.620  1.00  0.00           H  
ATOM   2734  HW2 SOL A 409      31.690  31.310   5.220  1.00  0.00           H  
ATOM   2735  OW  SOL A 410      42.120  42.700   4.560  1.00  0.00           O  
ATOM   2736  HW1 SOL A 410      42.010  43.690   4.550  1.00  0.00           H  
ATOM   2737  HW2 SOL A 410      41.680  42.330   5.380  1.00  0.00           H  
ATOM   2738  OW  SOL A 411      23.920  21.160   7.600  1.00  0.00           O  
ATOM   2739  HW1 SOL A 411      24.690  21.590   8.080  1.00  0.00           H  
ATOM   2740  HW2 SOL A 411      23.960  21.400   6.630  1.00  0.00           H  
ATOM   2741  OW  SOL A 412      30.680  31.210   8.970  1.00  0.00           O  
ATOM   2742  HW1 SOL A 412      29.760  31.050   8.620  1.00  0.00           H  
ATOM   2743  HW2 SOL A 412      30.950  32.160   8.790  1.00  0.00           H  
ATOM   2744  OW  SOL A 413      22.590  39.640   7.120  1.00  0.00           O  
ATOM   2745  HW1 SOL A 413      23.460  40.070   7.330  1.00  0.00           H  
ATOM   2746  HW2 SOL A 413      22.610  39.280   6.180  1.00  0.00           H  
ATOM   2747  OW  SOL A 414      21.150  23.620   7.010  1.00  0.00           O  
ATOM   2748  HW1 SOL A 414      21.640  23.460   7.870  1.00  0.00           H  
ATOM   2749  HW2 SOL A 414      21.270  22.830   6.410  1.00  0.00           H  
ATOM   2750  OW  SOL A 415      35.270  35.290   3.740  1.00  0.00           O  
ATOM   2751  HW1 SOL A 415      34.620  34.860   4.370  1.00  0.00           H  
ATOM   2752  HW2 SOL A 415      34.770  35.860   3.090  1.00  0.00           H  
ATOM   2753  OW  SOL A 416      27.030  26.840   4.050  1.00  0.00           O  
ATOM   2754  HW1 SOL A 416      27.360  27.520   4.710  1.00  0.00           H  
ATOM   2755  HW2 SOL A 416      27.650  26.810   3.270  1.00  0.00           H  
ATOM   2756  OW  SOL A 417       6.490  23.580   8.510  1.00  0.00           O  
ATOM   2757  HW1 SOL A 417       7.400  23.930   8.750  1.00  0.00           H  
ATOM   2758  HW2 SOL A 417       5.790  24.200   8.870  1.00  0.00           H  
ATOM   2759  OW  SOL A 418      35.560  39.280   8.400  1.00  0.00           O  
ATOM   2760  HW1 SOL A 418      36.520  39.010   8.490  1.00  0.00           H  
ATOM   2761  HW2 SOL A 418      35.230  39.050   7.490  1.00  0.00           H  
ATOM   2762  OW  SOL A 419      46.270  33.000   8.950  1.00  0.00           O  
ATOM   2763  HW1 SOL A 419      45.390  32.570   9.110  1.00  0.00           H  
ATOM   2764  HW2 SOL A 419      46.220  33.570   8.130  1.00  0.00           H  
ATOM   2765  OW  SOL A 420      32.600  20.820   6.590  1.00  0.00           O  
ATOM   2766  HW1 SOL A 420      31.720  20.580   6.170  1.00  0.00           H  
ATOM   2767  HW2 SOL A 420      32.890  20.090   7.200  1.00  0.00           H  
ATOM   2768  OW  SOL A 421       1.510  22.560   4.940  1.00  0.00           O  
ATOM   2769  HW1 SOL A 421       1.770  22.180   5.830  1.00  0.00           H  
ATOM   2770  HW2 SOL A 421       0.570  22.900   4.990  1.00  0.00           H  
ATOM   2771  OW  SOL A 422      13.420  32.930   2.880  1.00  0.00           O  
ATOM   2772  HW1 SOL A 422      13.390  32.450   3.750  1.00  0.00           H  
ATOM   2773  HW2 SOL A 422      12.490  33.100   2.550  1.00  0.00           H  
ATOM   2774  OW  SOL A 423      36.990  42.270   8.520  1.00  0.00           O  
ATOM   2775  HW1 SOL A 423      36.560  41.490   8.960  1.00  0.00           H  
ATOM   2776  HW2 SOL A 423      36.520  43.110   8.790  1.00  0.00           H  
ATOM   2777  OW  SOL A 424      42.380  45.540   4.600  1.00  0.00           O  
ATOM   2778  HW1 SOL A 424      43.350  45.660   4.380  1.00  0.00           H  
ATOM   2779  HW2 SOL A 424      41.900  46.400   4.400  1.00  0.00           H  
ATOM   2780  OW  SOL A 425      26.610  37.330   6.680  1.00  0.00           O  
ATOM   2781  HW1 SOL A 425      27.030  36.940   5.860  1.00  0.00           H  
ATOM   2782  HW2 SOL A 425      27.230  37.240   7.460  1.00  0.00           H  
ATOM   2783  OW  SOL A 426      34.700  40.850  10.520  1.00  0.00           O  
ATOM   2784  HW1 SOL A 426      34.990  40.220   9.800  1.00  0.00           H  
ATOM   2785  HW2 SOL A 426      34.390  41.700  10.110  1.00  0.00           H  
ATOM   2786  OW  SOL A 427      28.270  48.170   5.430  1.00  0.00           O  
ATOM   2787  HW1 SOL A 427      28.430  47.490   6.150  1.00  0.00           H  
ATOM   2788  HW2 SOL A 427      28.850  47.960   4.640  1.00  0.00           H  
ATOM   2789  OW  SOL A 428      30.160   3.220   7.360  1.00  0.00           O  
ATOM   2790  HW1 SOL A 428      30.820   2.580   7.750  1.00  0.00           H  
ATOM   2791  HW2 SOL A 428      30.370   3.370   6.400  1.00  0.00           H  
ATOM   2792  OW  SOL A 429      45.640  40.160   9.050  1.00  0.00           O  
ATOM   2793  HW1 SOL A 429      46.180  39.390   9.390  1.00  0.00           H  
ATOM   2794  HW2 SOL A 429      45.160  40.590   9.820  1.00  0.00           H  
ATOM   2795  OW  SOL A 430      24.710  10.840   4.700  1.00  0.00           O  
ATOM   2796  HW1 SOL A 430      24.210  11.670   4.430  1.00  0.00           H  
ATOM   2797  HW2 SOL A 430      25.640  10.880   4.340  1.00  0.00           H  
ATOM   2798  OW  SOL A 431      13.220   5.800   3.530  1.00  0.00           O  
ATOM   2799  HW1 SOL A 431      12.830   5.920   2.620  1.00  0.00           H  
ATOM   2800  HW2 SOL A 431      13.480   4.840   3.660  1.00  0.00           H  
ATOM   2801  OW  SOL A 432      28.960  41.650   5.460  1.00  0.00           O  
ATOM   2802  HW1 SOL A 432      29.030  42.250   6.250  1.00  0.00           H  
ATOM   2803  HW2 SOL A 432      28.130  41.090   5.540  1.00  0.00           H  
ATOM   2804  OW  SOL A 433      37.500  40.390   3.250  1.00  0.00           O  
ATOM   2805  HW1 SOL A 433      38.080  41.000   3.800  1.00  0.00           H  
ATOM   2806  HW2 SOL A 433      36.570  40.740   3.240  1.00  0.00           H  
ATOM   2807  OW  SOL A 434      36.490  26.920  10.360  1.00  0.00           O  
ATOM   2808  HW1 SOL A 434      37.040  26.160  10.010  1.00  0.00           H  
ATOM   2809  HW2 SOL A 434      36.620  27.710   9.770  1.00  0.00           H  
ATOM   2810  OW  SOL A 435      29.780  37.610   9.250  1.00  0.00           O  
ATOM   2811  HW1 SOL A 435      29.100  36.960   8.920  1.00  0.00           H  
ATOM   2812  HW2 SOL A 435      30.680  37.170   9.240  1.00  0.00           H  
ATOM   2813  OW  SOL A 436      18.950   4.570   3.990  1.00  0.00           O  
ATOM   2814  HW1 SOL A 436      18.690   4.130   3.130  1.00  0.00           H  
ATOM   2815  HW2 SOL A 436      18.250   4.380   4.690  1.00  0.00           H  
ATOM   2816  OW  SOL A 437      33.760  43.310   9.430  1.00  0.00           O  
ATOM   2817  HW1 SOL A 437      34.660  43.690   9.670  1.00  0.00           H  
ATOM   2818  HW2 SOL A 437      33.690  43.240   8.440  1.00  0.00           H  
ATOM   2819  OW  SOL A 438      13.360  45.280   4.090  1.00  0.00           O  
ATOM   2820  HW1 SOL A 438      13.510  46.240   3.880  1.00  0.00           H  
ATOM   2821  HW2 SOL A 438      12.380  45.110   4.190  1.00  0.00           H  
ATOM   2822  OW  SOL A 439      24.360  27.730   5.060  1.00  0.00           O  
ATOM   2823  HW1 SOL A 439      25.000  27.570   4.320  1.00  0.00           H  
ATOM   2824  HW2 SOL A 439      23.930  26.870   5.330  1.00  0.00           H  
ATOM   2825  OW  SOL A 440      32.610  44.180   5.040  1.00  0.00           O  
ATOM   2826  HW1 SOL A 440      32.680  45.160   5.230  1.00  0.00           H  
ATOM   2827  HW2 SOL A 440      32.950  43.660   5.830  1.00  0.00           H  
ATOM   2828  OW  SOL A 441      20.000  33.910   6.160  1.00  0.00           O  
ATOM   2829  HW1 SOL A 441      20.480  33.080   5.890  1.00  0.00           H  
ATOM   2830  HW2 SOL A 441      20.540  34.710   5.920  1.00  0.00           H  
ATOM   2831  OW  SOL A 442      14.990  37.880   5.180  1.00  0.00           O  
ATOM   2832  HW1 SOL A 442      15.690  38.580   5.380  1.00  0.00           H  
ATOM   2833  HW2 SOL A 442      14.470  38.150   4.380  1.00  0.00           H  
ATOM   2834  OW  SOL A 443      16.490  49.660   6.930  1.00  0.00           O  
ATOM   2835  HW1 SOL A 443      15.620  49.250   7.220  1.00  0.00           H  
ATOM   2836  HW2 SOL A 443      16.660   0.080   7.470  1.00  0.00           H  
ATOM   2837  OW  SOL A 444      39.100   4.280   5.710  1.00  0.00           O  
ATOM   2838  HW1 SOL A 444      39.360   5.100   5.180  1.00  0.00           H  
ATOM   2839  HW2 SOL A 444      38.770   4.560   6.610  1.00  0.00           H  
ATOM   2840  OW  SOL A 445      16.920  42.140   3.620  1.00  0.00           O  
ATOM   2841  HW1 SOL A 445      17.560  42.510   2.950  1.00  0.00           H  
ATOM   2842  HW2 SOL A 445      16.100  42.710   3.640  1.00  0.00           H  
ATOM   2843  OW  SOL A 446      28.250  39.240   3.350  1.00  0.00           O  
ATOM   2844  HW1 SOL A 446      28.690  39.420   2.470  1.00  0.00           H  
ATOM   2845  HW2 SOL A 446      27.450  39.830   3.440  1.00  0.00           H  
ATOM   2846  OW  SOL A 447      14.610  48.830   9.120  1.00  0.00           O  
ATOM   2847  HW1 SOL A 447      14.410  47.910   8.770  1.00  0.00           H  
ATOM   2848  HW2 SOL A 447      15.540  48.850   9.470  1.00  0.00           H  
ATOM   2849  OW  SOL A 448       0.550  28.390   4.530  1.00  0.00           O  
ATOM   2850  HW1 SOL A 448       1.330  29.000   4.390  1.00  0.00           H  
ATOM   2851  HW2 SOL A 448      48.330  28.890   5.030  1.00  0.00           H  
ATOM   2852  OW  SOL A 449      40.780  37.170   4.930  1.00  0.00           O  
ATOM   2853  HW1 SOL A 449      40.360  37.670   4.170  1.00  0.00           H  
ATOM   2854  HW2 SOL A 449      41.760  37.060   4.760  1.00  0.00           H  
ATOM   2855  OW  SOL A 450       5.600   0.680   7.430  1.00  0.00           O  
ATOM   2856  HW1 SOL A 450       6.520   0.490   7.090  1.00  0.00           H  
ATOM   2857  HW2 SOL A 450       5.290  50.300   7.990  1.00  0.00           H  
ATOM   2858  OW  SOL A 451      22.940  30.150   4.340  1.00  0.00           O  
ATOM   2859  HW1 SOL A 451      22.860  30.030   3.350  1.00  0.00           H  
ATOM   2860  HW2 SOL A 451      23.350  29.330   4.740  1.00  0.00           H  
ATOM   2861  OW  SOL A 452      16.830   5.160   5.830  1.00  0.00           O  
ATOM   2862  HW1 SOL A 452      15.980   5.070   6.350  1.00  0.00           H  
ATOM   2863  HW2 SOL A 452      17.330   5.970   6.130  1.00  0.00           H  
ATOM   2864  OW  SOL A 453      20.400  46.040  10.110  1.00  0.00           O  
ATOM   2865  HW1 SOL A 453      20.760  46.940   9.870  1.00  0.00           H  
ATOM   2866  HW2 SOL A 453      19.400  46.050  10.060  1.00  0.00           H  
ATOM   2867  OW  SOL A 454      36.360  41.830   5.990  1.00  0.00           O  
ATOM   2868  HW1 SOL A 454      36.840  42.600   5.560  1.00  0.00           H  
ATOM   2869  HW2 SOL A 454      36.600  41.780   6.960  1.00  0.00           H  
ATOM   2870  OW  SOL A 455      35.150  47.280   8.830  1.00  0.00           O  
ATOM   2871  HW1 SOL A 455      35.690  47.540   8.030  1.00  0.00           H  
ATOM   2872  HW2 SOL A 455      34.240  47.000   8.550  1.00  0.00           H  
ATOM   2873  OW  SOL A 456       7.690  35.910   8.420  1.00  0.00           O  
ATOM   2874  HW1 SOL A 456       7.940  35.810   7.460  1.00  0.00           H  
ATOM   2875  HW2 SOL A 456       7.140  35.120   8.700  1.00  0.00           H  
ATOM   2876  OW  SOL A 457      32.540   8.360   5.800  1.00  0.00           O  
ATOM   2877  HW1 SOL A 457      31.820   9.030   6.010  1.00  0.00           H  
ATOM   2878  HW2 SOL A 457      32.260   7.780   5.050  1.00  0.00           H  
ATOM   2879  OW  SOL A 458      27.490   3.020   7.950  1.00  0.00           O  
ATOM   2880  HW1 SOL A 458      27.330   2.050   7.800  1.00  0.00           H  
ATOM   2881  HW2 SOL A 458      28.450   3.230   7.810  1.00  0.00           H  
ATOM   2882  OW  SOL A 459       2.620  44.170   9.060  1.00  0.00           O  
ATOM   2883  HW1 SOL A 459       3.210  43.360   9.130  1.00  0.00           H  
ATOM   2884  HW2 SOL A 459       3.140  44.910   8.640  1.00  0.00           H  
ATOM   2885  OW  SOL A 460      37.980   0.260   3.900  1.00  0.00           O  
ATOM   2886  HW1 SOL A 460      37.540   0.640   4.720  1.00  0.00           H  
ATOM   2887  HW2 SOL A 460      37.270  50.390   3.240  1.00  0.00           H  
ATOM   2888  OW  SOL A 461      20.510  27.280   7.220  1.00  0.00           O  
ATOM   2889  HW1 SOL A 461      20.730  27.350   6.240  1.00  0.00           H  
ATOM   2890  HW2 SOL A 461      19.620  26.850   7.330  1.00  0.00           H  
ATOM   2891  OW  SOL A 462      19.890  47.460   5.970  1.00  0.00           O  
ATOM   2892  HW1 SOL A 462      20.540  48.220   5.960  1.00  0.00           H  
ATOM   2893  HW2 SOL A 462      20.390  46.600   5.890  1.00  0.00           H  
ATOM   2894  OW  SOL A 463       8.740  46.700   8.220  1.00  0.00           O  
ATOM   2895  HW1 SOL A 463       9.200  46.230   7.470  1.00  0.00           H  
ATOM   2896  HW2 SOL A 463       9.300  47.460   8.530  1.00  0.00           H  
ATOM   2897  OW  SOL A 464      43.450  43.270   7.930  1.00  0.00           O  
ATOM   2898  HW1 SOL A 464      42.890  44.040   7.610  1.00  0.00           H  
ATOM   2899  HW2 SOL A 464      44.250  43.620   8.430  1.00  0.00           H  
ATOM   2900  OW  SOL A 465      18.790   2.880   9.750  1.00  0.00           O  
ATOM   2901  HW1 SOL A 465      19.720   3.240   9.650  1.00  0.00           H  
ATOM   2902  HW2 SOL A 465      18.470   3.040  10.680  1.00  0.00           H  
ATOM   2903  OW  SOL A 466      15.730   0.930   4.900  1.00  0.00           O  
ATOM   2904  HW1 SOL A 466      16.300   1.660   5.270  1.00  0.00           H  
ATOM   2905  HW2 SOL A 466      16.040   0.050   5.260  1.00  0.00           H  
ATOM   2906  OW  SOL A 467      25.250  29.000   8.780  1.00  0.00           O  
ATOM   2907  HW1 SOL A 467      24.450  28.410   8.700  1.00  0.00           H  
ATOM   2908  HW2 SOL A 467      25.160  29.770   8.140  1.00  0.00           H  
ATOM   2909  OW  SOL A 468      22.590  47.430   4.690  1.00  0.00           O  
ATOM   2910  HW1 SOL A 468      23.490  47.540   5.100  1.00  0.00           H  
ATOM   2911  HW2 SOL A 468      22.080  48.290   4.790  1.00  0.00           H  
ATOM   2912  OW  SOL A 469      17.020  46.680   5.190  1.00  0.00           O  
ATOM   2913  HW1 SOL A 469      17.430  46.270   4.370  1.00  0.00           H  
ATOM   2914  HW2 SOL A 469      17.660  47.340   5.580  1.00  0.00           H  
ATOM   2915  OW  SOL A 470      34.330   1.570   6.080  1.00  0.00           O  
ATOM   2916  HW1 SOL A 470      34.520   1.040   6.910  1.00  0.00           H  
ATOM   2917  HW2 SOL A 470      33.510   1.200   5.640  1.00  0.00           H  
ATOM   2918  OW  SOL A 471      28.460  28.590   6.270  1.00  0.00           O  
ATOM   2919  HW1 SOL A 471      29.380  28.570   5.890  1.00  0.00           H  
ATOM   2920  HW2 SOL A 471      28.340  29.420   6.820  1.00  0.00           H  
ATOM   2921  OW  SOL A 472      29.470  33.920  10.360  1.00  0.00           O  
ATOM   2922  HW1 SOL A 472      30.100  33.940   9.590  1.00  0.00           H  
ATOM   2923  HW2 SOL A 472      29.400  32.980  10.710  1.00  0.00           H  
ATOM   2924  OW  SOL A 473      16.680   8.090   6.410  1.00  0.00           O  
ATOM   2925  HW1 SOL A 473      15.950   8.660   6.800  1.00  0.00           H  
ATOM   2926  HW2 SOL A 473      17.020   8.520   5.570  1.00  0.00           H  
ATOM   2927  OW  SOL A 474      26.690  16.570   9.150  1.00  0.00           O  
ATOM   2928  HW1 SOL A 474      27.150  17.300   8.650  1.00  0.00           H  
ATOM   2929  HW2 SOL A 474      26.130  16.960   9.880  1.00  0.00           H  
ATOM   2930  OW  SOL A 475      26.900   2.590   5.070  1.00  0.00           O  
ATOM   2931  HW1 SOL A 475      27.010   2.860   6.020  1.00  0.00           H  
ATOM   2932  HW2 SOL A 475      26.200   3.160   4.640  1.00  0.00           H  
ATOM   2933  OW  SOL A 476      24.330  47.400  10.110  1.00  0.00           O  
ATOM   2934  HW1 SOL A 476      23.480  47.670   9.650  1.00  0.00           H  
ATOM   2935  HW2 SOL A 476      24.550  46.450   9.870  1.00  0.00           H  
ATOM   2936  OW  SOL A 477      34.470  10.080   8.410  1.00  0.00           O  
ATOM   2937  HW1 SOL A 477      34.190   9.170   8.720  1.00  0.00           H  
ATOM   2938  HW2 SOL A 477      35.400  10.040   8.060  1.00  0.00           H  
ATOM   2939  OW  SOL A 478      24.810  32.950  10.590  1.00  0.00           O  
ATOM   2940  HW1 SOL A 478      25.090  33.790  11.060  1.00  0.00           H  
ATOM   2941  HW2 SOL A 478      23.990  33.130  10.050  1.00  0.00           H  
ATOM   2942  OW  SOL A 479      25.830  45.610   6.680  1.00  0.00           O  
ATOM   2943  HW1 SOL A 479      25.160  45.540   7.420  1.00  0.00           H  
ATOM   2944  HW2 SOL A 479      26.730  45.820   7.050  1.00  0.00           H  
ATOM   2945  OW  SOL A 480      23.050   8.080   4.850  1.00  0.00           O  
ATOM   2946  HW1 SOL A 480      22.560   7.350   4.380  1.00  0.00           H  
ATOM   2947  HW2 SOL A 480      23.440   8.710   4.180  1.00  0.00           H  
ATOM   2948  OW  SOL A 481      29.460   1.110   5.150  1.00  0.00           O  
ATOM   2949  HW1 SOL A 481      28.940   1.530   4.410  1.00  0.00           H  
ATOM   2950  HW2 SOL A 481      28.870   0.980   5.940  1.00  0.00           H  
ATOM   2951  OW  SOL A 482      21.430  44.930   4.810  1.00  0.00           O  
ATOM   2952  HW1 SOL A 482      21.390  44.870   5.800  1.00  0.00           H  
ATOM   2953  HW2 SOL A 482      21.750  45.840   4.540  1.00  0.00           H  
ATOM   2954  OW  SOL A 483      40.010  42.050   9.850  1.00  0.00           O  
ATOM   2955  HW1 SOL A 483      40.570  41.290   9.530  1.00  0.00           H  
ATOM   2956  HW2 SOL A 483      39.050  41.770   9.900  1.00  0.00           H  
ATOM   2957  OW  SOL A 484       9.250  24.440   8.640  1.00  0.00           O  
ATOM   2958  HW1 SOL A 484       9.850  23.670   8.870  1.00  0.00           H  
ATOM   2959  HW2 SOL A 484       9.790  25.270   8.550  1.00  0.00           H  
ATOM   2960  OW  SOL A 485      32.570  29.330   8.100  1.00  0.00           O  
ATOM   2961  HW1 SOL A 485      33.430  29.830   8.180  1.00  0.00           H  
ATOM   2962  HW2 SOL A 485      31.840  29.860   8.530  1.00  0.00           H  
ATOM   2963  OW  SOL A 486      35.000   6.570   3.350  1.00  0.00           O  
ATOM   2964  HW1 SOL A 486      34.990   7.550   3.580  1.00  0.00           H  
ATOM   2965  HW2 SOL A 486      34.230   6.120   3.790  1.00  0.00           H  
ATOM   2966  OW  SOL A 487      10.220  15.110   4.600  1.00  0.00           O  
ATOM   2967  HW1 SOL A 487      10.340  15.610   5.450  1.00  0.00           H  
ATOM   2968  HW2 SOL A 487      11.090  15.050   4.110  1.00  0.00           H  
ATOM   2969  OW  SOL A 488      44.800  24.760   6.470  1.00  0.00           O  
ATOM   2970  HW1 SOL A 488      45.100  25.240   5.650  1.00  0.00           H  
ATOM   2971  HW2 SOL A 488      44.340  25.410   7.080  1.00  0.00           H  
ATOM   2972  OW  SOL A 489      45.790  25.140   4.060  1.00  0.00           O  
ATOM   2973  HW1 SOL A 489      44.880  25.070   3.650  1.00  0.00           H  
ATOM   2974  HW2 SOL A 489      46.470  24.750   3.440  1.00  0.00           H  
ATOM   2975  OW  SOL A 490      39.590   7.290   7.070  1.00  0.00           O  
ATOM   2976  HW1 SOL A 490      39.600   7.060   6.100  1.00  0.00           H  
ATOM   2977  HW2 SOL A 490      38.640   7.310   7.390  1.00  0.00           H  
ATOM   2978  OW  SOL A 491      13.400   7.950   5.090  1.00  0.00           O  
ATOM   2979  HW1 SOL A 491      14.190   7.710   5.650  1.00  0.00           H  
ATOM   2980  HW2 SOL A 491      13.200   7.200   4.460  1.00  0.00           H  
ATOM   2981  OW  SOL A 492      42.330   9.040   9.980  1.00  0.00           O  
ATOM   2982  HW1 SOL A 492      42.830   9.630   9.350  1.00  0.00           H  
ATOM   2983  HW2 SOL A 492      42.980   8.570  10.580  1.00  0.00           H  
ATOM   2984  OW  SOL A 493       5.510   3.470   7.270  1.00  0.00           O  
ATOM   2985  HW1 SOL A 493       5.370   2.490   7.360  1.00  0.00           H  
ATOM   2986  HW2 SOL A 493       6.370   3.640   6.800  1.00  0.00           H  
ATOM   2987  OW  SOL A 494      46.340  17.570   1.420  1.00  0.00           O  
ATOM   2988  HW1 SOL A 494      46.740  18.180   2.110  1.00  0.00           H  
ATOM   2989  HW2 SOL A 494      45.620  17.020   1.840  1.00  0.00           H  
ATOM   2990  OW  SOL A 495      37.330  47.370   4.460  1.00  0.00           O  
ATOM   2991  HW1 SOL A 495      38.130  47.300   3.870  1.00  0.00           H  
ATOM   2992  HW2 SOL A 495      36.510  47.110   3.950  1.00  0.00           H  
ATOM   2993  OW  SOL A 496      47.090  26.690   5.780  1.00  0.00           O  
ATOM   2994  HW1 SOL A 496      46.690  26.190   5.010  1.00  0.00           H  
ATOM   2995  HW2 SOL A 496      48.050  26.900   5.570  1.00  0.00           H  
ATOM   2996  OW  SOL A 497      40.250   1.950   4.330  1.00  0.00           O  
ATOM   2997  HW1 SOL A 497      40.120   2.790   4.860  1.00  0.00           H  
ATOM   2998  HW2 SOL A 497      39.350   1.570   4.090  1.00  0.00           H  
ATOM   2999  OW  SOL A 498      32.550  11.950   8.770  1.00  0.00           O  
ATOM   3000  HW1 SOL A 498      33.160  11.150   8.790  1.00  0.00           H  
ATOM   3001  HW2 SOL A 498      32.670  12.430   7.910  1.00  0.00           H  
ATOM   3002  OW  SOL A 499      40.170   6.390   4.210  1.00  0.00           O  
ATOM   3003  HW1 SOL A 499      39.800   6.830   3.390  1.00  0.00           H  
ATOM   3004  HW2 SOL A 499      41.150   6.220   4.090  1.00  0.00           H  
ATOM   3005  OW  SOL A 500       6.630  17.700   6.560  1.00  0.00           O  
ATOM   3006  HW1 SOL A 500       7.620  17.550   6.540  1.00  0.00           H  
ATOM   3007  HW2 SOL A 500       6.450  18.660   6.750  1.00  0.00           H  
ATOM   3008  OW  SOL A 501      46.690  10.350   9.380  1.00  0.00           O  
ATOM   3009  HW1 SOL A 501      46.270  10.760   8.570  1.00  0.00           H  
ATOM   3010  HW2 SOL A 501      46.050  10.410  10.150  1.00  0.00           H  
ATOM   3011  OW  SOL A 502      40.910  16.070   6.880  1.00  0.00           O  
ATOM   3012  HW1 SOL A 502      41.530  16.850   6.960  1.00  0.00           H  
ATOM   3013  HW2 SOL A 502      41.250  15.450   6.170  1.00  0.00           H  
ATOM   3014  OW  SOL A 503      10.990  28.880   7.900  1.00  0.00           O  
ATOM   3015  HW1 SOL A 503      10.080  29.020   7.500  1.00  0.00           H  
ATOM   3016  HW2 SOL A 503      11.230  29.680   8.460  1.00  0.00           H  
ATOM   3017  OW  SOL A 504      36.760   4.110   8.850  1.00  0.00           O  
ATOM   3018  HW1 SOL A 504      36.660   4.560   9.740  1.00  0.00           H  
ATOM   3019  HW2 SOL A 504      37.740   4.010   8.640  1.00  0.00           H  
ATOM   3020  OW  SOL A 505       9.250  11.410   3.990  1.00  0.00           O  
ATOM   3021  HW1 SOL A 505       8.900  12.140   4.580  1.00  0.00           H  
ATOM   3022  HW2 SOL A 505       9.200  11.700   3.040  1.00  0.00           H  
ATOM   3023  OW  SOL A 506      43.070   6.690   3.420  1.00  0.00           O  
ATOM   3024  HW1 SOL A 506      43.960   6.330   3.680  1.00  0.00           H  
ATOM   3025  HW2 SOL A 506      43.030   7.670   3.600  1.00  0.00           H  
ATOM   3026  OW  SOL A 507      40.240  41.820   6.340  1.00  0.00           O  
ATOM   3027  HW1 SOL A 507      40.050  42.310   7.200  1.00  0.00           H  
ATOM   3028  HW2 SOL A 507      39.890  40.880   6.420  1.00  0.00           H  
ATOM   3029  OW  SOL A 508      41.370   6.370   9.060  1.00  0.00           O  
ATOM   3030  HW1 SOL A 508      40.790   6.790   8.370  1.00  0.00           H  
ATOM   3031  HW2 SOL A 508      41.830   7.080   9.590  1.00  0.00           H  
ATOM   3032  OW  SOL A 509      44.120  15.400   7.020  1.00  0.00           O  
ATOM   3033  HW1 SOL A 509      45.120  15.400   7.070  1.00  0.00           H  
ATOM   3034  HW2 SOL A 509      43.810  16.240   6.580  1.00  0.00           H  
ATOM   3035  OW  SOL A 510       4.040  18.110   5.320  1.00  0.00           O  
ATOM   3036  HW1 SOL A 510       3.740  18.310   6.250  1.00  0.00           H  
ATOM   3037  HW2 SOL A 510       5.030  18.040   5.290  1.00  0.00           H  
ATOM   3038  OW  SOL A 511       1.690   3.160   8.280  1.00  0.00           O  
ATOM   3039  HW1 SOL A 511       1.250   2.310   8.560  1.00  0.00           H  
ATOM   3040  HW2 SOL A 511       1.370   3.910   8.860  1.00  0.00           H  
ATOM   3041  OW  SOL A 512      35.640  39.250   5.590  1.00  0.00           O  
ATOM   3042  HW1 SOL A 512      36.000  40.180   5.490  1.00  0.00           H  
ATOM   3043  HW2 SOL A 512      34.910  39.110   4.910  1.00  0.00           H  
ATOM   3044  OW  SOL A 513      35.620   0.030   2.670  1.00  0.00           O  
ATOM   3045  HW1 SOL A 513      35.050  49.770   3.160  1.00  0.00           H  
ATOM   3046  HW2 SOL A 513      35.270   0.960   2.840  1.00  0.00           H  
ATOM   3047  OW  SOL A 514      44.760  33.820   6.360  1.00  0.00           O  
ATOM   3048  HW1 SOL A 514      45.460  34.500   6.140  1.00  0.00           H  
ATOM   3049  HW2 SOL A 514      44.090  34.220   6.990  1.00  0.00           H  
ATOM   3050  OW  SOL A 515      24.840   0.770   5.420  1.00  0.00           O  
ATOM   3051  HW1 SOL A 515      24.540   0.910   6.360  1.00  0.00           H  
ATOM   3052  HW2 SOL A 515      25.660   1.320   5.240  1.00  0.00           H  
ATOM   3053  OW  SOL A 516      46.850  49.340   9.270  1.00  0.00           O  
ATOM   3054  HW1 SOL A 516      46.860  50.240   8.840  1.00  0.00           H  
ATOM   3055  HW2 SOL A 516      47.110  49.430  10.230  1.00  0.00           H  
ATOM   3056  OW  SOL A 517       4.590  20.940   4.270  1.00  0.00           O  
ATOM   3057  HW1 SOL A 517       4.290  20.110   3.800  1.00  0.00           H  
ATOM   3058  HW2 SOL A 517       4.140  20.990   5.170  1.00  0.00           H  
ATOM   3059  OW  SOL A 518      42.410   0.440   8.220  1.00  0.00           O  
ATOM   3060  HW1 SOL A 518      41.570   0.640   8.720  1.00  0.00           H  
ATOM   3061  HW2 SOL A 518      42.670   1.250   7.680  1.00  0.00           H  
ATOM   3062  OW  SOL A 519      34.220  12.870   6.500  1.00  0.00           O  
ATOM   3063  HW1 SOL A 519      34.330  13.720   5.980  1.00  0.00           H  
ATOM   3064  HW2 SOL A 519      35.000  12.760   7.120  1.00  0.00           H  
ATOM   3065  OW  SOL A 520      40.860  37.000   7.950  1.00  0.00           O  
ATOM   3066  HW1 SOL A 520      40.920  36.850   6.960  1.00  0.00           H  
ATOM   3067  HW2 SOL A 520      41.720  36.760   8.390  1.00  0.00           H  
ATOM   3068  OW  SOL A 521      13.670   6.240   7.990  1.00  0.00           O  
ATOM   3069  HW1 SOL A 521      13.890   6.850   8.750  1.00  0.00           H  
ATOM   3070  HW2 SOL A 521      12.680   6.200   7.870  1.00  0.00           H  
ATOM   3071  OW  SOL A 522       6.460   8.890   6.730  1.00  0.00           O  
ATOM   3072  HW1 SOL A 522       5.880   9.700   6.740  1.00  0.00           H  
ATOM   3073  HW2 SOL A 522       7.220   9.030   6.090  1.00  0.00           H  
ATOM   3074  OW  SOL A 523      43.610  11.850   5.480  1.00  0.00           O  
ATOM   3075  HW1 SOL A 523      42.950  11.130   5.230  1.00  0.00           H  
ATOM   3076  HW2 SOL A 523      44.310  11.920   4.770  1.00  0.00           H  
ATOM   3077  OW  SOL A 524      13.340  41.790   8.220  1.00  0.00           O  
ATOM   3078  HW1 SOL A 524      13.730  42.420   7.550  1.00  0.00           H  
ATOM   3079  HW2 SOL A 524      14.070  41.250   8.630  1.00  0.00           H  
ATOM   3080  OW  SOL A 525      37.090  10.310   4.180  1.00  0.00           O  
ATOM   3081  HW1 SOL A 525      37.170  10.300   3.190  1.00  0.00           H  
ATOM   3082  HW2 SOL A 525      36.240  10.760   4.450  1.00  0.00           H  
ATOM   3083  OW  SOL A 526      44.790  17.890   5.130  1.00  0.00           O  
ATOM   3084  HW1 SOL A 526      45.470  18.180   4.460  1.00  0.00           H  
ATOM   3085  HW2 SOL A 526      44.070  18.580   5.190  1.00  0.00           H  
ATOM   3086  OW  SOL A 527      40.110   1.420   9.470  1.00  0.00           O  
ATOM   3087  HW1 SOL A 527      40.160   1.610  10.450  1.00  0.00           H  
ATOM   3088  HW2 SOL A 527      39.160   1.270   9.210  1.00  0.00           H  
ATOM   3089  OW  SOL A 528      44.830  46.800   4.020  1.00  0.00           O  
ATOM   3090  HW1 SOL A 528      44.580  47.720   4.320  1.00  0.00           H  
ATOM   3091  HW2 SOL A 528      45.780  46.620   4.260  1.00  0.00           H  
ATOM   3092  OW  SOL A 529       1.860  16.380   5.530  1.00  0.00           O  
ATOM   3093  HW1 SOL A 529       1.390  16.980   6.180  1.00  0.00           H  
ATOM   3094  HW2 SOL A 529       2.700  16.830   5.220  1.00  0.00           H  
ATOM   3095  OW  SOL A 530      15.710  26.970   1.520  1.00  0.00           O  
ATOM   3096  HW1 SOL A 530      16.520  27.350   1.960  1.00  0.00           H  
ATOM   3097  HW2 SOL A 530      14.910  27.130   2.100  1.00  0.00           H  
ATOM   3098  OW  SOL A 531       9.760  14.350   7.810  1.00  0.00           O  
ATOM   3099  HW1 SOL A 531      10.650  14.140   7.400  1.00  0.00           H  
ATOM   3100  HW2 SOL A 531       9.030  14.100   7.180  1.00  0.00           H  
ATOM   3101  OW  SOL A 532      25.270  48.070   5.320  1.00  0.00           O  
ATOM   3102  HW1 SOL A 532      25.880  48.650   4.780  1.00  0.00           H  
ATOM   3103  HW2 SOL A 532      25.810  47.490   5.920  1.00  0.00           H  
ATOM   3104  OW  SOL A 533      26.910  22.240   6.040  1.00  0.00           O  
ATOM   3105  HW1 SOL A 533      27.490  22.040   6.830  1.00  0.00           H  
ATOM   3106  HW2 SOL A 533      26.950  21.470   5.400  1.00  0.00           H  
ATOM   3107  OW  SOL A 534      45.600   5.950   4.460  1.00  0.00           O  
ATOM   3108  HW1 SOL A 534      46.010   6.800   4.800  1.00  0.00           H  
ATOM   3109  HW2 SOL A 534      46.060   5.160   4.870  1.00  0.00           H  
ATOM   3110  OW  SOL A 535       4.420  37.670   5.120  1.00  0.00           O  
ATOM   3111  HW1 SOL A 535       4.040  37.040   4.450  1.00  0.00           H  
ATOM   3112  HW2 SOL A 535       4.250  37.320   6.050  1.00  0.00           H  
ATOM   3113  OW  SOL A 536      46.980   3.860   5.870  1.00  0.00           O  
ATOM   3114  HW1 SOL A 536      47.200   3.010   5.390  1.00  0.00           H  
ATOM   3115  HW2 SOL A 536      47.820   4.290   6.200  1.00  0.00           H  
ATOM   3116  OW  SOL A 537      24.000  49.310   7.460  1.00  0.00           O  
ATOM   3117  HW1 SOL A 537      24.570  48.940   8.190  1.00  0.00           H  
ATOM   3118  HW2 SOL A 537      24.470  49.190   6.580  1.00  0.00           H  
ATOM   3119  OW  SOL A 538      43.550  36.940   5.120  1.00  0.00           O  
ATOM   3120  HW1 SOL A 538      43.600  37.920   4.950  1.00  0.00           H  
ATOM   3121  HW2 SOL A 538      44.410  36.630   5.520  1.00  0.00           H  
ATOM   3122  OW  SOL A 539       6.470  26.650   3.840  1.00  0.00           O  
ATOM   3123  HW1 SOL A 539       5.940  27.420   4.190  1.00  0.00           H  
ATOM   3124  HW2 SOL A 539       6.840  26.120   4.600  1.00  0.00           H  
ATOM   3125  OW  SOL A 540       2.930   9.550   8.850  1.00  0.00           O  
ATOM   3126  HW1 SOL A 540       2.280  10.170   8.410  1.00  0.00           H  
ATOM   3127  HW2 SOL A 540       3.240   8.860   8.190  1.00  0.00           H  
ATOM   3128  OW  SOL A 541      45.780  12.400   4.010  1.00  0.00           O  
ATOM   3129  HW1 SOL A 541      45.790  13.390   3.890  1.00  0.00           H  
ATOM   3130  HW2 SOL A 541      46.660  12.020   3.720  1.00  0.00           H  
ATOM   3131  OW  SOL A 542      44.560  22.740   8.360  1.00  0.00           O  
ATOM   3132  HW1 SOL A 542      44.600  23.310   7.540  1.00  0.00           H  
ATOM   3133  HW2 SOL A 542      45.440  22.280   8.480  1.00  0.00           H  
ATOM   3134  OW  SOL A 543      24.500  11.380   8.250  1.00  0.00           O  
ATOM   3135  HW1 SOL A 543      23.580  11.700   8.500  1.00  0.00           H  
ATOM   3136  HW2 SOL A 543      24.440  10.500   7.800  1.00  0.00           H  
ATOM   3137  OW  SOL A 544      12.890  31.830   5.570  1.00  0.00           O  
ATOM   3138  HW1 SOL A 544      12.450  30.940   5.460  1.00  0.00           H  
ATOM   3139  HW2 SOL A 544      13.830  31.710   5.870  1.00  0.00           H  
ATOM   3140  OW  SOL A 545       1.350  31.000   3.050  1.00  0.00           O  
ATOM   3141  HW1 SOL A 545       1.550  30.620   2.140  1.00  0.00           H  
ATOM   3142  HW2 SOL A 545       0.830  31.850   2.960  1.00  0.00           H  
ATOM   3143  OW  SOL A 546      37.880  32.000   2.800  1.00  0.00           O  
ATOM   3144  HW1 SOL A 546      38.140  32.160   3.750  1.00  0.00           H  
ATOM   3145  HW2 SOL A 546      37.170  32.660   2.530  1.00  0.00           H  
ATOM   3146  OW  SOL A 547       2.820  43.560   5.540  1.00  0.00           O  
ATOM   3147  HW1 SOL A 547       2.070  42.910   5.400  1.00  0.00           H  
ATOM   3148  HW2 SOL A 547       3.580  43.100   6.000  1.00  0.00           H  
ATOM   3149  OW  SOL A 548      40.070  47.330   5.710  1.00  0.00           O  
ATOM   3150  HW1 SOL A 548      40.090  48.310   5.910  1.00  0.00           H  
ATOM   3151  HW2 SOL A 548      39.130  47.030   5.600  1.00  0.00           H  
ATOM   3152  OW  SOL A 549      41.360  34.050   5.730  1.00  0.00           O  
ATOM   3153  HW1 SOL A 549      41.300  35.030   5.550  1.00  0.00           H  
ATOM   3154  HW2 SOL A 549      41.150  33.540   4.900  1.00  0.00           H  
ATOM   3155  OW  SOL A 550      35.070  27.350   7.700  1.00  0.00           O  
ATOM   3156  HW1 SOL A 550      35.300  26.460   8.090  1.00  0.00           H  
ATOM   3157  HW2 SOL A 550      35.650  28.050   8.100  1.00  0.00           H  
ATOM   3158  OW  SOL A 551      45.450  35.500  10.580  1.00  0.00           O  
ATOM   3159  HW1 SOL A 551      45.740  34.600  10.230  1.00  0.00           H  
ATOM   3160  HW2 SOL A 551      46.140  36.180  10.340  1.00  0.00           H  
ATOM   3161  OW  SOL A 552      46.090  36.550   6.030  1.00  0.00           O  
ATOM   3162  HW1 SOL A 552      46.390  37.500   5.920  1.00  0.00           H  
ATOM   3163  HW2 SOL A 552      46.860  35.930   5.840  1.00  0.00           H  
ATOM   3164  OW  SOL A 553       8.020  40.680   8.560  1.00  0.00           O  
ATOM   3165  HW1 SOL A 553       8.980  40.670   8.850  1.00  0.00           H  
ATOM   3166  HW2 SOL A 553       7.630  41.580   8.740  1.00  0.00           H  
ATOM   3167  OW  SOL A 554       3.920  29.360   7.310  1.00  0.00           O  
ATOM   3168  HW1 SOL A 554       3.990  28.450   6.890  1.00  0.00           H  
ATOM   3169  HW2 SOL A 554       2.960  29.650   7.320  1.00  0.00           H  
ATOM   3170  OW  SOL A 555      45.900  29.480   5.090  1.00  0.00           O  
ATOM   3171  HW1 SOL A 555      45.240  30.220   5.240  1.00  0.00           H  
ATOM   3172  HW2 SOL A 555      45.440  28.600   5.170  1.00  0.00           H  
ATOM   3173  OW  SOL A 556      41.120  13.050  10.180  1.00  0.00           O  
ATOM   3174  HW1 SOL A 556      40.360  12.740   9.600  1.00  0.00           H  
ATOM   3175  HW2 SOL A 556      41.650  13.750   9.700  1.00  0.00           H  
ATOM   3176  OW  SOL A 557       1.280   0.470   8.900  1.00  0.00           O  
ATOM   3177  HW1 SOL A 557       1.670  49.990   8.630  1.00  0.00           H  
ATOM   3178  HW2 SOL A 557       0.300   0.470   8.680  1.00  0.00           H  
ATOM   3179  OW  SOL A 558      40.200  32.680   7.740  1.00  0.00           O  
ATOM   3180  HW1 SOL A 558      40.730  33.290   7.150  1.00  0.00           H  
ATOM   3181  HW2 SOL A 558      39.640  33.230   8.360  1.00  0.00           H  
ATOM   3182  OW  SOL A 559      20.520  19.840   7.750  1.00  0.00           O  
ATOM   3183  HW1 SOL A 559      20.800  20.050   8.680  1.00  0.00           H  
ATOM   3184  HW2 SOL A 559      20.860  20.550   7.130  1.00  0.00           H  
ATOM   3185  OW  SOL A 560      34.180  48.830   4.520  1.00  0.00           O  
ATOM   3186  HW1 SOL A 560      34.580  49.120   5.390  1.00  0.00           H  
ATOM   3187  HW2 SOL A 560      33.350  49.350   4.340  1.00  0.00           H  
ATOM   3188  OW  SOL A 561      31.720   4.970   8.720  1.00  0.00           O  
ATOM   3189  HW1 SOL A 561      31.050   4.320   8.360  1.00  0.00           H  
ATOM   3190  HW2 SOL A 561      32.600   4.820   8.270  1.00  0.00           H  
ATOM   3191  OW  SOL A 562       3.510  32.720   3.590  1.00  0.00           O  
ATOM   3192  HW1 SOL A 562       2.660  32.190   3.560  1.00  0.00           H  
ATOM   3193  HW2 SOL A 562       4.290  32.090   3.610  1.00  0.00           H  
ATOM   3194  OW  SOL A 563      36.230  14.720   9.290  1.00  0.00           O  
ATOM   3195  HW1 SOL A 563      35.540  15.270   9.760  1.00  0.00           H  
ATOM   3196  HW2 SOL A 563      37.010  14.560   9.890  1.00  0.00           H  
ATOM   3197  OW  SOL A 564      38.050  36.370   7.990  1.00  0.00           O  
ATOM   3198  HW1 SOL A 564      38.800  37.010   8.170  1.00  0.00           H  
ATOM   3199  HW2 SOL A 564      37.930  36.260   7.010  1.00  0.00           H  
ATOM   3200  OW  SOL A 565      34.720  32.770   2.090  1.00  0.00           O  
ATOM   3201  HW1 SOL A 565      34.250  32.020   2.560  1.00  0.00           H  
ATOM   3202  HW2 SOL A 565      35.140  33.370   2.770  1.00  0.00           H  
ATOM   3203  OW  SOL A 566      40.280  44.620   9.870  1.00  0.00           O  
ATOM   3204  HW1 SOL A 566      40.190  43.620   9.800  1.00  0.00           H  
ATOM   3205  HW2 SOL A 566      41.150  44.900   9.470  1.00  0.00           H  
ATOM   3206  OW  SOL A 567      38.860  30.270   7.020  1.00  0.00           O  
ATOM   3207  HW1 SOL A 567      39.260  29.880   6.190  1.00  0.00           H  
ATOM   3208  HW2 SOL A 567      39.410  31.040   7.340  1.00  0.00           H  
ATOM   3209  OW  SOL A 568      48.070  14.730   4.520  1.00  0.00           O  
ATOM   3210  HW1 SOL A 568      47.640  15.420   3.940  1.00  0.00           H  
ATOM   3211  HW2 SOL A 568       0.540  14.960   4.650  1.00  0.00           H  
ATOM   3212  OW  SOL A 569       2.180  18.400  10.490  1.00  0.00           O  
ATOM   3213  HW1 SOL A 569       2.010  17.510  10.910  1.00  0.00           H  
ATOM   3214  HW2 SOL A 569       3.160  18.590  10.500  1.00  0.00           H  
ATOM   3215  OW  SOL A 570      42.550  25.900   4.460  1.00  0.00           O  
ATOM   3216  HW1 SOL A 570      42.800  26.870   4.500  1.00  0.00           H  
ATOM   3217  HW2 SOL A 570      41.970  25.750   3.660  1.00  0.00           H  
ATOM   3218  OW  SOL A 571       4.730  34.080   7.560  1.00  0.00           O  
ATOM   3219  HW1 SOL A 571       3.930  33.510   7.730  1.00  0.00           H  
ATOM   3220  HW2 SOL A 571       5.500  33.740   8.100  1.00  0.00           H  
ATOM   3221  OW  SOL A 572      42.520  18.340   7.070  1.00  0.00           O  
ATOM   3222  HW1 SOL A 572      42.620  19.000   7.810  1.00  0.00           H  
ATOM   3223  HW2 SOL A 572      42.540  18.810   6.190  1.00  0.00           H  
ATOM   3224  OW  SOL A 573       4.730  25.930   9.510  1.00  0.00           O  
ATOM   3225  HW1 SOL A 573       5.510  26.430   9.130  1.00  0.00           H  
ATOM   3226  HW2 SOL A 573       3.880  26.430   9.300  1.00  0.00           H  
ATOM   3227  OW  SOL A 574      34.800   0.160   9.030  1.00  0.00           O  
ATOM   3228  HW1 SOL A 574      34.720  49.650   9.430  1.00  0.00           H  
ATOM   3229  HW2 SOL A 574      35.540   0.650   9.480  1.00  0.00           H  
ATOM   3230  OW  SOL A 575       5.570  11.370   5.790  1.00  0.00           O  
ATOM   3231  HW1 SOL A 575       4.900  11.010   5.140  1.00  0.00           H  
ATOM   3232  HW2 SOL A 575       5.740  12.340   5.590  1.00  0.00           H  
ATOM   3233  OW  SOL A 576      43.090  22.980   4.850  1.00  0.00           O  
ATOM   3234  HW1 SOL A 576      42.110  23.080   4.650  1.00  0.00           H  
ATOM   3235  HW2 SOL A 576      43.400  23.770   5.380  1.00  0.00           H  
ATOM   3236  OW  SOL A 577      11.770  21.240   4.680  1.00  0.00           O  
ATOM   3237  HW1 SOL A 577      11.560  20.260   4.630  1.00  0.00           H  
ATOM   3238  HW2 SOL A 577      10.930  21.770   4.570  1.00  0.00           H  
ATOM   3239  OW  SOL A 578      39.470   9.650   9.590  1.00  0.00           O  
ATOM   3240  HW1 SOL A 578      40.390   9.270   9.670  1.00  0.00           H  
ATOM   3241  HW2 SOL A 578      39.500  10.500   9.070  1.00  0.00           H  
ATOM   3242  OW  SOL A 579      39.170  24.360   5.990  1.00  0.00           O  
ATOM   3243  HW1 SOL A 579      39.380  24.090   5.050  1.00  0.00           H  
ATOM   3244  HW2 SOL A 579      39.490  25.300   6.150  1.00  0.00           H  
ATOM   3245  OW  SOL A 580      47.580  41.750   7.110  1.00  0.00           O  
ATOM   3246  HW1 SOL A 580      47.840  42.620   7.520  1.00  0.00           H  
ATOM   3247  HW2 SOL A 580      46.990  41.250   7.750  1.00  0.00           H  
ATOM   3248  OW  SOL A 581       0.400  12.150   9.480  1.00  0.00           O  
ATOM   3249  HW1 SOL A 581      48.210  11.430   9.390  1.00  0.00           H  
ATOM   3250  HW2 SOL A 581       1.120  12.010   8.810  1.00  0.00           H  
ATOM   3251  OW  SOL A 582      42.400   9.590   4.000  1.00  0.00           O  
ATOM   3252  HW1 SOL A 582      42.060   9.380   4.920  1.00  0.00           H  
ATOM   3253  HW2 SOL A 582      41.700  10.100   3.490  1.00  0.00           H  
ATOM   3254  OW  SOL A 583      48.360  10.830   4.110  1.00  0.00           O  
ATOM   3255  HW1 SOL A 583       0.560  10.460   3.500  1.00  0.00           H  
ATOM   3256  HW2 SOL A 583      47.870  10.080   4.560  1.00  0.00           H  
ATOM   3257  OW  SOL A 584      29.930  24.310   6.150  1.00  0.00           O  
ATOM   3258  HW1 SOL A 584      29.700  24.690   7.040  1.00  0.00           H  
ATOM   3259  HW2 SOL A 584      30.110  25.060   5.510  1.00  0.00           H  
ATOM   3260  OW  SOL A 585       7.120  45.970   2.850  1.00  0.00           O  
ATOM   3261  HW1 SOL A 585       6.920  45.060   2.500  1.00  0.00           H  
ATOM   3262  HW2 SOL A 585       7.860  46.380   2.320  1.00  0.00           H  
ATOM   3263  OW  SOL A 586      11.460  19.150   8.980  1.00  0.00           O  
ATOM   3264  HW1 SOL A 586      11.040  19.380   8.100  1.00  0.00           H  
ATOM   3265  HW2 SOL A 586      10.830  18.610   9.530  1.00  0.00           H  
ATOM   3266  OW  SOL A 587      33.490  18.540   8.310  1.00  0.00           O  
ATOM   3267  HW1 SOL A 587      34.470  18.680   8.170  1.00  0.00           H  
ATOM   3268  HW2 SOL A 587      33.250  17.590   8.110  1.00  0.00           H  
ATOM   3269  OW  SOL A 588      33.310  36.610   2.450  1.00  0.00           O  
ATOM   3270  HW1 SOL A 588      32.370  36.470   2.730  1.00  0.00           H  
ATOM   3271  HW2 SOL A 588      33.610  37.520   2.730  1.00  0.00           H  
ATOM   3272  OW  SOL A 589      30.560  26.270   4.350  1.00  0.00           O  
ATOM   3273  HW1 SOL A 589      30.500  27.050   4.970  1.00  0.00           H  
ATOM   3274  HW2 SOL A 589      30.160  26.520   3.470  1.00  0.00           H  
ATOM   3275  OW  SOL A 590      47.500  23.350   5.480  1.00  0.00           O  
ATOM   3276  HW1 SOL A 590      47.100  24.260   5.600  1.00  0.00           H  
ATOM   3277  HW2 SOL A 590      47.670  22.940   6.380  1.00  0.00           H  
ATOM   3278  OW  SOL A 591      47.600  34.210   6.870  1.00  0.00           O  
ATOM   3279  HW1 SOL A 591      47.840  33.360   6.410  1.00  0.00           H  
ATOM   3280  HW2 SOL A 591      48.430  34.740   7.060  1.00  0.00           H  
ATOM   3281  OW  SOL A 592       9.470  43.740   9.150  1.00  0.00           O  
ATOM   3282  HW1 SOL A 592       9.390  44.580   9.680  1.00  0.00           H  
ATOM   3283  HW2 SOL A 592       9.980  43.060   9.670  1.00  0.00           H  
ATOM   3284  OW  SOL A 593      47.520  25.000   9.340  1.00  0.00           O  
ATOM   3285  HW1 SOL A 593      48.420  24.990   9.780  1.00  0.00           H  
ATOM   3286  HW2 SOL A 593      47.200  24.060   9.220  1.00  0.00           H  
ATOM   3287  OW  SOL A 594      36.660  22.010   2.960  1.00  0.00           O  
ATOM   3288  HW1 SOL A 594      36.450  21.900   3.930  1.00  0.00           H  
ATOM   3289  HW2 SOL A 594      35.960  22.570   2.520  1.00  0.00           H  
ATOM   3290  OW  SOL A 595      36.160  16.770   6.730  1.00  0.00           O  
ATOM   3291  HW1 SOL A 595      37.110  16.620   6.470  1.00  0.00           H  
ATOM   3292  HW2 SOL A 595      36.060  16.680   7.720  1.00  0.00           H  
ATOM   3293  OW  SOL A 596      43.300  25.340   9.130  1.00  0.00           O  
ATOM   3294  HW1 SOL A 596      43.690  24.430   9.290  1.00  0.00           H  
ATOM   3295  HW2 SOL A 596      44.000  26.040   9.280  1.00  0.00           H  
ATOM   3296  OW  SOL A 597      27.100  33.050   5.370  1.00  0.00           O  
ATOM   3297  HW1 SOL A 597      26.650  33.790   4.880  1.00  0.00           H  
ATOM   3298  HW2 SOL A 597      27.460  32.380   4.710  1.00  0.00           H  
ATOM   3299  OW  SOL A 598       4.030  26.750   6.750  1.00  0.00           O  
ATOM   3300  HW1 SOL A 598       4.480  25.900   6.470  1.00  0.00           H  
ATOM   3301  HW2 SOL A 598       3.120  26.540   7.120  1.00  0.00           H  
ATOM   3302  OW  SOL A 599      46.170  43.410   5.210  1.00  0.00           O  
ATOM   3303  HW1 SOL A 599      45.420  43.600   5.840  1.00  0.00           H  
ATOM   3304  HW2 SOL A 599      46.870  42.860   5.670  1.00  0.00           H  
ATOM   3305  OW  SOL A 600      46.530   1.530   8.900  1.00  0.00           O  
ATOM   3306  HW1 SOL A 600      46.610   2.520   8.850  1.00  0.00           H  
ATOM   3307  HW2 SOL A 600      45.630   1.280   9.270  1.00  0.00           H  
ATOM   3308  OW  SOL A 601       1.210  37.180   7.860  1.00  0.00           O  
ATOM   3309  HW1 SOL A 601       2.190  37.020   7.790  1.00  0.00           H  
ATOM   3310  HW2 SOL A 601       0.780  37.050   6.960  1.00  0.00           H  
ATOM   3311  OW  SOL A 602      42.910  11.390   8.630  1.00  0.00           O  
ATOM   3312  HW1 SOL A 602      43.820  11.740   8.410  1.00  0.00           H  
ATOM   3313  HW2 SOL A 602      42.520  11.910   9.380  1.00  0.00           H  
ATOM   3314  OW  SOL A 603      38.480  33.140   5.290  1.00  0.00           O  
ATOM   3315  HW1 SOL A 603      38.740  32.680   6.140  1.00  0.00           H  
ATOM   3316  HW2 SOL A 603      38.480  34.130   5.430  1.00  0.00           H  
ATOM   3317  OW  SOL A 604      21.110   3.010   6.400  1.00  0.00           O  
ATOM   3318  HW1 SOL A 604      21.670   3.600   5.820  1.00  0.00           H  
ATOM   3319  HW2 SOL A 604      20.620   2.350   5.830  1.00  0.00           H  
ATOM   3320  OW  SOL A 605      31.530  27.250   9.460  1.00  0.00           O  
ATOM   3321  HW1 SOL A 605      31.940  27.870   8.780  1.00  0.00           H  
ATOM   3322  HW2 SOL A 605      32.260  26.810   9.980  1.00  0.00           H  
ATOM   3323  OW  SOL A 606      11.270  26.190   8.070  1.00  0.00           O  
ATOM   3324  HW1 SOL A 606      12.260  26.300   8.180  1.00  0.00           H  
ATOM   3325  HW2 SOL A 606      10.870  27.070   7.830  1.00  0.00           H  
ATOM   3326  OW  SOL A 607      13.880  26.960   5.260  1.00  0.00           O  
ATOM   3327  HW1 SOL A 607      14.010  27.130   6.240  1.00  0.00           H  
ATOM   3328  HW2 SOL A 607      14.100  26.010   5.060  1.00  0.00           H  
ATOM   3329  OW  SOL A 608      47.440  45.820   4.500  1.00  0.00           O  
ATOM   3330  HW1 SOL A 608      48.430  45.790   4.580  1.00  0.00           H  
ATOM   3331  HW2 SOL A 608      47.060  44.900   4.590  1.00  0.00           H  
ATOM   3332  OW  SOL A 609      32.360   2.030   8.420  1.00  0.00           O  
ATOM   3333  HW1 SOL A 609      32.690   2.970   8.500  1.00  0.00           H  
ATOM   3334  HW2 SOL A 609      33.090   1.400   8.680  1.00  0.00           H  
ATOM   3335  OW  SOL A 610      33.620  15.900   9.850  1.00  0.00           O  
ATOM   3336  HW1 SOL A 610      33.130  15.090  10.190  1.00  0.00           H  
ATOM   3337  HW2 SOL A 610      33.320  16.710  10.360  1.00  0.00           H  
ATOM   3338  OW  SOL A 611       7.150  21.020   9.560  1.00  0.00           O  
ATOM   3339  HW1 SOL A 611       6.940  21.980   9.370  1.00  0.00           H  
ATOM   3340  HW2 SOL A 611       7.690  20.950  10.400  1.00  0.00           H  
ATOM   3341  OW  SOL A 612      10.620  34.810   8.690  1.00  0.00           O  
ATOM   3342  HW1 SOL A 612      11.420  34.440   9.170  1.00  0.00           H  
ATOM   3343  HW2 SOL A 612      10.710  35.810   8.620  1.00  0.00           H  
ATOM   3344  OW  SOL A 613      35.750  35.180   8.990  1.00  0.00           O  
ATOM   3345  HW1 SOL A 613      36.550  35.620   8.570  1.00  0.00           H  
ATOM   3346  HW2 SOL A 613      35.740  35.380   9.970  1.00  0.00           H  
ATOM   3347  OW  SOL A 614      14.180  26.820   8.120  1.00  0.00           O  
ATOM   3348  HW1 SOL A 614      15.070  26.360   8.150  1.00  0.00           H  
ATOM   3349  HW2 SOL A 614      14.160  27.540   8.820  1.00  0.00           H  
ATOM   3350  OW  SOL A 615      34.180   4.230   8.090  1.00  0.00           O  
ATOM   3351  HW1 SOL A 615      35.060   4.090   8.540  1.00  0.00           H  
ATOM   3352  HW2 SOL A 615      34.320   4.410   7.120  1.00  0.00           H  
ATOM   3353  OW  SOL A 616      16.630  39.840   5.090  1.00  0.00           O  
ATOM   3354  HW1 SOL A 616      16.880  40.450   4.340  1.00  0.00           H  
ATOM   3355  HW2 SOL A 616      17.400  39.740   5.710  1.00  0.00           H  
ATOM   3356  OW  SOL A 617      39.290  38.380   2.940  1.00  0.00           O  
ATOM   3357  HW1 SOL A 617      38.550  39.010   3.190  1.00  0.00           H  
ATOM   3358  HW2 SOL A 617      40.070  38.910   2.620  1.00  0.00           H  
ATOM   3359  OW  SOL A 618      30.620  39.590   4.960  1.00  0.00           O  
ATOM   3360  HW1 SOL A 618      30.370  38.800   4.410  1.00  0.00           H  
ATOM   3361  HW2 SOL A 618      29.820  40.190   5.070  1.00  0.00           H  
ATOM   3362  OW  SOL A 619      27.020   8.530   7.730  1.00  0.00           O  
ATOM   3363  HW1 SOL A 619      26.900   7.580   8.010  1.00  0.00           H  
ATOM   3364  HW2 SOL A 619      26.170   8.860   7.310  1.00  0.00           H  
ATOM   3365  OW  SOL A 620      28.250  46.080   7.520  1.00  0.00           O  
ATOM   3366  HW1 SOL A 620      28.710  45.190   7.520  1.00  0.00           H  
ATOM   3367  HW2 SOL A 620      28.780  46.720   8.080  1.00  0.00           H  
ATOM   3368  OW  SOL A 621      40.010  18.380   4.280  1.00  0.00           O  
ATOM   3369  HW1 SOL A 621      40.640  17.690   3.920  1.00  0.00           H  
ATOM   3370  HW2 SOL A 621      39.250  17.920   4.740  1.00  0.00           H  
ATOM   3371  OW  SOL A 622      27.560  44.740   2.270  1.00  0.00           O  
ATOM   3372  HW1 SOL A 622      26.870  45.190   2.840  1.00  0.00           H  
ATOM   3373  HW2 SOL A 622      28.150  44.170   2.850  1.00  0.00           H  
ATOM   3374  OW  SOL A 623       1.660  46.070   5.140  1.00  0.00           O  
ATOM   3375  HW1 SOL A 623       2.370  45.360   5.170  1.00  0.00           H  
ATOM   3376  HW2 SOL A 623       2.000  46.850   4.600  1.00  0.00           H  
ATOM   3377  OW  SOL A 624      39.040  34.480   9.650  1.00  0.00           O  
ATOM   3378  HW1 SOL A 624      39.010  34.800  10.600  1.00  0.00           H  
ATOM   3379  HW2 SOL A 624      38.810  35.230   9.040  1.00  0.00           H  
ATOM   3380  OW  SOL A 625      41.980  45.470   7.530  1.00  0.00           O  
ATOM   3381  HW1 SOL A 625      41.820  45.660   6.560  1.00  0.00           H  
ATOM   3382  HW2 SOL A 625      42.170  46.320   8.010  1.00  0.00           H  
ATOM   3383  OW  SOL A 626      32.080   3.770   3.410  1.00  0.00           O  
ATOM   3384  HW1 SOL A 626      31.440   3.140   3.850  1.00  0.00           H  
ATOM   3385  HW2 SOL A 626      31.780   4.710   3.570  1.00  0.00           H  
ATOM   3386  OW  SOL A 627      36.300  44.540   9.690  1.00  0.00           O  
ATOM   3387  HW1 SOL A 627      35.810  45.390   9.520  1.00  0.00           H  
ATOM   3388  HW2 SOL A 627      37.200  44.760  10.080  1.00  0.00           H  
ATOM   3389  OW  SOL A 628      38.480  45.950   8.150  1.00  0.00           O  
ATOM   3390  HW1 SOL A 628      38.070  45.170   7.680  1.00  0.00           H  
ATOM   3391  HW2 SOL A 628      39.370  45.680   8.520  1.00  0.00           H  
ATOM   3392  OW  SOL A 629      48.030  49.160   5.700  1.00  0.00           O  
ATOM   3393  HW1 SOL A 629      48.010  48.440   6.400  1.00  0.00           H  
ATOM   3394  HW2 SOL A 629       0.310  49.020   5.090  1.00  0.00           H  
ATOM   3395  OW  SOL A 630       9.070  29.520   5.900  1.00  0.00           O  
ATOM   3396  HW1 SOL A 630       9.360  28.620   5.560  1.00  0.00           H  
ATOM   3397  HW2 SOL A 630       9.120  30.190   5.160  1.00  0.00           H  
ATOM   3398  OW  SOL A 631      44.630  28.890   9.250  1.00  0.00           O  
ATOM   3399  HW1 SOL A 631      45.110  28.080   8.910  1.00  0.00           H  
ATOM   3400  HW2 SOL A 631      43.720  28.930   8.850  1.00  0.00           H  
ATOM   3401  OW  SOL A 632      36.210  48.520   6.710  1.00  0.00           O  
ATOM   3402  HW1 SOL A 632      36.520  48.010   5.910  1.00  0.00           H  
ATOM   3403  HW2 SOL A 632      36.990  48.960   7.150  1.00  0.00           H  
ATOM   3404  OW  SOL A 633      41.060  31.880  10.200  1.00  0.00           O  
ATOM   3405  HW1 SOL A 633      40.690  32.700  10.640  1.00  0.00           H  
ATOM   3406  HW2 SOL A 633      40.760  31.850   9.240  1.00  0.00           H  
ATOM   3407  OW  SOL A 634      36.740   6.760   7.650  1.00  0.00           O  
ATOM   3408  HW1 SOL A 634      36.750   5.790   7.920  1.00  0.00           H  
ATOM   3409  HW2 SOL A 634      35.860   7.160   7.900  1.00  0.00           H  
ATOM   3410  OW  SOL A 635      40.350  50.200   6.060  1.00  0.00           O  
ATOM   3411  HW1 SOL A 635      40.000   0.480   5.420  1.00  0.00           H  
ATOM   3412  HW2 SOL A 635      41.100   0.200   6.600  1.00  0.00           H  
ATOM   3413  OW  SOL A 636      36.430   4.270   3.520  1.00  0.00           O  
ATOM   3414  HW1 SOL A 636      37.070   4.040   2.790  1.00  0.00           H  
ATOM   3415  HW2 SOL A 636      36.060   5.190   3.370  1.00  0.00           H  
ATOM   3416  OW  SOL A 637      33.960  42.550   6.880  1.00  0.00           O  
ATOM   3417  HW1 SOL A 637      34.840  42.330   6.460  1.00  0.00           H  
ATOM   3418  HW2 SOL A 637      33.420  41.710   6.950  1.00  0.00           H  
ATOM   3419  OW  SOL A 638       4.590  46.290   4.750  1.00  0.00           O  
ATOM   3420  HW1 SOL A 638       4.780  47.270   4.740  1.00  0.00           H  
ATOM   3421  HW2 SOL A 638       4.380  45.970   3.830  1.00  0.00           H  
ATOM   3422  OW  SOL A 639      43.390   2.330   6.350  1.00  0.00           O  
ATOM   3423  HW1 SOL A 639      43.420   3.110   5.720  1.00  0.00           H  
ATOM   3424  HW2 SOL A 639      44.260   1.840   6.310  1.00  0.00           H  
CONECT    1    2                                                      
CONECT    2    1    3 1275                                            
CONECT    3    4    2    8    8                                       
CONECT    4   81   81    3                                            
CONECT    5    6                                                      
CONECT    6    5    7    9 1285                                       
CONECT    7 1151   12    6                                            
CONECT    8    3    3   86                                            
CONECT    9    6   10                                                 
CONECT   10    9   13   11 1337                                       
CONECT   11   12   10   16                                            
CONECT   12    7   11   89 1027                                       
CONECT   13   14   10                                                 
CONECT   14   13   15   17                                            
CONECT   15   20   14   16                                            
CONECT   16   93   11   15 1207                                       
CONECT   17   18   14                                                 
CONECT   18   21   21   17                                            
CONECT   19 1233   24                                                 
CONECT   20   97   15                                                 
CONECT   21   22   18   18                                            
CONECT   22   25   21                                                 
CONECT   23 1321   24                                                 
CONECT   24  101   23   19                                            
CONECT   25   22 1009                                                 
CONECT   26   32   30                                                 
CONECT   27   28                                                      
CONECT   28   27                                                      
CONECT   29 1019 1009                                                 
CONECT   30 1085   33   26                                            
CONECT   31  980 1019                                                 
CONECT   32 1060   26                                                 
CONECT   33   34   30                                                 
CONECT   34   37   33   35   35                                       
CONECT   35   34   34   36   40                                       
CONECT   36  113 1085   35                                            
CONECT   37   38   38   34                                            
CONECT   38   41   37   37   39                                       
CONECT   39   44   38   40                                            
CONECT   40   39  117   35                                            
CONECT   41 1018   42   38                                            
CONECT   42 1018   41   45   43                                       
CONECT   43 1002   42   44   48                                       
CONECT   44 1473   43   39  121                                       
CONECT   45 1467   42   46   46                                       
CONECT   46   45   45   49                                            
CONECT   47 1349                                                      
CONECT   48 1002   43                                                 
CONECT   49   46   50                                                 
CONECT   50   51   49                                                 
CONECT   51 1029   56   50   52                                       
CONECT   52 1029   51                                                 
CONECT   54   55 1005   57                                            
CONECT   55 1071   56   54                                            
CONECT   56   55  133   51                                            
CONECT   57 1005   58   54                                            
CONECT   58   59   61   57                                            
CONECT   59 1071 1152   58   60                                       
CONECT   60  137   59                                                 
CONECT   61 1503   58                                                 
CONECT   62 1090   65                                                 
CONECT   63   68                                                      
CONECT   64  142 1090                                                 
CONECT   65   62   66                                                 
CONECT   66   70   65                                                 
CONECT   67 1072 1188   68   72                                       
CONECT   68   67   63                                                 
CONECT   69 1188                                                      
CONECT   70   66   73                                                 
CONECT   71 1423   76   72                                            
CONECT   72 1072   67   71                                            
CONECT   73   70   74                                                 
CONECT   74   75   73   77                                            
CONECT   75   80 1082   74                                            
CONECT   76  153   71 1004                                            
CONECT   77   74 1165   78                                            
CONECT   78   79 1165   77                                            
CONECT   79   80   78                                                 
CONECT   80   75   79                                                 
CONECT   81    4    4   82                                            
CONECT   82 1229   81   83                                            
CONECT   83   84   84   82   88                                       
CONECT   84  161   83   83                                            
CONECT   85 1151 1099                                                 
CONECT   86    8   87                                                 
CONECT   87   88   86                                                 
CONECT   88   83  165  165   87                                       
CONECT   89   12 1099 1164 1027                                       
CONECT   90   93 1164                                                 
CONECT   91   92   96 1097                                            
CONECT   92  169   91                                                 
CONECT   93   94   90   16                                            
CONECT   94   97   95   93                                            
CONECT   95   94   96 1261                                            
CONECT   96   95  173   91 1097                                       
CONECT   97   94   20                                                 
CONECT   98 1162  101   99                                            
CONECT   99  104  100  100   98                                       
CONECT  100  177   99   99                                            
CONECT  101 1162  102   24   98                                       
CONECT  102  103  101  105                                            
CONECT  103  108  104  102                                            
CONECT  104 1138  181  103   99                                       
CONECT  105  106  102                                                 
CONECT  106  107 1060  105                                            
CONECT  107  108  106  112                                            
CONECT  108 1223  185  107  103                                       
CONECT  109 1127  980                                                 
CONECT  110  113  111  111                                            
CONECT  111  110  110  112                                            
CONECT  112  107  189  111                                            
CONECT  113  110  114   36                                            
CONECT  114 1139  113 1103  117                                       
CONECT  115  116 1061                                                 
CONECT  116  193  115 1127                                            
CONECT  117 1139  114   40                                            
CONECT  118 1066                                                      
CONECT  119 1055  120                                                 
CONECT  120 1103  119  197                                            
CONECT  121 1055   44 1189                                            
CONECT  122  125  124  128                                            
CONECT  123 1189  961                                                 
CONECT  124  122 1066  201                                            
CONECT  125  126  122 1087                                            
CONECT  126  125  129  127 1087                                       
CONECT  127  126  128  969                                            
CONECT  128  205  122  127                                            
CONECT  129  126 1463                                                 
CONECT  130  133  131                                                 
CONECT  131  136  132  130                                            
CONECT  132  209  961  131                                            
CONECT  133 1105   56  134  130                                       
CONECT  134 1105  133                                                 
CONECT  135 1003  136  140                                            
CONECT  136  135  213  131                                            
CONECT  137  138   60                                                 
CONECT  138 1401  137  141  139                                       
CONECT  139  138  140                                                 
CONECT  140 1003  135  139  217                                       
CONECT  141  138 1152 1179                                            
CONECT  142   64  145 1167                                            
CONECT  143 1179  148                                                 
CONECT  144  221 1167                                                 
CONECT  145  142  146 1499                                            
CONECT  146  149  145  979                                            
CONECT  147  152  152  148                                            
CONECT  148  143  147                                                 
CONECT  149  150  146 1475                                            
CONECT  150 1082  149                                                 
CONECT  151 1015 1178  152                                            
CONECT  152  151  147  147                                            
CONECT  153 1015  154   76                                            
CONECT  154  153  155  157                                            
CONECT  155  154 1178 1192 1192                                       
CONECT  156  160  233                                                 
CONECT  157  154                                                      
CONECT  158  159 1185                                                 
CONECT  159  158  237  160 1185                                       
CONECT  160  159  156  237                                            
CONECT  161   84  162  162                                            
CONECT  162  161  161  165  163                                       
CONECT  163  992  162                                                 
CONECT  164  241  241                                                 
CONECT  165  162   88   88  166                                       
CONECT  166  165  167                                                 
CONECT  167 1483  166                                                 
CONECT  168  245                                                      
CONECT  169  170   92 1355                                            
CONECT  170  173  171  169                                            
CONECT  171  170  172 1068                                            
CONECT  172  171  249                                                 
CONECT  173  170   96                                                 
CONECT  174 1062  177                                                 
CONECT  175 1054 1068                                                 
CONECT  176 1136  253                                                 
CONECT  177 1062  178  100  174                                       
CONECT  178 1445  181  177  179                                       
CONECT  179  991  178  184  180                                       
CONECT  180  179                                                      
CONECT  181 1138  182  178  104                                       
CONECT  182 1033  185  183  181                                       
CONECT  183 1461  182  188  184                                       
CONECT  184  183  991  179                                            
CONECT  185 1033  182  186  108                                       
CONECT  186 1317  185  187  189                                       
CONECT  187  186  188  192                                            
CONECT  188  183  187  265                                            
CONECT  189  186  190  190  112                                       
CONECT  190  189  189  191                                            
CONECT  191 1024  190  192                                            
CONECT  192  187  191                                                 
CONECT  193  194  116                                                 
CONECT  194  193                                                      
CONECT  195 1137  200                                                 
CONECT  197 1137  120                                                 
CONECT  198  199 1061  201 1017                                       
CONECT  199  204  198 1017                                            
CONECT  200 1437  195  277                                            
CONECT  201  124  202  198                                            
CONECT  202  205  203  201 1069                                       
CONECT  203  204  202  208  208                                       
CONECT  204  199  203  281                                            
CONECT  205  128  202 1069                                            
CONECT  206  209  207                                                 
CONECT  207  206  968                                                 
CONECT  208  285  203  203 1186                                       
CONECT  209 1239  206  132  210                                       
CONECT  210  213  209  211                                            
CONECT  211  210  216                                                 
CONECT  212 1074 1074 1186  289                                       
CONECT  213 1441  136  210  214                                       
CONECT  214  213  217  217  215                                       
CONECT  215  216  216  214                                            
CONECT  216  211  215  215  293                                       
CONECT  217  140  214  214                                            
CONECT  218  221  219 1373                                            
CONECT  219  220  218  224 1122                                       
CONECT  220  297  219                                                 
CONECT  221  144  222  218                                            
CONECT  222  221  223  223  225                                       
CONECT  223  222  222  224  228                                       
CONECT  224  301  219  223 1122                                       
CONECT  225  222  226 1419                                            
CONECT  226  229  227  225 1056                                       
CONECT  227  232  226  228                                            
CONECT  228  227  223  305 1056                                       
CONECT  229  230  226                                                 
CONECT  230  229  231  233                                            
CONECT  231  230  232 1191                                            
CONECT  232  227  231  309                                            
CONECT  233  156  230  234                                            
CONECT  234  235  237  233 1457                                       
CONECT  235  234 1191                                                 
CONECT  236 1053  313                                                 
CONECT  237  159  160  234                                            
CONECT  238  239  239                                                 
CONECT  239  240  238  238                                            
CONECT  240 1053  317  239                                            
CONECT  241  164  164  242                                            
CONECT  242  245  241  243 1307                                       
CONECT  243  244  248  242 1063                                       
CONECT  244  321  243 1063                                            
CONECT  245  168  246  242                                            
CONECT  246  245  249  247                                            
CONECT  247  252  246  248 1177                                       
CONECT  248  325  243  247                                            
CONECT  249  250  172  246 1023                                       
CONECT  250  251  249 1023                                            
CONECT  251  250  252                                                 
CONECT  252  251  329  247 1177                                       
CONECT  253 1393  176  254                                            
CONECT  254  255  253                                                 
CONECT  255 1215  256  260  254                                       
CONECT  256 1008  333  255                                            
CONECT  257  258 1054                                                 
CONECT  258  259  261  257 1051                                       
CONECT  259  258 1051                                                 
CONECT  260  255  337                                                 
CONECT  261  258 1201                                                 
CONECT  262  265  265                                                 
CONECT  263  268 1146                                                 
CONECT  264 1363  341                                                 
CONECT  265  188  262  262                                            
CONECT  266  269  267                                                 
CONECT  267  266  268  272                                            
CONECT  268  263  267  345 1146                                       
CONECT  269  270  266                                                 
CONECT  270  269  271                                                 
CONECT  271  270  272                                                 
CONECT  272  349  271  267                                            
CONECT  273 1091 1091 1024  274                                       
CONECT  274  275  273  277                                            
CONECT  275 1479  274  276  280                                       
CONECT  276  986  275  353                                            
CONECT  277  200  274                                                 
CONECT  278  279  281 1125                                            
CONECT  279  284  278 1125                                            
CONECT  280  275  357                                                 
CONECT  281  282  278  204 1371                                       
CONECT  282  283  285  281 1149                                       
CONECT  283  284  282  288 1149                                       
CONECT  284  279  283                                                 
CONECT  285  282  286  208                                            
CONECT  286  287  285  289                                            
CONECT  287  286  288  292                                            
CONECT  288  283  287 1257                                            
CONECT  289  286  290  212                                            
CONECT  290  291  289                                                 
CONECT  291  290  292  296                                            
CONECT  292  287  369  291 1347                                       
CONECT  293 1045  216                                                 
CONECT  294  297  295                                                 
CONECT  295  294  300  296                                            
CONECT  296  295  291  373 1325                                       
CONECT  297  298  294  220 1469                                       
CONECT  298  301  299  297                                            
CONECT  299  298  300  304                                            
CONECT  300  299  295  377                                            
CONECT  301  298  224  302                                            
CONECT  302  301  303  305                                            
CONECT  303  308  302  304  963                                       
CONECT  304  299  381  303 1399                                       
CONECT  305  306  302  228 1199                                       
CONECT  306  307  309  305                                            
CONECT  307  308  306                                                 
CONECT  308  307  303  963                                            
CONECT  309  310  306  232 1329                                       
CONECT  310  309                                                      
CONECT  311  316  312                                                 
CONECT  312  389  311                                                 
CONECT  313  314  236                                                 
CONECT  314 1303  315  317  313                                       
CONECT  315  320  314  316                                            
CONECT  316  315  393  311                                            
CONECT  317  314  318  240                                            
CONECT  318  319  317                                                 
CONECT  319  320  318                                                 
CONECT  320 1271  397  315  319                                       
CONECT  321  322  244                                                 
CONECT  322  323  321  325                                            
CONECT  323  322  328  324                                            
CONECT  324  323  401  965                                            
CONECT  325  322  326  326  248                                       
CONECT  326  327  325  325  329                                       
CONECT  327  332  326  328                                            
CONECT  328  323  327  402  965                                       
CONECT  329  330  326  252 1339                                       
CONECT  330  331  329                                                 
CONECT  331  336  330  332 1243                                       
CONECT  332  327  331                                                 
CONECT  333 1008  256                                                 
CONECT  335 1147 1147 1176  340                                       
CONECT  336  413  331                                                 
CONECT  337 1176  338  260                                            
CONECT  338 1006  339  337  341                                       
CONECT  339 1385  338  340                                            
CONECT  340  335  339                                                 
CONECT  341 1006  338  264                                            
CONECT  342  345  345  343                                            
CONECT  343  342  344  348 1443                                       
CONECT  344  421  343                                                 
CONECT  345  268  342  342  346                                       
CONECT  346  349  345  347 1093                                       
CONECT  347  348  346  352                                            
CONECT  348  425  343  347                                            
CONECT  349  272  346 1093                                            
CONECT  350 1357  353                                                 
CONECT  351  356  352  982                                            
CONECT  352  429  351  347 1279                                       
CONECT  353  986  276  354  350                                       
CONECT  354  357  353                                                 
CONECT  355  356  360 1154                                            
CONECT  356  433  355  351  982                                       
CONECT  357 1253  280  358  354                                       
CONECT  358  357  361  359                                            
CONECT  359 1195  364  358                                            
CONECT  360  437  355                                                 
CONECT  361 1187  362  358                                            
CONECT  362 1187  363  361  365                                       
CONECT  363 1387  364  362  368                                       
CONECT  364 1195  363  441  359                                       
CONECT  365  362  366  366                                            
CONECT  366  367  365  365                                            
CONECT  367 1086  368  366                                            
CONECT  368 1086  363  367 1041                                       
CONECT  369  370  292 1038                                            
CONECT  370  369  371  373                                            
CONECT  371  372  370 1007 1038                                       
CONECT  372  449  371                                                 
CONECT  373  370  296  374                                            
CONECT  374  373  375  377 1407                                       
CONECT  375  380 1126  374                                            
CONECT  376 1007                                                      
CONECT  377  300  378  374 1168                                       
CONECT  378  381  379  377 1168                                       
CONECT  379  384  380  378                                            
CONECT  380  379  375 1126                                            
CONECT  381  304  378                                                 
CONECT  382 1481  383  385                                            
CONECT  383 1028  388  382                                            
CONECT  384 1181  379                                                 
CONECT  385  386  386  382                                            
CONECT  386  387  389  385  385                                       
CONECT  387 1477  392  388  386                                       
CONECT  388  465  387  383                                            
CONECT  389  390  386  312                                            
CONECT  390 1343  393  391  389                                       
CONECT  391  390  396  392  392                                       
CONECT  392  387  391  391  469                                       
CONECT  393  394  390  316                                            
CONECT  394  994  397  395  393                                       
CONECT  395 1505  394  400  396                                       
CONECT  396  395  391  473                                            
CONECT  397  994  320  394  398                                       
CONECT  398 1120  397  399                                            
CONECT  399 1120  398  400                                            
CONECT  400  395  399  477                                            
CONECT  401  402  324 1429                                            
CONECT  402  328  403  401                                            
CONECT  403  402  408  404                                            
CONECT  404  403  481 1413                                            
CONECT  405  406 1124 1124 1169                                       
CONECT  406 1365  405  407  409                                       
CONECT  407  406 1100  411                                            
CONECT  408  485 1142  403                                            
CONECT  409  406                                                      
CONECT  410  413  987                                                 
CONECT  411 1095  407                                                 
CONECT  412  489  489  987 1142                                       
CONECT  413  410  336  414                                            
CONECT  414  415  413  417                                            
CONECT  415  416  414                                                 
CONECT  416  415                                                      
CONECT  417  414  418 1269                                            
CONECT  418  419  417  421                                            
CONECT  419  418 1037                                                 
CONECT  420 1039  497                                                 
CONECT  421  422  344  418 1112                                       
CONECT  422  425  421 1112                                            
CONECT  423  428  424  424                                            
CONECT  424  501  423  423                                            
CONECT  425  426  422  348                                            
CONECT  426  429  425 1133                                            
CONECT  427  432  428                                                 
CONECT  428 1323  505  427  423                                       
CONECT  429  426  430  352                                            
CONECT  430  433  429 1295                                            
CONECT  431 1102  432  436                                            
CONECT  432 1415  509  431  427                                       
CONECT  433  356  430  434                                            
CONECT  434  435  433  437 1315                                       
CONECT  435  434                                                      
CONECT  436 1102  513  431                                            
CONECT  437  360  434  964                                            
CONECT  438  441 1064                                                 
CONECT  439  444  964                                                 
CONECT  440 1064  517                                                 
CONECT  441  364  442  438                                            
CONECT  442  445  441  443 1041                                       
CONECT  443  448  442                                                 
CONECT  444  439  521                                                 
CONECT  445  446  442                                                 
CONECT  446  997  445  447                                            
CONECT  447  997  446  448                                            
CONECT  448 1225  447  525  443                                       
CONECT  449  450 1084  372                                            
CONECT  450  449                                                      
CONECT  451 1092  452  456                                            
CONECT  452  529  451                                                 
CONECT  453  454                                                      
CONECT  454  457  453                                                 
CONECT  455  460                                                      
CONECT  456 1092  533  451                                            
CONECT  457 1265  458  454                                            
CONECT  458 1172  461  459  457                                       
CONECT  459 1172  458  464                                            
CONECT  460  455  537 1411                                            
CONECT  461 1028  462  458                                            
CONECT  462  465  461  463  463                                       
CONECT  463  462  462  468  464                                       
CONECT  464  463  459                                                 
CONECT  465 1493  462  388  466                                       
CONECT  466  465  469  469  467                                       
CONECT  467  468  466  472                                            
CONECT  468  545  463  467                                            
CONECT  469  392  466  466                                            
CONECT  470  471 1217                                                 
CONECT  471  470 1114                                                 
CONECT  472  476  546  467  550                                       
CONECT  473 1046  396  474                                            
CONECT  474 1046 1131  477  473                                       
CONECT  475  480 1174                                                 
CONECT  476 1163  472                                                 
CONECT  477  400  474  478                                            
CONECT  478  477  479  479                                            
CONECT  479  478  478                                                 
CONECT  480  475  984                                                 
CONECT  481  482  404                                                 
CONECT  482  483  485  481                                            
CONECT  483  482  488                                                 
CONECT  484  561  561                                                 
CONECT  485  482  408  486                                            
CONECT  486  485  487  489                                            
CONECT  487  492  488  486                                            
CONECT  488  483 1161  487                                            
CONECT  489  486  412  412                                            
CONECT  490  493  491                                                 
CONECT  491 1389  496  490                                            
CONECT  492  569  487                                                 
CONECT  493 1095  494  490                                            
CONECT  494 1345  497  493  495                                       
CONECT  495 1078  494  496                                            
CONECT  496  495  491                                                 
CONECT  497 1039  498  494  420                                       
CONECT  498  501  497  499                                            
CONECT  499  498 1078  504                                            
CONECT  500 1104  577                                                 
CONECT  501 1293  502  498  424                                       
CONECT  502  505  501  503                                            
CONECT  503 1397  502  508  504                                       
CONECT  504  503  499  581                                            
CONECT  505  506  502  428                                            
CONECT  506 1153  505  507  509                                       
CONECT  507 1130  506  512  508                                       
CONECT  508 1130  503  507  585                                       
CONECT  509 1153  506  432  510                                       
CONECT  510  509  511  513                                            
CONECT  511  512  510  516                                            
CONECT  512 1267  507  511  589                                       
CONECT  513 1237  510  436  514                                       
CONECT  514  513  515  517  517                                       
CONECT  515  516  514  520                                            
CONECT  516 1020  511  515  593                                       
CONECT  517  514  514  440                                            
CONECT  518  519  521 1447                                            
CONECT  519  518  524 1184                                            
CONECT  520 1471  515  597                                            
CONECT  521  444  518  522                                            
CONECT  522  521 1166 1166  999                                       
CONECT  523  525                                                      
CONECT  524  519  601 1184                                            
CONECT  525  526  448  523                                            
CONECT  526 1309  529  525                                            
CONECT  527  528  532                                                 
CONECT  528  527  605  999                                            
CONECT  529  452  526                                                 
CONECT  530  531 1141                                                 
CONECT  531  530  536  532 1141                                       
CONECT  532  527  531  609 1219                                       
CONECT  533  456                                                      
CONECT  534  535  537 1333                                            
CONECT  535  540  534  536                                            
CONECT  536  535  613  531 1259                                       
CONECT  537  538  460  534 1193                                       
CONECT  538  541  537  539 1193                                       
CONECT  539  538  540  544 1077                                       
CONECT  540  535  539 1077                                            
CONECT  541  538 1281                                                 
CONECT  542  545  543  543                                            
CONECT  543  542  542  548                                            
CONECT  544  539 1255                                                 
CONECT  545  468  542  546                                            
CONECT  546  545  547  472  550                                       
CONECT  547 1369  548  546                                            
CONECT  548  547  625  543                                            
CONECT  549 1114 1048 1048 1001                                       
CONECT  550 1163  472  546                                            
CONECT  551  556  552 1001                                            
CONECT  552  629  551                                                 
CONECT  553  554 1174                                                 
CONECT  554  555  984  553                                            
CONECT  555  554  556  560  560                                       
CONECT  556  555  551  633                                            
CONECT  557 1131  558                                                 
CONECT  558  557                                                      
CONECT  559  560 1501                                                 
CONECT  560  559  555  555  637                                       
CONECT  561  562  484  484                                            
CONECT  562  561  565  563                                            
CONECT  563  564  562                                                 
CONECT  564  641 1042  563                                            
CONECT  565  562 1134 1134  566                                       
CONECT  566  565  990                                                 
CONECT  567  568 1175  572                                            
CONECT  568  645  567 1107                                            
CONECT  569  492  570 1175                                            
CONECT  570  569  573  571 1156                                       
CONECT  571  570  576  572                                            
CONECT  572  571  649  567                                            
CONECT  573  574  570 1156                                            
CONECT  574  573  575  577                                            
CONECT  575  574  580  576  576                                       
CONECT  576  571  575  575  653                                       
CONECT  577  500  578  574 1209                                       
CONECT  578  579  579  577                                            
CONECT  579  578  578  580                                            
CONECT  580  579  575 1451                                            
CONECT  581  582  504                                                 
CONECT  582 1297  585  583  581                                       
CONECT  583  972  582  588  584                                       
CONECT  584  583  661                                                 
CONECT  585  508  586  582                                            
CONECT  586 1395  585  589  587                                       
CONECT  587  586  588                                                 
CONECT  588  972  583  587                                            
CONECT  589  512  586  590  590                                       
CONECT  590  589  589  593                                            
CONECT  591  592  596 1383                                            
CONECT  592  591  669                                                 
CONECT  593 1173  516  590                                            
CONECT  594 1034 1043                                                 
CONECT  595 1173  600                                                 
CONECT  596  673  591 1034                                            
CONECT  597  520                                                      
CONECT  598  599  601 1043                                            
CONECT  599  598  604                                                 
CONECT  600  595  677                                                 
CONECT  601  598  602  524                                            
CONECT  602  601  603  605                                            
CONECT  603  608  602  604 1031                                       
CONECT  604  599  603  681 1263                                       
CONECT  605  528  602  606                                            
CONECT  606  605  609  607 1327                                       
CONECT  607  612  606 1035                                            
CONECT  608  686  603  685                                            
CONECT  609  610  532  606 1016                                       
CONECT  610  611  613  609 1016                                       
CONECT  611  616  610  612                                            
CONECT  612  611  689  607 1035                                       
CONECT  613  610  536                                                 
CONECT  614  615  617                                                 
CONECT  615 1319  620  614                                            
CONECT  616  611                                                      
CONECT  617 1367  618  614                                            
CONECT  618  962  619  617  621                                       
CONECT  619  962  620  618  624                                       
CONECT  620  697  619  615                                            
CONECT  621  622  618                                                 
CONECT  622 1403  623  625  621                                       
CONECT  623 1057  622  624                                            
CONECT  624  619  623  701                                            
CONECT  625  622  548                                                 
CONECT  626  627  629 1022                                            
CONECT  627  628  626  632                                            
CONECT  628  627                                                      
CONECT  629  552  626  630 1022                                       
CONECT  630  629  633  631 1011                                       
CONECT  631  636  632  630                                            
CONECT  632  627  709  631 1331                                       
CONECT  633  556  634  630 1011                                       
CONECT  634  635  637  633                                            
CONECT  635  636  636  634                                            
CONECT  636  713  635  635  631                                       
CONECT  637  638  560  634                                            
CONECT  638  637 1148                                                 
CONECT  639  640                                                      
CONECT  640 1495  639                                                 
CONECT  641  564 1042  642                                            
CONECT  642  641  643                                                 
CONECT  643  644  642                                                 
CONECT  644 1158 1158  721  643                                       
CONECT  645  568  646 1107                                            
CONECT  646  645  649  647                                            
CONECT  647  648  652  646 1135                                       
CONECT  648  647                                                      
CONECT  649  650  646  572                                            
CONECT  650  649  653                                                 
CONECT  651 1425  656                                                 
CONECT  652  647  729 1135                                            
CONECT  653  650  576 1509                                            
CONECT  654 1070  655  657                                            
CONECT  655 1070  656  660  654                                       
CONECT  656 1080  655  651  733                                       
CONECT  657  995  658  654                                            
CONECT  658  995  659  657  661                                       
CONECT  659 1081  660  658  664                                       
CONECT  660 1081  655  737  659                                       
CONECT  661  658  584  662                                            
CONECT  662  663  661                                                 
CONECT  663 1140  664  668  662                                       
CONECT  664 1140  659  663                                            
CONECT  665  666                                                      
CONECT  666  665  667  669 1155                                       
CONECT  667  666  672  672                                            
CONECT  668 1241  663                                                 
CONECT  669  592  666  670 1155                                       
CONECT  670  673  669  671 1351                                       
CONECT  671  676  672  670 1109                                       
CONECT  672  667  667  671  749                                       
CONECT  673  596  670                                                 
CONECT  674 1409  677                                                 
CONECT  675  676                                                      
CONECT  676  675  671 1109                                            
CONECT  677  674  600                                                 
CONECT  678  679  681 1036                                            
CONECT  679  678  684                                                 
CONECT  680 1311                                                      
CONECT  681  682  678  604 1036                                       
CONECT  682  683  681                                                 
CONECT  683  688  682  684 1047                                       
CONECT  684  679  761  683 1381                                       
CONECT  685  608  686 1047 1031                                       
CONECT  686  608  689  685                                            
CONECT  687  692                                                      
CONECT  688  765  683                                                 
CONECT  689  686  612 1301                                            
CONECT  690  691  693  693                                            
CONECT  691  696  692  692  690                                       
CONECT  692  691  691  769  687                                       
CONECT  693  694  690  690                                            
CONECT  694 1180  698  693                                            
CONECT  695 1010 1180  696  700                                       
CONECT  696  695  773  691                                            
CONECT  697  620  698                                                 
CONECT  698 1030  697  694  701                                       
CONECT  699  704                                                      
CONECT  700 1010  695  777                                            
CONECT  701 1030  624  698                                            
CONECT  702 1377                                                      
CONECT  703 1190  708                                                 
CONECT  704  699 1431                                                 
CONECT  705 1057  706                                                 
CONECT  706 1132  705                                                 
CONECT  707  712 1196                                                 
CONECT  708 1190 1132  785  703                                       
CONECT  709  710 1196  632  975                                       
CONECT  710  713  711  709  975                                       
CONECT  711  712  716  710 1449                                       
CONECT  712  707  711                                                 
CONECT  713  714  710  636                                            
CONECT  714  717  713  715 1143                                       
CONECT  715  716  714  720 1143                                       
CONECT  716  711  715                                                 
CONECT  717  714                                                      
CONECT  719  720                                                      
CONECT  720  719  715  797 1231                                       
CONECT  721 1465  644  722  722                                       
CONECT  722  721  721  723  725                                       
CONECT  723 1123  724  728  722                                       
CONECT  724 1123  801  723                                            
CONECT  725  722  726                                                 
CONECT  726  727  730  725                                            
CONECT  727  728  732  726                                            
CONECT  728  805  723  727                                            
CONECT  729  652 1058 1058 1026                                       
CONECT  730  726  733  731                                            
CONECT  731  732  730                                                 
CONECT  732 1491  809  731  727                                       
CONECT  733 1080  656  734  730                                       
CONECT  734  737  733                                                 
CONECT  735  736  740 1203                                            
CONECT  736  735                                                      
CONECT  737 1489  660  734                                            
CONECT  738  741  739                                                 
CONECT  739  738  740  744                                            
CONECT  740  817  735  739 1116                                       
CONECT  741  738  742                                                 
CONECT  742  741  743  745 1119                                       
CONECT  743  742  744                                                 
CONECT  744  821  743  739                                            
CONECT  745  742  746 1119                                            
CONECT  746  745  749                                                 
CONECT  747  748  752                                                 
CONECT  748 1211  825  747                                            
CONECT  749  672  746  750                                            
CONECT  750  967 1079  749                                            
CONECT  751  752  753                                                 
CONECT  752  829  747  751                                            
CONECT  753  754  751                                                 
CONECT  754  760 1044  753                                            
CONECT  755  756                                                      
CONECT  756 1059 1059  755 1079                                       
CONECT  757  758  967 1098                                            
CONECT  758  757  761 1098                                            
CONECT  759  760  764                                                 
CONECT  760 1014  759  754                                            
CONECT  761  758  762  684                                            
CONECT  762  765  761                                                 
CONECT  763 1213  768  764                                            
CONECT  764  763  759  841                                            
CONECT  765  688  762 1050                                            
CONECT  766  767 1025  769                                            
CONECT  767  766  768                                                 
CONECT  768 1040  767  763  845                                       
CONECT  769  766  770  692                                            
CONECT  770  773  769                                                 
CONECT  771  772  776 1391                                            
CONECT  772  849 1094  771                                            
CONECT  773 1497  696  770  774                                       
CONECT  774  773  777                                                 
CONECT  775  780  776 1032                                            
CONECT  776  771  775                                                 
CONECT  777  700  774  778                                            
CONECT  778  777  781                                                 
CONECT  779  780  784  970                                            
CONECT  780  857  775  779 1032                                       
CONECT  781  782  782  778                                            
CONECT  782  785  783  781  781                                       
CONECT  783 1197  782  788                                            
CONECT  784  861  779                                                 
CONECT  785  708  786  782                                            
CONECT  786  785  789  787                                            
CONECT  787  786  792  792  788                                       
CONECT  788  783  787                                                 
CONECT  789  786  790                                                 
CONECT  790 1115  789  791  793                                       
CONECT  791  796  790  792                                            
CONECT  792  791  787  787  869                                       
CONECT  793 1115  790                                                 
CONECT  794  795  797                                                 
CONECT  795  794  800                                                 
CONECT  796 1150  873  791                                            
CONECT  797  794  720  798 1160                                       
CONECT  798  797  799 1160                                            
CONECT  799  800  798                                                 
CONECT  800  795  877  799                                            
CONECT  801  724  802                                                 
CONECT  802  801  805  805  803                                       
CONECT  803  802  808  808  804                                       
CONECT  804  803                                                      
CONECT  805  728  806  802  802                                       
CONECT  806  805  809  807  807                                       
CONECT  807  806  806  812  808                                       
CONECT  808  807  803  803                                            
CONECT  809 1083  806  732  810                                       
CONECT  810 1083  809  811  813                                       
CONECT  811 1075  810  812  816                                       
CONECT  812 1075  889  811  807                                       
CONECT  813 1341  810                                                 
CONECT  814  815  817                                                 
CONECT  815  814  989                                                 
CONECT  816  893  811                                                 
CONECT  817  814  740 1116                                            
CONECT  818 1435                                                      
CONECT  819  824  989                                                 
CONECT  820  976  898                                                 
CONECT  821  744                                                      
CONECT  822  825  823  823                                            
CONECT  823  828  822  822                                            
CONECT  824  819                                                      
CONECT  825 1108  826  748  822                                       
CONECT  826 1108  825  829  827                                       
CONECT  827  826  828                                                 
CONECT  828 1247  827  823  905                                       
CONECT  829  826  752  830                                            
CONECT  830  829  833  831                                            
CONECT  831  830                                                      
CONECT  832  909  988                                                 
CONECT  833  834  830 1044                                            
CONECT  834 1014  833                                                 
CONECT  835  840  836 1106                                            
CONECT  836  835  913 1227                                            
CONECT  837  985 1106                                                 
CONECT  838  841  839                                                 
CONECT  839  838  844                                                 
CONECT  840  835  917                                                 
CONECT  841 1021  842  838  764                                       
CONECT  842 1021  843  845  841                                       
CONECT  843  842  848  844                                            
CONECT  844  843  839                                                 
CONECT  845 1040  842  768  846                                       
CONECT  846  847  845                                                 
CONECT  847 1485  848  852  846                                       
CONECT  848 1101  847  843  925                                       
CONECT  849  772                                                      
CONECT  850  974  853                                                 
CONECT  851  856                                                      
CONECT  852 1000  847                                                 
CONECT  853  974  850  854                                            
CONECT  854  853                                                      
CONECT  855  856  860 1110                                            
CONECT  856  855  851  933 1110                                       
CONECT  857  780  858                                                 
CONECT  858  857  861  859 1487                                       
CONECT  859  864  864  858  860                                       
CONECT  860  855  859  937                                            
CONECT  861  784  862  858                                            
CONECT  862  863  861  865 1159                                       
CONECT  863  862  868  864                                            
CONECT  864  863  941  859  859                                       
CONECT  865  862  866 1159                                            
CONECT  866  865  867                                                 
CONECT  867  872  866  868 1251                                       
CONECT  868  863  945  867                                            
CONECT  869  870  870  792                                            
CONECT  870  873  869  869                                            
CONECT  871  872 1273                                                 
CONECT  872  871  949  867                                            
CONECT  873 1150  874  796  870                                       
CONECT  874 1417  873  875                                            
CONECT  875  971  874  876                                            
CONECT  876  875  953  953                                            
CONECT  877  800  878                                                 
CONECT  878  877  879                                                 
CONECT  879  880  878                                                 
CONECT  880  957  879                                                 
CONECT  881  882 1459                                                 
CONECT  882  885  881                                                 
CONECT  883  884  888                                                 
CONECT  884  883                                                      
CONECT  885  882 1335                                                 
CONECT  886 1065  887                                                 
CONECT  887  888  892  886                                            
CONECT  888  887  883                                                 
CONECT  889 1065  890  812                                            
CONECT  890  889  893  891                                            
CONECT  891  890  892                                                 
CONECT  892  891  887                                                 
CONECT  893 1249  890  816                                            
CONECT  894  895  897  973                                            
CONECT  895  900  894  896 1405                                       
CONECT  896  895  966                                                 
CONECT  897  894 1118  973                                            
CONECT  898 1182  901  820                                            
CONECT  899  900                                                      
CONECT  900  899  895                                                 
CONECT  901  976  898                                                 
CONECT  902  903 1118 1076                                            
CONECT  903  902                                                      
CONECT  905  828                                                      
CONECT  906  909  907 1076  978                                       
CONECT  907  912  906  978                                            
CONECT  909  832  906  910                                            
CONECT  910  909  913  911  983                                       
CONECT  911  912  910  916  983                                       
CONECT  912  907  911                                                 
CONECT  913  836  910  914                                            
CONECT  914  917  913  915 1121                                       
CONECT  915  914  920  916                                            
CONECT  916  911  915 1375 1375                                       
CONECT  917 1113  840  914 1121                                       
CONECT  918  919                                                      
CONECT  919  924  918  920                                            
CONECT  920  919  915                                                 
CONECT  921 1113  922 1128                                            
CONECT  922  921  923 1128                                            
CONECT  923 1171  922  928  924                                       
CONECT  924  919  923                                                 
CONECT  925 1101  848                                                 
CONECT  926  929  927                                                 
CONECT  927  926  928  932                                            
CONECT  928 1171  927  923                                            
CONECT  929  926  930                                                 
CONECT  930  929  933  931                                            
CONECT  931  932  936  930 1170                                       
CONECT  932  927  936  931 1170                                       
CONECT  933  856  930  934                                            
CONECT  934  933  935  937                                            
CONECT  935  940  936  934 1013                                       
CONECT  936  935  932  931 1013                                       
CONECT  937  860  993  934                                            
CONECT  938  939 1145                                                 
CONECT  939 1096  944  938                                            
CONECT  940  935                                                      
CONECT  941  942  864  993                                            
CONECT  942  941  945                                                 
CONECT  943 1353  948  944                                            
CONECT  944 1096  943  939                                            
CONECT  945  942  946  868 1427                                       
CONECT  946  949  945                                                 
CONECT  947 1359  952  948                                            
CONECT  948  947  943                                                 
CONECT  949  946  872 1421                                            
CONECT  950  951  953                                                 
CONECT  951 1379  952  956  950                                       
CONECT  952  947  951                                                 
CONECT  953  876  876  954  950                                       
CONECT  954  955  953                                                 
CONECT  955 1144  956  954  960                                       
CONECT  956  951  955                                                 
CONECT  957  880  958                                                 
CONECT  958  957  959  959 1221                                       
CONECT  959  958  958                                                 
CONECT  960 1144  955                                                 
CONECT  961  123  132                                                 
CONECT  962  619  618                                                 
CONECT  963  308  303                                                 
CONECT  964  437  439                                                 
CONECT  965  328  324                                                 
CONECT  966  896                                                      
CONECT  967  757  750                                                 
CONECT  968  207                                                      
CONECT  969  127                                                      
CONECT  970  779                                                      
CONECT  971  875                                                      
CONECT  972  583  588                                                 
CONECT  973  894  897                                                 
CONECT  974  853  850                                                 
CONECT  975  710  709                                                 
CONECT  976  901  820                                                 
CONECT  978  907  906                                                 
CONECT  979  146                                                      
CONECT  980  109   31                                                 
CONECT  982  356  351                                                 
CONECT  983  910  911                                                 
CONECT  984  480  554                                                 
CONECT  985  837                                                      
CONECT  986  353  276                                                 
CONECT  987  410  412                                                 
CONECT  988  832                                                      
CONECT  989  815  819                                                 
CONECT  990  566                                                      
CONECT  991  184  179                                                 
CONECT  992  163                                                      
CONECT  993  941  937                                                 
CONECT  994  397  394                                                 
CONECT  995  657  658                                                 
CONECT  997  446  447                                                 
CONECT  999  528  522                                                 
CONECT 1000  852                                                      
CONECT 1001  551  549                                                 
CONECT 1002   43   48                                                 
CONECT 1003  135  140                                                 
CONECT 1004   76                                                      
CONECT 1005   57   54                                                 
CONECT 1006  338  341                                                 
CONECT 1007  376  371                                                 
CONECT 1008  333  256                                                 
CONECT 1009   25   29                                                 
CONECT 1010  695  700                                                 
CONECT 1011  633  630                                                 
CONECT 1013  935  936                                                 
CONECT 1014  834  760                                                 
CONECT 1015  153  151                                                 
CONECT 1016  610  609                                                 
CONECT 1017  199  198                                                 
CONECT 1018   41   42                                                 
CONECT 1019   31   29                                                 
CONECT 1020  516                                                      
CONECT 1021  842  841                                                 
CONECT 1022  626  629                                                 
CONECT 1023  250  249                                                 
CONECT 1024  191  273                                                 
CONECT 1025  766                                                      
CONECT 1026  729                                                      
CONECT 1027   12   89                                                 
CONECT 1028  461  383                                                 
CONECT 1029   51   52                                                 
CONECT 1030  701  698                                                 
CONECT 1031  603  685                                                 
CONECT 1032  780  775                                                 
CONECT 1033  182  185                                                 
CONECT 1034  596  594                                                 
CONECT 1035  612  607                                                 
CONECT 1036  678  681                                                 
CONECT 1037  419                                                      
CONECT 1038  369  371                                                 
CONECT 1039  497  420                                                 
CONECT 1040  768  845                                                 
CONECT 1041  368  442                                                 
CONECT 1042  564  641                                                 
CONECT 1043  598  594                                                 
CONECT 1044  833  754                                                 
CONECT 1045  293                                                      
CONECT 1046  474  473                                                 
CONECT 1047  683  685                                                 
CONECT 1048  549  549                                                 
CONECT 1050  765                                                      
CONECT 1051  258  259                                                 
CONECT 1053  240  236                                                 
CONECT 1054  175  257                                                 
CONECT 1055  119  121                                                 
CONECT 1056  226  228                                                 
CONECT 1057  623  705                                                 
CONECT 1058  729  729                                                 
CONECT 1059  756  756                                                 
CONECT 1060  106   32                                                 
CONECT 1061  115  198                                                 
CONECT 1062  177  174                                                 
CONECT 1063  244  243                                                 
CONECT 1064  438  440                                                 
CONECT 1065  889  886                                                 
CONECT 1066  118  124                                                 
CONECT 1068  175  171                                                 
CONECT 1069  205  202                                                 
CONECT 1070  655  654                                                 
CONECT 1071   55   59                                                 
CONECT 1072   67   72                                                 
CONECT 1074  212  212                                                 
CONECT 1075  811  812                                                 
CONECT 1076  902  906                                                 
CONECT 1077  540  539                                                 
CONECT 1078  499  495                                                 
CONECT 1079  756  750                                                 
CONECT 1080  656  733                                                 
CONECT 1081  660  659                                                 
CONECT 1082  150   75                                                 
CONECT 1083  809  810                                                 
CONECT 1084  449                                                      
CONECT 1085   36   30                                                 
CONECT 1086  368  367                                                 
CONECT 1087  125  126                                                 
CONECT 1090   64   62                                                 
CONECT 1091  273  273                                                 
CONECT 1092  456  451                                                 
CONECT 1093  349  346                                                 
CONECT 1094  772                                                      
CONECT 1095  493  411                                                 
CONECT 1096  944  939                                                 
CONECT 1097   96   91                                                 
CONECT 1098  758  757                                                 
CONECT 1099   85   89                                                 
CONECT 1100  407                                                      
CONECT 1101  848  925                                                 
CONECT 1102  436  431                                                 
CONECT 1103  120  114                                                 
CONECT 1104  500                                                      
CONECT 1105  133  134                                                 
CONECT 1106  837  835                                                 
CONECT 1107  645  568                                                 
CONECT 1108  826  825                                                 
CONECT 1109  676  671                                                 
CONECT 1110  855  856                                                 
CONECT 1112  422  421                                                 
CONECT 1113  921  917                                                 
CONECT 1114  471  549                                                 
CONECT 1115  790  793                                                 
CONECT 1116  740  817                                                 
CONECT 1118  902  897                                                 
CONECT 1119  742  745                                                 
CONECT 1120  398  399                                                 
CONECT 1121  917  914                                                 
CONECT 1122  219  224                                                 
CONECT 1123  724  723                                                 
CONECT 1124  405  405                                                 
CONECT 1125  279  278                                                 
CONECT 1126  380  375                                                 
CONECT 1127  116  109                                                 
CONECT 1128  921  922                                                 
CONECT 1130  507  508                                                 
CONECT 1131  557  474                                                 
CONECT 1132  708  706                                                 
CONECT 1133  426                                                      
CONECT 1134  565  565                                                 
CONECT 1135  652  647                                                 
CONECT 1136  176                                                      
CONECT 1137  195  197                                                 
CONECT 1138  181  104                                                 
CONECT 1139  117  114                                                 
CONECT 1140  663  664                                                 
CONECT 1141  530  531                                                 
CONECT 1142  408  412                                                 
CONECT 1143  714  715                                                 
CONECT 1144  955  960                                                 
CONECT 1145  938                                                      
CONECT 1146  268  263                                                 
CONECT 1147  335  335                                                 
CONECT 1148  638                                                      
CONECT 1149  283  282                                                 
CONECT 1150  873  796                                                 
CONECT 1151   85    7                                                 
CONECT 1152  141   59                                                 
CONECT 1153  506  509                                                 
CONECT 1154  355                                                      
CONECT 1155  666  669                                                 
CONECT 1156  573  570                                                 
CONECT 1158  644  644                                                 
CONECT 1159  862  865                                                 
CONECT 1160  797  798                                                 
CONECT 1161  488                                                      
CONECT 1162  101   98                                                 
CONECT 1163  476  550                                                 
CONECT 1164   90   89                                                 
CONECT 1165   78   77                                                 
CONECT 1166  522  522                                                 
CONECT 1167  144  142                                                 
CONECT 1168  378  377                                                 
CONECT 1169  405                                                      
CONECT 1170  932  931                                                 
CONECT 1171  928  923                                                 
CONECT 1172  458  459                                                 
CONECT 1173  593  595                                                 
CONECT 1174  475  553                                                 
CONECT 1175  569  567                                                 
CONECT 1176  335  337                                                 
CONECT 1177  252  247                                                 
CONECT 1178  155  151                                                 
CONECT 1179  141  143                                                 
CONECT 1180  695  694                                                 
CONECT 1181  384                                                      
CONECT 1182  898                                                      
CONECT 1184  519  524                                                 
CONECT 1185  159  158                                                 
CONECT 1186  208  212                                                 
CONECT 1187  362  361                                                 
CONECT 1188   67   69                                                 
CONECT 1189  123  121                                                 
CONECT 1190  708  703                                                 
CONECT 1191  235  231                                                 
CONECT 1192  155  155                                                 
CONECT 1193  538  537                                                 
CONECT 1195  364  359                                                 
CONECT 1196  707  709                                                 
CONECT 1197 1198  783                                                 
CONECT 1198 1197                                                      
CONECT 1199  305 1200                                                 
CONECT 1200 1199                                                      
CONECT 1201  261 1202                                                 
CONECT 1202 1201                                                      
CONECT 1203  735 1204                                                 
CONECT 1204 1203                                                      
CONECT 1205 1206                                                      
CONECT 1206 1205                                                      
CONECT 1207   16 1208                                                 
CONECT 1208 1207                                                      
CONECT 1209  577 1210                                                 
CONECT 1210 1209                                                      
CONECT 1211 1212  748                                                 
CONECT 1212 1211                                                      
CONECT 1213 1214  763                                                 
CONECT 1214 1213                                                      
CONECT 1215 1216  255                                                 
CONECT 1216 1215                                                      
CONECT 1217  470 1218                                                 
CONECT 1218 1217                                                      
CONECT 1219  532 1220                                                 
CONECT 1220 1219                                                      
CONECT 1221  958 1222                                                 
CONECT 1222 1221                                                      
CONECT 1223 1224  108                                                 
CONECT 1224 1223                                                      
CONECT 1225 1226  448                                                 
CONECT 1226 1225                                                      
CONECT 1227  836 1228                                                 
CONECT 1228 1227                                                      
CONECT 1229 1230   82                                                 
CONECT 1230 1229                                                      
CONECT 1231  720 1232                                                 
CONECT 1232 1231                                                      
CONECT 1233 1234   19                                                 
CONECT 1234 1233                                                      
CONECT 1235 1236                                                      
CONECT 1236 1235                                                      
CONECT 1237 1238  513                                                 
CONECT 1238 1237                                                      
CONECT 1239 1240  209                                                 
CONECT 1240 1239                                                      
CONECT 1241 1242  668                                                 
CONECT 1242 1241                                                      
CONECT 1243  331 1244                                                 
CONECT 1244 1243                                                      
CONECT 1245 1246                                                      
CONECT 1246 1245                                                      
CONECT 1247 1248  828                                                 
CONECT 1248 1247                                                      
CONECT 1249 1250  893                                                 
CONECT 1250 1249                                                      
CONECT 1251  867 1252                                                 
CONECT 1252 1251                                                      
CONECT 1253 1254  357                                                 
CONECT 1254 1253                                                      
CONECT 1255  544 1256                                                 
CONECT 1256 1255                                                      
CONECT 1257  288 1258                                                 
CONECT 1258 1257                                                      
CONECT 1259  536 1260                                                 
CONECT 1260 1259                                                      
CONECT 1261   95 1262                                                 
CONECT 1262 1261                                                      
CONECT 1263  604 1264                                                 
CONECT 1264 1263                                                      
CONECT 1265 1266  457                                                 
CONECT 1266 1265                                                      
CONECT 1267 1268  512                                                 
CONECT 1268 1267                                                      
CONECT 1269  417 1270                                                 
CONECT 1270 1269                                                      
CONECT 1271 1272  320                                                 
CONECT 1272 1271                                                      
CONECT 1273  871 1274                                                 
CONECT 1274 1273                                                      
CONECT 1275    2                                                      
CONECT 1277 1278                                                      
CONECT 1278 1277                                                      
CONECT 1279  352 1280                                                 
CONECT 1280 1279                                                      
CONECT 1281  541 1282                                                 
CONECT 1282 1281                                                      
CONECT 1283 1284                                                      
CONECT 1284 1283                                                      
CONECT 1285    6 1286                                                 
CONECT 1286 1285                                                      
CONECT 1287 1288                                                      
CONECT 1288 1287                                                      
CONECT 1289 1290                                                      
CONECT 1290 1289                                                      
CONECT 1291 1292                                                      
CONECT 1292 1291                                                      
CONECT 1293 1294  501                                                 
CONECT 1294 1293                                                      
CONECT 1295  430 1296                                                 
CONECT 1296 1295                                                      
CONECT 1297 1298  582                                                 
CONECT 1298 1297                                                      
CONECT 1299 1300                                                      
CONECT 1300 1299                                                      
CONECT 1301  689 1302                                                 
CONECT 1302 1301                                                      
CONECT 1303 1304  314                                                 
CONECT 1304 1303                                                      
CONECT 1305 1306                                                      
CONECT 1306 1305                                                      
CONECT 1307  242 1308                                                 
CONECT 1308 1307                                                      
CONECT 1309 1310  526                                                 
CONECT 1310 1309                                                      
CONECT 1311 1312  680                                                 
CONECT 1312 1311                                                      
CONECT 1313 1314                                                      
CONECT 1314 1313                                                      
CONECT 1315  434 1316                                                 
CONECT 1316 1315                                                      
CONECT 1317 1318  186                                                 
CONECT 1318 1317                                                      
CONECT 1319 1320  615                                                 
CONECT 1320 1319                                                      
CONECT 1321 1322   23                                                 
CONECT 1322 1321                                                      
CONECT 1323 1324  428                                                 
CONECT 1324 1323                                                      
CONECT 1325  296 1326                                                 
CONECT 1326 1325                                                      
CONECT 1327  606 1328                                                 
CONECT 1328 1327                                                      
CONECT 1329  309 1330                                                 
CONECT 1330 1329                                                      
CONECT 1331  632 1332                                                 
CONECT 1332 1331                                                      
CONECT 1333  534 1334                                                 
CONECT 1334 1333                                                      
CONECT 1335  885 1336                                                 
CONECT 1336 1335                                                      
CONECT 1337   10 1338                                                 
CONECT 1338 1337                                                      
CONECT 1339  329 1340                                                 
CONECT 1340 1339                                                      
CONECT 1341 1342  813                                                 
CONECT 1342 1341                                                      
CONECT 1343 1344  390                                                 
CONECT 1344 1343                                                      
CONECT 1345 1346  494                                                 
CONECT 1346 1345                                                      
CONECT 1347  292 1348                                                 
CONECT 1348 1347                                                      
CONECT 1349   47 1350                                                 
CONECT 1350 1349                                                      
CONECT 1351  670 1352                                                 
CONECT 1352 1351                                                      
CONECT 1353 1354  943                                                 
CONECT 1354 1353                                                      
CONECT 1355  169 1356                                                 
CONECT 1356 1355                                                      
CONECT 1357 1358  350                                                 
CONECT 1358 1357                                                      
CONECT 1359 1360  947                                                 
CONECT 1360 1359                                                      
CONECT 1361 1362                                                      
CONECT 1362 1361                                                      
CONECT 1363 1364  264                                                 
CONECT 1364 1363                                                      
CONECT 1365 1366  406                                                 
CONECT 1366 1365                                                      
CONECT 1367 1368  617                                                 
CONECT 1368 1367                                                      
CONECT 1369 1370  547                                                 
CONECT 1370 1369                                                      
CONECT 1371  281 1372                                                 
CONECT 1372 1371                                                      
CONECT 1373  218 1374                                                 
CONECT 1374 1373                                                      
CONECT 1375  916  916                                                 
CONECT 1377  702 1378                                                 
CONECT 1378 1377                                                      
CONECT 1379 1380  951                                                 
CONECT 1380 1379                                                      
CONECT 1381  684 1382                                                 
CONECT 1382 1381                                                      
CONECT 1383  591 1384                                                 
CONECT 1384 1383                                                      
CONECT 1385 1386  339                                                 
CONECT 1386 1385                                                      
CONECT 1387 1388  363                                                 
CONECT 1388 1387                                                      
CONECT 1389 1390  491                                                 
CONECT 1390 1389                                                      
CONECT 1391  771 1392                                                 
CONECT 1392 1391                                                      
CONECT 1393 1394  253                                                 
CONECT 1394 1393                                                      
CONECT 1395 1396  586                                                 
CONECT 1396 1395                                                      
CONECT 1397 1398  503                                                 
CONECT 1398 1397                                                      
CONECT 1399  304 1400                                                 
CONECT 1400 1399                                                      
CONECT 1401 1402  138                                                 
CONECT 1402 1401                                                      
CONECT 1403 1404  622                                                 
CONECT 1404 1403                                                      
CONECT 1405  895 1406                                                 
CONECT 1406 1405                                                      
CONECT 1407  374 1408                                                 
CONECT 1408 1407                                                      
CONECT 1409 1410  674                                                 
CONECT 1410 1409                                                      
CONECT 1411  460 1412                                                 
CONECT 1412 1411                                                      
CONECT 1413  404                                                      
CONECT 1415 1416  432                                                 
CONECT 1416 1415                                                      
CONECT 1417 1418  874                                                 
CONECT 1418 1417                                                      
CONECT 1419  225 1420                                                 
CONECT 1420 1419                                                      
CONECT 1421  949 1422                                                 
CONECT 1422 1421                                                      
CONECT 1423 1424   71                                                 
CONECT 1424 1423                                                      
CONECT 1425 1426  651                                                 
CONECT 1426 1425                                                      
CONECT 1427  945 1428                                                 
CONECT 1428 1427                                                      
CONECT 1429  401 1430                                                 
CONECT 1430 1429                                                      
CONECT 1431  704 1432                                                 
CONECT 1432 1431                                                      
CONECT 1433 1434                                                      
CONECT 1434 1433                                                      
CONECT 1435 1436  818                                                 
CONECT 1436 1435                                                      
CONECT 1437 1438  200                                                 
CONECT 1438 1437                                                      
CONECT 1439 1440                                                      
CONECT 1440 1439                                                      
CONECT 1441 1442  213                                                 
CONECT 1442 1441                                                      
CONECT 1443  343 1444                                                 
CONECT 1444 1443                                                      
CONECT 1445 1446  178                                                 
CONECT 1446 1445                                                      
CONECT 1447  518 1448                                                 
CONECT 1448 1447                                                      
CONECT 1449  711 1450                                                 
CONECT 1450 1449                                                      
CONECT 1451  580 1452                                                 
CONECT 1452 1451                                                      
CONECT 1453 1454                                                      
CONECT 1454 1453                                                      
CONECT 1455 1456                                                      
CONECT 1456 1455                                                      
CONECT 1457  234 1458                                                 
CONECT 1458 1457                                                      
CONECT 1459  881 1460                                                 
CONECT 1460 1459                                                      
CONECT 1461 1462  183                                                 
CONECT 1462 1461                                                      
CONECT 1463  129 1464                                                 
CONECT 1464 1463                                                      
CONECT 1465  721                                                      
CONECT 1467 1468   45                                                 
CONECT 1468 1467                                                      
CONECT 1469  297 1470                                                 
CONECT 1470 1469                                                      
CONECT 1471 1472  520                                                 
CONECT 1472 1471                                                      
CONECT 1473 1474   44                                                 
CONECT 1474 1473                                                      
CONECT 1475  149 1476                                                 
CONECT 1476 1475                                                      
CONECT 1477 1478  387                                                 
CONECT 1478 1477                                                      
CONECT 1479 1480  275                                                 
CONECT 1480 1479                                                      
CONECT 1481 1482  382                                                 
CONECT 1482 1481                                                      
CONECT 1483 1484  167                                                 
CONECT 1484 1483                                                      
CONECT 1485 1486  847                                                 
CONECT 1486 1485                                                      
CONECT 1487  858 1488                                                 
CONECT 1488 1487                                                      
CONECT 1489 1490  737                                                 
CONECT 1490 1489                                                      
CONECT 1491 1492  732                                                 
CONECT 1492 1491                                                      
CONECT 1493 1494  465                                                 
CONECT 1494 1493                                                      
CONECT 1495 1496  640                                                 
CONECT 1496 1495                                                      
CONECT 1497 1498  773                                                 
CONECT 1498 1497                                                      
CONECT 1499  145 1500                                                 
CONECT 1500 1499                                                      
CONECT 1501  559 1502                                                 
CONECT 1502 1501                                                      
CONECT 1503 1504   61                                                 
CONECT 1504 1503                                                      
CONECT 1505 1506  395                                                 
CONECT 1506 1505                                                      
CONECT 1507 1508                                                      
CONECT 1508 1507                                                      
CONECT 1509  653 1510                                                 
CONECT 1510 1509                                                      
CONECT 1511 1513 1512                                                 
CONECT 1512 1511                                                      
CONECT 1513 1511                                                      
CONECT 1514 1516 1515                                                 
CONECT 1515 1514                                                      
CONECT 1516 1514                                                      
CONECT 1517 1519 1518                                                 
CONECT 1518 1517                                                      
CONECT 1519 1517                                                      
CONECT 1520 1521 1522                                                 
CONECT 1521 1520                                                      
CONECT 1522 1520                                                      
CONECT 1523 1524 1525                                                 
CONECT 1524 1523                                                      
CONECT 1525 1523                                                      
CONECT 1526 1528 1527                                                 
CONECT 1527 1526                                                      
CONECT 1528 1526                                                      
CONECT 1529 1530 1531                                                 
CONECT 1530 1529                                                      
CONECT 1531 1529                                                      
CONECT 1532 1534 1533                                                 
CONECT 1533 1532                                                      
CONECT 1534 1532                                                      
CONECT 1535 1537 1536                                                 
CONECT 1536 1535                                                      
CONECT 1537 1535                                                      
CONECT 1538 1539 1540                                                 
CONECT 1539 1538                                                      
CONECT 1540 1538                                                      
CONECT 1541 1542 1543                                                 
CONECT 1542 1541                                                      
CONECT 1543 1541                                                      
CONECT 1544 1546 1545                                                 
CONECT 1545 1544                                                      
CONECT 1546 1544                                                      
CONECT 1547 1549 1548                                                 
CONECT 1548 1547                                                      
CONECT 1549 1547                                                      
CONECT 1550 1552                                                      
CONECT 1552 1550                                                      
CONECT 1553 1554 1555                                                 
CONECT 1554 1553                                                      
CONECT 1555 1553                                                      
CONECT 1556 1558 1557                                                 
CONECT 1557 1556                                                      
CONECT 1558 1556                                                      
CONECT 1559 1561 1560                                                 
CONECT 1560 1559                                                      
CONECT 1561 1559                                                      
CONECT 1562 1563 1564                                                 
CONECT 1563 1562                                                      
CONECT 1564 1562                                                      
CONECT 1565 1567 1566                                                 
CONECT 1566 1565                                                      
CONECT 1567 1565                                                      
CONECT 1568 1570 1569                                                 
CONECT 1569 1568                                                      
CONECT 1570 1568                                                      
CONECT 1571 1572 1573                                                 
CONECT 1572 1571                                                      
CONECT 1573 1571                                                      
CONECT 1574 1576 1575                                                 
CONECT 1575 1574                                                      
CONECT 1576 1574                                                      
CONECT 1577 1578 1579                                                 
CONECT 1578 1577                                                      
CONECT 1579 1577                                                      
CONECT 1580 1581 1582                                                 
CONECT 1581 1580                                                      
CONECT 1582 1580                                                      
CONECT 1583 1585 1584                                                 
CONECT 1584 1583                                                      
CONECT 1585 1583                                                      
CONECT 1586 1588 1587                                                 
CONECT 1587 1586                                                      
CONECT 1588 1586                                                      
CONECT 1589 1590 1591                                                 
CONECT 1590 1589                                                      
CONECT 1591 1589                                                      
CONECT 1592 1593 1594                                                 
CONECT 1593 1592                                                      
CONECT 1594 1592                                                      
CONECT 1595 1597 1596                                                 
CONECT 1596 1595                                                      
CONECT 1597 1595                                                      
CONECT 1598 1599 1600                                                 
CONECT 1599 1598                                                      
CONECT 1600 1598                                                      
CONECT 1601 1602 1603                                                 
CONECT 1602 1601                                                      
CONECT 1603 1601                                                      
CONECT 1604 1605 1606                                                 
CONECT 1605 1604                                                      
CONECT 1606 1604                                                      
CONECT 1607 1608 1609                                                 
CONECT 1608 1607                                                      
CONECT 1609 1607                                                      
CONECT 1610 1612 1611                                                 
CONECT 1611 1610                                                      
CONECT 1612 1610                                                      
CONECT 1613 1614 1615                                                 
CONECT 1614 1613                                                      
CONECT 1615 1613                                                      
CONECT 1616 1617 1618                                                 
CONECT 1617 1616                                                      
CONECT 1618 1616                                                      
CONECT 1619 1620 1621                                                 
CONECT 1620 1619                                                      
CONECT 1621 1619                                                      
CONECT 1622 1624 1623                                                 
CONECT 1623 1622                                                      
CONECT 1624 1622                                                      
CONECT 1625 1626 1627                                                 
CONECT 1626 1625                                                      
CONECT 1627 1625                                                      
CONECT 1628 1630 1629                                                 
CONECT 1629 1628                                                      
CONECT 1630 1628                                                      
CONECT 1631 1633 1632                                                 
CONECT 1632 1631                                                      
CONECT 1633 1631                                                      
CONECT 1634 1636 1635                                                 
CONECT 1635 1634                                                      
CONECT 1636 1634                                                      
CONECT 1637 1639 1638                                                 
CONECT 1638 1637                                                      
CONECT 1639 1637                                                      
CONECT 1640 1641 1642                                                 
CONECT 1641 1640                                                      
CONECT 1642 1640                                                      
CONECT 1643 1645 1644                                                 
CONECT 1644 1643                                                      
CONECT 1645 1643                                                      
CONECT 1646 1647 1648                                                 
CONECT 1647 1646                                                      
CONECT 1648 1646                                                      
CONECT 1649 1650 1651                                                 
CONECT 1650 1649                                                      
CONECT 1651 1649                                                      
CONECT 1652 1654 1653                                                 
CONECT 1653 1652                                                      
CONECT 1654 1652                                                      
CONECT 1655 1656 1657                                                 
CONECT 1656 1655                                                      
CONECT 1657 1655                                                      
CONECT 1658 1660 1659                                                 
CONECT 1659 1658                                                      
CONECT 1660 1658                                                      
CONECT 1661 1662 1663                                                 
CONECT 1662 1661                                                      
CONECT 1663 1661                                                      
CONECT 1664 1665 1666                                                 
CONECT 1665 1664                                                      
CONECT 1666 1664                                                      
CONECT 1667 1668 1669                                                 
CONECT 1668 1667                                                      
CONECT 1669 1667                                                      
CONECT 1670 1671 1672                                                 
CONECT 1671 1670                                                      
CONECT 1672 1670                                                      
CONECT 1673 1675 1674                                                 
CONECT 1674 1673                                                      
CONECT 1675 1673                                                      
CONECT 1676 1678 1677                                                 
CONECT 1677 1676                                                      
CONECT 1678 1676                                                      
CONECT 1679 1681 1680                                                 
CONECT 1680 1679                                                      
CONECT 1681 1679                                                      
CONECT 1682 1684 1683                                                 
CONECT 1683 1682                                                      
CONECT 1684 1682                                                      
CONECT 1685 1687 1686                                                 
CONECT 1686 1685                                                      
CONECT 1687 1685                                                      
CONECT 1688 1689                                                      
CONECT 1689 1688                                                      
CONECT 1691 1692 1693                                                 
CONECT 1692 1691                                                      
CONECT 1693 1691                                                      
CONECT 1694 1695 1696                                                 
CONECT 1695 1694                                                      
CONECT 1696 1694                                                      
CONECT 1697 1698 1699                                                 
CONECT 1698 1697                                                      
CONECT 1699 1697                                                      
CONECT 1700 1701 1702                                                 
CONECT 1701 1700                                                      
CONECT 1702 1700                                                      
CONECT 1703 1705 1704                                                 
CONECT 1704 1703                                                      
CONECT 1705 1703                                                      
CONECT 1706 1708 1707                                                 
CONECT 1707 1706                                                      
CONECT 1708 1706                                                      
CONECT 1709 1711 1710                                                 
CONECT 1710 1709                                                      
CONECT 1711 1709                                                      
CONECT 1712 1713 1714                                                 
CONECT 1713 1712                                                      
CONECT 1714 1712                                                      
CONECT 1715 1717 1716                                                 
CONECT 1716 1715                                                      
CONECT 1717 1715                                                      
CONECT 1718 1719 1720                                                 
CONECT 1719 1718                                                      
CONECT 1720 1718                                                      
CONECT 1721 1722 1723                                                 
CONECT 1722 1721                                                      
CONECT 1723 1721                                                      
CONECT 1724 1725 1726                                                 
CONECT 1725 1724                                                      
CONECT 1726 1724                                                      
CONECT 1727 1728 1729                                                 
CONECT 1728 1727                                                      
CONECT 1729 1727                                                      
CONECT 1730 1732 1731                                                 
CONECT 1731 1730                                                      
CONECT 1732 1730                                                      
CONECT 1733 1734 1735                                                 
CONECT 1734 1733                                                      
CONECT 1735 1733                                                      
CONECT 1736 1737 1738                                                 
CONECT 1737 1736                                                      
CONECT 1738 1736                                                      
CONECT 1739 1740 1741                                                 
CONECT 1740 1739                                                      
CONECT 1741 1739                                                      
CONECT 1742 1744 1743                                                 
CONECT 1743 1742                                                      
CONECT 1744 1742                                                      
CONECT 1745 1747 1746                                                 
CONECT 1746 1745                                                      
CONECT 1747 1745                                                      
CONECT 1748 1750 1749                                                 
CONECT 1749 1748                                                      
CONECT 1750 1748                                                      
CONECT 1754 1755                                                      
CONECT 1755 1754                                                      
CONECT 1757 1758 1759                                                 
CONECT 1758 1757
[truncated: 116,445 more chars]
