# Supplementary material for: Ultrafast complete dechlorination enabled by ferrous oxide/graphene oxide catalytic membranes via nanoconfinement advanced reduction
Source: Nat Commun. 2024 Nov 7;15:9607. doi: 10.1038/s41467-024-54055-x (PMC11541988; doi:10.1038/s41467-024-54055-x)
Supplement: Supplementary file 4 — Source Data 2 [file 41467_2024_54055_MOESM4_ESM.zip › DFT & MD/structure in MD/the final config/rGO-final.pdb]

COMPND    rGO in water 
AUTHOR    GENERATED BY OPEN BABEL 3.1.0
CRYST1   48.497   50.400   15.200  90.00  90.00  90.00 P1          1
ATOM      1  C   MOL A   1       1.820   1.340  12.980  1.00  0.00           C  
ATOM      2  C   MOL A   1       2.770   1.860  13.720  1.00  0.00           C  
ATOM      3  C   MOL A   1       2.490   3.080  14.230  1.00  0.00           C  
ATOM      4  C   MOL A   1       1.290   3.790  14.090  1.00  0.00           C  
ATOM      5  C   MOL A   1       3.950   1.230  14.030  1.00  0.00           C  
ATOM      6  C   MOL A   1       4.820   1.620   0.070  1.00  0.00           C  
ATOM      7  C   MOL A   1       4.700   3.090   0.160  1.00  0.00           C  
ATOM      8  C   MOL A   1       3.490   3.840  14.820  1.00  0.00           C  
ATOM      9  C   MOL A   1       6.130   1.000   0.670  1.00  0.00           C  
ATOM     10  C   MOL A   1       7.450   1.770   0.820  1.00  0.00           C  
ATOM     11  C   MOL A   1       7.100   3.220   0.630  1.00  0.00           C  
ATOM     12  C   MOL A   1       5.940   3.820   0.310  1.00  0.00           C  
ATOM     13  C   MOL A   1       8.870   1.300   1.510  1.00  0.00           C  
ATOM     14  C   MOL A   1       9.120   2.340   0.440  1.00  0.00           C  
ATOM     15  C   MOL A   1       9.930   3.420   1.190  1.00  0.00           C  
ATOM     16  C   MOL A   1       8.480   3.880   0.700  1.00  0.00           C  
ATOM     17  C   MOL A   1      10.540   1.440   0.420  1.00  0.00           C  
ATOM     18  C   MOL A   1      11.760   2.000   0.820  1.00  0.00           C  
ATOM     19  C   MOL A   1      11.610   2.970  14.850  1.00  0.00           C  
ATOM     20  C   MOL A   1      10.720   4.010   0.110  1.00  0.00           C  
ATOM     21  C   MOL A   1      12.960   1.420   0.950  1.00  0.00           C  
ATOM     22  C   MOL A   1      14.270   2.030   0.710  1.00  0.00           C  
ATOM     23  C   MOL A   1      14.190   3.070  14.860  1.00  0.00           C  
ATOM     24  C   MOL A   1      12.920   3.610  14.410  1.00  0.00           C  
ATOM     25  C   MOL A   1      15.610   1.890   1.620  1.00  0.00           C  
ATOM     26  C   MOL A   1      16.740   2.230   0.370  1.00  0.00           C  
ATOM     27  C   MOL A   1      16.400   3.720   0.640  1.00  0.00           C  
ATOM     28  C   MOL A   1      15.360   3.890  14.650  1.00  0.00           C  
ATOM     29  C   MOL A   1      17.660   1.870   1.610  1.00  0.00           C  
ATOM     30  C   MOL A   1      18.850   2.080   0.880  1.00  0.00           C  
ATOM     31  C   MOL A   1      18.920   2.990  15.020  1.00  0.00           C  
ATOM     32  C   MOL A   1      17.700   3.820  14.820  1.00  0.00           C  
ATOM     33  C   MOL A   1      19.810   1.220   1.270  1.00  0.00           C  
ATOM     34  C   MOL A   1      21.130   1.770   0.760  1.00  0.00           C  
ATOM     35  C   MOL A   1      21.370   3.060   0.080  1.00  0.00           C  
ATOM     36  C   MOL A   1      20.220   3.510  14.400  1.00  0.00           C  
ATOM     37  C   MOL A   1      22.430   1.090   0.620  1.00  0.00           C  
ATOM     38  C   MOL A   1      23.800   1.710   0.770  1.00  0.00           C  
ATOM     39  C   MOL A   1      23.740   3.230   0.790  1.00  0.00           C  
ATOM     40  C   MOL A   1      22.470   3.810   0.210  1.00  0.00           C  
ATOM     41  C   MOL A   1      24.750   1.240  14.890  1.00  0.00           C  
ATOM     42  C   MOL A   1      26.070   1.650  14.920  1.00  0.00           C  
ATOM     43  C   MOL A   1      26.300   3.040   0.230  1.00  0.00           C  
ATOM     44  C   MOL A   1      25.060   3.870   0.470  1.00  0.00           C  
ATOM     45  C   MOL A   1      27.020   1.150  14.080  1.00  0.00           C  
ATOM     46  C   MOL A   1      28.270   1.710  13.990  1.00  0.00           C  
ATOM     47  C   MOL A   1      28.260   3.120  13.860  1.00  0.00           C  
ATOM     48  C   MOL A   1      27.450   3.800  14.860  1.00  0.00           C  
ATOM     49  C   MOL A   1      29.490   1.000  13.900  1.00  0.00           C  
ATOM     50  C   MOL A   1      30.710   1.680  13.950  1.00  0.00           C  
ATOM     51  C   MOL A   1      30.750   3.120  14.090  1.00  0.00           C  
ATOM     52  C   MOL A   1      29.560   3.800  13.500  1.00  0.00           C  
ATOM     53  C   MOL A   1      31.970   1.150  13.850  1.00  0.00           C  
ATOM     54  C   MOL A   1      33.140   1.750  14.310  1.00  0.00           C  
ATOM     55  C   MOL A   1      33.080   3.100  14.920  1.00  0.00           C  
ATOM     56  C   MOL A   1      31.860   3.890  14.570  1.00  0.00           C  
ATOM     57  C   MOL A   1      34.200   1.380  13.600  1.00  0.00           C  
ATOM     58  C   MOL A   1      35.360   1.870  14.430  1.00  0.00           C  
ATOM     59  C   MOL A   1      35.400   2.790   0.450  1.00  0.00           C  
ATOM     60  C   MOL A   1      34.320   3.770   0.050  1.00  0.00           C  
ATOM     61  C   MOL A   1      36.710   1.650  13.910  1.00  0.00           C  
ATOM     62  C   MOL A   1      37.860   1.770  14.530  1.00  0.00           C  
ATOM     63  C   MOL A   1      38.040   2.880   0.300  1.00  0.00           C  
ATOM     64  C   MOL A   1      36.810   3.530   0.780  1.00  0.00           C  
ATOM     65  C   MOL A   1      38.880   1.090  14.070  1.00  0.00           C  
ATOM     66  C   MOL A   1      40.150   1.530  14.230  1.00  0.00           C  
ATOM     67  C   MOL A   1      40.250   2.980  14.430  1.00  0.00           C  
ATOM     68  C   MOL A   1      39.220   3.760  15.120  1.00  0.00           C  
ATOM     69  C   MOL A   1      41.220   0.790  13.950  1.00  0.00           C  
ATOM     70  C   MOL A   1      42.660   1.340  13.800  1.00  0.00           C  
ATOM     71  C   MOL A   1      42.800   2.910  13.860  1.00  0.00           C  
ATOM     72  C   MOL A   1      41.510   3.680  14.340  1.00  0.00           C  
ATOM     73  C   MOL A   1      43.810   0.420  14.010  1.00  0.00           C  
ATOM     74  C   MOL A   1      44.910   0.810  14.590  1.00  0.00           C  
ATOM     75  C   MOL A   1      44.920   2.220   0.040  1.00  0.00           C  
ATOM     76  C   MOL A   1      44.060   3.350  14.670  1.00  0.00           C  
ATOM     77  C   MOL A   1      46.100   0.330  14.520  1.00  0.00           C  
ATOM     78  C   MOL A   1      46.980   0.780  15.160  1.00  0.00           C  
ATOM     79  C   MOL A   1      46.870   1.960   0.730  1.00  0.00           C  
ATOM     80  C   MOL A   1      46.150   3.200   0.310  1.00  0.00           C  
ATOM     81  C   MOL A   1       1.190   5.150  14.160  1.00  0.00           C  
ATOM     82  C   MOL A   1       2.160   5.930  14.660  1.00  0.00           C  
ATOM     83  C   MOL A   1       2.140   7.370  14.520  1.00  0.00           C  
ATOM     84  C   MOL A   1       1.080   8.030  14.090  1.00  0.00           C  
ATOM     85  C   MOL A   1       3.380   5.200  15.110  1.00  0.00           C  
ATOM     86  C   MOL A   1       4.660   5.910  14.800  1.00  0.00           C  
ATOM     87  C   MOL A   1       4.540   7.300   0.190  1.00  0.00           C  
ATOM     88  C   MOL A   1       3.330   8.130   0.120  1.00  0.00           C  
ATOM     89  C   MOL A   1       5.850   5.110   0.240  1.00  0.00           C  
ATOM     90  C   MOL A   1       6.910   5.850   0.850  1.00  0.00           C  
ATOM     91  C   MOL A   1       6.960   7.310   0.590  1.00  0.00           C  
ATOM     92  C   MOL A   1       5.640   7.920   0.580  1.00  0.00           C  
ATOM     93  C   MOL A   1       8.230   5.270   0.380  1.00  0.00           C  
ATOM     94  C   MOL A   1       8.940   5.830  14.370  1.00  0.00           C  
ATOM     95  C   MOL A   1       9.170   7.340  14.590  1.00  0.00           C  
ATOM     96  C   MOL A   1       8.120   8.050   0.170  1.00  0.00           C  
ATOM     97  C   MOL A   1      10.290   5.050  14.240  1.00  0.00           C  
ATOM     98  C   MOL A   1      11.590   5.790  14.220  1.00  0.00           C  
ATOM     99  C   MOL A   1      11.500   7.020  15.090  1.00  0.00           C  
ATOM    100  C   MOL A   1      10.370   7.910  14.790  1.00  0.00           C  
ATOM    101  C   MOL A   1      12.780   5.140  14.280  1.00  0.00           C  
ATOM    102  C   MOL A   1      14.000   5.980  14.530  1.00  0.00           C  
ATOM    103  C   MOL A   1      14.130   7.450  14.080  1.00  0.00           C  
ATOM    104  C   MOL A   1      12.840   7.670  14.900  1.00  0.00           C  
ATOM    105  C   MOL A   1      15.280   5.280  14.380  1.00  0.00           C  
ATOM    106  C   MOL A   1      16.480   5.810  14.050  1.00  0.00           C  
ATOM    107  C   MOL A   1      16.580   7.280  14.070  1.00  0.00           C  
ATOM    108  C   MOL A   1      15.440   8.060  14.160  1.00  0.00           C  
ATOM    109  C   MOL A   1      17.760   4.990  13.890  1.00  0.00           C  
ATOM    110  C   MOL A   1      19.020   5.730  14.010  1.00  0.00           C  
ATOM    111  C   MOL A   1      19.120   7.200  13.690  1.00  0.00           C  
ATOM    112  C   MOL A   1      17.860   7.910  14.190  1.00  0.00           C  
ATOM    113  C   MOL A   1      20.140   5.000  14.240  1.00  0.00           C  
ATOM    114  C   MOL A   1      21.330   5.850  14.250  1.00  0.00           C  
ATOM    115  C   MOL A   1      21.610   7.150  15.070  1.00  0.00           C  
ATOM    116  C   MOL A   1      20.390   7.760  14.300  1.00  0.00           C  
ATOM    117  C   MOL A   1      22.520   5.230  15.010  1.00  0.00           C  
ATOM    118  C   MOL A   1      23.880   5.880  14.910  1.00  0.00           C  
ATOM    119  C   MOL A   1      23.990   7.260   0.000  1.00  0.00           C  
ATOM    120  C   MOL A   1      22.750   8.020   0.160  1.00  0.00           C  
ATOM    121  C   MOL A   1      25.130   5.140  14.900  1.00  0.00           C  
ATOM    122  C   MOL A   1      26.300   6.000   0.140  1.00  0.00           C  
ATOM    123  C   MOL A   1      26.220   7.500  14.870  1.00  0.00           C  
ATOM    124  C   MOL A   1      25.140   7.970   0.730  1.00  0.00           C  
ATOM    125  C   MOL A   1      27.600   5.270  14.960  1.00  0.00           C  
ATOM    126  C   MOL A   1      28.680   6.010  14.480  1.00  0.00           C  
ATOM    127  C   MOL A   1      28.810   7.490  14.570  1.00  0.00           C  
ATOM    128  C   MOL A   1      27.500   8.220  14.810  1.00  0.00           C  
ATOM    129  C   MOL A   1      29.600   5.370  13.430  1.00  0.00           C  
ATOM    130  C   MOL A   1      31.010   5.940  13.530  1.00  0.00           C  
ATOM    131  C   MOL A   1      31.040   7.380  13.740  1.00  0.00           C  
ATOM    132  C   MOL A   1      30.150   8.330  14.750  1.00  0.00           C  
ATOM    133  C   MOL A   1      32.200   5.130  13.870  1.00  0.00           C  
ATOM    134  C   MOL A   1      33.440   5.790  14.290  1.00  0.00           C  
ATOM    135  C   MOL A   1      33.540   7.260  14.490  1.00  0.00           C  
ATOM    136  C   MOL A   1      32.350   8.130  14.430  1.00  0.00           C  
ATOM    137  C   MOL A   1      34.490   5.090  15.020  1.00  0.00           C  
ATOM    138  C   MOL A   1      35.920   5.660  14.890  1.00  0.00           C  
ATOM    139  C   MOL A   1      35.940   7.150  15.020  1.00  0.00           C  
ATOM    140  C   MOL A   1      34.720   7.850  14.890  1.00  0.00           C  
ATOM    141  C   MOL A   1      36.910   5.060   0.630  1.00  0.00           C  
ATOM    142  C   MOL A   1      38.260   5.830   0.820  1.00  0.00           C  
ATOM    143  C   MOL A   1      38.360   7.260   0.140  1.00  0.00           C  
ATOM    144  C   MOL A   1      37.060   7.930   0.190  1.00  0.00           C  
ATOM    145  C   MOL A   1      39.310   5.060   0.100  1.00  0.00           C  
ATOM    146  C   MOL A   1      40.510   5.900  14.900  1.00  0.00           C  
ATOM    147  C   MOL A   1      40.450   7.330   0.410  1.00  0.00           C  
ATOM    148  C   MOL A   1      39.470   8.040  14.460  1.00  0.00           C  
ATOM    149  C   MOL A   1      41.670   4.920  14.930  1.00  0.00           C  
ATOM    150  C   MOL A   1      42.950   5.490  14.860  1.00  0.00           C  
ATOM    151  C   MOL A   1      43.060   6.900  14.560  1.00  0.00           C  
ATOM    152  C   MOL A   1      41.740   7.590  14.610  1.00  0.00           C  
ATOM    153  C   MOL A   1      44.090   4.760  14.920  1.00  0.00           C  
ATOM    154  C   MOL A   1      45.370   5.470  15.170  1.00  0.00           C  
ATOM    155  C   MOL A   1      45.130   6.970   0.160  1.00  0.00           C  
ATOM    156  C   MOL A   1      44.140   7.650  14.550  1.00  0.00           C  
ATOM    157  C   MOL A   1      46.180   4.530   0.910  1.00  0.00           C  
ATOM    158  C   MOL A   1      47.150   5.260   1.300  1.00  0.00           C  
ATOM    159  C   MOL A   1      47.550   6.340   1.080  1.00  0.00           C  
ATOM    160  C   MOL A   1      46.700   7.210   0.280  1.00  0.00           C  
ATOM    161  C   MOL A   1       1.140   9.140  14.480  1.00  0.00           C  
ATOM    162  C   MOL A   1       2.140   9.920   0.050  1.00  0.00           C  
ATOM    163  C   MOL A   1       2.440  11.350  14.520  1.00  0.00           C  
ATOM    164  C   MOL A   1       1.280  12.010  13.870  1.00  0.00           C  
ATOM    165  C   MOL A   1       3.820   9.600  15.080  1.00  0.00           C  
ATOM    166  C   MOL A   1       4.080  10.040   1.400  1.00  0.00           C  
ATOM    167  C   MOL A   1       4.420  11.430   1.340  1.00  0.00           C  
ATOM    168  C   MOL A   1       3.240  12.010   0.540  1.00  0.00           C  
ATOM    169  C   MOL A   1       5.470   9.300   0.960  1.00  0.00           C  
ATOM    170  C   MOL A   1       6.900   9.980   1.340  1.00  0.00           C  
ATOM    171  C   MOL A   1       6.980  11.450   1.180  1.00  0.00           C  
ATOM    172  C   MOL A   1       5.680  11.920   0.640  1.00  0.00           C  
ATOM    173  C   MOL A   1       8.050   9.450   0.440  1.00  0.00           C  
ATOM    174  C   MOL A   1       9.430  10.010   0.750  1.00  0.00           C  
ATOM    175  C   MOL A   1       9.350  11.510   0.830  1.00  0.00           C  
ATOM    176  C   MOL A   1       8.140  12.140   0.980  1.00  0.00           C  
ATOM    177  C   MOL A   1      10.530   9.290  15.130  1.00  0.00           C  
ATOM    178  C   MOL A   1      11.720   9.920  15.070  1.00  0.00           C  
ATOM    179  C   MOL A   1      11.810  11.450   0.060  1.00  0.00           C  
ATOM    180  C   MOL A   1      10.580  12.200   0.420  1.00  0.00           C  
ATOM    181  C   MOL A   1      12.960   9.180  14.540  1.00  0.00           C  
ATOM    182  C   MOL A   1      14.180   9.970  14.520  1.00  0.00           C  
ATOM    183  C   MOL A   1      14.090  11.410  14.280  1.00  0.00           C  
ATOM    184  C   MOL A   1      12.760  12.060  14.180  1.00  0.00           C  
ATOM    185  C   MOL A   1      15.480   9.340  14.460  1.00  0.00           C  
ATOM    186  C   MOL A   1      16.680  10.050  14.560  1.00  0.00           C  
ATOM    187  C   MOL A   1      16.590  11.440  14.170  1.00  0.00           C  
ATOM    188  C   MOL A   1      15.270  12.130  14.290  1.00  0.00           C  
ATOM    189  C   MOL A   1      17.890   9.340  14.300  1.00  0.00           C  
ATOM    190  C   MOL A   1      19.120  10.000  14.330  1.00  0.00           C  
ATOM    191  C   MOL A   1      19.130  11.360  14.300  1.00  0.00           C  
ATOM    192  C   MOL A   1      17.890  12.110  13.920  1.00  0.00           C  
ATOM    193  C   MOL A   1      20.350   9.260  14.530  1.00  0.00           C  
ATOM    194  C   MOL A   1      21.500   9.970  14.870  1.00  0.00           C  
ATOM    195  C   MOL A   1      21.540  11.350  14.660  1.00  0.00           C  
ATOM    196  C   MOL A   1      20.290  12.000  14.500  1.00  0.00           C  
ATOM    197  C   MOL A   1      22.660   9.360   0.330  1.00  0.00           C  
ATOM    198  C   MOL A   1      23.670   9.960   1.360  1.00  0.00           C  
ATOM    199  C   MOL A   1      23.520  11.490   1.320  1.00  0.00           C  
ATOM    200  C   MOL A   1      22.730  12.100   0.030  1.00  0.00           C  
ATOM    201  C   MOL A   1      25.080   9.380   1.160  1.00  0.00           C  
ATOM    202  C   MOL A   1      26.280  10.190   0.630  1.00  0.00           C  
ATOM    203  C   MOL A   1      26.050  11.580   0.110  1.00  0.00           C  
ATOM    204  C   MOL A   1      24.620  12.110   0.320  1.00  0.00           C  
ATOM    205  C   MOL A   1      27.540   9.560   0.080  1.00  0.00           C  
ATOM    206  C   MOL A   1      28.630  10.320  14.760  1.00  0.00           C  
ATOM    207  C   MOL A   1      28.470  11.750  14.590  1.00  0.00           C  
ATOM    208  C   MOL A   1      27.070  12.300  14.820  1.00  0.00           C  
ATOM    209  C   MOL A   1      30.090   9.800  15.070  1.00  0.00           C  
ATOM    210  C   MOL A   1      31.030  10.460  14.190  1.00  0.00           C  
ATOM    211  C   MOL A   1      31.010  11.710  13.800  1.00  0.00           C  
ATOM    212  C   MOL A   1      29.790  12.490  14.040  1.00  0.00           C  
ATOM    213  C   MOL A   1      32.130   9.640  13.820  1.00  0.00           C  
ATOM    214  C   MOL A   1      33.560  10.000  14.620  1.00  0.00           C  
ATOM    215  C   MOL A   1      33.350  11.470  13.880  1.00  0.00           C  
ATOM    216  C   MOL A   1      32.160  12.340  13.920  1.00  0.00           C  
ATOM    217  C   MOL A   1      34.710   9.200  15.030  1.00  0.00           C  
ATOM    218  C   MOL A   1      35.760   9.930   0.180  1.00  0.00           C  
ATOM    219  C   MOL A   1      35.640  11.350   0.420  1.00  0.00           C  
ATOM    220  C   MOL A   1      34.440  11.940  14.950  1.00  0.00           C  
ATOM    221  C   MOL A   1      36.960   9.360   0.260  1.00  0.00           C  
ATOM    222  C   MOL A   1      38.220  10.270   0.150  1.00  0.00           C  
ATOM    223  C   MOL A   1      38.160  11.710   0.980  1.00  0.00           C  
ATOM    224  C   MOL A   1      36.970  11.970  15.140  1.00  0.00           C  
ATOM    225  C   MOL A   1      39.340   9.510  14.560  1.00  0.00           C  
ATOM    226  C   MOL A   1      40.540  10.010  14.700  1.00  0.00           C  
ATOM    227  C   MOL A   1      40.670  11.190   0.090  1.00  0.00           C  
ATOM    228  C   MOL A   1      39.410  12.090   0.130  1.00  0.00           C  
ATOM    229  C   MOL A   1      41.770   9.160  14.660  1.00  0.00           C  
ATOM    230  C   MOL A   1      42.970   9.460   0.430  1.00  0.00           C  
ATOM    231  C   MOL A   1      43.140  10.840   1.070  1.00  0.00           C  
ATOM    232  C   MOL A   1      41.800  11.610   1.130  1.00  0.00           C  
ATOM    233  C   MOL A   1      44.060   9.020  14.590  1.00  0.00           C  
ATOM    234  C   MOL A   1      45.440   9.560  14.720  1.00  0.00           C  
ATOM    235  C   MOL A   1      45.390  11.020  14.910  1.00  0.00           C  
ATOM    236  C   MOL A   1      44.360  11.580   0.780  1.00  0.00           C  
ATOM    237  C   MOL A   1      46.350   8.740   0.460  1.00  0.00           C  
ATOM    238  C   MOL A   1      47.260   9.550   1.300  1.00  0.00           C  
ATOM    239  C   MOL A   1      46.980  10.720   1.870  1.00  0.00           C  
ATOM    240  C   MOL A   1      46.130  11.680   1.020  1.00  0.00           C  
ATOM    241  C   MOL A   1       0.760  13.110  13.850  1.00  0.00           C  
ATOM    242  C   MOL A   1       1.560  13.920  14.460  1.00  0.00           C  
ATOM    243  C   MOL A   1       1.690  15.360  14.140  1.00  0.00           C  
ATOM    244  C   MOL A   1       0.760  16.270  14.120  1.00  0.00           C  
ATOM    245  C   MOL A   1       2.820  13.500   0.110  1.00  0.00           C  
ATOM    246  C   MOL A   1       4.330  13.780  15.070  1.00  0.00           C  
ATOM    247  C   MOL A   1       4.080  15.280   0.040  1.00  0.00           C  
ATOM    248  C   MOL A   1       3.080  16.040  14.320  1.00  0.00           C  
ATOM    249  C   MOL A   1       5.650  13.380   0.450  1.00  0.00           C  
ATOM    250  C   MOL A   1       6.720  14.130   0.630  1.00  0.00           C  
ATOM    251  C   MOL A   1       6.560  15.550   0.560  1.00  0.00           C  
ATOM    252  C   MOL A   1       5.260  16.160   0.430  1.00  0.00           C  
ATOM    253  C   MOL A   1       8.090  13.600   1.000  1.00  0.00           C  
ATOM    254  C   MOL A   1       9.190  14.230   0.250  1.00  0.00           C  
ATOM    255  C   MOL A   1       8.870  15.590  14.880  1.00  0.00           C  
ATOM    256  C   MOL A   1       7.760  16.290   0.540  1.00  0.00           C  
ATOM    257  C   MOL A   1      10.230  13.410  14.710  1.00  0.00           C  
ATOM    258  C   MOL A   1      11.450  14.170  14.280  1.00  0.00           C  
ATOM    259  C   MOL A   1      11.370  15.680  14.270  1.00  0.00           C  
ATOM    260  C   MOL A   1      10.030  16.430  14.420  1.00  0.00           C  
ATOM    261  C   MOL A   1      12.600  13.490  13.910  1.00  0.00           C  
ATOM    262  C   MOL A   1      13.910  14.240  14.000  1.00  0.00           C  
ATOM    263  C   MOL A   1      13.870  15.380  15.080  1.00  0.00           C  
ATOM    264  C   MOL A   1      12.580  16.090   0.060  1.00  0.00           C  
ATOM    265  C   MOL A   1      15.230  13.610  14.450  1.00  0.00           C  
ATOM    266  C   MOL A   1      16.480  14.330  13.910  1.00  0.00           C  
ATOM    267  C   MOL A   1      16.440  15.820  14.200  1.00  0.00           C  
ATOM    268  C   MOL A   1      15.060  16.250  14.600  1.00  0.00           C  
ATOM    269  C   MOL A   1      17.820  13.610  13.860  1.00  0.00           C  
ATOM    270  C   MOL A   1      18.810  14.150  14.840  1.00  0.00           C  
ATOM    271  C   MOL A   1      18.690  15.570  15.200  1.00  0.00           C  
ATOM    272  C   MOL A   1      17.490  16.260  15.110  1.00  0.00           C  
ATOM    273  C   MOL A   1      20.110  13.410  14.900  1.00  0.00           C  
ATOM    274  C   MOL A   1      21.370  14.200  14.800  1.00  0.00           C  
ATOM    275  C   MOL A   1      21.220  15.580   0.150  1.00  0.00           C  
ATOM    276  C   MOL A   1      19.930  16.250   0.080  1.00  0.00           C  
ATOM    277  C   MOL A   1      22.450  13.520   0.440  1.00  0.00           C  
ATOM    278  C   MOL A   1      23.670  14.260   0.150  1.00  0.00           C  
ATOM    279  C   MOL A   1      23.570  15.800  15.060  1.00  0.00           C  
ATOM    280  C   MOL A   1      22.320  16.310   0.400  1.00  0.00           C  
ATOM    281  C   MOL A   1      24.790  13.590  15.170  1.00  0.00           C  
ATOM    282  C   MOL A   1      25.900  14.410  14.970  1.00  0.00           C  
ATOM    283  C   MOL A   1      25.940  15.780   0.050  1.00  0.00           C  
ATOM    284  C   MOL A   1      24.780  16.390   0.430  1.00  0.00           C  
ATOM    285  C   MOL A   1      27.000  13.760  14.840  1.00  0.00           C  
ATOM    286  C   MOL A   1      28.190  14.400  14.870  1.00  0.00           C  
ATOM    287  C   MOL A   1      28.220  15.790  15.000  1.00  0.00           C  
ATOM    288  C   MOL A   1      27.080  16.500   0.050  1.00  0.00           C  
ATOM    289  C   MOL A   1      29.400  13.630  14.880  1.00  0.00           C  
ATOM    290  C   MOL A   1      30.800  14.260  14.700  1.00  0.00           C  
ATOM    291  C   MOL A   1      30.670  15.700  15.060  1.00  0.00           C  
ATOM    292  C   MOL A   1      29.480  16.380  15.120  1.00  0.00           C  
ATOM    293  C   MOL A   1      32.100  13.440  14.920  1.00  0.00           C  
ATOM    294  C   MOL A   1      33.290  14.250   0.020  1.00  0.00           C  
ATOM    295  C   MOL A   1      33.130  15.560   0.450  1.00  0.00           C  
ATOM    296  C   MOL A   1      31.930  16.300   0.370  1.00  0.00           C  
ATOM    297  C   MOL A   1      34.520  13.460   0.180  1.00  0.00           C  
ATOM    298  C   MOL A   1      35.650  14.040   0.940  1.00  0.00           C  
ATOM    299  C   MOL A   1      35.700  15.440   1.100  1.00  0.00           C  
ATOM    300  C   MOL A   1      34.370  16.200   1.250  1.00  0.00           C  
ATOM    301  C   MOL A   1      37.010  13.320   0.820  1.00  0.00           C  
ATOM    302  C   MOL A   1      38.050  14.150   1.320  1.00  0.00           C  
ATOM    303  C   MOL A   1      38.200  15.610   0.790  1.00  0.00           C  
ATOM    304  C   MOL A   1      36.850  16.170   0.490  1.00  0.00           C  
ATOM    305  C   MOL A   1      39.340  13.370   1.230  1.00  0.00           C  
ATOM    306  C   MOL A   1      40.440  13.660   0.070  1.00  0.00           C  
ATOM    307  C   MOL A   1      40.480  15.140  14.730  1.00  0.00           C  
ATOM    308  C   MOL A   1      39.200  15.930  14.870  1.00  0.00           C  
ATOM    309  C   MOL A   1      41.690  13.090   0.790  1.00  0.00           C  
ATOM    310  C   MOL A   1      42.950  13.750   0.230  1.00  0.00           C  
ATOM    311  C   MOL A   1      42.970  15.050   0.050  1.00  0.00           C  
ATOM    312  C   MOL A   1      41.740  15.750  15.040  1.00  0.00           C  
ATOM    313  C   MOL A   1      44.220  12.990   0.130  1.00  0.00           C  
ATOM    314  C   MOL A   1      45.370  13.860   0.490  1.00  0.00           C  
ATOM    315  C   MOL A   1      45.220  15.260   0.640  1.00  0.00           C  
ATOM    316  C   MOL A   1      44.030  15.810   0.290  1.00  0.00           C  
ATOM    317  C   MOL A   1      46.240  13.180   1.410  1.00  0.00           C  
ATOM    318  C   MOL A   1      47.280  13.900   1.700  1.00  0.00           C  
ATOM    319  C   MOL A   1      47.340  15.100   1.700  1.00  0.00           C  
ATOM    320  C   MOL A   1      46.390  15.950   1.300  1.00  0.00           C  
ATOM    321  C   MOL A   1       0.460  17.540  14.340  1.00  0.00           C  
ATOM    322  C   MOL A   1       1.630  18.200  14.990  1.00  0.00           C  
ATOM    323  C   MOL A   1       1.780  19.650  14.980  1.00  0.00           C  
ATOM    324  C   MOL A   1       1.240  20.520   0.560  1.00  0.00           C  
ATOM    325  C   MOL A   1       2.950  17.490  14.890  1.00  0.00           C  
ATOM    326  C   MOL A   1       4.260  18.180  15.000  1.00  0.00           C  
ATOM    327  C   MOL A   1       4.260  19.530  14.630  1.00  0.00           C  
ATOM    328  C   MOL A   1       3.050  20.250  14.350  1.00  0.00           C  
ATOM    329  C   MOL A   1       5.420  17.570   0.230  1.00  0.00           C  
ATOM    330  C   MOL A   1       6.620  18.320   0.420  1.00  0.00           C  
ATOM    331  C   MOL A   1       6.680  19.530  14.940  1.00  0.00           C  
ATOM    332  C   MOL A   1       5.480  20.170  14.580  1.00  0.00           C  
ATOM    333  C   MOL A   1       7.750  17.650   0.830  1.00  0.00           C  
ATOM    334  C   MOL A   1       9.060  18.420   0.960  1.00  0.00           C  
ATOM    335  C   MOL A   1       9.210  19.160  14.850  1.00  0.00           C  
ATOM    336  C   MOL A   1       8.000  19.830  14.190  1.00  0.00           C  
ATOM    337  C   MOL A   1      10.040  17.840  14.910  1.00  0.00           C  
ATOM    338  C   MOL A   1      11.390  18.100   0.570  1.00  0.00           C  
ATOM    339  C   MOL A   1      11.200  19.620   0.920  1.00  0.00           C  
ATOM    340  C   MOL A   1      10.510  20.090  14.880  1.00  0.00           C  
ATOM    341  C   MOL A   1      12.630  17.390   0.480  1.00  0.00           C  
ATOM    342  C   MOL A   1      13.820  18.120   0.650  1.00  0.00           C  
ATOM    343  C   MOL A   1      13.820  19.430   1.060  1.00  0.00           C  
ATOM    344  C   MOL A   1      12.530  20.340   1.300  1.00  0.00           C  
ATOM    345  C   MOL A   1      14.960  17.550   0.180  1.00  0.00           C  
ATOM    346  C   MOL A   1      16.200  18.150   0.700  1.00  0.00           C  
ATOM    347  C   MOL A   1      16.370  19.650   0.620  1.00  0.00           C  
ATOM    348  C   MOL A   1      15.180  20.260   1.310  1.00  0.00           C  
ATOM    349  C   MOL A   1      17.450  17.470   0.390  1.00  0.00           C  
ATOM    350  C   MOL A   1      18.640  18.270   0.880  1.00  0.00           C  
ATOM    351  C   MOL A   1      18.590  19.630   0.180  1.00  0.00           C  
ATOM    352  C   MOL A   1      17.510  20.330   0.190  1.00  0.00           C  
ATOM    353  C   MOL A   1      19.880  17.680   0.360  1.00  0.00           C  
ATOM    354  C   MOL A   1      21.060  18.420   0.820  1.00  0.00           C  
ATOM    355  C   MOL A   1      21.030  19.660   0.360  1.00  0.00           C  
ATOM    356  C   MOL A   1      19.810  20.210  14.870  1.00  0.00           C  
ATOM    357  C   MOL A   1      22.220  17.640   1.220  1.00  0.00           C  
ATOM    358  C   MOL A   1      23.500  18.500   1.180  1.00  0.00           C  
ATOM    359  C   MOL A   1      23.350  19.900   0.670  1.00  0.00           C  
ATOM    360  C   MOL A   1      22.170  20.350   0.340  1.00  0.00           C  
ATOM    361  C   MOL A   1      24.810  17.860   0.780  1.00  0.00           C  
ATOM    362  C   MOL A   1      25.950  18.630   0.100  1.00  0.00           C  
ATOM    363  C   MOL A   1      25.890  19.910   0.220  1.00  0.00           C  
ATOM    364  C   MOL A   1      24.460  20.520   0.110  1.00  0.00           C  
ATOM    365  C   MOL A   1      27.160  17.930   0.180  1.00  0.00           C  
ATOM    366  C   MOL A   1      28.410  18.560  15.170  1.00  0.00           C  
ATOM    367  C   MOL A   1      28.430  19.980   0.270  1.00  0.00           C  
ATOM    368  C   MOL A   1      27.180  20.680   0.660  1.00  0.00           C  
ATOM    369  C   MOL A   1      29.520  17.750   0.510  1.00  0.00           C  
ATOM    370  C   MOL A   1      30.760  18.400   0.970  1.00  0.00           C  
ATOM    371  C   MOL A   1      30.810  19.920   0.800  1.00  0.00           C  
ATOM    372  C   MOL A   1      29.620  20.590   0.690  1.00  0.00           C  
ATOM    373  C   MOL A   1      32.020  17.680   0.910  1.00  0.00           C  
ATOM    374  C   MOL A   1      33.230  18.410   0.700  1.00  0.00           C  
ATOM    375  C   MOL A   1      33.260  19.750   0.540  1.00  0.00           C  
ATOM    376  C   MOL A   1      32.100  20.600   1.050  1.00  0.00           C  
ATOM    377  C   MOL A   1      34.500  17.660   0.930  1.00  0.00           C  
ATOM    378  C   MOL A   1      35.730  18.280   0.420  1.00  0.00           C  
ATOM    379  C   MOL A   1      35.660  19.680  15.050  1.00  0.00           C  
ATOM    380  C   MOL A   1      34.540  20.420   0.420  1.00  0.00           C  
ATOM    381  C   MOL A   1      36.800  17.430  15.190  1.00  0.00           C  
ATOM    382  C   MOL A   1      37.960  17.990  14.370  1.00  0.00           C  
ATOM    383  C   MOL A   1      38.020  19.500  14.490  1.00  0.00           C  
ATOM    384  C   MOL A   1      36.830  20.270  14.630  1.00  0.00           C  
ATOM    385  C   MOL A   1      39.290  17.230  14.500  1.00  0.00           C  
ATOM    386  C   MOL A   1      40.580  18.050  14.560  1.00  0.00           C  
ATOM    387  C   MOL A   1      40.330  19.470  14.990  1.00  0.00           C  
ATOM    388  C   MOL A   1      39.210  20.200  14.660  1.00  0.00           C  
ATOM    389  C   MOL A   1      41.780  17.270  15.150  1.00  0.00           C  
ATOM    390  C   MOL A   1      42.890  18.360  14.750  1.00  0.00           C  
ATOM    391  C   MOL A   1      42.410  19.160   0.870  1.00  0.00           C  
ATOM    392  C   MOL A   1      41.290  20.040   0.570  1.00  0.00           C  
ATOM    393  C   MOL A   1      43.840  17.330   0.370  1.00  0.00           C  
ATOM    394  C   MOL A   1      45.220  17.960   0.470  1.00  0.00           C  
ATOM    395  C   MOL A   1      44.810  19.190   1.280  1.00  0.00           C  
ATOM    396  C   MOL A   1      43.770  20.100   0.480  1.00  0.00           C  
ATOM    397  C   MOL A   1      46.410  17.290   1.230  1.00  0.00           C  
ATOM    398  C   MOL A   1      47.320  18.210   1.600  1.00  0.00           C  
ATOM    399  C   MOL A   1      47.350  19.480   1.290  1.00  0.00           C  
ATOM    400  C   MOL A   1      46.070  20.080   0.820  1.00  0.00           C  
ATOM    401  C   MOL A   1       1.180  21.630   1.010  1.00  0.00           C  
ATOM    402  C   MOL A   1       2.150  22.320   0.410  1.00  0.00           C  
ATOM    403  C   MOL A   1       2.170  23.790   0.550  1.00  0.00           C  
ATOM    404  C   MOL A   1       1.090  24.500   0.960  1.00  0.00           C  
ATOM    405  C   MOL A   1       3.210  21.650  14.830  1.00  0.00           C  
ATOM    406  C   MOL A   1       4.460  22.280  14.590  1.00  0.00           C  
ATOM    407  C   MOL A   1       4.560  23.690  14.810  1.00  0.00           C  
ATOM    408  C   MOL A   1       3.550  24.400   0.530  1.00  0.00           C  
ATOM    409  C   MOL A   1       5.530  21.520  14.220  1.00  0.00           C  
ATOM    410  C   MOL A   1       6.810  22.150  13.730  1.00  0.00           C  
ATOM    411  C   MOL A   1       6.790  23.690  13.670  1.00  0.00           C  
ATOM    412  C   MOL A   1       5.700  24.300  14.560  1.00  0.00           C  
ATOM    413  C   MOL A   1       8.180  21.410  14.010  1.00  0.00           C  
ATOM    414  C   MOL A   1       9.260  22.130  14.330  1.00  0.00           C  
ATOM    415  C   MOL A   1       9.310  23.570  14.610  1.00  0.00           C  
ATOM    416  C   MOL A   1       8.120  24.300  14.100  1.00  0.00           C  
ATOM    417  C   MOL A   1      10.410  21.490  14.590  1.00  0.00           C  
ATOM    418  C   MOL A   1      11.610  22.300  15.040  1.00  0.00           C  
ATOM    419  C   MOL A   1      11.420  23.730   0.430  1.00  0.00           C  
ATOM    420  C   MOL A   1      10.580  24.350  14.380  1.00  0.00           C  
ATOM    421  C   MOL A   1      12.700  21.680   0.660  1.00  0.00           C  
ATOM    422  C   MOL A   1      13.920  22.290   0.730  1.00  0.00           C  
ATOM    423  C   MOL A   1      13.920  23.700   0.720  1.00  0.00           C  
ATOM    424  C   MOL A   1      12.660  24.430   1.040  1.00  0.00           C  
ATOM    425  C   MOL A   1      15.180  21.710   0.950  1.00  0.00           C  
ATOM    426  C   MOL A   1      16.520  22.540   0.870  1.00  0.00           C  
ATOM    427  C   MOL A   1      16.290  23.870   0.590  1.00  0.00           C  
ATOM    428  C   MOL A   1      15.120  24.470   0.580  1.00  0.00           C  
ATOM    429  C   MOL A   1      17.620  21.860   0.080  1.00  0.00           C  
ATOM    430  C   MOL A   1      18.820  23.020   0.580  1.00  0.00           C  
ATOM    431  C   MOL A   1      18.880  23.980  14.580  1.00  0.00           C  
ATOM    432  C   MOL A   1      17.430  24.520  15.190  1.00  0.00           C  
ATOM    433  C   MOL A   1      19.910  21.760  15.150  1.00  0.00           C  
ATOM    434  C   MOL A   1      21.200  22.850  15.070  1.00  0.00           C  
ATOM    435  C   MOL A   1      21.270  24.020  14.280  1.00  0.00           C  
ATOM    436  C   MOL A   1      20.100  24.590  14.190  1.00  0.00           C  
ATOM    437  C   MOL A   1      22.090  21.580  14.810  1.00  0.00           C  
ATOM    438  C   MOL A   1      23.330  22.330  14.160  1.00  0.00           C  
ATOM    439  C   MOL A   1      23.520  23.530  13.420  1.00  0.00           C  
ATOM    440  C   MOL A   1      22.330  24.360  13.250  1.00  0.00           C  
ATOM    441  C   MOL A   1      24.580  22.050   0.020  1.00  0.00           C  
ATOM    442  C   MOL A   1      25.990  22.650  14.940  1.00  0.00           C  
ATOM    443  C   MOL A   1      26.200  23.760  13.920  1.00  0.00           C  
ATOM    444  C   MOL A   1      24.880  24.360  13.390  1.00  0.00           C  
ATOM    445  C   MOL A   1      27.320  22.170   0.320  1.00  0.00           C  
ATOM    446  C   MOL A   1      28.580  23.080  15.060  1.00  0.00           C  
ATOM    447  C   MOL A   1      28.190  24.270   0.880  1.00  0.00           C  
ATOM    448  C   MOL A   1      27.350  24.640  14.610  1.00  0.00           C  
ATOM    449  C   MOL A   1      29.420  22.100   0.860  1.00  0.00           C  
ATOM    450  C   MOL A   1      30.870  22.780   0.390  1.00  0.00           C  
ATOM    451  C   MOL A   1      30.580  24.220   1.070  1.00  0.00           C  
ATOM    452  C   MOL A   1      29.380  25.120   1.290  1.00  0.00           C  
ATOM    453  C   MOL A   1      32.150  21.980   0.450  1.00  0.00           C  
ATOM    454  C   MOL A   1      33.350  22.610   0.350  1.00  0.00           C  
ATOM    455  C   MOL A   1      33.350  23.940   0.160  1.00  0.00           C  
ATOM    456  C   MOL A   1      32.010  24.600   0.390  1.00  0.00           C  
ATOM    457  C   MOL A   1      34.650  21.870   0.520  1.00  0.00           C  
ATOM    458  C   MOL A   1      35.990  22.630   0.420  1.00  0.00           C  
ATOM    459  C   MOL A   1      35.950  24.140   0.030  1.00  0.00           C  
ATOM    460  C   MOL A   1      34.640  24.770   0.490  1.00  0.00           C  
ATOM    461  C   MOL A   1      36.920  21.680  14.740  1.00  0.00           C  
ATOM    462  C   MOL A   1      38.040  22.300  14.300  1.00  0.00           C  
ATOM    463  C   MOL A   1      38.170  23.700  14.240  1.00  0.00           C  
ATOM    464  C   MOL A   1      37.090  24.660  14.230  1.00  0.00           C  
ATOM    465  C   MOL A   1      39.220  21.550  14.600  1.00  0.00           C  
ATOM    466  C   MOL A   1      40.360  22.190  15.040  1.00  0.00           C  
ATOM    467  C   MOL A   1      40.420  23.620  14.960  1.00  0.00           C  
ATOM    468  C   MOL A   1      39.120  24.150   0.020  1.00  0.00           C  
ATOM    469  C   MOL A   1      41.350  21.450   0.550  1.00  0.00           C  
ATOM    470  C   MOL A   1      42.500  22.260   1.090  1.00  0.00           C  
ATOM    471  C   MOL A   1      42.610  23.690   0.830  1.00  0.00           C  
ATOM    472  C   MOL A   1      41.470  24.460   0.380  1.00  0.00           C  
ATOM    473  C   MOL A   1      43.730  21.560   0.480  1.00  0.00           C  
ATOM    474  C   MOL A   1      44.810  22.090   0.020  1.00  0.00           C  
ATOM    475  C   MOL A   1      44.920  23.410   0.000  1.00  0.00           C  
ATOM    476  C   MOL A   1      43.880  24.390   0.510  1.00  0.00           C  
ATOM    477  C   MOL A   1      46.000  21.190  14.930  1.00  0.00           C  
ATOM    478  C   MOL A   1      47.110  21.750  14.360  1.00  0.00           C  
ATOM    479  C   MOL A   1      47.020  22.970  14.390  1.00  0.00           C  
ATOM    480  C   MOL A   1      46.120  24.030  14.640  1.00  0.00           C  
ATOM    481  C   MOL A   1       1.120  25.710   0.880  1.00  0.00           C  
ATOM    482  C   MOL A   1       2.110  26.410   0.320  1.00  0.00           C  
ATOM    483  C   MOL A   1       2.210  27.860   0.400  1.00  0.00           C  
ATOM    484  C   MOL A   1       1.190  28.730   0.540  1.00  0.00           C  
ATOM    485  C   MOL A   1       3.290  25.770  15.140  1.00  0.00           C  
ATOM    486  C   MOL A   1       4.500  26.640  14.730  1.00  0.00           C  
ATOM    487  C   MOL A   1       4.950  27.660   0.650  1.00  0.00           C  
ATOM    488  C   MOL A   1       3.590  28.360   0.550  1.00  0.00           C  
ATOM    489  C   MOL A   1       5.800  25.680  15.090  1.00  0.00           C  
ATOM    490  C   MOL A   1       6.880  26.700  14.700  1.00  0.00           C  
ATOM    491  C   MOL A   1       7.050  27.930   0.230  1.00  0.00           C  
ATOM    492  C   MOL A   1       6.100  28.260   1.210  1.00  0.00           C  
ATOM    493  C   MOL A   1       8.020  25.690  14.680  1.00  0.00           C  
ATOM    494  C   MOL A   1       9.210  26.530  14.240  1.00  0.00           C  
ATOM    495  C   MOL A   1       9.240  27.900  14.970  1.00  0.00           C  
ATOM    496  C   MOL A   1       8.210  28.510   0.340  1.00  0.00           C  
ATOM    497  C   MOL A   1      10.610  25.820  14.340  1.00  0.00           C  
ATOM    498  C   MOL A   1      11.640  26.410  14.940  1.00  0.00           C  
ATOM    499  C   MOL A   1      11.690  27.700   0.430  1.00  0.00           C  
ATOM    500  C   MOL A   1      10.460  28.470   0.200  1.00  0.00           C  
ATOM    501  C   MOL A   1      12.780  25.740   0.270  1.00  0.00           C  
ATOM    502  C   MOL A   1      14.040  26.430   0.320  1.00  0.00           C  
ATOM    503  C   MOL A   1      14.050  27.850   0.220  1.00  0.00           C  
ATOM    504  C   MOL A   1      12.880  28.450   0.310  1.00  0.00           C  
ATOM    505  C   MOL A   1      15.230  25.780   0.490  1.00  0.00           C  
ATOM    506  C   MOL A   1      16.650  26.330   0.520  1.00  0.00           C  
ATOM    507  C   MOL A   1      16.470  27.740  15.060  1.00  0.00           C  
ATOM    508  C   MOL A   1      15.230  28.470   0.280  1.00  0.00           C  
ATOM    509  C   MOL A   1      17.510  26.010  14.340  1.00  0.00           C  
ATOM    510  C   MOL A   1      18.960  26.460  14.750  1.00  0.00           C  
ATOM    511  C   MOL A   1      18.610  27.780  14.150  1.00  0.00           C  
ATOM    512  C   MOL A   1      17.400  28.580  14.170  1.00  0.00           C  
ATOM    513  C   MOL A   1      20.190  25.860  14.180  1.00  0.00           C  
ATOM    514  C   MOL A   1      21.180  26.520  13.370  1.00  0.00           C  
ATOM    515  C   MOL A   1      21.230  27.900  13.990  1.00  0.00           C  
ATOM    516  C   MOL A   1      19.860  28.600  13.890  1.00  0.00           C  
ATOM    517  C   MOL A   1      22.460  25.820  13.470  1.00  0.00           C  
ATOM    518  C   MOL A   1      23.570  26.400  13.930  1.00  0.00           C  
ATOM    519  C   MOL A   1      23.630  27.680  14.380  1.00  0.00           C  
ATOM    520  C   MOL A   1      22.420  28.390  14.500  1.00  0.00           C  
ATOM    521  C   MOL A   1      24.670  25.700  14.020  1.00  0.00           C  
ATOM    522  C   MOL A   1      25.860  26.430  14.510  1.00  0.00           C  
ATOM    523  C   MOL A   1      26.530  27.780  14.000  1.00  0.00           C  
ATOM    524  C   MOL A   1      25.070  28.200  14.500  1.00  0.00           C  
ATOM    525  C   MOL A   1      27.240  26.170   0.060  1.00  0.00           C  
ATOM    526  C   MOL A   1      28.500  26.930   0.270  1.00  0.00           C  
ATOM    527  C   MOL A   1      28.480  28.390   0.210  1.00  0.00           C  
ATOM    528  C   MOL A   1      27.620  28.720  14.290  1.00  0.00           C  
ATOM    529  C   MOL A   1      29.600  26.250   0.380  1.00  0.00           C  
ATOM    530  C   MOL A   1      30.880  26.700  14.970  1.00  0.00           C  
ATOM    531  C   MOL A   1      31.000  28.130   0.070  1.00  0.00           C  
ATOM    532  C   MOL A   1      29.810  28.980  15.090  1.00  0.00           C  
ATOM    533  C   MOL A   1      32.200  26.010   0.080  1.00  0.00           C  
ATOM    534  C   MOL A   1      33.410  26.700  15.160  1.00  0.00           C  
ATOM    535  C   MOL A   1      33.460  28.180   0.000  1.00  0.00           C  
ATOM    536  C   MOL A   1      32.260  28.810   0.180  1.00  0.00           C  
ATOM    537  C   MOL A   1      34.630  26.090  15.120  1.00  0.00           C  
ATOM    538  C   MOL A   1      35.980  26.710  14.920  1.00  0.00           C  
ATOM    539  C   MOL A   1      35.910  28.210   0.070  1.00  0.00           C  
ATOM    540  C   MOL A   1      34.690  28.890   0.210  1.00  0.00           C  
ATOM    541  C   MOL A   1      37.030  25.740   0.330  1.00  0.00           C  
ATOM    542  C   MOL A   1      38.180  26.780  14.820  1.00  0.00           C  
ATOM    543  C   MOL A   1      38.210  28.310  15.130  1.00  0.00           C  
ATOM    544  C   MOL A   1      37.010  28.960   0.390  1.00  0.00           C  
ATOM    545  C   MOL A   1      39.210  25.590  15.160  1.00  0.00           C  
ATOM    546  C   MOL A   1      40.350  26.730   0.140  1.00  0.00           C  
ATOM    547  C   MOL A   1      40.400  28.080   0.840  1.00  0.00           C  
ATOM    548  C   MOL A   1      39.320  28.990   0.260  1.00  0.00           C  
ATOM    549  C   MOL A   1      41.350  25.730  14.450  1.00  0.00           C  
ATOM    550  C   MOL A   1      42.470  26.490   0.190  1.00  0.00           C  
ATOM    551  C   MOL A   1      42.800  27.900   0.410  1.00  0.00           C  
ATOM    552  C   MOL A   1      41.800  28.650   0.750  1.00  0.00           C  
ATOM    553  C   MOL A   1      43.690  25.680  14.870  1.00  0.00           C  
ATOM    554  C   MOL A   1      44.970  26.390  14.600  1.00  0.00           C  
ATOM    555  C   MOL A   1      45.170  27.750  14.830  1.00  0.00           C  
ATOM    556  C   MOL A   1      44.220  28.420   0.540  1.00  0.00           C  
ATOM    557  C   MOL A   1      46.140  25.490  14.270  1.00  0.00           C  
ATOM    558  C   MOL A   1      47.150  26.320  13.750  1.00  0.00           C  
ATOM    559  C   MOL A   1      47.150  27.520  13.840  1.00  0.00           C  
ATOM    560  C   MOL A   1      46.380  28.400  14.380  1.00  0.00           C  
ATOM    561  C   MOL A   1       1.340  29.920   0.660  1.00  0.00           C  
ATOM    562  C   MOL A   1       2.480  30.510   1.010  1.00  0.00           C  
ATOM    563  C   MOL A   1       2.680  32.010   1.340  1.00  0.00           C  
ATOM    564  C   MOL A   1       1.650  32.990   1.490  1.00  0.00           C  
ATOM    565  C   MOL A   1       3.560  29.740   1.040  1.00  0.00           C  
ATOM    566  C   MOL A   1       4.770  30.390   1.620  1.00  0.00           C  
ATOM    567  C   MOL A   1       4.910  31.840   1.190  1.00  0.00           C  
ATOM    568  C   MOL A   1       3.810  32.920   0.800  1.00  0.00           C  
ATOM    569  C   MOL A   1       6.000  29.740   1.240  1.00  0.00           C  
ATOM    570  C   MOL A   1       7.070  30.500   1.190  1.00  0.00           C  
ATOM    571  C   MOL A   1       6.960  31.980   0.920  1.00  0.00           C  
ATOM    572  C   MOL A   1       5.770  32.760   0.080  1.00  0.00           C  
ATOM    573  C   MOL A   1       8.380  29.820   1.120  1.00  0.00           C  
ATOM    574  C   MOL A   1       9.170  30.580   0.210  1.00  0.00           C  
ATOM    575  C   MOL A   1       8.970  32.030   0.130  1.00  0.00           C  
ATOM    576  C   MOL A   1       7.950  33.140   0.300  1.00  0.00           C  
ATOM    577  C   MOL A   1      10.330  29.950   0.020  1.00  0.00           C  
ATOM    578  C   MOL A   1      11.610  30.610   0.140  1.00  0.00           C  
ATOM    579  C   MOL A   1      11.500  31.960   0.270  1.00  0.00           C  
ATOM    580  C   MOL A   1      10.300  32.910  15.150  1.00  0.00           C  
ATOM    581  C   MOL A   1      12.760  29.860   0.720  1.00  0.00           C  
ATOM    582  C   MOL A   1      13.950  30.610   1.010  1.00  0.00           C  
ATOM    583  C   MOL A   1      13.910  32.050   0.520  1.00  0.00           C  
ATOM    584  C   MOL A   1      12.610  32.750   0.640  1.00  0.00           C  
ATOM    585  C   MOL A   1      15.280  29.800   0.900  1.00  0.00           C  
ATOM    586  C   MOL A   1      16.310  30.610   0.090  1.00  0.00           C  
ATOM    587  C   MOL A   1      16.330  32.050   0.590  1.00  0.00           C  
ATOM    588  C   MOL A   1      15.060  32.650   0.060  1.00  0.00           C  
ATOM    589  C   MOL A   1      17.380  30.000  14.420  1.00  0.00           C  
ATOM    590  C   MOL A   1      18.730  30.790  14.400  1.00  0.00           C  
ATOM    591  C   MOL A   1      18.710  32.040  15.170  1.00  0.00           C  
ATOM    592  C   MOL A   1      17.570  32.730   0.190  1.00  0.00           C  
ATOM    593  C   MOL A   1      19.900  29.870  14.810  1.00  0.00           C  
ATOM    594  C   MOL A   1      21.200  30.470   0.030  1.00  0.00           C  
ATOM    595  C   MOL A   1      21.250  31.960   0.020  1.00  0.00           C  
ATOM    596  C   MOL A   1      20.030  32.660   0.490  1.00  0.00           C  
ATOM    597  C   MOL A   1      22.430  29.690  15.180  1.00  0.00           C  
ATOM    598  C   MOL A   1      23.810  30.340  15.180  1.00  0.00           C  
ATOM    599  C   MOL A   1      23.820  31.790   0.140  1.00  0.00           C  
ATOM    600  C   MOL A   1      22.510  32.680  15.000  1.00  0.00           C  
ATOM    601  C   MOL A   1      25.080  29.640  15.150  1.00  0.00           C  
ATOM    602  C   MOL A   1      26.040  30.620  14.450  1.00  0.00           C  
ATOM    603  C   MOL A   1      25.880  32.090  14.510  1.00  0.00           C  
ATOM    604  C   MOL A   1      24.610  32.950  14.570  1.00  0.00           C  
ATOM    605  C   MOL A   1      27.420  30.150  14.380  1.00  0.00           C  
ATOM    606  C   MOL A   1      28.560  30.960  15.010  1.00  0.00           C  
ATOM    607  C   MOL A   1      28.300  32.160   0.610  1.00  0.00           C  
ATOM    608  C   MOL A   1      27.030  32.900   0.260  1.00  0.00           C  
ATOM    609  C   MOL A   1      29.900  30.280   0.050  1.00  0.00           C  
ATOM    610  C   MOL A   1      30.810  30.720   1.170  1.00  0.00           C  
ATOM    611  C   MOL A   1      30.610  32.120   1.380  1.00  0.00           C  
ATOM    612  C   MOL A   1      29.360  32.840   1.010  1.00  0.00           C  
ATOM    613  C   MOL A   1      32.190  30.140   0.690  1.00  0.00           C  
ATOM    614  C   MOL A   1      33.330  30.840   0.890  1.00  0.00           C  
ATOM    615  C   MOL A   1      33.170  32.140   1.320  1.00  0.00           C  
ATOM    616  C   MOL A   1      31.890  32.850   1.400  1.00  0.00           C  
ATOM    617  C   MOL A   1      34.630  30.220   0.650  1.00  0.00           C  
ATOM    618  C   MOL A   1      35.800  30.880   1.070  1.00  0.00           C  
ATOM    619  C   MOL A   1      35.640  32.210   1.670  1.00  0.00           C  
ATOM    620  C   MOL A   1      34.300  32.930   1.790  1.00  0.00           C  
ATOM    621  C   MOL A   1      37.030  30.260   1.040  1.00  0.00           C  
ATOM    622  C   MOL A   1      38.290  30.970   1.530  1.00  0.00           C  
ATOM    623  C   MOL A   1      38.240  32.450   1.590  1.00  0.00           C  
ATOM    624  C   MOL A   1      36.830  33.030   1.570  1.00  0.00           C  
ATOM    625  C   MOL A   1      39.440  30.410   0.660  1.00  0.00           C  
ATOM    626  C   MOL A   1      40.790  30.720   1.460  1.00  0.00           C  
ATOM    627  C   MOL A   1      40.570  32.110   0.680  1.00  0.00           C  
ATOM    628  C   MOL A   1      39.270  32.910   0.570  1.00  0.00           C  
ATOM    629  C   MOL A   1      42.030  30.020   1.080  1.00  0.00           C  
ATOM    630  C   MOL A   1      43.140  30.740   0.590  1.00  0.00           C  
ATOM    631  C   MOL A   1      43.120  32.170   0.220  1.00  0.00           C  
ATOM    632  C   MOL A   1      41.820  32.930   0.330  1.00  0.00           C  
ATOM    633  C   MOL A   1      44.240  29.980   0.490  1.00  0.00           C  
ATOM    634  C   MOL A   1      45.590  30.650   0.300  1.00  0.00           C  
ATOM    635  C   MOL A   1      45.600  32.210   0.090  1.00  0.00           C  
ATOM    636  C   MOL A   1      44.380  32.840  15.180  1.00  0.00           C  
ATOM    637  C   MOL A   1      46.600  29.830  14.730  1.00  0.00           C  
ATOM    638  C   MOL A   1      47.400  30.720  14.040  1.00  0.00           C  
ATOM    639  C   MOL A   1      47.530  31.880  14.160  1.00  0.00           C  
ATOM    640  C   MOL A   1      46.910  32.900  14.910  1.00  0.00           C  
ATOM    641  C   MOL A   1       1.400  34.150   1.380  1.00  0.00           C  
ATOM    642  C   MOL A   1       2.340  34.950   0.830  1.00  0.00           C  
ATOM    643  C   MOL A   1       2.180  36.330   0.550  1.00  0.00           C  
ATOM    644  C   MOL A   1       1.280  36.980   1.310  1.00  0.00           C  
ATOM    645  C   MOL A   1       3.500  34.350   0.440  1.00  0.00           C  
ATOM    646  C   MOL A   1       4.350  34.880  14.590  1.00  0.00           C  
ATOM    647  C   MOL A   1       4.230  36.390  14.420  1.00  0.00           C  
ATOM    648  C   MOL A   1       3.130  37.010  14.770  1.00  0.00           C  
ATOM    649  C   MOL A   1       5.660  34.250  14.780  1.00  0.00           C  
ATOM    650  C   MOL A   1       6.760  34.920  14.370  1.00  0.00           C  
ATOM    651  C   MOL A   1       6.700  36.290  13.850  1.00  0.00           C  
ATOM    652  C   MOL A   1       5.410  37.070  13.860  1.00  0.00           C  
ATOM    653  C   MOL A   1       7.940  34.270  14.520  1.00  0.00           C  
ATOM    654  C   MOL A   1       9.330  34.710  14.380  1.00  0.00           C  
ATOM    655  C   MOL A   1       9.060  36.280  14.900  1.00  0.00           C  
ATOM    656  C   MOL A   1       7.920  37.020  14.350  1.00  0.00           C  
ATOM    657  C   MOL A   1      10.030  34.340   0.680  1.00  0.00           C  
ATOM    658  C   MOL A   1      11.560  34.850   0.580  1.00  0.00           C  
ATOM    659  C   MOL A   1      11.820  36.220   0.220  1.00  0.00           C  
ATOM    660  C   MOL A   1      10.590  36.800  14.970  1.00  0.00           C  
ATOM    661  C   MOL A   1      12.560  33.990  14.960  1.00  0.00           C  
ATOM    662  C   MOL A   1      13.880  34.650  14.810  1.00  0.00           C  
ATOM    663  C   MOL A   1      14.180  36.090   0.090  1.00  0.00           C  
ATOM    664  C   MOL A   1      12.960  36.900   0.150  1.00  0.00           C  
ATOM    665  C   MOL A   1      15.030  34.010  14.860  1.00  0.00           C  
ATOM    666  C   MOL A   1      16.310  34.780  14.990  1.00  0.00           C  
ATOM    667  C   MOL A   1      16.390  36.230   0.330  1.00  0.00           C  
ATOM    668  C   MOL A   1      15.310  36.900  14.760  1.00  0.00           C  
ATOM    669  C   MOL A   1      17.550  34.180   0.470  1.00  0.00           C  
ATOM    670  C   MOL A   1      18.820  34.810  15.160  1.00  0.00           C  
ATOM    671  C   MOL A   1      18.810  36.290   0.030  1.00  0.00           C  
ATOM    672  C   MOL A   1      17.620  37.010   0.420  1.00  0.00           C  
ATOM    673  C   MOL A   1      20.080  34.130   0.230  1.00  0.00           C  
ATOM    674  C   MOL A   1      21.210  34.860   0.140  1.00  0.00           C  
ATOM    675  C   MOL A   1      21.210  36.380   0.210  1.00  0.00           C  
ATOM    676  C   MOL A   1      19.980  37.070   0.210  1.00  0.00           C  
ATOM    677  C   MOL A   1      22.380  34.200  15.140  1.00  0.00           C  
ATOM    678  C   MOL A   1      23.450  35.000  14.610  1.00  0.00           C  
ATOM    679  C   MOL A   1      23.440  36.350  14.470  1.00  0.00           C  
ATOM    680  C   MOL A   1      22.370  37.080  15.000  1.00  0.00           C  
ATOM    681  C   MOL A   1      24.530  34.300  14.320  1.00  0.00           C  
ATOM    682  C   MOL A   1      25.740  34.870  13.850  1.00  0.00           C  
ATOM    683  C   MOL A   1      25.740  36.230  13.820  1.00  0.00           C  
ATOM    684  C   MOL A   1      24.570  36.950  14.010  1.00  0.00           C  
ATOM    685  C   MOL A   1      26.970  34.090  14.310  1.00  0.00           C  
ATOM    686  C   MOL A   1      28.070  34.680   0.130  1.00  0.00           C  
ATOM    687  C   MOL A   1      28.160  36.010  14.610  1.00  0.00           C  
ATOM    688  C   MOL A   1      26.970  36.820  14.210  1.00  0.00           C  
ATOM    689  C   MOL A   1      29.300  34.150   0.790  1.00  0.00           C  
ATOM    690  C   MOL A   1      30.600  34.790   0.520  1.00  0.00           C  
ATOM    691  C   MOL A   1      30.670  36.190   0.030  1.00  0.00           C  
ATOM    692  C   MOL A   1      29.310  36.930  15.150  1.00  0.00           C  
ATOM    693  C   MOL A   1      31.880  34.260   1.050  1.00  0.00           C  
ATOM    694  C   MOL A   1      33.090  34.870   0.740  1.00  0.00           C  
ATOM    695  C   MOL A   1      33.150  36.230   0.250  1.00  0.00           C  
ATOM    696  C   MOL A   1      31.890  37.050   0.270  1.00  0.00           C  
ATOM    697  C   MOL A   1      34.280  34.200   0.930  1.00  0.00           C  
ATOM    698  C   MOL A   1      35.520  34.880   0.710  1.00  0.00           C  
ATOM    699  C   MOL A   1      35.590  36.080   0.120  1.00  0.00           C  
ATOM    700  C   MOL A   1      34.370  36.800  15.130  1.00  0.00           C  
ATOM    701  C   MOL A   1      36.700  34.290   0.900  1.00  0.00           C  
ATOM    702  C   MOL A   1      37.690  34.770  15.120  1.00  0.00           C  
ATOM    703  C   MOL A   1      38.330  36.080  14.600  1.00  0.00           C  
ATOM    704  C   MOL A   1      36.910  36.660  14.960  1.00  0.00           C  
ATOM    705  C   MOL A   1      39.150  34.210  15.110  1.00  0.00           C  
ATOM    706  C   MOL A   1      40.500  34.730  14.650  1.00  0.00           C  
ATOM    707  C   MOL A   1      40.560  36.140  14.450  1.00  0.00           C  
ATOM    708  C   MOL A   1      39.520  36.910  15.050  1.00  0.00           C  
ATOM    709  C   MOL A   1      41.710  33.980  14.520  1.00  0.00           C  
ATOM    710  C   MOL A   1      43.040  34.800  14.360  1.00  0.00           C  
ATOM    711  C   MOL A   1      43.080  36.340  14.500  1.00  0.00           C  
ATOM    712  C   MOL A   1      41.790  36.920  14.160  1.00  0.00           C  
ATOM    713  C   MOL A   1      44.330  34.130  14.690  1.00  0.00           C  
ATOM    714  C   MOL A   1      45.540  34.970  14.140  1.00  0.00           C  
ATOM    715  C   MOL A   1      45.600  36.430  14.690  1.00  0.00           C  
ATOM    716  C   MOL A   1      44.230  37.060  14.840  1.00  0.00           C  
ATOM    717  C   MOL A   1      46.870  34.250  14.200  1.00  0.00           C  
ATOM    718  C   MOL A   1      47.790  35.130  14.030  1.00  0.00           C  
ATOM    719  C   MOL A   1      48.190  36.350  13.990  1.00  0.00           C  
ATOM    720  C   MOL A   1      46.940  37.200  14.160  1.00  0.00           C  
ATOM    721  C   MOL A   1       1.390  38.130   1.030  1.00  0.00           C  
ATOM    722  C   MOL A   1       1.950  39.110   0.300  1.00  0.00           C  
ATOM    723  C   MOL A   1       1.880  40.560   0.380  1.00  0.00           C  
ATOM    724  C   MOL A   1       1.080  41.420   1.270  1.00  0.00           C  
ATOM    725  C   MOL A   1       2.870  38.490  14.410  1.00  0.00           C  
ATOM    726  C   MOL A   1       4.210  39.200  14.380  1.00  0.00           C  
ATOM    727  C   MOL A   1       4.290  40.570  14.680  1.00  0.00           C  
ATOM    728  C   MOL A   1       3.110  41.290  15.120  1.00  0.00           C  
ATOM    729  C   MOL A   1       5.420  38.520  14.150  1.00  0.00           C  
ATOM    730  C   MOL A   1       6.690  39.170  14.250  1.00  0.00           C  
ATOM    731  C   MOL A   1       6.760  40.530  14.640  1.00  0.00           C  
ATOM    732  C   MOL A   1       5.580  41.200  14.850  1.00  0.00           C  
ATOM    733  C   MOL A   1       7.930  38.380  14.260  1.00  0.00           C  
ATOM    734  C   MOL A   1       9.280  38.880  14.460  1.00  0.00           C  
ATOM    735  C   MOL A   1       9.210  40.420   0.040  1.00  0.00           C  
ATOM    736  C   MOL A   1       7.970  41.260  15.080  1.00  0.00           C  
ATOM    737  C   MOL A   1      10.360  38.340   0.390  1.00  0.00           C  
ATOM    738  C   MOL A   1      11.710  39.040   0.630  1.00  0.00           C  
ATOM    739  C   MOL A   1      11.810  40.390   0.560  1.00  0.00           C  
ATOM    740  C   MOL A   1      10.740  40.980  15.010  1.00  0.00           C  
ATOM    741  C   MOL A   1      12.860  38.340   0.230  1.00  0.00           C  
ATOM    742  C   MOL A   1      14.080  39.000  15.180  1.00  0.00           C  
ATOM    743  C   MOL A   1      14.090  40.360   0.150  1.00  0.00           C  
ATOM    744  C   MOL A   1      12.930  41.010   0.470  1.00  0.00           C  
ATOM    745  C   MOL A   1      15.310  38.360  14.970  1.00  0.00           C  
ATOM    746  C   MOL A   1      16.330  38.980   0.690  1.00  0.00           C  
ATOM    747  C   MOL A   1      16.400  40.470   0.300  1.00  0.00           C  
ATOM    748  C   MOL A   1      15.240  41.110   0.040  1.00  0.00           C  
ATOM    749  C   MOL A   1      17.640  38.310   0.550  1.00  0.00           C  
ATOM    750  C   MOL A   1      18.740  39.080   0.540  1.00  0.00           C  
ATOM    751  C   MOL A   1      18.720  40.510   0.810  1.00  0.00           C  
ATOM    752  C   MOL A   1      17.640  41.100  15.130  1.00  0.00           C  
ATOM    753  C   MOL A   1      19.900  38.420   0.270  1.00  0.00           C  
ATOM    754  C   MOL A   1      21.070  39.140  15.110  1.00  0.00           C  
ATOM    755  C   MOL A   1      21.040  40.480  15.020  1.00  0.00           C  
ATOM    756  C   MOL A   1      19.890  41.220   0.250  1.00  0.00           C  
ATOM    757  C   MOL A   1      22.280  38.460  14.650  1.00  0.00           C  
ATOM    758  C   MOL A   1      23.370  39.080  14.250  1.00  0.00           C  
ATOM    759  C   MOL A   1      23.490  40.460  14.630  1.00  0.00           C  
ATOM    760  C   MOL A   1      22.300  41.160  14.990  1.00  0.00           C  
ATOM    761  C   MOL A   1      24.560  38.390  13.820  1.00  0.00           C  
ATOM    762  C   MOL A   1      25.820  39.100  13.870  1.00  0.00           C  
ATOM    763  C   MOL A   1      25.880  40.550  14.160  1.00  0.00           C  
ATOM    764  C   MOL A   1      24.710  41.260  14.360  1.00  0.00           C  
ATOM    765  C   MOL A   1      26.980  38.280  14.440  1.00  0.00           C  
ATOM    766  C   MOL A   1      28.220  39.060  14.380  1.00  0.00           C  
ATOM    767  C   MOL A   1      28.260  40.390  14.120  1.00  0.00           C  
ATOM    768  C   MOL A   1      27.100  41.160  14.180  1.00  0.00           C  
ATOM    769  C   MOL A   1      29.370  38.330  14.420  1.00  0.00           C  
ATOM    770  C   MOL A   1      30.680  38.950  14.220  1.00  0.00           C  
ATOM    771  C   MOL A   1      30.770  40.400  14.540  1.00  0.00           C  
ATOM    772  C   MOL A   1      29.540  41.130  14.120  1.00  0.00           C  
ATOM    773  C   MOL A   1      31.950  38.240  14.590  1.00  0.00           C  
ATOM    774  C   MOL A   1      33.240  38.890  14.690  1.00  0.00           C  
ATOM    775  C   MOL A   1      33.130  40.220   0.010  1.00  0.00           C  
ATOM    776  C   MOL A   1      32.120  41.110  14.580  1.00  0.00           C  
ATOM    777  C   MOL A   1      34.380  38.210  14.830  1.00  0.00           C  
ATOM    778  C   MOL A   1      35.650  38.860   0.020  1.00  0.00           C  
ATOM    779  C   MOL A   1      35.650  40.280  14.850  1.00  0.00           C  
ATOM    780  C   MOL A   1      34.340  40.960   0.250  1.00  0.00           C  
ATOM    781  C   MOL A   1      36.930  38.130  15.190  1.00  0.00           C  
ATOM    782  C   MOL A   1      38.130  38.830  14.740  1.00  0.00           C  
ATOM    783  C   MOL A   1      38.200  40.320  14.660  1.00  0.00           C  
ATOM    784  C   MOL A   1      36.910  41.010  15.020  1.00  0.00           C  
ATOM    785  C   MOL A   1      39.410  38.230  14.500  1.00  0.00           C  
ATOM    786  C   MOL A   1      40.540  39.000  14.170  1.00  0.00           C  
ATOM    787  C   MOL A   1      40.310  40.450  14.120  1.00  0.00           C  
ATOM    788  C   MOL A   1      39.390  41.170  15.140  1.00  0.00           C  
ATOM    789  C   MOL A   1      41.770  38.320  14.590  1.00  0.00           C  
ATOM    790  C   MOL A   1      42.820  39.080   0.040  1.00  0.00           C  
ATOM    791  C   MOL A   1      42.710  40.460   0.140  1.00  0.00           C  
ATOM    792  C   MOL A   1      41.370  41.180  15.190  1.00  0.00           C  
ATOM    793  C   MOL A   1      44.030  38.440   0.110  1.00  0.00           C  
ATOM    794  C   MOL A   1      45.150  39.160   0.120  1.00  0.00           C  
ATOM    795  C   MOL A   1      45.180  40.500  15.020  1.00  0.00           C  
ATOM    796  C   MOL A   1      43.930  41.180  15.070  1.00  0.00           C  
ATOM    797  C   MOL A   1      46.480  38.500  15.070  1.00  0.00           C  
ATOM    798  C   MOL A   1      47.440  39.070  14.120  1.00  0.00           C  
ATOM    799  C   MOL A   1      47.520  40.010  15.090  1.00  0.00           C  
ATOM    800  C   MOL A   1      46.480  41.100  14.660  1.00  0.00           C  
ATOM    801  C   MOL A   1       1.150  42.580   1.450  1.00  0.00           C  
ATOM    802  C   MOL A   1       2.170  43.490   0.900  1.00  0.00           C  
ATOM    803  C   MOL A   1       2.220  45.010   0.730  1.00  0.00           C  
ATOM    804  C   MOL A   1       1.150  46.020   0.860  1.00  0.00           C  
ATOM    805  C   MOL A   1       3.360  42.670   0.580  1.00  0.00           C  
ATOM    806  C   MOL A   1       4.640  43.270   0.590  1.00  0.00           C  
ATOM    807  C   MOL A   1       4.810  44.740   0.620  1.00  0.00           C  
ATOM    808  C   MOL A   1       3.590  45.570   0.830  1.00  0.00           C  
ATOM    809  C   MOL A   1       5.660  42.550  15.040  1.00  0.00           C  
ATOM    810  C   MOL A   1       6.750  43.220  14.320  1.00  0.00           C  
ATOM    811  C   MOL A   1       6.760  44.710  14.020  1.00  0.00           C  
ATOM    812  C   MOL A   1       6.020  45.390  15.140  1.00  0.00           C  
ATOM    813  C   MOL A   1       8.020  42.510  14.250  1.00  0.00           C  
ATOM    814  C   MOL A   1       9.200  43.020  13.850  1.00  0.00           C  
ATOM    815  C   MOL A   1       9.190  44.510  13.360  1.00  0.00           C  
ATOM    816  C   MOL A   1       7.920  45.420  13.290  1.00  0.00           C  
ATOM    817  C   MOL A   1      10.460  42.350  14.240  1.00  0.00           C  
ATOM    818  C   MOL A   1      11.750  43.400  14.680  1.00  0.00           C  
ATOM    819  C   MOL A   1      11.830  44.580  13.640  1.00  0.00           C  
ATOM    820  C   MOL A   1      10.530  45.270  13.380  1.00  0.00           C  
ATOM    821  C   MOL A   1      12.890  42.450   0.080  1.00  0.00           C  
ATOM    822  C   MOL A   1      13.920  43.370  14.340  1.00  0.00           C  
ATOM    823  C   MOL A   1      14.050  44.800  14.280  1.00  0.00           C  
ATOM    824  C   MOL A   1      12.980  45.420  14.010  1.00  0.00           C  
ATOM    825  C   MOL A   1      15.060  42.580  15.020  1.00  0.00           C  
ATOM    826  C   MOL A   1      16.410  43.240  14.890  1.00  0.00           C  
ATOM    827  C   MOL A   1      16.330  44.630   0.120  1.00  0.00           C  
ATOM    828  C   MOL A   1      15.250  45.530  14.800  1.00  0.00           C  
ATOM    829  C   MOL A   1      17.740  42.520  14.790  1.00  0.00           C  
ATOM    830  C   MOL A   1      19.000  43.130   0.270  1.00  0.00           C  
ATOM    831  C   MOL A   1      18.520  44.400   1.290  1.00  0.00           C  
ATOM    832  C   MOL A   1      17.440  45.330   0.830  1.00  0.00           C  
ATOM    833  C   MOL A   1      20.000  42.460   1.360  1.00  0.00           C  
ATOM    834  C   MOL A   1      21.230  43.210   0.730  1.00  0.00           C  
ATOM    835  C   MOL A   1      21.170  44.530   0.600  1.00  0.00           C  
ATOM    836  C   MOL A   1      19.890  45.070   0.910  1.00  0.00           C  
ATOM    837  C   MOL A   1      22.190  42.620  14.850  1.00  0.00           C  
ATOM    838  C   MOL A   1      23.580  43.270  14.870  1.00  0.00           C  
ATOM    839  C   MOL A   1      23.570  44.500   0.500  1.00  0.00           C  
ATOM    840  C   MOL A   1      22.320  45.210   0.300  1.00  0.00           C  
ATOM    841  C   MOL A   1      24.760  42.570  14.750  1.00  0.00           C  
ATOM    842  C   MOL A   1      26.000  43.160  14.900  1.00  0.00           C  
ATOM    843  C   MOL A   1      26.110  44.440   0.450  1.00  0.00           C  
ATOM    844  C   MOL A   1      24.830  45.090   1.000  1.00  0.00           C  
ATOM    845  C   MOL A   1      27.200  42.490  14.630  1.00  0.00           C  
ATOM    846  C   MOL A   1      28.350  43.230  14.800  1.00  0.00           C  
ATOM    847  C   MOL A   1      28.340  44.700  15.130  1.00  0.00           C  
ATOM    848  C   MOL A   1      26.900  45.370  14.830  1.00  0.00           C  
ATOM    849  C   MOL A   1      29.600  42.630  14.390  1.00  0.00           C  
ATOM    850  C   MOL A   1      30.810  43.110  15.020  1.00  0.00           C  
ATOM    851  C   MOL A   1      30.930  44.570   0.020  1.00  0.00           C  
ATOM    852  C   MOL A   1      29.650  45.330   0.200  1.00  0.00           C  
ATOM    853  C   MOL A   1      31.910  42.440   0.050  1.00  0.00           C  
ATOM    854  C   MOL A   1      33.050  43.140   0.690  1.00  0.00           C  
ATOM    855  C   MOL A   1      33.250  44.590   0.330  1.00  0.00           C  
ATOM    856  C   MOL A   1      31.930  45.260   0.910  1.00  0.00           C  
ATOM    857  C   MOL A   1      34.440  42.440   0.690  1.00  0.00           C  
ATOM    858  C   MOL A   1      35.570  43.210  15.110  1.00  0.00           C  
ATOM    859  C   MOL A   1      35.700  44.690   0.220  1.00  0.00           C  
ATOM    860  C   MOL A   1      34.560  45.290   0.740  1.00  0.00           C  
ATOM    861  C   MOL A   1      36.820  42.510  14.810  1.00  0.00           C  
ATOM    862  C   MOL A   1      38.020  43.220  15.060  1.00  0.00           C  
ATOM    863  C   MOL A   1      38.100  44.720  14.780  1.00  0.00           C  
ATOM    864  C   MOL A   1      36.820  45.440   0.010  1.00  0.00           C  
ATOM    865  C   MOL A   1      39.110  42.560   0.130  1.00  0.00           C  
ATOM    866  C   MOL A   1      40.380  43.180   0.310  1.00  0.00           C  
ATOM    867  C   MOL A   1      40.360  44.560   0.890  1.00  0.00           C  
ATOM    868  C   MOL A   1      39.200  45.350   0.350  1.00  0.00           C  
ATOM    869  C   MOL A   1      41.520  42.710  14.560  1.00  0.00           C  
ATOM    870  C   MOL A   1      42.760  43.510  14.670  1.00  0.00           C  
ATOM    871  C   MOL A   1      42.750  44.920  15.180  1.00  0.00           C  
ATOM    872  C   MOL A   1      41.580  45.400   0.610  1.00  0.00           C  
ATOM    873  C   MOL A   1      43.920  42.650  14.870  1.00  0.00           C  
ATOM    874  C   MOL A   1      45.230  43.390   0.160  1.00  0.00           C  
ATOM    875  C   MOL A   1      45.230  44.830  14.830  1.00  0.00           C  
ATOM    876  C   MOL A   1      43.940  45.590  15.190  1.00  0.00           C  
ATOM    877  C   MOL A   1      46.520  42.540  15.120  1.00  0.00           C  
ATOM    878  C   MOL A   1      47.420  43.360  14.770  1.00  0.00           C  
ATOM    879  C   MOL A   1      47.480  44.580  14.650  1.00  0.00           C  
ATOM    880  C   MOL A   1      46.510  45.610  14.620  1.00  0.00           C  
ATOM    881  C   MOL A   1       1.220  47.250   0.390  1.00  0.00           C  
ATOM    882  C   MOL A   1       2.520  47.960   0.460  1.00  0.00           C  
ATOM    883  C   MOL A   1       2.740  48.910   1.710  1.00  0.00           C  
ATOM    884  C   MOL A   1       2.340  50.280   1.410  1.00  0.00           C  
ATOM    885  C   MOL A   1       3.690  47.020   0.740  1.00  0.00           C  
ATOM    886  C   MOL A   1       4.690  47.660  14.930  1.00  0.00           C  
ATOM    887  C   MOL A   1       5.060  48.190   1.180  1.00  0.00           C  
ATOM    888  C   MOL A   1       4.150  48.830   2.190  1.00  0.00           C  
ATOM    889  C   MOL A   1       5.800  46.830  14.550  1.00  0.00           C  
ATOM    890  C   MOL A   1       7.030  47.570  14.430  1.00  0.00           C  
ATOM    891  C   MOL A   1       7.510  48.270   0.540  1.00  0.00           C  
ATOM    892  C   MOL A   1       6.540  48.200   1.530  1.00  0.00           C  
ATOM    893  C   MOL A   1       8.170  46.800  13.880  1.00  0.00           C  
ATOM    894  C   MOL A   1       9.290  47.290  14.260  1.00  0.00           C  
ATOM    895  C   MOL A   1       9.410  48.500  15.170  1.00  0.00           C  
ATOM    896  C   MOL A   1       8.330  49.330   0.560  1.00  0.00           C  
ATOM    897  C   MOL A   1      10.490  46.770  13.590  1.00  0.00           C  
ATOM    898  C   MOL A   1      11.790  47.520  13.980  1.00  0.00           C  
ATOM    899  C   MOL A   1      11.890  48.600  15.060  1.00  0.00           C  
ATOM    900  C   MOL A   1      10.760  48.750   0.580  1.00  0.00           C  
ATOM    901  C   MOL A   1      13.040  46.750  14.060  1.00  0.00           C  
ATOM    902  C   MOL A   1      14.330  47.390  14.140  1.00  0.00           C  
ATOM    903  C   MOL A   1      14.370  48.580  15.130  1.00  0.00           C  
ATOM    904  C   MOL A   1      13.030  49.040   0.340  1.00  0.00           C  
ATOM    905  C   MOL A   1      15.440  47.030   0.010  1.00  0.00           C  
ATOM    906  C   MOL A   1      16.610  47.570   0.850  1.00  0.00           C  
ATOM    907  C   MOL A   1      16.690  49.040   0.480  1.00  0.00           C  
ATOM    908  C   MOL A   1      15.450  49.540   0.390  1.00  0.00           C  
ATOM    909  C   MOL A   1      17.730  46.740   0.490  1.00  0.00           C  
ATOM    910  C   MOL A   1      19.020  47.320   0.330  1.00  0.00           C  
ATOM    911  C   MOL A   1      19.140  48.890   0.080  1.00  0.00           C  
ATOM    912  C   MOL A   1      17.780  49.460  15.070  1.00  0.00           C  
ATOM    913  C   MOL A   1      19.940  46.570   0.930  1.00  0.00           C  
ATOM    914  C   MOL A   1      21.180  47.340   0.950  1.00  0.00           C  
ATOM    915  C   MOL A   1      21.180  48.760   0.230  1.00  0.00           C  
ATOM    916  C   MOL A   1      20.300  48.230  14.560  1.00  0.00           C  
ATOM    917  C   MOL A   1      22.490  46.630   0.490  1.00  0.00           C  
ATOM    918  C   MOL A   1      23.580  47.200   1.580  1.00  0.00           C  
ATOM    919  C   MOL A   1      23.580  48.330   0.480  1.00  0.00           C  
ATOM    920  C   MOL A   1      22.440  48.900  14.870  1.00  0.00           C  
ATOM    921  C   MOL A   1      24.910  46.500   1.470  1.00  0.00           C  
ATOM    922  C   MOL A   1      26.160  47.150   1.400  1.00  0.00           C  
ATOM    923  C   MOL A   1      26.000  48.660   1.320  1.00  0.00           C  
ATOM    924  C   MOL A   1      24.860  48.870   0.320  1.00  0.00           C  
ATOM    925  C   MOL A   1      27.370  46.510   0.760  1.00  0.00           C  
ATOM    926  C   MOL A   1      28.380  47.380   0.060  1.00  0.00           C  
ATOM    927  C   MOL A   1      28.430  48.720   0.680  1.00  0.00           C  
ATOM    928  C   MOL A   1      27.240  49.310   0.810  1.00  0.00           C  
ATOM    929  C   MOL A   1      29.610  46.630   0.370  1.00  0.00           C  
ATOM    930  C   MOL A   1      30.800  47.460   0.750  1.00  0.00           C  
ATOM    931  C   MOL A   1      30.780  48.820   1.070  1.00  0.00           C  
ATOM    932  C   MOL A   1      29.530  49.360   1.100  1.00  0.00           C  
ATOM    933  C   MOL A   1      31.980  46.750   1.000  1.00  0.00           C  
ATOM    934  C   MOL A   1      33.360  47.510   0.770  1.00  0.00           C  
ATOM    935  C   MOL A   1      33.280  49.050   0.950  1.00  0.00           C  
ATOM    936  C   MOL A   1      31.950  49.530   1.340  1.00  0.00           C  
ATOM    937  C   MOL A   1      34.470  46.660   0.300  1.00  0.00           C  
ATOM    938  C   MOL A   1      35.560  47.420   0.530  1.00  0.00           C  
ATOM    939  C   MOL A   1      35.500  49.020   0.670  1.00  0.00           C  
ATOM    940  C   MOL A   1      34.550  48.380   1.610  1.00  0.00           C  
ATOM    941  C   MOL A   1      36.750  46.800   0.280  1.00  0.00           C  
ATOM    942  C   MOL A   1      38.000  47.610   0.230  1.00  0.00           C  
ATOM    943  C   MOL A   1      37.920  48.940   0.990  1.00  0.00           C  
ATOM    944  C   MOL A   1      36.790  49.620   0.910  1.00  0.00           C  
ATOM    945  C   MOL A   1      39.280  46.860   0.340  1.00  0.00           C  
ATOM    946  C   MOL A   1      40.260  47.400   1.380  1.00  0.00           C  
ATOM    947  C   MOL A   1      40.270  48.940   1.330  1.00  0.00           C  
ATOM    948  C   MOL A   1      39.080  49.540   1.390  1.00  0.00           C  
ATOM    949  C   MOL A   1      41.530  46.790   0.860  1.00  0.00           C  
ATOM    950  C   MOL A   1      42.690  47.550   0.780  1.00  0.00           C  
ATOM    951  C   MOL A   1      42.640  48.880   1.370  1.00  0.00           C  
ATOM    952  C   MOL A   1      41.380  49.480   1.800  1.00  0.00           C  
ATOM    953  C   MOL A   1      43.880  46.960   0.390  1.00  0.00           C  
ATOM    954  C   MOL A   1      45.080  47.660   0.500  1.00  0.00           C  
ATOM    955  C   MOL A   1      45.060  48.820   1.330  1.00  0.00           C  
ATOM    956  C   MOL A   1      43.860  49.460   1.720  1.00  0.00           C  
ATOM    957  C   MOL A   1      46.330  46.860   0.260  1.00  0.00           C  
ATOM    958  C   MOL A   1      47.180  47.060   1.510  1.00  0.00           C  
ATOM    959  C   MOL A   1      47.270  48.220   2.190  1.00  0.00           C  
ATOM    960  C   MOL A   1      46.250  48.840   2.000  1.00  0.00           C  
ATOM    961  O   MOL A   1      33.600  40.300   1.330  1.00  0.00           O  
ATOM    962  O   MOL A   1       9.930  35.900  13.800  1.00  0.00           O  
ATOM    963  O   MOL A   1      13.980   7.060   0.280  1.00  0.00           O  
ATOM    964  O   MOL A   1      17.280  27.600   0.940  1.00  0.00           O  
ATOM    965  O   MOL A   1      21.690  29.880   1.240  1.00  0.00           O  
ATOM    966  O   MOL A   1      40.700  31.970   2.110  1.00  0.00           O  
ATOM    967  O   MOL A   1      30.880  35.050  14.370  1.00  0.00           O  
ATOM    968  O   MOL A   1      16.320  35.900  14.080  1.00  0.00           O  
ATOM    969  O   MOL A   1      11.100  47.680  12.700  1.00  0.00           O  
ATOM    970  O   MOL A   1       4.150   2.200   1.110  1.00  0.00           O  
ATOM    971  O   MOL A   1      14.300  14.110   0.260  1.00  0.00           O  
ATOM    972  O   MOL A   1       7.190  21.590  12.580  1.00  0.00           O  
ATOM    973  O   MOL A   1      15.750  46.550  13.870  1.00  0.00           O  
ATOM    974  O   MOL A   1      29.260   3.270  12.310  1.00  0.00           O  
ATOM    975  O   MOL A   1      41.150  41.600  13.840  1.00  0.00           O  
ATOM    976  O   MOL A   1       8.840   3.970   2.030  1.00  0.00           O  
ATOM    977  O   MOL A   1       9.400  32.910   1.170  1.00  0.00           O  
ATOM    978  O   MOL A   1      10.330  42.230   0.520  1.00  0.00           O  
ATOM    979  O   MOL A   1      10.040   1.710   1.540  1.00  0.00           O  
ATOM    980  O   MOL A   1      25.160  32.450   0.560  1.00  0.00           O  
ATOM    981  O   MOL A   1      16.780  14.080  12.670  1.00  0.00           O  
ATOM    982  O   MOL A   1      18.260  22.790  14.380  1.00  0.00           O  
ATOM    983  O   MOL A   1      44.150  11.910  14.510  1.00  0.00           O  
ATOM    984  O   MOL A   1      24.320  21.140  14.070  1.00  0.00           O  
ATOM    985  O   MOL A   1      31.830   8.390  13.090  1.00  0.00           O  
ATOM    986  O   MOL A   1      42.360  34.080  13.250  1.00  0.00           O  
ATOM    987  O   MOL A   1      17.760   4.430   0.850  1.00  0.00           O  
ATOM    988  O   MOL A   1       5.780  33.010   1.530  1.00  0.00           O  
ATOM    989  O   MOL A   1      27.090  26.130  13.830  1.00  0.00           O  
ATOM    990  O   MOL A   1      42.680  26.190  13.950  1.00  0.00           O  
ATOM    991  O   MOL A   1       1.920  44.150  14.840  1.00  0.00           O  
ATOM    992  O   MOL A   1      23.160  40.700   0.820  1.00  0.00           O  
ATOM    993  O   MOL A   1      10.920  34.090  14.690  1.00  0.00           O  
ATOM    994  O   MOL A   1      28.310  30.960  13.570  1.00  0.00           O  
ATOM    995  O   MOL A   1      24.500   4.020   1.800  1.00  0.00           O  
ATOM    996  O   MOL A   1      22.060  46.740   1.900  1.00  0.00           O  
ATOM    997  O   MOL A   1      29.770  17.850   1.900  1.00  0.00           O  
ATOM    998  O   MOL A   1      42.570  17.690   0.840  1.00  0.00           O  
ATOM    999  O   MOL A   1       4.810   8.960   2.160  1.00  0.00           O  
ATOM   1000  O   MOL A   1      47.800  40.680  14.030  1.00  0.00           O  
ATOM   1001  O   MOL A   1      28.090  45.230  13.870  1.00  0.00           O  
ATOM   1002  O   MOL A   1      33.270   5.200  13.020  1.00  0.00           O  
ATOM   1003  O   MOL A   1      45.790   7.710   1.320  1.00  0.00           O  
ATOM   1004  O   MOL A   1      45.630  45.280  13.510  1.00  0.00           O  
ATOM   1005  O   MOL A   1      42.130   0.810  12.710  1.00  0.00           O  
ATOM   1006  O   MOL A   1      34.710   0.560  14.440  1.00  0.00           O  
ATOM   1007  O   MOL A   1      39.030  47.630  14.340  1.00  0.00           O  
ATOM   1008  O   MOL A   1      18.790  35.530  13.980  1.00  0.00           O  
ATOM   1009  O   MOL A   1      19.810  49.310  14.030  1.00  0.00           O  
ATOM   1010  O   MOL A   1      35.970  42.980  13.790  1.00  0.00           O  
ATOM   1011  O   MOL A   1      36.990  26.210  14.140  1.00  0.00           O  
ATOM   1012  O   MOL A   1      23.190  48.660   1.750  1.00  0.00           O  
ATOM   1013  O   MOL A   1      20.620  22.260  13.950  1.00  0.00           O  
ATOM   1014  O   MOL A   1      39.410  11.980   1.560  1.00  0.00           O  
ATOM   1015  O   MOL A   1      40.970  36.450  13.100  1.00  0.00           O  
ATOM   1016  O   MOL A   1       7.160  48.150  13.280  1.00  0.00           O  
ATOM   1017  O   MOL A   1      45.380  20.510   1.920  1.00  0.00           O  
ATOM   1018  O   MOL A   1      40.630   7.080  14.170  1.00  0.00           O  
ATOM   1019  O   MOL A   1      24.500  12.490   1.630  1.00  0.00           O  
ATOM   1020  O   MOL A   1      12.380  42.390  13.870  1.00  0.00           O  
ATOM   1021  O   MOL A   1      19.700  44.650   2.190  1.00  0.00           O  
ATOM   1022  O   MOL A   1      10.220  17.560   1.040  1.00  0.00           O  
ATOM   1023  O   MOL A   1      36.300  32.660   2.830  1.00  0.00           O  
ATOM   1024  O   MOL A   1      45.330   3.030  14.140  1.00  0.00           O  
ATOM   1025  O   MOL A   1      38.570  26.340   0.990  1.00  0.00           O  
ATOM   1026  O   MOL A   1      42.930   9.750  14.160  1.00  0.00           O  
ATOM   1027  O   MOL A   1      41.420  42.410   0.860  1.00  0.00           O  
ATOM   1028  O   MOL A   1      31.880  24.300   1.760  1.00  0.00           O  
ATOM   1029  O   MOL A   1       6.090  43.770  13.150  1.00  0.00           O  
ATOM   1030  O   MOL A   1      12.950   8.170  13.510  1.00  0.00           O  
ATOM   1031  O   MOL A   1       7.210  25.860   0.630  1.00  0.00           O  
ATOM   1032  O   MOL A   1      29.390  12.370   0.300  1.00  0.00           O  
ATOM   1033  O   MOL A   1      41.350  24.160  14.110  1.00  0.00           O  
ATOM   1034  O   MOL A   1      41.720  17.860  13.780  1.00  0.00           O  
ATOM   1035  O   MOL A   1      46.360  38.550  13.620  1.00  0.00           O  
ATOM   1036  O   MOL A   1      12.540  34.040   1.260  1.00  0.00           O  
ATOM   1037  O   MOL A   1      30.200  22.900   1.720  1.00  0.00           O  
ATOM   1038  O   MOL A   1      32.760  44.120   1.680  1.00  0.00           O  
ATOM   1039  O   MOL A   1      27.420   9.890   1.480  1.00  0.00           O  
ATOM   1040  O   MOL A   1      22.910  22.620   0.310  1.00  0.00           O  
ATOM   1041  O   MOL A   1      18.240  25.600   0.460  1.00  0.00           O  
ATOM   1042  O   MOL A   1      43.490  19.410   1.750  1.00  0.00           O  
ATOM   1043  O   MOL A   1      33.450   9.840  13.190  1.00  0.00           O  
ATOM   1044  O   MOL A   1      29.710  42.050  13.020  1.00  0.00           O  
ATOM   1045  O   MOL A   1      32.060  45.140  14.620  1.00  0.00           O  
ATOM   1046  O   MOL A   1      26.620  34.260   0.550  1.00  0.00           O  
ATOM   1047  O   MOL A   1      35.390  18.220   1.840  1.00  0.00           O  
ATOM   1048  O   MOL A   1      14.680   2.880   1.870  1.00  0.00           O  
ATOM   1049  O   MOL A   1      17.120  11.570  12.830  1.00  0.00           O  
ATOM   1050  O   MOL A   1      29.940  13.880  13.570  1.00  0.00           O  
ATOM   1051  O   MOL A   1      39.340  30.190   2.100  1.00  0.00           O  
ATOM   1052  O   MOL A   1      16.250  30.620  13.800  1.00  0.00           O  
ATOM   1053  O   MOL A   1      10.700   4.940  12.970  1.00  0.00           O  
ATOM   1054  O   MOL A   1      45.980   6.400  14.250  1.00  0.00           O  
ATOM   1055  O   MOL A   1      38.970  40.990  13.730  1.00  0.00           O  
ATOM   1056  O   MOL A   1      38.340  34.160  13.890  1.00  0.00           O  
ATOM   1057  O   MOL A   1       8.820  49.720  14.590  1.00  0.00           O  
ATOM   1058  O   MOL A   1      17.730  22.330   1.510  1.00  0.00           O  
ATOM   1059  O   MOL A   1      18.520  42.820   1.550  1.00  0.00           O  
ATOM   1060  O   MOL A   1       2.170  17.520   0.950  1.00  0.00           O  
ATOM   1061  O   MOL A   1      16.840   2.760   1.860  1.00  0.00           O  
ATOM   1062  O   MOL A   1      28.360  34.750  13.930  1.00  0.00           O  
ATOM   1063  O   MOL A   1      38.460   6.960  14.000  1.00  0.00           O  
ATOM   1064  O   MOL A   1      15.160  36.480   1.020  1.00  0.00           O  
ATOM   1065  O   MOL A   1       9.620  19.900   0.850  1.00  0.00           O  
ATOM   1066  O   MOL A   1       1.970  41.220  14.300  1.00  0.00           O  
ATOM   1067  O   MOL A   1      45.770   2.250   1.390  1.00  0.00           O  
ATOM   1068  O   MOL A   1      20.530   1.880   2.090  1.00  0.00           O  
ATOM   1069  O   MOL A   1      41.150  25.710   0.740  1.00  0.00           O  
ATOM   1070  O   MOL A   1      31.180  32.630   2.620  1.00  0.00           O  
ATOM   1071  O   MOL A   1       3.610  14.400   0.970  1.00  0.00           O  
ATOM   1072  O   MOL A   1      26.220   7.030   1.120  1.00  0.00           O  
ATOM   1073  O   MOL A   1      41.780   8.300   0.720  1.00  0.00           O  
ATOM   1074  O   MOL A   1      25.240  38.820  12.620  1.00  0.00           O  
ATOM   1075  O   MOL A   1      18.420  26.580  13.390  1.00  0.00           O  
ATOM   1076  O   MOL A   1      24.960   7.970  14.450  1.00  0.00           O  
ATOM   1077  O   MOL A   1       9.970  40.140  14.040  1.00  0.00           O  
ATOM   1078  O   MOL A   1      22.120  36.860   1.200  1.00  0.00           O  
ATOM   1079  O   MOL A   1      26.550  22.660  13.190  1.00  0.00           O  
ATOM   1080  O   MOL A   1       4.760  49.020   0.150  1.00  0.00           O  
ATOM   1081  O   MOL A   1      11.680  12.100   1.320  1.00  0.00           O  
ATOM   1082  O   MOL A   1      46.560  11.900  14.900  1.00  0.00           O  
ATOM   1083  O   MOL A   1      19.750  40.940   1.680  1.00  0.00           O  
ATOM   1084  O   MOL A   1      34.810  11.690  13.650  1.00  0.00           O  
ATOM   1085  O   MOL A   1      12.140   2.730  13.540  1.00  0.00           O  
ATOM   1086  O   MOL A   1      23.350  32.090  14.000  1.00  0.00           O  
ATOM   1087  O   MOL A   1      33.400  48.310  14.860  1.00  0.00           O  
ATOM   1088  O   MOL A   1      26.800  24.710   0.700  1.00  0.00           O  
ATOM   1089  O   MOL A   1       6.020  36.650  12.610  1.00  0.00           O  
ATOM   1090  O   MOL A   1      28.060  22.880   1.290  1.00  0.00           O  
ATOM   1091  O   MOL A   1      37.230  36.250  13.650  1.00  0.00           O  
ATOM   1092  O   MOL A   1      10.370  37.960  14.170  1.00  0.00           O  
ATOM   1093  O   MOL A   1      35.670  24.280  13.840  1.00  0.00           O  
ATOM   1094  O   MOL A   1      19.220  13.480   0.830  1.00  0.00           O  
ATOM   1095  O   MOL A   1      11.510  19.060  14.730  1.00  0.00           O  
ATOM   1096  O   MOL A   1       7.900   1.820   2.270  1.00  0.00           O  
ATOM   1097  O   MOL A   1      19.910  17.160  14.200  1.00  0.00           O  
ATOM   1098  O   MOL A   1       5.760  26.610  13.960  1.00  0.00           O  
ATOM   1099  O   MOL A   1      34.790  20.990   1.660  1.00  0.00           O  
ATOM   1100  O   MOL A   1       4.380  28.250  14.640  1.00  0.00           O  
ATOM   1101  O   MOL A   1      29.510   8.000  13.490  1.00  0.00           O  
ATOM   1102  O   MOL A   1       3.590  32.560   2.220  1.00  0.00           O  
ATOM   1103  O   MOL A   1      24.010  44.260   1.850  1.00  0.00           O  
ATOM   1104  O   MOL A   1      46.630  25.030   0.330  1.00  0.00           O  
ATOM   1105  O   MOL A   1       2.040  11.210   0.690  1.00  0.00           O  
ATOM   1106  O   MOL A   1      10.830  27.900   1.500  1.00  0.00           O  
ATOM   1107  O   MOL A   1      46.590  36.930   0.430  1.00  0.00           O  
ATOM   1108  O   MOL A   1      11.850  23.470  14.220  1.00  0.00           O  
ATOM   1109  O   MOL A   1      37.770   2.870   1.690  1.00  0.00           O  
ATOM   1110  O   MOL A   1      13.060  30.230   2.050  1.00  0.00           O  
ATOM   1111  O   MOL A   1      40.740  13.960   1.450  1.00  0.00           O  
ATOM   1112  O   MOL A   1      37.330  13.420  14.690  1.00  0.00           O  
ATOM   1113  O   MOL A   1       9.950  24.120   0.540  1.00  0.00           O  
ATOM   1114  O   MOL A   1      31.430  38.180  13.270  1.00  0.00           O  
ATOM   1115  O   MOL A   1       2.910   9.070   1.020  1.00  0.00           O  
ATOM   1116  O   MOL A   1       3.360  47.460  14.590  1.00  0.00           O  
ATOM   1117  O   MOL A   1       4.990  43.970   1.790  1.00  0.00           O  
ATOM   1118  O   MOL A   1      14.010  43.150   0.620  1.00  0.00           O  
ATOM   1119  O   MOL A   1       3.550  12.600  14.440  1.00  0.00           O  
ATOM   1120  O   MOL A   1      38.260  11.460  14.680  1.00  0.00           O  
ATOM   1121  O   MOL A   1      21.470   5.860   0.510  1.00  0.00           O  
ATOM   1122  O   MOL A   1      46.670  30.030   0.950  1.00  0.00           O  
ATOM   1123  O   MOL A   1      25.430  27.980  13.160  1.00  0.00           O  
ATOM   1124  O   MOL A   1      22.200  12.460   1.420  1.00  0.00           O  
ATOM   1125  O   MOL A   1      24.510  18.170   2.190  1.00  0.00           O  
ATOM   1126  O   MOL A   1      14.740  48.690  13.810  1.00  0.00           O  
ATOM   1127  O   MOL A   1       7.990   7.660   1.490  1.00  0.00           O  
ATOM   1128  O   MOL A   1      34.640  49.670   1.710  1.00  0.00           O  
ATOM   1129  O   MOL A   1      27.160  47.030  14.660  1.00  0.00           O  
ATOM   1130  O   MOL A   1      14.050  15.780  13.650  1.00  0.00           O  
ATOM   1131  O   MOL A   1       9.770  44.320  12.150  1.00  0.00           O  
ATOM   1132  O   MOL A   1      21.520   7.350  13.590  1.00  0.00           O  
ATOM   1133  O   MOL A   1       7.340  32.080  14.700  1.00  0.00           O  
ATOM   1134  O   MOL A   1      33.900  33.400   3.110  1.00  0.00           O  
ATOM   1135  H   MOL A   1      34.040  32.670   3.730  1.00  0.00           H  
ATOM   1136  O   MOL A   1      16.050  17.810   2.110  1.00  0.00           O  
ATOM   1137  H   MOL A   1      16.780  18.260   2.570  1.00  0.00           H  
ATOM   1138  O   MOL A   1      25.350  29.530   1.300  1.00  0.00           O  
ATOM   1139  H   MOL A   1      25.340  30.430   1.670  1.00  0.00           H  
ATOM   1140  O   MOL A   1      17.630  34.420   1.930  1.00  0.00           O  
ATOM   1141  H   MOL A   1      17.610  35.380   2.130  1.00  0.00           H  
ATOM   1142  O   MOL A   1      36.530  22.650   1.760  1.00  0.00           O  
ATOM   1143  H   MOL A   1      36.160  21.900   2.280  1.00  0.00           H  
ATOM   1144  O   MOL A   1       6.660   5.700   2.290  1.00  0.00           O  
ATOM   1145  H   MOL A   1       7.110   6.470   2.680  1.00  0.00           H  
ATOM   1146  O   MOL A   1      25.010  24.630  11.990  1.00  0.00           O  
ATOM   1147  H   MOL A   1      25.380  25.520  11.880  1.00  0.00           H  
ATOM   1148  O   MOL A   1      38.380  44.830  13.440  1.00  0.00           O  
ATOM   1149  H   MOL A   1      37.540  44.780  12.960  1.00  0.00           H  
ATOM   1150  O   MOL A   1      42.510  22.130   2.520  1.00  0.00           O  
ATOM   1151  H   MOL A   1      43.280  22.670   2.760  1.00  0.00           H  
ATOM   1152  O   MOL A   1      26.690  44.270   1.780  1.00  0.00           O  
ATOM   1153  H   MOL A   1      26.070  43.750   2.330  1.00  0.00           H  
ATOM   1154  O   MOL A   1      16.780  16.500  12.950  1.00  0.00           O  
ATOM   1155  H   MOL A   1      16.120  16.190  12.310  1.00  0.00           H  
ATOM   1156  O   MOL A   1       4.100  24.580   1.880  1.00  0.00           O  
ATOM   1157  H   MOL A   1       3.350  24.840   2.440  1.00  0.00           H  
ATOM   1158  O   MOL A   1      30.490   9.910   1.280  1.00  0.00           O  
ATOM   1159  H   MOL A   1      29.720  10.250   1.750  1.00  0.00           H  
ATOM   1160  O   MOL A   1      29.470  25.520   2.670  1.00  0.00           O  
ATOM   1161  H   MOL A   1      29.300  24.720   3.200  1.00  0.00           H  
ATOM   1162  O   MOL A   1      23.240   9.590   2.660  1.00  0.00           O  
ATOM   1163  H   MOL A   1      23.720  10.120   3.330  1.00  0.00           H  
ATOM   1164  O   MOL A   1      20.850  26.670  11.990  1.00  0.00           O  
ATOM   1165  H   MOL A   1      21.000  25.760  11.660  1.00  0.00           H  
ATOM   1166  O   MOL A   1      38.690  16.370   1.900  1.00  0.00           O  
ATOM   1167  H   MOL A   1      38.080  16.110   2.610  1.00  0.00           H  
ATOM   1168  O   MOL A   1       0.220  17.770  13.030  1.00  0.00           O  
ATOM   1169  H   MOL A   1       1.020  18.290  12.850  1.00  0.00           H  
ATOM   1170  O   MOL A   1      29.490  50.050  13.630  1.00  0.00           O  
ATOM   1171  H   MOL A   1      30.380  49.840  13.310  1.00  0.00           H  
ATOM   1172  O   MOL A   1       7.870  41.610   1.270  1.00  0.00           O  
ATOM   1173  H   MOL A   1       7.120  41.150   1.670  1.00  0.00           H  
ATOM   1174  O   MOL A   1      38.440   5.890   2.230  1.00  0.00           O  
ATOM   1175  H   MOL A   1      38.930   5.110   2.540  1.00  0.00           H  
ATOM   1176  O   MOL A   1       4.270  50.520  13.340  1.00  0.00           O  
ATOM   1177  H   MOL A   1       4.690  49.880  13.940  1.00  0.00           H  
ATOM   1178  O   MOL A   1       2.210  38.560  13.210  1.00  0.00           O  
ATOM   1179  H   MOL A   1       2.760  38.060  12.580  1.00  0.00           H  
ATOM   1180  O   MOL A   1      19.780  28.960  12.480  1.00  0.00           O  
ATOM   1181  H   MOL A   1      20.280  28.190  12.160  1.00  0.00           H  
ATOM   1182  O   MOL A   1      35.510  40.230  13.450  1.00  0.00           O  
ATOM   1183  H   MOL A   1      36.280  39.810  13.040  1.00  0.00           H  
ATOM   1184  O   MOL A   1      39.000   0.420   1.830  1.00  0.00           O  
ATOM   1185  H   MOL A   1      38.060   0.690   1.890  1.00  0.00           H  
ATOM   1186  O   MOL A   1      28.060  28.710   1.570  1.00  0.00           O  
ATOM   1187  H   MOL A   1      28.810  28.860   2.170  1.00  0.00           H  
ATOM   1188  O   MOL A   1      45.170  43.630   1.600  1.00  0.00           O  
ATOM   1189  H   MOL A   1      45.520  42.830   2.030  1.00  0.00           H  
ATOM   1190  O   MOL A   1       4.670  30.270   3.010  1.00  0.00           O  
ATOM   1191  H   MOL A   1       4.660  31.170   3.400  1.00  0.00           H  
ATOM   1192  O   MOL A   1       3.580  16.220  12.990  1.00  0.00           O  
ATOM   1193  H   MOL A   1       3.630  15.330  12.590  1.00  0.00           H  
ATOM   1194  O   MOL A   1      27.040  20.550   2.050  1.00  0.00           O  
ATOM   1195  H   MOL A   1      27.940  20.640   2.410  1.00  0.00           H  
ATOM   1196  O   MOL A   1       8.870  29.630   2.460  1.00  0.00           O  
ATOM   1197  H   MOL A   1       8.840  30.490   2.920  1.00  0.00           H  
ATOM   1198  O   MOL A   1      31.840  12.860   1.020  1.00  0.00           O  
ATOM   1199  H   MOL A   1      31.440  13.510   1.620  1.00  0.00           H  
ATOM   1200  O   MOL A   1       4.830   5.960  13.400  1.00  0.00           O  
ATOM   1201  H   MOL A   1       5.420   6.720  13.250  1.00  0.00           H  
ATOM   1202  O   MOL A   1      34.820  45.420   2.220  1.00  0.00           O  
ATOM   1203  H   MOL A   1      34.010  45.810   2.600  1.00  0.00           H  
ATOM   1204  O   MOL A   1      34.690  24.840   1.880  1.00  0.00           O  
ATOM   1205  H   MOL A   1      33.830  25.040   2.290  1.00  0.00           H  
ATOM   1206  O   MOL A   1      19.880  19.920  13.440  1.00  0.00           O  
ATOM   1207  H   MOL A   1      20.820  20.130  13.300  1.00  0.00           H  
ATOM   1208  O   MOL A   1      16.310  47.420   2.220  1.00  0.00           O  
ATOM   1209  H   MOL A   1      16.200  46.460   2.200  1.00  0.00           H  
ATOM   1210  O   MOL A   1      30.450  30.060   2.410  1.00  0.00           O  
ATOM   1211  H   MOL A   1      31.270  29.900   2.920  1.00  0.00           H  
ATOM   1212  O   MOL A   1      40.240  44.320   2.260  1.00  0.00           O  
ATOM   1213  H   MOL A   1      40.800  44.980   2.710  1.00  0.00           H  
ATOM   1214  O   MOL A   1      31.810  37.520   1.560  1.00  0.00           O  
ATOM   1215  H   MOL A   1      32.730  37.690   1.840  1.00  0.00           H  
ATOM   1216  O   MOL A   1      11.720  16.070  12.910  1.00  0.00           O  
ATOM   1217  H   MOL A   1      12.620  15.700  12.970  1.00  0.00           H  
ATOM   1218  O   MOL A   1      18.650  18.480   2.370  1.00  0.00           O  
ATOM   1219  H   MOL A   1      18.360  17.630   2.750  1.00  0.00           H  
ATOM   1220  O   MOL A   1       9.630  12.860  13.540  1.00  0.00           O  
ATOM   1221  H   MOL A   1      10.320  12.780  12.850  1.00  0.00           H  
ATOM   1222  O   MOL A   1      24.260   1.270   1.980  1.00  0.00           O  
ATOM   1223  H   MOL A   1      23.530   1.350   2.620  1.00  0.00           H  
ATOM   1224  O   MOL A   1      41.550  11.480   2.560  1.00  0.00           O  
ATOM   1225  H   MOL A   1      40.760  12.000   2.760  1.00  0.00           H  
ATOM   1226  O   MOL A   1       0.790  46.960  14.330  1.00  0.00           O  
ATOM   1227  H   MOL A   1       1.500  46.600  13.770  1.00  0.00           H  
ATOM   1228  O   MOL A   1      32.090  20.660   2.520  1.00  0.00           O  
ATOM   1229  H   MOL A   1      31.620  19.870   2.840  1.00  0.00           H  
ATOM   1230  O   MOL A   1      42.110  33.730   1.470  1.00  0.00           O  
ATOM   1231  H   MOL A   1      41.890  33.190   2.250  1.00  0.00           H  
ATOM   1232  O   MOL A   1      29.410   0.210   1.660  1.00  0.00           O  
ATOM   1233  H   MOL A   1      30.290   0.360   2.040  1.00  0.00           H  
ATOM   1234  O   MOL A   1      38.520  33.020   2.860  1.00  0.00           O  
ATOM   1235  H   MOL A   1      37.830  32.770   3.490  1.00  0.00           H  
ATOM   1236  O   MOL A   1       8.190  15.300  13.690  1.00  0.00           O  
ATOM   1237  H   MOL A   1       8.810  15.200  12.950  1.00  0.00           H  
ATOM   1238  O   MOL A   1      19.060   7.310  12.290  1.00  0.00           O  
ATOM   1239  H   MOL A   1      18.090   7.310  12.170  1.00  0.00           H  
ATOM   1240  O   MOL A   1       9.900   9.580   2.050  1.00  0.00           O  
ATOM   1241  H   MOL A   1       9.110   9.480   2.610  1.00  0.00           H  
ATOM   1242  O   MOL A   1      12.530  24.760   2.420  1.00  0.00           O  
ATOM   1243  H   MOL A   1      12.010  25.580   2.460  1.00  0.00           H  
ATOM   1244  O   MOL A   1      15.750  29.530   2.170  1.00  0.00           O  
ATOM   1245  H   MOL A   1      16.670  29.810   2.280  1.00  0.00           H  
ATOM   1246  O   MOL A   1      21.690  42.810  13.560  1.00  0.00           O  
ATOM   1247  H   MOL A   1      22.210  42.360  12.870  1.00  0.00           H  
ATOM   1248  O   MOL A   1      15.630   3.250  13.420  1.00  0.00           O  
ATOM   1249  H   MOL A   1      16.220   3.870  12.970  1.00  0.00           H  
ATOM   1250  O   MOL A   1      28.870  37.020   1.370  1.00  0.00           O  
ATOM   1251  H   MOL A   1      29.380  37.750   1.750  1.00  0.00           H  
ATOM   1252  O   MOL A   1       9.030  26.780  12.830  1.00  0.00           O  
ATOM   1253  H   MOL A   1       9.060  25.910  12.390  1.00  0.00           H  
ATOM   1254  O   MOL A   1      47.370  33.110   1.060  1.00  0.00           O  
ATOM   1255  H   MOL A   1      46.680  33.490   1.620  1.00  0.00           H  
ATOM   1256  O   MOL A   1      35.450  11.390   1.820  1.00  0.00           O  
ATOM   1257  H   MOL A   1      34.810  10.700   2.080  1.00  0.00           H  
ATOM   1258  O   MOL A   1      42.950   3.420  12.500  1.00  0.00           O  
ATOM   1259  H   MOL A   1      43.810   3.080  12.210  1.00  0.00           H  
ATOM   1260  O   MOL A   1      15.960  38.880   2.060  1.00  0.00           O  
ATOM   1261  H   MOL A   1      15.000  38.730   2.160  1.00  0.00           H  
ATOM   1262  O   MOL A   1      23.540  16.070  13.600  1.00  0.00           O  
ATOM   1263  H   MOL A   1      24.150  15.430  13.190  1.00  0.00           H  
ATOM   1264  O   MOL A   1      22.030  17.240   2.550  1.00  0.00           O  
ATOM   1265  H   MOL A   1      21.350  16.550   2.590  1.00  0.00           H  
ATOM   1266  O   MOL A   1      11.350   6.780   1.270  1.00  0.00           O  
ATOM   1267  H   MOL A   1      11.930   6.060   1.570  1.00  0.00           H  
ATOM   1268  O   MOL A   1      12.380  20.530   2.710  1.00  0.00           O  
ATOM   1269  H   MOL A   1      13.170  21.030   2.980  1.00  0.00           H  
ATOM   1270  O   MOL A   1       5.810  11.390  14.520  1.00  0.00           O  
ATOM   1271  H   MOL A   1       5.260  11.930  13.930  1.00  0.00           H  
ATOM   1272  O   MOL A   1       5.830   0.520   1.880  1.00  0.00           O  
ATOM   1273  H   MOL A   1       4.880   0.600   2.070  1.00  0.00           H  
ATOM   1274  O   MOL A   1      25.680  49.170   2.640  1.00  0.00           O  
ATOM   1275  H   MOL A   1      25.610  50.140   2.530  1.00  0.00           H  
ATOM   1276  O   MOL A   1       2.270   1.910  11.840  1.00  0.00           O  
ATOM   1277  H   MOL A   1       3.020   1.370  11.540  1.00  0.00           H  
ATOM   1278  O   MOL A   1      25.250   4.810  13.590  1.00  0.00           O  
ATOM   1279  H   MOL A   1      25.200   5.580  13.000  1.00  0.00           H  
ATOM   1280  O   MOL A   1      36.360   5.340  13.540  1.00  0.00           O  
ATOM   1281  H   MOL A   1      35.640   5.170  12.910  1.00  0.00           H  
ATOM   1282  O   MOL A   1      15.440  20.370   2.710  1.00  0.00           O  
ATOM   1283  H   MOL A   1      16.260  20.890   2.770  1.00  0.00           H  
ATOM   1284  O   MOL A   1      21.730  24.050  11.950  1.00  0.00           O  
ATOM   1285  H   MOL A   1      22.580  23.870  11.500  1.00  0.00           H  
ATOM   1286  O   MOL A   1      37.550  17.650  13.060  1.00  0.00           O  
ATOM   1287  H   MOL A   1      38.050  18.200  12.420  1.00  0.00           H  
ATOM   1288  O   MOL A   1      18.880  31.240  13.080  1.00  0.00           O  
ATOM   1289  H   MOL A   1      19.460  30.610  12.620  1.00  0.00           H  
ATOM   1290  O   MOL A   1      45.780  18.140  14.320  1.00  0.00           O  
ATOM   1291  H   MOL A   1      46.020  17.210  14.140  1.00  0.00           H  
ATOM   1292  O   MOL A   1       8.340  13.810   2.400  1.00  0.00           O  
ATOM   1293  H   MOL A   1       8.400  14.770   2.550  1.00  0.00           H  
ATOM   1294  O   MOL A   1       0.290  36.040  12.830  1.00  0.00           O  
ATOM   1295  H   MOL A   1       0.360  36.880  12.350  1.00  0.00           H  
ATOM   1296  O   MOL A   1      40.040  47.020   2.760  1.00  0.00           O  
ATOM   1297  H   MOL A   1      40.900  46.930   3.220  1.00  0.00           H  
ATOM   1298  O   MOL A   1       8.020  19.100  12.940  1.00  0.00           O  
ATOM   1299  H   MOL A   1       7.750  19.680  12.200  1.00  0.00           H  
ATOM   1300  O   MOL A   1      40.250  27.830   2.280  1.00  0.00           O  
ATOM   1301  H   MOL A   1      40.660  26.960   2.400  1.00  0.00           H  
ATOM   1302  O   MOL A   1      21.590  14.310  13.420  1.00  0.00           O  
ATOM   1303  H   MOL A   1      22.500  14.620  13.330  1.00  0.00           H  
ATOM   1304  O   MOL A   1      34.840  42.340   2.020  1.00  0.00           O  
ATOM   1305  H   MOL A   1      34.180  41.810   2.500  1.00  0.00           H  
ATOM   1306  O   MOL A   1       1.900  48.420   2.770  1.00  0.00           O  
ATOM   1307  H   MOL A   1       0.990  48.750   2.610  1.00  0.00           H  
ATOM   1308  O   MOL A   1       8.160   5.650  13.210  1.00  0.00           O  
ATOM   1309  H   MOL A   1       8.730   5.260  12.530  1.00  0.00           H  
ATOM   1310  O   MOL A   1       6.320  27.670   2.540  1.00  0.00           O  
ATOM   1311  H   MOL A   1       5.630  28.160   3.020  1.00  0.00           H  
ATOM   1312  O   MOL A   1      34.070  16.050   2.670  1.00  0.00           O  
ATOM   1313  H   MOL A   1      34.930  16.210   3.090  1.00  0.00           H  
ATOM   1314  O   MOL A   1      48.090   9.040   2.240  1.00  0.00           O  
ATOM   1315  H   MOL A   1      48.650   9.740   2.600  1.00  0.00           H  
ATOM   1316  O   MOL A   1       3.030  20.380  12.900  1.00  0.00           O  
ATOM   1317  H   MOL A   1       2.210  20.890  12.800  1.00  0.00           H  
ATOM   1318  O   MOL A   1       7.510  45.810  12.000  1.00  0.00           O  
ATOM   1319  H   MOL A   1       8.260  46.320  11.650  1.00  0.00           H  
ATOM   1320  O   MOL A   1      -0.060  18.080   2.260  1.00  0.00           O  
ATOM   1321  H   MOL A   1       0.430  18.920   2.260  1.00  0.00           H  
ATOM   1322  O   MOL A   1      29.020   5.800  12.190  1.00  0.00           O  
ATOM   1323  H   MOL A   1      29.670   5.720  11.470  1.00  0.00           H  
ATOM   1324  O   MOL A   1      39.690  36.880   1.250  1.00  0.00           O  
ATOM   1325  H   MOL A   1      38.830  37.000   1.680  1.00  0.00           H  
ATOM   1326  O   MOL A   1      38.910  23.770   1.360  1.00  0.00           O  
ATOM   1327  H   MOL A   1      39.020  24.550   1.920  1.00  0.00           H  
ATOM   1328  O   MOL A   1      46.980  46.260   2.510  1.00  0.00           O  
ATOM   1329  H   MOL A   1      47.260  46.610   3.380  1.00  0.00           H  
ATOM   1330  O   MOL A   1      30.710  26.590  13.630  1.00  0.00           O  
ATOM   1331  H   MOL A   1      31.540  26.380  13.170  1.00  0.00           H  
ATOM   1332  O   MOL A   1      20.110  32.660   1.980  1.00  0.00           O  
ATOM   1333  H   MOL A   1      20.110  31.690   2.100  1.00  0.00           H  
ATOM   1334  O   MOL A   1      31.970   0.440   1.570  1.00  0.00           O  
ATOM   1335  H   MOL A   1      32.170   0.850   0.720  1.00  0.00           H  
ATOM   1336  O   MOL A   1      44.690  28.120   1.890  1.00  0.00           O  
ATOM   1337  H   MOL A   1      44.060  28.550   2.500  1.00  0.00           H  
ATOM   1338  O   MOL A   1      44.360  24.790   1.810  1.00  0.00           O  
ATOM   1339  H   MOL A   1      45.230  25.210   1.710  1.00  0.00           H  
ATOM   1340  O   MOL A   1      16.450  32.090   2.030  1.00  0.00           O  
ATOM   1341  H   MOL A   1      16.860  32.900   2.400  1.00  0.00           H  
ATOM   1342  O   MOL A   1       7.150   9.830   2.700  1.00  0.00           O  
ATOM   1343  H   MOL A   1       6.380   9.320   2.990  1.00  0.00           H  
ATOM   1344  O   MOL A   1       0.510   3.610   0.000  1.00  0.00           O  
ATOM   1345  H   MOL A   1       0.770   4.170   0.750  1.00  0.00           H  
ATOM   1346  O   MOL A   1       7.120  45.350   0.900  1.00  0.00           O  
ATOM   1347  H   MOL A   1       6.890  44.640   1.540  1.00  0.00           H  
ATOM   1348  O   MOL A   1       6.500  24.130  12.340  1.00  0.00           O  
ATOM   1349  H   MOL A   1       5.570  23.980  12.120  1.00  0.00           H  
ATOM   1350  O   MOL A   1      35.070   2.160   1.700  1.00  0.00           O  
ATOM   1351  H   MOL A   1      34.690   2.810   2.310  1.00  0.00           H  
ATOM   1352  O   MOL A   1      45.310  35.020  12.740  1.00  0.00           O  
ATOM   1353  H   MOL A   1      45.820  34.310  12.290  1.00  0.00           H  
ATOM   1354  O   MOL A   1      12.300  44.280  12.290  1.00  0.00           O  
ATOM   1355  H   MOL A   1      11.840  44.880  11.670  1.00  0.00           H  
ATOM   1356  O   MOL A   1      43.910   0.130   2.640  1.00  0.00           O  
ATOM   1357  H   MOL A   1      43.060   0.370   3.050  1.00  0.00           H  
ATOM   1358  O   MOL A   1      20.380   2.940  13.070  1.00  0.00           O  
ATOM   1359  H   MOL A   1      20.770   2.050  13.120  1.00  0.00           H  
ATOM   1360  O   MOL A   1       3.860  34.200  13.440  1.00  0.00           O  
ATOM   1361  H   MOL A   1       4.560  34.290  12.770  1.00  0.00           H  
ATOM   1362  O   MOL A   1      32.560  41.350  13.200  1.00  0.00           O  
ATOM   1363  H   MOL A   1      31.870  41.670  12.590  1.00  0.00           H  
ATOM   1364  OW  SOL A   2      12.850  26.910  10.630  1.00  0.00           O  
ATOM   1365  HW1 SOL A   2      13.370  27.080   9.790  1.00  0.00           H  
ATOM   1366  HW2 SOL A   2      12.540  25.960  10.640  1.00  0.00           H  
ATOM   1367  OW  SOL A   3       8.830  16.090   4.320  1.00  0.00           O  
ATOM   1368  HW1 SOL A   3       7.960  16.410   3.960  1.00  0.00           H  
ATOM   1369  HW2 SOL A   3       8.810  16.120   5.320  1.00  0.00           H  
ATOM   1370  OW  SOL A   4      32.450   5.750  10.060  1.00  0.00           O  
ATOM   1371  HW1 SOL A   4      32.920   4.910  10.340  1.00  0.00           H  
ATOM   1372  HW2 SOL A   4      32.660   6.490  10.700  1.00  0.00           H  
ATOM   1373  OW  SOL A   5      21.430  18.330   8.040  1.00  0.00           O  
ATOM   1374  HW1 SOL A   5      21.770  18.130   8.960  1.00  0.00           H  
ATOM   1375  HW2 SOL A   5      20.540  17.900   7.920  1.00  0.00           H  
ATOM   1376  OW  SOL A   6      44.740  47.610  11.900  1.00  0.00           O  
ATOM   1377  HW1 SOL A   6      44.960  46.680  12.200  1.00  0.00           H  
ATOM   1378  HW2 SOL A   6      43.800  47.830  12.170  1.00  0.00           H  
ATOM   1379  OW  SOL A   7      14.670  24.820  12.240  1.00  0.00           O  
ATOM   1380  HW1 SOL A   7      13.970  24.480  11.600  1.00  0.00           H  
ATOM   1381  HW2 SOL A   7      14.520  25.790  12.410  1.00  0.00           H  
ATOM   1382  OW  SOL A   8      27.720   4.960   3.090  1.00  0.00           O  
ATOM   1383  HW1 SOL A   8      27.940   5.510   3.890  1.00  0.00           H  
ATOM   1384  HW2 SOL A   8      28.560   4.580   2.700  1.00  0.00           H  
ATOM   1385  OW  SOL A   9      24.910  47.210   4.980  1.00  0.00           O  
ATOM   1386  HW1 SOL A   9      24.940  48.090   4.510  1.00  0.00           H  
ATOM   1387  HW2 SOL A   9      25.290  47.320   5.900  1.00  0.00           H  
ATOM   1388  OW  SOL A  10      46.590  49.550   8.920  1.00  0.00           O  
ATOM   1389  HW1 SOL A  10      45.690  49.830   8.600  1.00  0.00           H  
ATOM   1390  HW2 SOL A  10      47.290  49.890   8.290  1.00  0.00           H  
ATOM   1391  OW  SOL A  11      35.420  46.240  11.670  1.00  0.00           O  
ATOM   1392  HW1 SOL A  11      35.420  47.240  11.540  1.00  0.00           H  
ATOM   1393  HW2 SOL A  11      34.730  45.820  11.080  1.00  0.00           H  
ATOM   1394  OW  SOL A  12      26.890  38.240   7.920  1.00  0.00           O  
ATOM   1395  HW1 SOL A  12      27.060  38.380   6.940  1.00  0.00           H  
ATOM   1396  HW2 SOL A  12      27.420  37.460   8.240  1.00  0.00           H  
ATOM   1397  OW  SOL A  13      29.790  30.300  10.740  1.00  0.00           O  
ATOM   1398  HW1 SOL A  13      30.480  29.870  11.320  1.00  0.00           H  
ATOM   1399  HW2 SOL A  13      30.140  31.180  10.400  1.00  0.00           H  
ATOM   1400  OW  SOL A  14      43.640  46.400   6.120  1.00  0.00           O  
ATOM   1401  HW1 SOL A  14      44.580  46.120   6.310  1.00  0.00           H  
ATOM   1402  HW2 SOL A  14      43.070  46.200   6.910  1.00  0.00           H  
ATOM   1403  OW  SOL A  15       3.090   4.320   8.520  1.00  0.00           O  
ATOM   1404  HW1 SOL A  15       3.150   3.430   8.070  1.00  0.00           H  
ATOM   1405  HW2 SOL A  15       3.630   4.300   9.360  1.00  0.00           H  
ATOM   1406  OW  SOL A  16      23.080   9.480  11.600  1.00  0.00           O  
ATOM   1407  HW1 SOL A  16      23.110   8.880  12.400  1.00  0.00           H  
ATOM   1408  HW2 SOL A  16      22.140   9.570  11.280  1.00  0.00           H  
ATOM   1409  OW  SOL A  17       9.780  19.990   3.980  1.00  0.00           O  
ATOM   1410  HW1 SOL A  17      10.660  20.050   3.510  1.00  0.00           H  
ATOM   1411  HW2 SOL A  17       9.050  19.850   3.310  1.00  0.00           H  
ATOM   1412  OW  SOL A  18      47.950  10.200  11.020  1.00  0.00           O  
ATOM   1413  HW1 SOL A  18      47.790   9.230  11.200  1.00  0.00           H  
ATOM   1414  HW2 SOL A  18      48.930  10.370  11.010  1.00  0.00           H  
ATOM   1415  OW  SOL A  19      31.420  21.060   8.550  1.00  0.00           O  
ATOM   1416  HW1 SOL A  19      31.430  22.050   8.670  1.00  0.00           H  
ATOM   1417  HW2 SOL A  19      31.500  20.840   7.580  1.00  0.00           H  
ATOM   1418  OW  SOL A  20       0.640   4.400   3.700  1.00  0.00           O  
ATOM   1419  HW1 SOL A  20       0.660   5.200   4.300  1.00  0.00           H  
ATOM   1420  HW2 SOL A  20       1.550   4.240   3.320  1.00  0.00           H  
ATOM   1421  OW  SOL A  21       1.700  43.860   4.260  1.00  0.00           O  
ATOM   1422  HW1 SOL A  21       2.490  43.250   4.350  1.00  0.00           H  
ATOM   1423  HW2 SOL A  21       2.010  44.800   4.220  1.00  0.00           H  
ATOM   1424  OW  SOL A  22      38.050  45.520   9.980  1.00  0.00           O  
ATOM   1425  HW1 SOL A  22      37.860  44.670   9.500  1.00  0.00           H  
ATOM   1426  HW2 SOL A  22      37.310  45.710  10.630  1.00  0.00           H  
ATOM   1427  OW  SOL A  23       4.230  11.880   9.190  1.00  0.00           O  
ATOM   1428  HW1 SOL A  23       4.690  11.110   8.740  1.00  0.00           H  
ATOM   1429  HW2 SOL A  23       4.410  12.720   8.690  1.00  0.00           H  
ATOM   1430  OW  SOL A  24      13.140  11.850   6.500  1.00  0.00           O  
ATOM   1431  HW1 SOL A  24      12.420  12.200   7.090  1.00  0.00           H  
ATOM   1432  HW2 SOL A  24      13.140  12.350   5.630  1.00  0.00           H  
ATOM   1433  OW  SOL A  25       0.710   6.560   5.350  1.00  0.00           O  
ATOM   1434  HW1 SOL A  25       0.360   7.030   6.160  1.00  0.00           H  
ATOM   1435  HW2 SOL A  25       1.170   7.220   4.750  1.00  0.00           H  
ATOM   1436  OW  SOL A  26      36.850  18.610  10.200  1.00  0.00           O  
ATOM   1437  HW1 SOL A  26      37.770  18.220  10.190  1.00  0.00           H  
ATOM   1438  HW2 SOL A  26      36.880  19.530   9.800  1.00  0.00           H  
ATOM   1439  OW  SOL A  27      23.150  29.860  11.330  1.00  0.00           O  
ATOM   1440  HW1 SOL A  27      23.730  29.180  10.890  1.00  0.00           H  
ATOM   1441  HW2 SOL A  27      22.630  30.360  10.640  1.00  0.00           H  
ATOM   1442  OW  SOL A  28      20.290  10.010  11.220  1.00  0.00           O  
ATOM   1443  HW1 SOL A  28      19.290   9.960  11.150  1.00  0.00           H  
ATOM   1444  HW2 SOL A  28      20.600  10.920  10.960  1.00  0.00           H  
ATOM   1445  OW  SOL A  29       5.180  40.920   7.310  1.00  0.00           O  
ATOM   1446  HW1 SOL A  29       4.180  40.860   7.320  1.00  0.00           H  
ATOM   1447  HW2 SOL A  29       5.580  40.010   7.400  1.00  0.00           H  
ATOM   1448  OW  SOL A  30      45.240  43.260   4.930  1.00  0.00           O  
ATOM   1449  HW1 SOL A  30      45.030  42.640   5.680  1.00  0.00           H  
ATOM   1450  HW2 SOL A  30      45.620  44.110   5.300  1.00  0.00           H  
ATOM   1451  OW  SOL A  31      40.250  35.090   7.850  1.00  0.00           O  
ATOM   1452  HW1 SOL A  31      40.730  35.030   6.980  1.00  0.00           H  
ATOM   1453  HW2 SOL A  31      39.400  35.610   7.730  1.00  0.00           H  
ATOM   1454  OW  SOL A  32      18.780  37.450   6.170  1.00  0.00           O  
ATOM   1455  HW1 SOL A  32      18.010  36.880   6.460  1.00  0.00           H  
ATOM   1456  HW2 SOL A  32      19.640  36.990   6.380  1.00  0.00           H  
ATOM   1457  OW  SOL A  33       9.520  23.250  11.240  1.00  0.00           O  
ATOM   1458  HW1 SOL A  33      10.380  22.740  11.240  1.00  0.00           H  
ATOM   1459  HW2 SOL A  33       8.890  22.840  10.590  1.00  0.00           H  
ATOM   1460  OW  SOL A  34      35.300  46.800   6.850  1.00  0.00           O  
ATOM   1461  HW1 SOL A  34      36.100  46.200   6.800  1.00  0.00           H  
ATOM   1462  HW2 SOL A  34      35.590  47.730   7.060  1.00  0.00           H  
ATOM   1463  OW  SOL A  35      35.100  39.100   8.410  1.00  0.00           O  
ATOM   1464  HW1 SOL A  35      34.520  38.310   8.610  1.00  0.00           H  
ATOM   1465  HW2 SOL A  35      34.770  39.900   8.920  1.00  0.00           H  
ATOM   1466  OW  SOL A  36      32.820  14.290  11.160  1.00  0.00           O  
ATOM   1467  HW1 SOL A  36      33.650  14.510  11.680  1.00  0.00           H  
ATOM   1468  HW2 SOL A  36      32.880  13.350  10.820  1.00  0.00           H  
ATOM   1469  OW  SOL A  37      31.010  11.920   3.940  1.00  0.00           O  
ATOM   1470  HW1 SOL A  37      30.940  11.360   3.110  1.00  0.00           H  
ATOM   1471  HW2 SOL A  37      30.610  11.420   4.710  1.00  0.00           H  
ATOM   1472  OW  SOL A  38      15.750  34.130   5.400  1.00  0.00           O  
ATOM   1473  HW1 SOL A  38      16.040  34.910   5.960  1.00  0.00           H  
ATOM   1474  HW2 SOL A  38      16.560  33.680   5.020  1.00  0.00           H  
ATOM   1475  OW  SOL A  39      30.690  23.760  12.350  1.00  0.00           O  
ATOM   1476  HW1 SOL A  39      31.670  23.920  12.240  1.00  0.00           H  
ATOM   1477  HW2 SOL A  39      30.180  24.490  11.900  1.00  0.00           H  
ATOM   1478  OW  SOL A  40      17.710  38.530  12.750  1.00  0.00           O  
ATOM   1479  HW1 SOL A  40      17.240  37.660  12.880  1.00  0.00           H  
ATOM   1480  HW2 SOL A  40      17.070  39.210  12.400  1.00  0.00           H  
ATOM   1481  OW  SOL A  41      14.610   9.160  10.850  1.00  0.00           O  
ATOM   1482  HW1 SOL A  41      13.720   9.450  10.480  1.00  0.00           H  
ATOM   1483  HW2 SOL A  41      14.760   8.200  10.640  1.00  0.00           H  
ATOM   1484  OW  SOL A  42      24.260   2.800  10.960  1.00  0.00           O  
ATOM   1485  HW1 SOL A  42      24.670   2.050  10.440  1.00  0.00           H  
ATOM   1486  HW2 SOL A  42      24.980   3.450  11.210  1.00  0.00           H  
ATOM   1487  OW  SOL A  43       2.530  46.280   4.300  1.00  0.00           O  
ATOM   1488  HW1 SOL A  43       2.510  47.240   4.040  1.00  0.00           H  
ATOM   1489  HW2 SOL A  43       3.390  46.080   4.770  1.00  0.00           H  
ATOM   1490  OW  SOL A  44       6.620   8.220  12.530  1.00  0.00           O  
ATOM   1491  HW1 SOL A  44       7.410   8.840  12.550  1.00  0.00           H  
ATOM   1492  HW2 SOL A  44       6.600   7.750  11.640  1.00  0.00           H  
ATOM   1493  OW  SOL A  45      41.620  30.870   9.310  1.00  0.00           O  
ATOM   1494  HW1 SOL A  45      41.910  31.660   9.850  1.00  0.00           H  
ATOM   1495  HW2 SOL A  45      40.660  30.980   9.060  1.00  0.00           H  
ATOM   1496  OW  SOL A  46      12.630  23.270   4.840  1.00  0.00           O  
ATOM   1497  HW1 SOL A  46      13.020  23.760   4.060  1.00  0.00           H  
ATOM   1498  HW2 SOL A  46      13.340  22.730   5.290  1.00  0.00           H  
ATOM   1499  OW  SOL A  47      25.570  40.970  10.060  1.00  0.00           O  
ATOM   1500  HW1 SOL A  47      25.760  41.150   9.100  1.00  0.00           H  
ATOM   1501  HW2 SOL A  47      26.320  41.320  10.620  1.00  0.00           H  
ATOM   1502  OW  SOL A  48      25.300  18.970   8.880  1.00  0.00           O  
ATOM   1503  HW1 SOL A  48      24.790  19.190   9.710  1.00  0.00           H  
ATOM   1504  HW2 SOL A  48      26.120  19.530   8.830  1.00  0.00           H  
ATOM   1505  OW  SOL A  49      11.800  16.120   3.920  1.00  0.00           O  
ATOM   1506  HW1 SOL A  49      11.140  16.870   3.860  1.00  0.00           H  
ATOM   1507  HW2 SOL A  49      11.310  15.250   3.980  1.00  0.00           H  
ATOM   1508  OW  SOL A  50       1.060  10.670   4.040  1.00  0.00           O  
ATOM   1509  HW1 SOL A  50       0.240  10.560   4.590  1.00  0.00           H  
ATOM   1510  HW2 SOL A  50       1.300  11.640   3.990  1.00  0.00           H  
ATOM   1511  OW  SOL A  51      33.930   0.670   8.010  1.00  0.00           O  
ATOM   1512  HW1 SOL A  51      33.080   0.210   7.750  1.00  0.00           H  
ATOM   1513  HW2 SOL A  51      33.860   1.640   7.800  1.00  0.00           H  
ATOM   1514  OW  SOL A  52      11.560   9.310   5.420  1.00  0.00           O  
ATOM   1515  HW1 SOL A  52      11.950   8.640   6.050  1.00  0.00           H  
ATOM   1516  HW2 SOL A  52      12.290   9.850   5.010  1.00  0.00           H  
ATOM   1517  OW  SOL A  53      12.460   0.930   6.810  1.00  0.00           O  
ATOM   1518  HW1 SOL A  53      12.230   0.150   7.400  1.00  0.00           H  
ATOM   1519  HW2 SOL A  53      12.260   1.780   7.300  1.00  0.00           H  
ATOM   1520  OW  SOL A  54      15.540  40.270  12.060  1.00  0.00           O  
ATOM   1521  HW1 SOL A  54      15.100  39.470  11.640  1.00  0.00           H  
ATOM   1522  HW2 SOL A  54      16.070  40.760  11.380  1.00  0.00           H  
ATOM   1523  OW  SOL A  55      23.180  45.750   7.010  1.00  0.00           O  
ATOM   1524  HW1 SOL A  55      23.650  46.440   6.460  1.00  0.00           H  
ATOM   1525  HW2 SOL A  55      23.580  44.850   6.830  1.00  0.00           H  
ATOM   1526  OW  SOL A  56      46.260  45.420   6.150  1.00  0.00           O  
ATOM   1527  HW1 SOL A  56      46.590  46.340   5.930  1.00  0.00           H  
ATOM   1528  HW2 SOL A  56      47.030  44.850   6.430  1.00  0.00           H  
ATOM   1529  OW  SOL A  57      36.530   6.700   7.890  1.00  0.00           O  
ATOM   1530  HW1 SOL A  57      35.820   5.990   7.860  1.00  0.00           H  
ATOM   1531  HW2 SOL A  57      36.250   7.420   8.520  1.00  0.00           H  
ATOM   1532  OW  SOL A  58      44.190  11.520   5.770  1.00  0.00           O  
ATOM   1533  HW1 SOL A  58      43.340  11.190   5.350  1.00  0.00           H  
ATOM   1534  HW2 SOL A  58      44.160  11.360   6.750  1.00  0.00           H  
ATOM   1535  OW  SOL A  59      30.510  25.850   9.900  1.00  0.00           O  
ATOM   1536  HW1 SOL A  59      29.670  25.360  10.150  1.00  0.00           H  
ATOM   1537  HW2 SOL A  59      31.220  25.190   9.670  1.00  0.00           H  
ATOM   1538  OW  SOL A  60      45.200  49.800   5.060  1.00  0.00           O  
ATOM   1539  HW1 SOL A  60      45.010  50.630   5.580  1.00  0.00           H  
ATOM   1540  HW2 SOL A  60      44.550  49.730   4.300  1.00  0.00           H  
ATOM   1541  OW  SOL A  61      23.240  10.990   5.130  1.00  0.00           O  
ATOM   1542  HW1 SOL A  61      23.230  10.250   5.800  1.00  0.00           H  
ATOM   1543  HW2 SOL A  61      23.900  11.690   5.410  1.00  0.00           H  
ATOM   1544  OW  SOL A  62      15.440  14.460   6.070  1.00  0.00           O  
ATOM   1545  HW1 SOL A  62      14.720  14.970   5.590  1.00  0.00           H  
ATOM   1546  HW2 SOL A  62      15.400  13.500   5.800  1.00  0.00           H  
ATOM   1547  OW  SOL A  63      12.710  48.620   3.680  1.00  0.00           O  
ATOM   1548  HW1 SOL A  63      13.440  48.290   4.270  1.00  0.00           H  
ATOM   1549  HW2 SOL A  63      11.870  48.110   3.870  1.00  0.00           H  
ATOM   1550  OW  SOL A  64      15.000  22.020   5.500  1.00  0.00           O  
ATOM   1551  HW1 SOL A  64      14.660  21.090   5.420  1.00  0.00           H  
ATOM   1552  HW2 SOL A  64      16.000  22.020   5.430  1.00  0.00           H  
ATOM   1553  OW  SOL A  65      18.010  18.550  10.980  1.00  0.00           O  
ATOM   1554  HW1 SOL A  65      18.640  19.060  10.410  1.00  0.00           H  
ATOM   1555  HW2 SOL A  65      18.480  18.250  11.810  1.00  0.00           H  
ATOM   1556  OW  SOL A  66      47.930   1.510  10.760  1.00  0.00           O  
ATOM   1557  HW1 SOL A  66      47.480   1.240   9.910  1.00  0.00           H  
ATOM   1558  HW2 SOL A  66      48.420   0.730  11.140  1.00  0.00           H  
ATOM   1559  OW  SOL A  67      20.750  15.990  11.350  1.00  0.00           O  
ATOM   1560  HW1 SOL A  67      21.420  15.440  11.850  1.00  0.00           H  
ATOM   1561  HW2 SOL A  67      19.870  15.520  11.340  1.00  0.00           H  
ATOM   1562  OW  SOL A  68      39.390  15.630   7.290  1.00  0.00           O  
ATOM   1563  HW1 SOL A  68      39.760  16.160   6.530  1.00  0.00           H  
ATOM   1564  HW2 SOL A  68      40.080  14.970   7.600  1.00  0.00           H  
ATOM   1565  OW  SOL A  69      17.250   0.700  12.180  1.00  0.00           O  
ATOM   1566  HW1 SOL A  69      18.110   0.480  11.730  1.00  0.00           H  
ATOM   1567  HW2 SOL A  69      16.640   1.180  11.550  1.00  0.00           H  
ATOM   1568  OW  SOL A  70      40.950  10.980   6.140  1.00  0.00           O  
ATOM   1569  HW1 SOL A  70      40.200  10.690   5.530  1.00  0.00           H  
ATOM   1570  HW2 SOL A  70      40.590  11.160   7.050  1.00  0.00           H  
ATOM   1571  OW  SOL A  71       1.690   9.580   7.600  1.00  0.00           O  
ATOM   1572  HW1 SOL A  71       0.880  10.020   7.990  1.00  0.00           H  
ATOM   1573  HW2 SOL A  71       2.040  10.130   6.850  1.00  0.00           H  
ATOM   1574  OW  SOL A  72      40.570  13.500   5.010  1.00  0.00           O  
ATOM   1575  HW1 SOL A  72      41.100  12.900   5.610  1.00  0.00           H  
ATOM   1576  HW2 SOL A  72      39.700  13.070   4.790  1.00  0.00           H  
ATOM   1577  OW  SOL A  73      48.000  20.320  10.560  1.00  0.00           O  
ATOM   1578  HW1 SOL A  73      48.760  19.950  10.040  1.00  0.00           H  
ATOM   1579  HW2 SOL A  73      47.450  19.570  10.930  1.00  0.00           H  
ATOM   1580  OW  SOL A  74       2.820  38.050   7.640  1.00  0.00           O  
ATOM   1581  HW1 SOL A  74       2.290  37.230   7.870  1.00  0.00           H  
ATOM   1582  HW2 SOL A  74       2.290  38.870   7.830  1.00  0.00           H  
ATOM   1583  OW  SOL A  75       3.900  17.200   3.870  1.00  0.00           O  
ATOM   1584  HW1 SOL A  75       2.910  17.140   4.010  1.00  0.00           H  
ATOM   1585  HW2 SOL A  75       4.290  16.290   3.840  1.00  0.00           H  
ATOM   1586  OW  SOL A  76      36.800  14.390   6.840  1.00  0.00           O  
ATOM   1587  HW1 SOL A  76      37.610  14.950   7.000  1.00  0.00           H  
ATOM   1588  HW2 SOL A  76      36.980  13.450   7.100  1.00  0.00           H  
ATOM   1589  OW  SOL A  77      15.480   3.500   4.770  1.00  0.00           O  
ATOM   1590  HW1 SOL A  77      14.540   3.220   4.980  1.00  0.00           H  
ATOM   1591  HW2 SOL A  77      15.740   3.130   3.880  1.00  0.00           H  
ATOM   1592  OW  SOL A  78       5.660  17.680   9.200  1.00  0.00           O  
ATOM   1593  HW1 SOL A  78       5.150  17.100   8.560  1.00  0.00           H  
ATOM   1594  HW2 SOL A  78       6.420  18.110   8.720  1.00  0.00           H  
ATOM   1595  OW  SOL A  79      37.400  20.750   8.340  1.00  0.00           O  
ATOM   1596  HW1 SOL A  79      38.130  20.390   7.770  1.00  0.00           H  
ATOM   1597  HW2 SOL A  79      36.510  20.490   7.950  1.00  0.00           H  
ATOM   1598  OW  SOL A  80       5.650   7.490  10.120  1.00  0.00           O  
ATOM   1599  HW1 SOL A  80       4.880   8.050   9.830  1.00  0.00           H  
ATOM   1600  HW2 SOL A  80       5.470   6.530   9.900  1.00  0.00           H  
ATOM   1601  OW  SOL A  81       5.600  38.100   7.680  1.00  0.00           O  
ATOM   1602  HW1 SOL A  81       6.110  37.700   8.440  1.00  0.00           H  
ATOM   1603  HW2 SOL A  81       4.620  38.050   7.890  1.00  0.00           H  
ATOM   1604  OW  SOL A  82      44.440  40.940  12.180  1.00  0.00           O  
ATOM   1605  HW1 SOL A  82      44.100  41.810  12.530  1.00  0.00           H  
ATOM   1606  HW2 SOL A  82      45.400  41.040  11.900  1.00  0.00           H  
ATOM   1607  OW  SOL A  83      17.420  10.030  10.690  1.00  0.00           O  
ATOM   1608  HW1 SOL A  83      17.460  10.570  11.530  1.00  0.00           H  
ATOM   1609  HW2 SOL A  83      16.490   9.680  10.560  1.00  0.00           H  
ATOM   1610  OW  SOL A  84      37.740  41.620   4.160  1.00  0.00           O  
ATOM   1611  HW1 SOL A  84      37.390  41.760   5.090  1.00  0.00           H  
ATOM   1612  HW2 SOL A  84      37.870  42.500   3.710  1.00  0.00           H  
ATOM   1613  OW  SOL A  85      10.030  47.720   3.140  1.00  0.00           O  
ATOM   1614  HW1 SOL A  85       9.590  48.560   3.440  1.00  0.00           H  
ATOM   1615  HW2 SOL A  85       9.960  47.030   3.860  1.00  0.00           H  
ATOM   1616  OW  SOL A  86      19.110  17.170   7.240  1.00  0.00           O  
ATOM   1617  HW1 SOL A  86      18.140  17.090   7.450  1.00  0.00           H  
ATOM   1618  HW2 SOL A  86      19.410  16.360   6.740  1.00  0.00           H  
ATOM   1619  OW  SOL A  87      22.560   3.650   7.300  1.00  0.00           O  
ATOM   1620  HW1 SOL A  87      22.190   3.480   8.210  1.00  0.00           H  
ATOM   1621  HW2 SOL A  87      22.150   3.020   6.650  1.00  0.00           H  
ATOM   1622  OW  SOL A  88      37.470  45.120   6.410  1.00  0.00           O  
ATOM   1623  HW1 SOL A  88      38.450  45.070   6.190  1.00  0.00           H  
ATOM   1624  HW2 SOL A  88      37.060  44.220   6.330  1.00  0.00           H  
ATOM   1625  OW  SOL A  89      28.040  38.360   5.270  1.00  0.00           O  
ATOM   1626  HW1 SOL A  89      28.510  38.880   5.980  1.00  0.00           H  
ATOM   1627  HW2 SOL A  89      28.630  37.610   4.970  1.00  0.00           H  
ATOM   1628  OW  SOL A  90      29.730   5.550   9.280  1.00  0.00           O  
ATOM   1629  HW1 SOL A  90      30.720   5.550   9.220  1.00  0.00           H  
ATOM   1630  HW2 SOL A  90      29.350   4.890   8.630  1.00  0.00           H  
ATOM   1631  OW  SOL A  91      38.100  21.800  11.330  1.00  0.00           O  
ATOM   1632  HW1 SOL A  91      38.420  20.850  11.320  1.00  0.00           H  
ATOM   1633  HW2 SOL A  91      37.140  21.830  11.600  1.00  0.00           H  
ATOM   1634  OW  SOL A  92      24.460   3.530   4.730  1.00  0.00           O  
ATOM   1635  HW1 SOL A  92      23.730   3.490   5.400  1.00  0.00           H  
ATOM   1636  HW2 SOL A  92      24.080   3.680   3.820  1.00  0.00           H  
ATOM   1637  OW  SOL A  93      14.050  13.130  11.080  1.00  0.00           O  
ATOM   1638  HW1 SOL A  93      13.080  12.950  10.870  1.00  0.00           H  
ATOM   1639  HW2 SOL A  93      14.620  12.800  10.320  1.00  0.00           H  
ATOM   1640  OW  SOL A  94      22.190  18.290  10.670  1.00  0.00           O  
ATOM   1641  HW1 SOL A  94      23.050  18.340  11.190  1.00  0.00           H  
ATOM   1642  HW2 SOL A  94      21.740  17.410  10.860  1.00  0.00           H  
ATOM   1643  OW  SOL A  95      40.250  32.060   4.910  1.00  0.00           O  
ATOM   1644  HW1 SOL A  95      40.870  31.350   5.250  1.00  0.00           H  
ATOM   1645  HW2 SOL A  95      40.270  32.060   3.910  1.00  0.00           H  
ATOM   1646  OW  SOL A  96      47.940  30.140  10.740  1.00  0.00           O  
ATOM   1647  HW1 SOL A  96      48.590  30.090  11.490  1.00  0.00           H  
ATOM   1648  HW2 SOL A  96      47.220  30.800  10.970  1.00  0.00           H  
ATOM   1649  OW  SOL A  97       0.490  24.960  10.360  1.00  0.00           O  
ATOM   1650  HW1 SOL A  97       0.820  24.650   9.470  1.00  0.00           H  
ATOM   1651  HW2 SOL A  97      -0.370  25.450  10.250  1.00  0.00           H  
ATOM   1652  OW  SOL A  98      34.720  23.160   8.410  1.00  0.00           O  
ATOM   1653  HW1 SOL A  98      34.570  22.210   8.140  1.00  0.00           H  
ATOM   1654  HW2 SOL A  98      35.360  23.590   7.770  1.00  0.00           H  
ATOM   1655  OW  SOL A  99      19.120   5.540   5.790  1.00  0.00           O  
ATOM   1656  HW1 SOL A  99      18.440   6.270   5.880  1.00  0.00           H  
ATOM   1657  HW2 SOL A  99      20.040   5.920   5.860  1.00  0.00           H  
ATOM   1658  OW  SOL A 100      11.220  20.620   8.190  1.00  0.00           O  
ATOM   1659  HW1 SOL A 100      11.830  21.400   8.070  1.00  0.00           H  
ATOM   1660  HW2 SOL A 100      10.470  20.680   7.530  1.00  0.00           H  
ATOM   1661  OW  SOL A 101      13.650  30.550  12.470  1.00  0.00           O  
ATOM   1662  HW1 SOL A 101      14.320  31.290  12.460  1.00  0.00           H  
ATOM   1663  HW2 SOL A 101      12.870  30.790  11.890  1.00  0.00           H  
ATOM   1664  OW  SOL A 102       3.760  16.930   7.110  1.00  0.00           O  
ATOM   1665  HW1 SOL A 102       3.050  17.480   6.670  1.00  0.00           H  
ATOM   1666  HW2 SOL A 102       4.570  16.900   6.520  1.00  0.00           H  
ATOM   1667  OW  SOL A 103      17.430   4.610   8.050  1.00  0.00           O  
ATOM   1668  HW1 SOL A 103      17.900   4.960   8.860  1.00  0.00           H  
ATOM   1669  HW2 SOL A 103      18.010   4.750   7.250  1.00  0.00           H  
ATOM   1670  OW  SOL A 104      20.890  11.570   3.860  1.00  0.00           O  
ATOM   1671  HW1 SOL A 104      20.990  11.810   2.890  1.00  0.00           H  
ATOM   1672  HW2 SOL A 104      21.760  11.210   4.200  1.00  0.00           H  
ATOM   1673  OW  SOL A 105       5.900   5.490   7.090  1.00  0.00           O  
ATOM   1674  HW1 SOL A 105       6.140   5.100   7.980  1.00  0.00           H  
ATOM   1675  HW2 SOL A 105       6.550   6.210   6.850  1.00  0.00           H  
ATOM   1676  OW  SOL A 106      40.350  45.290   5.760  1.00  0.00           O  
ATOM   1677  HW1 SOL A 106      41.170  45.230   5.180  1.00  0.00           H  
ATOM   1678  HW2 SOL A 106      40.070  46.240   5.860  1.00  0.00           H  
ATOM   1679  OW  SOL A 107      46.870  41.570  11.410  1.00  0.00           O  
ATOM   1680  HW1 SOL A 107      46.980  42.130  10.590  1.00  0.00           H  
ATOM   1681  HW2 SOL A 107      47.740  41.530  11.900  1.00  0.00           H  
ATOM   1682  OW  SOL A 108      21.480   4.300   3.700  1.00  0.00           O  
ATOM   1683  HW1 SOL A 108      20.960   3.580   3.260  1.00  0.00           H  
ATOM   1684  HW2 SOL A 108      21.080   5.190   3.490  1.00  0.00           H  
ATOM   1685  OW  SOL A 109       6.640  12.190   6.300  1.00  0.00           O  
ATOM   1686  HW1 SOL A 109       7.610  12.160   6.070  1.00  0.00           H  
ATOM   1687  HW2 SOL A 109       6.380  11.340   6.760  1.00  0.00           H  
ATOM   1688  OW  SOL A 110      43.580  49.410   8.650  1.00  0.00           O  
ATOM   1689  HW1 SOL A 110      42.880  49.560   9.350  1.00  0.00           H  
ATOM   1690  HW2 SOL A 110      44.110  48.590   8.890  1.00  0.00           H  
ATOM   1691  OW  SOL A 111      18.110  15.820  10.510  1.00  0.00           O  
ATOM   1692  HW1 SOL A 111      17.110  15.900  10.480  1.00  0.00           H  
ATOM   1693  HW2 SOL A 111      18.510  16.720  10.680  1.00  0.00           H  
ATOM   1694  OW  SOL A 112      44.240  29.790   8.740  1.00  0.00           O  
ATOM   1695  HW1 SOL A 112      44.740  29.880   7.880  1.00  0.00           H  
ATOM   1696  HW2 SOL A 112      43.330  30.190   8.640  1.00  0.00           H  
ATOM   1697  OW  SOL A 113      26.120  13.680   4.160  1.00  0.00           O  
ATOM   1698  HW1 SOL A 113      26.430  12.730   4.070  1.00  0.00           H  
ATOM   1699  HW2 SOL A 113      25.120  13.700   4.210  1.00  0.00           H  
ATOM   1700  OW  SOL A 114      42.820   4.280   6.290  1.00  0.00           O  
ATOM   1701  HW1 SOL A 114      43.600   4.800   5.940  1.00  0.00           H  
ATOM   1702  HW2 SOL A 114      43.130   3.690   7.040  1.00  0.00           H  
ATOM   1703  OW  SOL A 115      13.090  41.290  11.420  1.00  0.00           O  
ATOM   1704  HW1 SOL A 115      12.610  41.930  12.010  1.00  0.00           H  
ATOM   1705  HW2 SOL A 115      13.850  40.880  11.920  1.00  0.00           H  
ATOM   1706  OW  SOL A 116       8.600  10.260  12.450  1.00  0.00           O  
ATOM   1707  HW1 SOL A 116       9.050  10.670  11.660  1.00  0.00           H  
ATOM   1708  HW2 SOL A 116       8.430  10.960  13.150  1.00  0.00           H  
ATOM   1709  OW  SOL A 117      19.300   1.260   7.580  1.00  0.00           O  
ATOM   1710  HW1 SOL A 117      20.130   1.150   7.030  1.00  0.00           H  
ATOM   1711  HW2 SOL A 117      18.590   1.720   7.040  1.00  0.00           H  
ATOM   1712  OW  SOL A 118       2.800   1.870   7.420  1.00  0.00           O  
ATOM   1713  HW1 SOL A 118       2.330   1.300   8.090  1.00  0.00           H  
ATOM   1714  HW2 SOL A 118       2.500   1.620   6.490  1.00  0.00           H  
ATOM   1715  OW  SOL A 119      15.570   6.370   3.320  1.00  0.00           O  
ATOM   1716  HW1 SOL A 119      14.590   6.470   3.180  1.00  0.00           H  
ATOM   1717  HW2 SOL A 119      15.740   5.640   3.990  1.00  0.00           H  
ATOM   1718  OW  SOL A 120      25.380  28.020   9.800  1.00  0.00           O  
ATOM   1719  HW1 SOL A 120      26.230  27.960  10.310  1.00  0.00           H  
ATOM   1720  HW2 SOL A 120      25.010  27.100   9.660  1.00  0.00           H  
ATOM   1721  OW  SOL A 121      47.320  36.240   3.380  1.00  0.00           O  
ATOM   1722  HW1 SOL A 121      46.600  36.760   2.910  1.00  0.00           H  
ATOM   1723  HW2 SOL A 121      48.040  36.870   3.680  1.00  0.00           H  
ATOM   1724  OW  SOL A 122      12.760  47.480  10.090  1.00  0.00           O  
ATOM   1725  HW1 SOL A 122      12.850  47.350  11.070  1.00  0.00           H  
ATOM   1726  HW2 SOL A 122      13.660  47.390   9.660  1.00  0.00           H  
ATOM   1727  OW  SOL A 123       9.780  45.230   1.460  1.00  0.00           O  
ATOM   1728  HW1 SOL A 123      10.130  44.390   1.870  1.00  0.00           H  
ATOM   1729  HW2 SOL A 123       9.930  46.000   2.080  1.00  0.00           H  
ATOM   1730  OW  SOL A 124      23.730  34.200   8.330  1.00  0.00           O  
ATOM   1731  HW1 SOL A 124      23.990  33.640   7.540  1.00  0.00           H  
ATOM   1732  HW2 SOL A 124      23.160  33.650   8.940  1.00  0.00           H  
ATOM   1733  OW  SOL A 125      18.140  46.370   4.430  1.00  0.00           O  
ATOM   1734  HW1 SOL A 125      18.440  46.950   5.190  1.00  0.00           H  
ATOM   1735  HW2 SOL A 125      18.740  45.570   4.360  1.00  0.00           H  
ATOM   1736  OW  SOL A 126      28.340  28.450   5.420  1.00  0.00           O  
ATOM   1737  HW1 SOL A 126      29.080  28.930   5.890  1.00  0.00           H  
ATOM   1738  HW2 SOL A 126      27.580  29.090   5.260  1.00  0.00           H  
ATOM   1739  OW  SOL A 127      45.420   6.240  11.280  1.00  0.00           O  
ATOM   1740  HW1 SOL A 127      45.420   5.250  11.160  1.00  0.00           H  
ATOM   1741  HW2 SOL A 127      44.620   6.510  11.820  1.00  0.00           H  
ATOM   1742  OW  SOL A 128      18.290  44.690  10.010  1.00  0.00           O  
ATOM   1743  HW1 SOL A 128      18.190  43.750  10.340  1.00  0.00           H  
ATOM   1744  HW2 SOL A 128      18.330  45.320  10.780  1.00  0.00           H  
ATOM   1745  OW  SOL A 129      42.350  20.310   4.600  1.00  0.00           O  
ATOM   1746  HW1 SOL A 129      42.700  19.380   4.640  1.00  0.00           H  
ATOM   1747  HW2 SOL A 129      42.680  20.750   3.760  1.00  0.00           H  
ATOM   1748  OW  SOL A 130      10.020  38.870   3.290  1.00  0.00           O  
ATOM   1749  HW1 SOL A 130      10.430  37.960   3.410  1.00  0.00           H  
ATOM   1750  HW2 SOL A 130       9.150  38.900   3.780  1.00  0.00           H  
ATOM   1751  OW  SOL A 131      41.000  29.700  13.030  1.00  0.00           O  
ATOM   1752  HW1 SOL A 131      40.460  30.540  12.960  1.00  0.00           H  
ATOM   1753  HW2 SOL A 131      40.810  29.120  12.230  1.00  0.00           H  
ATOM   1754  OW  SOL A 132      20.210  48.980   8.710  1.00  0.00           O  
ATOM   1755  HW1 SOL A 132      19.570  49.740   8.810  1.00  0.00           H  
ATOM   1756  HW2 SOL A 132      21.150  49.320   8.810  1.00  0.00           H  
ATOM   1757  OW  SOL A 133      24.480  39.020   5.340  1.00  0.00           O  
ATOM   1758  HW1 SOL A 133      24.430  38.240   5.960  1.00  0.00           H  
ATOM   1759  HW2 SOL A 133      24.730  38.710   4.420  1.00  0.00           H  
ATOM   1760  OW  SOL A 134      12.030  31.930  10.530  1.00  0.00           O  
ATOM   1761  HW1 SOL A 134      11.360  32.520  10.070  1.00  0.00           H  
ATOM   1762  HW2 SOL A 134      12.940  32.330  10.430  1.00  0.00           H  
ATOM   1763  OW  SOL A 135      36.250  33.080  10.180  1.00  0.00           O  
ATOM   1764  HW1 SOL A 135      36.730  33.080  11.060  1.00  0.00           H  
ATOM   1765  HW2 SOL A 135      36.920  33.130   9.440  1.00  0.00           H  
ATOM   1766  OW  SOL A 136      19.810  41.240   4.580  1.00  0.00           O  
ATOM   1767  HW1 SOL A 136      20.420  40.590   5.030  1.00  0.00           H  
ATOM   1768  HW2 SOL A 136      19.630  40.940   3.640  1.00  0.00           H  
ATOM   1769  OW  SOL A 137      20.380  39.330  12.130  1.00  0.00           O  
ATOM   1770  HW1 SOL A 137      20.730  38.780  11.380  1.00  0.00           H  
ATOM   1771  HW2 SOL A 137      19.430  39.070  12.330  1.00  0.00           H  
ATOM   1772  OW  SOL A 138      22.230  15.650   8.140  1.00  0.00           O  
ATOM   1773  HW1 SOL A 138      21.450  15.760   8.760  1.00  0.00           H  
ATOM   1774  HW2 SOL A 138      23.060  15.950   8.600  1.00  0.00           H  
ATOM   1775  OW  SOL A 139       8.970  36.970  11.560  1.00  0.00           O  
ATOM   1776  HW1 SOL A 139       9.550  37.790  11.490  1.00  0.00           H  
ATOM   1777  HW2 SOL A 139       9.380  36.330  12.210  1.00  0.00           H  
ATOM   1778  OW  SOL A 140      18.910  22.470  11.470  1.00  0.00           O  
ATOM   1779  HW1 SOL A 140      19.190  21.590  11.100  1.00  0.00           H  
ATOM   1780  HW2 SOL A 140      18.910  22.430  12.470  1.00  0.00           H  
ATOM   1781  OW  SOL A 141       6.560   4.750   9.510  1.00  0.00           O  
ATOM   1782  HW1 SOL A 141       7.430   4.340   9.790  1.00  0.00           H  
ATOM   1783  HW2 SOL A 141       5.810   4.340  10.040  1.00  0.00           H  
ATOM   1784  OW  SOL A 142      35.190  29.930  11.930  1.00  0.00           O  
ATOM   1785  HW1 SOL A 142      36.150  29.700  11.770  1.00  0.00           H  
ATOM   1786  HW2 SOL A 142      35.090  30.920  12.030  1.00  0.00           H  
ATOM   1787  OW  SOL A 143       3.850  39.550  10.230  1.00  0.00           O  
ATOM   1788  HW1 SOL A 143       3.590  39.820   9.300  1.00  0.00           H  
ATOM   1789  HW2 SOL A 143       3.050  39.590  10.820  1.00  0.00           H  
ATOM   1790  OW  SOL A 144      42.300  36.510   2.840  1.00  0.00           O  
ATOM   1791  HW1 SOL A 144      42.870  35.710   2.650  1.00  0.00           H  
ATOM   1792  HW2 SOL A 144      41.360  36.210   3.040  1.00  0.00           H  
ATOM   1793  OW  SOL A 145       6.110  36.240   2.010  1.00  0.00           O  
ATOM   1794  HW1 SOL A 145       5.310  35.950   2.540  1.00  0.00           H  
ATOM   1795  HW2 SOL A 145       6.920  35.770   2.350  1.00  0.00           H  
ATOM   1796  OW  SOL A 146      16.670  26.780   6.460  1.00  0.00           O  
ATOM   1797  HW1 SOL A 146      16.220  26.430   5.650  1.00  0.00           H  
ATOM   1798  HW2 SOL A 146      17.180  26.050   6.910  1.00  0.00           H  
ATOM   1799  OW  SOL A 147      27.280  45.870   4.310  1.00  0.00           O  
ATOM   1800  HW1 SOL A 147      27.460  44.910   4.520  1.00  0.00           H  
ATOM   1801  HW2 SOL A 147      26.300  46.050   4.390  1.00  0.00           H  
ATOM   1802  OW  SOL A 148      22.100  25.420   2.060  1.00  0.00           O  
ATOM   1803  HW1 SOL A 148      22.990  25.300   2.480  1.00  0.00           H  
ATOM   1804  HW2 SOL A 148      21.710  26.300   2.330  1.00  0.00           H  
ATOM   1805  OW  SOL A 149      11.130  44.010   8.650  1.00  0.00           O  
ATOM   1806  HW1 SOL A 149      12.090  44.220   8.450  1.00  0.00           H  
ATOM   1807  HW2 SOL A 149      11.060  43.070   8.980  1.00  0.00           H  
ATOM   1808  OW  SOL A 150      48.600  27.370   3.530  1.00  0.00           O  
ATOM   1809  HW1 SOL A 150      48.190  28.280   3.460  1.00  0.00           H  
ATOM   1810  HW2 SOL A 150      48.000  26.700   3.100  1.00  0.00           H  
ATOM   1811  OW  SOL A 151      31.830  43.910   4.400  1.00  0.00           O  
ATOM   1812  HW1 SOL A 151      31.060  43.610   3.840  1.00  0.00           H  
ATOM   1813  HW2 SOL A 151      32.640  43.370   4.170  1.00  0.00           H  
ATOM   1814  OW  SOL A 152      15.410  22.260   9.470  1.00  0.00           O  
ATOM   1815  HW1 SOL A 152      15.810  22.560  10.330  1.00  0.00           H  
ATOM   1816  HW2 SOL A 152      15.210  21.280   9.510  1.00  0.00           H  
ATOM   1817  OW  SOL A 153       4.780  28.360   9.010  1.00  0.00           O  
ATOM   1818  HW1 SOL A 153       3.810  28.530   8.870  1.00  0.00           H  
ATOM   1819  HW2 SOL A 153       5.000  28.440   9.980  1.00  0.00           H  
ATOM   1820  OW  SOL A 154      46.200  16.950   4.780  1.00  0.00           O  
ATOM   1821  HW1 SOL A 154      46.110  15.990   5.040  1.00  0.00           H  
ATOM   1822  HW2 SOL A 154      46.810  17.410   5.420  1.00  0.00           H  
ATOM   1823  OW  SOL A 155      15.610  19.590  11.820  1.00  0.00           O  
ATOM   1824  HW1 SOL A 155      16.410  19.170  11.390  1.00  0.00           H  
ATOM   1825  HW2 SOL A 155      15.890  20.100  12.630  1.00  0.00           H  
ATOM   1826  OW  SOL A 156      45.480  27.480   4.740  1.00  0.00           O  
ATOM   1827  HW1 SOL A 156      44.580  27.050   4.670  1.00  0.00           H  
ATOM   1828  HW2 SOL A 156      46.070  27.130   4.020  1.00  0.00           H  
ATOM   1829  OW  SOL A 157      18.070   8.450   6.420  1.00  0.00           O  
ATOM   1830  HW1 SOL A 157      17.160   8.830   6.220  1.00  0.00           H  
ATOM   1831  HW2 SOL A 157      18.760   9.000   5.960  1.00  0.00           H  
ATOM   1832  OW  SOL A 158      47.150  10.390   5.250  1.00  0.00           O  
ATOM   1833  HW1 SOL A 158      46.940  10.120   6.190  1.00  0.00           H  
ATOM   1834  HW2 SOL A 158      46.330  10.330   4.690  1.00  0.00           H  
ATOM   1835  OW  SOL A 159      16.920  12.770   2.560  1.00  0.00           O  
ATOM   1836  HW1 SOL A 159      17.610  12.060   2.410  1.00  0.00           H  
ATOM   1837  HW2 SOL A 159      17.350  13.570   2.980  1.00  0.00           H  
ATOM   1838  OW  SOL A 160      18.300  24.950   7.680  1.00  0.00           O  
ATOM   1839  HW1 SOL A 160      19.260  24.720   7.820  1.00  0.00           H  
ATOM   1840  HW2 SOL A 160      17.780  24.750   8.510  1.00  0.00           H  
ATOM   1841  OW  SOL A 161      26.030  41.110   6.950  1.00  0.00           O  
ATOM   1842  HW1 SOL A 161      27.000  41.080   6.710  1.00  0.00           H  
ATOM   1843  HW2 SOL A 161      25.530  40.470   6.370  1.00  0.00           H  
ATOM   1844  OW  SOL A 162      27.940  32.940   8.060  1.00  0.00           O  
ATOM   1845  HW1 SOL A 162      27.420  32.380   7.410  1.00  0.00           H  
ATOM   1846  HW2 SOL A 162      27.820  32.580   8.980  1.00  0.00           H  
ATOM   1847  OW  SOL A 163      47.300   7.490   7.260  1.00  0.00           O  
ATOM   1848  HW1 SOL A 163      46.970   8.330   7.680  1.00  0.00           H  
ATOM   1849  HW2 SOL A 163      47.150   6.720   7.880  1.00  0.00           H  
ATOM   1850  OW  SOL A 164      18.260  13.170  10.360  1.00  0.00           O  
ATOM   1851  HW1 SOL A 164      17.360  12.740  10.400  1.00  0.00           H  
ATOM   1852  HW2 SOL A 164      18.170  14.150  10.540  1.00  0.00           H  
ATOM   1853  OW  SOL A 165      22.700   5.380  10.970  1.00  0.00           O  
ATOM   1854  HW1 SOL A 165      22.900   4.400  10.900  1.00  0.00           H  
ATOM   1855  HW2 SOL A 165      21.770   5.500  11.320  1.00  0.00           H  
ATOM   1856  OW  SOL A 166      23.200  34.380   3.770  1.00  0.00           O  
ATOM   1857  HW1 SOL A 166      22.860  35.130   4.340  1.00  0.00           H  
ATOM   1858  HW2 SOL A 166      22.710  33.540   4.020  1.00  0.00           H  
ATOM   1859  OW  SOL A 167      11.990  38.070  11.660  1.00  0.00           O  
ATOM   1860  HW1 SOL A 167      11.500  37.860  12.510  1.00  0.00           H  
ATOM   1861  HW2 SOL A 167      11.490  38.770  11.150  1.00  0.00           H  
ATOM   1862  OW  SOL A 168      20.210  43.970   8.170  1.00  0.00           O  
ATOM   1863  HW1 SOL A 168      19.600  44.230   8.920  1.00  0.00           H  
ATOM   1864  HW2 SOL A 168      21.120  44.350   8.330  1.00  0.00           H  
ATOM   1865  OW  SOL A 169       5.310  32.910   8.140  1.00  0.00           O  
ATOM   1866  HW1 SOL A 169       5.220  32.460   7.250  1.00  0.00           H  
ATOM   1867  HW2 SOL A 169       6.140  32.580   8.600  1.00  0.00           H  
ATOM   1868  OW  SOL A 170      11.410  33.000   4.100  1.00  0.00           O  
ATOM   1869  HW1 SOL A 170      12.020  33.060   4.880  1.00  0.00           H  
ATOM   1870  HW2 SOL A 170      11.170  33.920   3.790  1.00  0.00           H  
ATOM   1871  OW  SOL A 171      39.720  42.350  11.000  1.00  0.00           O  
ATOM   1872  HW1 SOL A 171      39.410  42.130  11.930  1.00  0.00           H  
ATOM   1873  HW2 SOL A 171      40.510  42.960  11.050  1.00  0.00           H  
ATOM   1874  OW  SOL A 172       5.540   9.800   7.900  1.00  0.00           O  
ATOM   1875  HW1 SOL A 172       6.130   9.040   8.180  1.00  0.00           H  
ATOM   1876  HW2 SOL A 172       5.080   9.560   7.050  1.00  0.00           H  
ATOM   1877  OW  SOL A 173      27.790  43.290   4.850  1.00  0.00           O  
ATOM   1878  HW1 SOL A 173      27.390  42.460   4.480  1.00  0.00           H  
ATOM   1879  HW2 SOL A 173      28.650  43.060   5.310  1.00  0.00           H  
ATOM   1880  OW  SOL A 174      15.580  35.310  10.640  1.00  0.00           O  
ATOM   1881  HW1 SOL A 174      15.510  36.120  11.230  1.00  0.00           H  
ATOM   1882  HW2 SOL A 174      15.180  35.500   9.750  1.00  0.00           H  
ATOM   1883  OW  SOL A 175      17.520  29.150  10.360  1.00  0.00           O  
ATOM   1884  HW1 SOL A 175      16.830  28.520  10.730  1.00  0.00           H  
ATOM   1885  HW2 SOL A 175      18.360  28.650  10.170  1.00  0.00           H  
ATOM   1886  OW  SOL A 176       7.790  22.400   9.170  1.00  0.00           O  
ATOM   1887  HW1 SOL A 176       8.070  22.970   8.400  1.00  0.00           H  
ATOM   1888  HW2 SOL A 176       6.810  22.220   9.130  1.00  0.00           H  
ATOM   1889  OW  SOL A 177      20.100  10.340   6.040  1.00  0.00           O  
ATOM   1890  HW1 SOL A 177      20.150  10.870   5.190  1.00  0.00           H  
ATOM   1891  HW2 SOL A 177      19.320  10.650   6.580  1.00  0.00           H  
ATOM   1892  OW  SOL A 178       5.400  35.190   9.790  1.00  0.00           O  
ATOM   1893  HW1 SOL A 178       6.140  35.840   9.610  1.00  0.00           H  
ATOM   1894  HW2 SOL A 178       5.240  34.630   8.980  1.00  0.00           H  
ATOM   1895  OW  SOL A 179      13.560  36.670   6.050  1.00  0.00           O  
ATOM   1896  HW1 SOL A 179      13.590  36.290   5.130  1.00  0.00           H  
ATOM   1897  HW2 SOL A 179      12.710  37.180   6.180  1.00  0.00           H  
ATOM   1898  OW  SOL A 180       0.730  32.670  10.270  1.00  0.00           O  
ATOM   1899  HW1 SOL A 180       1.450  32.290   9.700  1.00  0.00           H  
ATOM   1900  HW2 SOL A 180       0.070  31.950  10.500  1.00  0.00           H  
ATOM   1901  OW  SOL A 181      24.670  16.090   9.100  1.00  0.00           O  
ATOM   1902  HW1 SOL A 181      25.230  15.840   9.890  1.00  0.00           H  
ATOM   1903  HW2 SOL A 181      24.950  16.970   8.740  1.00  0.00           H  
ATOM   1904  OW  SOL A 182      44.330  17.960  11.820  1.00  0.00           O  
ATOM   1905  HW1 SOL A 182      45.280  17.990  11.510  1.00  0.00           H  
ATOM   1906  HW2 SOL A 182      44.000  18.890  11.980  1.00  0.00           H  
ATOM   1907  OW  SOL A 183      44.870  18.740   7.930  1.00  0.00           O  
ATOM   1908  HW1 SOL A 183      44.650  19.610   8.360  1.00  0.00           H  
ATOM   1909  HW2 SOL A 183      44.060  18.370   7.490  1.00  0.00           H  
ATOM   1910  OW  SOL A 184      38.550   7.480  11.190  1.00  0.00           O  
ATOM   1911  HW1 SOL A 184      38.520   6.650  10.630  1.00  0.00           H  
ATOM   1912  HW2 SOL A 184      38.440   7.240  12.150  1.00  0.00           H  
ATOM   1913  OW  SOL A 185       0.600  38.300   9.420  1.00  0.00           O  
ATOM   1914  HW1 SOL A 185       1.310  37.790   9.900  1.00  0.00           H  
ATOM   1915  HW2 SOL A 185      -0.210  37.730   9.310  1.00  0.00           H  
ATOM   1916  OW  SOL A 186      19.510  35.670   8.960  1.00  0.00           O  
ATOM   1917  HW1 SOL A 186      19.520  35.110   9.790  1.00  0.00           H  
ATOM   1918  HW2 SOL A 186      19.900  36.570   9.170  1.00  0.00           H  
ATOM   1919  OW  SOL A 187      41.000  13.730   8.620  1.00  0.00           O  
ATOM   1920  HW1 SOL A 187      40.940  12.760   8.840  1.00  0.00           H  
ATOM   1921  HW2 SOL A 187      41.960  14.010   8.570  1.00  0.00           H  
ATOM   1922  OW  SOL A 188       6.350  19.150   6.260  1.00  0.00           O  
ATOM   1923  HW1 SOL A 188       6.410  18.670   5.390  1.00  0.00           H  
ATOM   1924  HW2 SOL A 188       5.570  19.790   6.240  1.00  0.00           H  
ATOM   1925  OW  SOL A 189      46.710   3.520   4.200  1.00  0.00           O  
ATOM   1926  HW1 SOL A 189      46.170   4.210   4.680  1.00  0.00           H  
ATOM   1927  HW2 SOL A 189      47.570   3.930   3.890  1.00  0.00           H  
ATOM   1928  OW  SOL A 190      13.720   4.310  11.430  1.00  0.00           O  
ATOM   1929  HW1 SOL A 190      14.230   3.450  11.360  1.00  0.00           H  
ATOM   1930  HW2 SOL A 190      12.740   4.110  11.370  1.00  0.00           H  
ATOM   1931  OW  SOL A 191      46.090   7.690   4.410  1.00  0.00           O  
ATOM   1932  HW1 SOL A 191      46.880   7.790   5.020  1.00  0.00           H  
ATOM   1933  HW2 SOL A 191      46.400   7.650   3.460  1.00  0.00           H  
ATOM   1934  OW  SOL A 192       8.630  33.140   6.720  1.00  0.00           O  
ATOM   1935  HW1 SOL A 192       7.950  33.600   6.140  1.00  0.00           H  
ATOM   1936  HW2 SOL A 192       9.200  32.550   6.150  1.00  0.00           H  
ATOM   1937  OW  SOL A 193      27.830  26.870   7.740  1.00  0.00           O  
ATOM   1938  HW1 SOL A 193      28.280  26.080   7.310  1.00  0.00           H  
ATOM   1939  HW2 SOL A 193      28.100  27.710   7.260  1.00  0.00           H  
ATOM   1940  OW  SOL A 194      21.070  19.420   4.900  1.00  0.00           O  
ATOM   1941  HW1 SOL A 194      21.650  18.700   4.540  1.00  0.00           H  
ATOM   1942  HW2 SOL A 194      21.230  19.520   5.880  1.00  0.00           H  
ATOM   1943  OW  SOL A 195      33.010   0.100  10.890  1.00  0.00           O  
ATOM   1944  HW1 SOL A 195      32.020   0.170  10.990  1.00  0.00           H  
ATOM   1945  HW2 SOL A 195      33.250   0.120   9.920  1.00  0.00           H  
ATOM   1946  OW  SOL A 196      26.130  16.040  11.420  1.00  0.00           O  
ATOM   1947  HW1 SOL A 196      26.630  15.180  11.560  1.00  0.00           H  
ATOM   1948  HW2 SOL A 196      26.670  16.810  11.750  1.00  0.00           H  
ATOM   1949  OW  SOL A 197      15.300  15.720  10.390  1.00  0.00           O  
ATOM   1950  HW1 SOL A 197      14.530  16.360  10.340  1.00  0.00           H  
ATOM   1951  HW2 SOL A 197      14.950  14.810  10.600  1.00  0.00           H  
ATOM   1952  OW  SOL A 198      41.970  47.830  12.780  1.00  0.00           O  
ATOM   1953  HW1 SOL A 198      41.400  47.470  12.040  1.00  0.00           H  
ATOM   1954  HW2 SOL A 198      41.420  47.900  13.620  1.00  0.00           H  
ATOM   1955  OW  SOL A 199      17.840  25.490   3.840  1.00  0.00           O  
ATOM   1956  HW1 SOL A 199      18.130  24.530   3.850  1.00  0.00           H  
ATOM   1957  HW2 SOL A 199      18.650  26.080   3.810  1.00  0.00           H  
ATOM   1958  OW  SOL A 200      11.900  38.510   6.770  1.00  0.00           O  
ATOM   1959  HW1 SOL A 200      12.230  39.380   7.120  1.00  0.00           H  
ATOM   1960  HW2 SOL A 200      10.900  38.520   6.740  1.00  0.00           H  
ATOM   1961  OW  SOL A 201      47.840  35.790   7.270  1.00  0.00           O  
ATOM   1962  HW1 SOL A 201      47.340  34.970   7.540  1.00  0.00           H  
ATOM   1963  HW2 SOL A 201      48.800  35.710   7.540  1.00  0.00           H  
ATOM   1964  OW  SOL A 202      12.650   7.600   7.110  1.00  0.00           O  
ATOM   1965  HW1 SOL A 202      13.450   7.020   6.960  1.00  0.00           H  
ATOM   1966  HW2 SOL A 202      12.140   7.270   7.910  1.00  0.00           H  
ATOM   1967  OW  SOL A 203      38.530  11.400   4.860  1.00  0.00           O  
ATOM   1968  HW1 SOL A 203      38.160  10.730   4.210  1.00  0.00           H  
ATOM   1969  HW2 SOL A 203      37.820  11.630   5.530  1.00  0.00           H  
ATOM   1970  OW  SOL A 204       1.850  35.230   7.990  1.00  0.00           O  
ATOM   1971  HW1 SOL A 204       2.090  34.820   8.870  1.00  0.00           H  
ATOM   1972  HW2 SOL A 204       2.080  34.580   7.260  1.00  0.00           H  
ATOM   1973  OW  SOL A 205      45.560  38.890   7.540  1.00  0.00           O  
ATOM   1974  HW1 SOL A 205      45.690  38.720   8.520  1.00  0.00           H  
ATOM   1975  HW2 SOL A 205      45.550  38.020   7.040  1.00  0.00           H  
ATOM   1976  OW  SOL A 206      31.220  26.780   6.190  1.00  0.00           O  
ATOM   1977  HW1 SOL A 206      31.570  27.150   7.050  1.00  0.00           H  
ATOM   1978  HW2 SOL A 206      30.540  26.080   6.380  1.00  0.00           H  
ATOM   1979  OW  SOL A 207      17.220  29.250   7.390  1.00  0.00           O  
ATOM   1980  HW1 SOL A 207      17.280  29.360   8.380  1.00  0.00           H  
ATOM   1981  HW2 SOL A 207      17.000  28.300   7.170  1.00  0.00           H  
ATOM   1982  OW  SOL A 208      44.370  22.680   5.200  1.00  0.00           O  
ATOM   1983  HW1 SOL A 208      43.770  21.880   5.320  1.00  0.00           H  
ATOM   1984  HW2 SOL A 208      44.410  23.190   6.060  1.00  0.00           H  
ATOM   1985  OW  SOL A 209       8.470  35.450   2.960  1.00  0.00           O  
ATOM   1986  HW1 SOL A 209       8.130  34.590   3.330  1.00  0.00           H  
ATOM   1987  HW2 SOL A 209       9.380  35.630   3.340  1.00  0.00           H  
ATOM   1988  OW  SOL A 210       8.950  17.630  10.680  1.00  0.00           O  
ATOM   1989  HW1 SOL A 210       8.060  17.290  10.990  1.00  0.00           H  
ATOM   1990  HW2 SOL A 210       8.810  18.340   9.990  1.00  0.00           H  
ATOM   1991  OW  SOL A 211      12.910  18.570   8.060  1.00  0.00           O  
ATOM   1992  HW1 SOL A 211      12.410  19.440   8.060  1.00  0.00           H  
ATOM   1993  HW2 SOL A 211      13.160  18.340   9.000  1.00  0.00           H  
ATOM   1994  OW  SOL A 212       5.330  42.580  10.650  1.00  0.00           O  
ATOM   1995  HW1 SOL A 212       4.370  42.580  10.360  1.00  0.00           H  
ATOM   1996  HW2 SOL A 212       5.670  41.640  10.670  1.00  0.00           H  
ATOM   1997  OW  SOL A 213      14.400  15.390   3.270  1.00  0.00           O  
ATOM   1998  HW1 SOL A 213      13.710  16.020   3.630  1.00  0.00           H  
ATOM   1999  HW2 SOL A 213      13.950  14.660   2.770  1.00  0.00           H  
ATOM   2000  OW  SOL A 214      34.090  14.950   7.210  1.00  0.00           O  
ATOM   2001  HW1 SOL A 214      35.020  14.760   6.900  1.00  0.00           H  
ATOM   2002  HW2 SOL A 214      34.030  15.900   7.530  1.00  0.00           H  
ATOM   2003  OW  SOL A 215      29.360  24.840   6.090  1.00  0.00           O  
ATOM   2004  HW1 SOL A 215      28.640  24.250   6.450  1.00  0.00           H  
ATOM   2005  HW2 SOL A 215      29.990  24.290   5.540  1.00  0.00           H  
ATOM   2006  OW  SOL A 216      38.220   8.830   7.090  1.00  0.00           O  
ATOM   2007  HW1 SOL A 216      38.660   8.750   6.200  1.00  0.00           H  
ATOM   2008  HW2 SOL A 216      37.500   8.140   7.180  1.00  0.00           H  
ATOM   2009  OW  SOL A 217       0.580   4.410   7.370  1.00  0.00           O  
ATOM   2010  HW1 SOL A 217       1.500   4.480   7.750  1.00  0.00           H  
ATOM   2011  HW2 SOL A 217       0.380   5.240   6.840  1.00  0.00           H  
ATOM   2012  OW  SOL A 218      25.380   8.700  10.300  1.00  0.00           O  
ATOM   2013  HW1 SOL A 218      24.900   9.110  11.070  1.00  0.00           H  
ATOM   2014  HW2 SOL A 218      26.170   9.260  10.060  1.00  0.00           H  
ATOM   2015  OW  SOL A 219      13.130  30.520   4.830  1.00  0.00           O  
ATOM   2016  HW1 SOL A 219      14.090  30.510   5.100  1.00  0.00           H  
ATOM   2017  HW2 SOL A 219      13.060  30.380   3.840  1.00  0.00           H  
ATOM   2018  OW  SOL A 220       7.890  29.580  12.180  1.00  0.00           O  
ATOM   2019  HW1 SOL A 220       8.700  29.170  12.590  1.00  0.00           H  
ATOM   2020  HW2 SOL A 220       7.990  30.580  12.180  1.00  0.00           H  
ATOM   2021  OW  SOL A 221      26.130   7.050   7.280  1.00  0.00           O  
ATOM   2022  HW1 SOL A 221      25.330   6.830   6.720  1.00  0.00           H  
ATOM   2023  HW2 SOL A 221      25.910   6.920   8.240  1.00  0.00           H  
ATOM   2024  OW  SOL A 222      13.750  32.600   6.780  1.00  0.00           O  
ATOM   2025  HW1 SOL A 222      13.300  31.980   6.140  1.00  0.00           H  
ATOM   2026  HW2 SOL A 222      14.590  32.960   6.360  1.00  0.00           H  
ATOM   2027  OW  SOL A 223      41.160   8.160  11.100  1.00  0.00           O  
ATOM   2028  HW1 SOL A 223      40.170   8.240  11.180  1.00  0.00           H  
ATOM   2029  HW2 SOL A 223      41.400   7.240  10.780  1.00  0.00           H  
ATOM   2030  OW  SOL A 224      12.580  28.960   7.150  1.00  0.00           O  
ATOM   2031  HW1 SOL A 224      11.640  29.090   7.460  1.00  0.00           H  
ATOM   2032  HW2 SOL A 224      12.710  29.410   6.270  1.00  0.00           H  
ATOM   2033  OW  SOL A 225      42.080   8.660   8.650  1.00  0.00           O  
ATOM   2034  HW1 SOL A 225      42.060   7.720   8.310  1.00  0.00           H  
ATOM   2035  HW2 SOL A 225      41.880   8.670   9.630  1.00  0.00           H  
ATOM   2036  OW  SOL A 226      33.980   0.460   4.240  1.00  0.00           O  
ATOM   2037  HW1 SOL A 226      34.190   0.240   3.290  1.00  0.00           H  
ATOM   2038  HW2 SOL A 226      33.130   0.000   4.510  1.00  0.00           H  
ATOM   2039  OW  SOL A 227      37.450  44.260   3.450  1.00  0.00           O  
ATOM   2040  HW1 SOL A 227      37.920  45.130   3.640  1.00  0.00           H  
ATOM   2041  HW2 SOL A 227      36.620  44.450   2.940  1.00  0.00           H  
ATOM   2042  OW  SOL A 228       5.350   4.110   4.810  1.00  0.00           O  
ATOM   2043  HW1 SOL A 228       6.030   4.690   4.360  1.00  0.00           H  
ATOM   2044  HW2 SOL A 228       4.990   4.590   5.620  1.00  0.00           H  
ATOM   2045  OW  SOL A 229      37.460  47.190   3.800  1.00  0.00           O  
ATOM   2046  HW1 SOL A 229      37.290  46.740   4.670  1.00  0.00           H  
ATOM   2047  HW2 SOL A 229      38.440  47.220   3.620  1.00  0.00           H  
ATOM   2048  OW  SOL A 230       8.410  40.970  10.330  1.00  0.00           O  
ATOM   2049  HW1 SOL A 230       7.870  40.280  10.800  1.00  0.00           H  
ATOM   2050  HW2 SOL A 230       7.970  41.870  10.440  1.00  0.00           H  
ATOM   2051  OW  SOL A 231       7.360  48.840   7.390  1.00  0.00           O  
ATOM   2052  HW1 SOL A 231       8.300  48.570   7.180  1.00  0.00           H  
ATOM   2053  HW2 SOL A 231       7.240  48.880   8.380  1.00  0.00           H  
ATOM   2054  OW  SOL A 232      27.170  35.320   4.900  1.00  0.00           O  
ATOM   2055  HW1 SOL A 232      28.020  35.480   4.390  1.00  0.00           H  
ATOM   2056  HW2 SOL A 232      26.390  35.460   4.290  1.00  0.00           H  
ATOM   2057  OW  SOL A 233      47.560  44.210  10.940  1.00  0.00           O  
ATOM   2058  HW1 SOL A 233      48.400  43.890  11.380  1.00  0.00           H  
ATOM   2059  HW2 SOL A 233      47.290  45.090  11.330  1.00  0.00           H  
ATOM   2060  OW  SOL A 234      45.940  30.680   5.930  1.00  0.00           O  
ATOM   2061  HW1 SOL A 234      46.400  30.850   5.050  1.00  0.00           H  
ATOM   2062  HW2 SOL A 234      46.610  30.380   6.600  1.00  0.00           H  
ATOM   2063  OW  SOL A 235      12.580   4.590   2.790  1.00  0.00           O  
ATOM   2064  HW1 SOL A 235      12.260   4.770   3.720  1.00  0.00           H  
ATOM   2065  HW2 SOL A 235      13.330   3.930   2.820  1.00  0.00           H  
ATOM   2066  OW  SOL A 236      20.310  14.910   6.030  1.00  0.00           O  
ATOM   2067  HW1 SOL A 236      19.600  14.290   6.340  1.00  0.00           H  
ATOM   2068  HW2 SOL A 236      21.050  14.950   6.700  1.00  0.00           H  
ATOM   2069  OW  SOL A 237      34.350  20.580   8.240  1.00  0.00           O  
ATOM   2070  HW1 SOL A 237      34.420  19.830   7.590  1.00  0.00           H  
ATOM   2071  HW2 SOL A 237      33.460  20.550   8.700  1.00  0.00           H  
ATOM   2072  OW  SOL A 238       6.440  39.070   2.550  1.00  0.00           O  
ATOM   2073  HW1 SOL A 238       7.020  39.150   3.360  1.00  0.00           H  
ATOM   2074  HW2 SOL A 238       6.540  38.160   2.150  1.00  0.00           H  
ATOM   2075  OW  SOL A 239       3.960  13.860  11.650  1.00  0.00           O  
ATOM   2076  HW1 SOL A 239       4.790  13.370  11.910  1.00  0.00           H  
ATOM   2077  HW2 SOL A 239       4.030  14.140  10.690  1.00  0.00           H  
ATOM   2078  OW  SOL A 240      10.270  27.050   9.420  1.00  0.00           O  
ATOM   2079  HW1 SOL A 240      10.220  26.730   8.470  1.00  0.00           H  
ATOM   2080  HW2 SOL A 240      10.960  27.770   9.490  1.00  0.00           H  
ATOM   2081  OW  SOL A 241      17.190  24.750  10.570  1.00  0.00           O  
ATOM   2082  HW1 SOL A 241      17.690  24.030  11.050  1.00  0.00           H  
ATOM   2083  HW2 SOL A 241      16.380  25.000  11.100  1.00  0.00           H  
ATOM   2084  OW  SOL A 242      21.690  46.640   8.990  1.00  0.00           O  
ATOM   2085  HW1 SOL A 242      21.010  47.340   8.790  1.00  0.00           H  
ATOM   2086  HW2 SOL A 242      22.090  46.300   8.130  1.00  0.00           H  
ATOM   2087  OW  SOL A 243       9.240  43.010   3.700  1.00  0.00           O  
ATOM   2088  HW1 SOL A 243       8.830  42.470   2.970  1.00  0.00           H  
ATOM   2089  HW2 SOL A 243      10.080  43.440   3.380  1.00  0.00           H  
ATOM   2090  OW  SOL A 244       9.960  48.090   6.470  1.00  0.00           O  
ATOM   2091  HW1 SOL A 244      10.200  47.130   6.360  1.00  0.00           H  
ATOM   2092  HW2 SOL A 244      10.680  48.560   6.970  1.00  0.00           H  
ATOM   2093  OW  SOL A 245      45.640  13.530  12.410  1.00  0.00           O  
ATOM   2094  HW1 SOL A 245      46.270  13.270  11.680  1.00  0.00           H  
ATOM   2095  HW2 SOL A 245      45.560  12.770  13.060  1.00  0.00           H  
ATOM   2096  OW  SOL A 246      24.780   6.400   4.810  1.00  0.00           O  
ATOM   2097  HW1 SOL A 246      23.780   6.360   4.740  1.00  0.00           H  
ATOM   2098  HW2 SOL A 246      25.160   5.480   4.690  1.00  0.00           H  
ATOM   2099  OW  SOL A 247      40.810  13.910  11.670  1.00  0.00           O  
ATOM   2100  HW1 SOL A 247      41.080  13.000  12.010  1.00  0.00           H  
ATOM   2101  HW2 SOL A 247      41.610  14.510  11.690  1.00  0.00           H  
ATOM   2102  OW  SOL A 248      10.960  36.350   8.890  1.00  0.00           O  
ATOM   2103  HW1 SOL A 248      11.940  36.560   8.820  1.00  0.00           H  
ATOM   2104  HW2 SOL A 248      10.510  37.040   9.450  1.00  0.00           H  
ATOM   2105  OW  SOL A 249      20.440  34.360   6.440  1.00  0.00           O  
ATOM   2106  HW1 SOL A 249      21.240  34.960   6.370  1.00  0.00           H  
ATOM   2107  HW2 SOL A 249      20.090  34.380   7.380  1.00  0.00           H  
ATOM   2108  OW  SOL A 250       5.230   8.990   5.020  1.00  0.00           O  
ATOM   2109  HW1 SOL A 250       4.740   8.170   4.740  1.00  0.00           H  
ATOM   2110  HW2 SOL A 250       4.920   9.770   4.470  1.00  0.00           H  
ATOM   2111  OW  SOL A 251       7.410  37.130   9.410  1.00  0.00           O  
ATOM   2112  HW1 SOL A 251       7.770  36.880  10.310  1.00  0.00           H  
ATOM   2113  HW2 SOL A 251       8.090  37.660   8.910  1.00  0.00           H  
ATOM   2114  OW  SOL A 252       7.640  43.620   9.800  1.00  0.00           O  
ATOM   2115  HW1 SOL A 252       6.690  43.450  10.050  1.00  0.00           H  
ATOM   2116  HW2 SOL A 252       8.060  44.220  10.480  1.00  0.00           H  
ATOM   2117  OW  SOL A 253       2.770  43.310   8.950  1.00  0.00           O  
ATOM   2118  HW1 SOL A 253       3.260  43.610   8.140  1.00  0.00           H  
ATOM   2119  HW2 SOL A 253       2.040  43.970   9.160  1.00  0.00           H  
ATOM   2120  OW  SOL A 254       7.580  31.880   9.250  1.00  0.00           O  
ATOM   2121  HW1 SOL A 254       7.550  30.890   9.390  1.00  0.00           H  
ATOM   2122  HW2 SOL A 254       8.160  32.100   8.470  1.00  0.00           H  
ATOM   2123  OW  SOL A 255      45.920  38.590  10.160  1.00  0.00           O  
ATOM   2124  HW1 SOL A 255      46.360  39.150  10.860  1.00  0.00           H  
ATOM   2125  HW2 SOL A 255      45.040  38.270  10.510  1.00  0.00           H  
ATOM   2126  OW  SOL A 256       4.080  35.150   3.960  1.00  0.00           O  
ATOM   2127  HW1 SOL A 256       3.440  34.410   4.150  1.00  0.00           H  
ATOM   2128  HW2 SOL A 256       3.720  36.000   4.340  1.00  0.00           H  
ATOM   2129  OW  SOL A 257       5.690  45.680   8.730  1.00  0.00           O  
ATOM   2130  HW1 SOL A 257       5.240  44.920   8.240  1.00  0.00           H  
ATOM   2131  HW2 SOL A 257       6.420  46.050   8.150  1.00  0.00           H  
ATOM   2132  OW  SOL A 258      21.180  28.610   8.370  1.00  0.00           O  
ATOM   2133  HW1 SOL A 258      21.660  27.930   7.820  1.00  0.00           H  
ATOM   2134  HW2 SOL A 258      20.280  28.260   8.640  1.00  0.00           H  
ATOM   2135  OW  SOL A 259      18.090  40.160   7.300  1.00  0.00           O  
ATOM   2136  HW1 SOL A 259      17.720  40.450   6.410  1.00  0.00           H  
ATOM   2137  HW2 SOL A 259      18.190  39.160   7.300  1.00  0.00           H  
ATOM   2138  OW  SOL A 260      17.760  22.460   6.820  1.00  0.00           O  
ATOM   2139  HW1 SOL A 260      17.180  22.300   7.620  1.00  0.00           H  
ATOM   2140  HW2 SOL A 260      18.070  23.400   6.810  1.00  0.00           H  
ATOM   2141  OW  SOL A 261       1.440  50.270   8.870  1.00  0.00           O  
ATOM   2142  HW1 SOL A 261       1.530  49.730   8.040  1.00  0.00           H  
ATOM   2143  HW2 SOL A 261       1.260  49.660   9.650  1.00  0.00           H  
ATOM   2144  OW  SOL A 262      18.550  38.640   3.550  1.00  0.00           O  
ATOM   2145  HW1 SOL A 262      18.760  38.620   4.530  1.00  0.00           H  
ATOM   2146  HW2 SOL A 262      17.560  38.730   3.430  1.00  0.00           H  
ATOM   2147  OW  SOL A 263      15.480   9.990   5.910  1.00  0.00           O  
ATOM   2148  HW1 SOL A 263      15.450   9.870   4.920  1.00  0.00           H  
ATOM   2149  HW2 SOL A 263      14.570  10.220   6.250  1.00  0.00           H  
ATOM   2150  OW  SOL A 264      42.080  44.010  11.160  1.00  0.00           O  
ATOM   2151  HW1 SOL A 264      41.610  44.880  11.010  1.00  0.00           H  
ATOM   2152  HW2 SOL A 264      43.070  44.150  11.130  1.00  0.00           H  
ATOM   2153  OW  SOL A 265      18.390  46.200  12.310  1.00  0.00           O  
ATOM   2154  HW1 SOL A 265      19.370  46.310  12.420  1.00  0.00           H  
ATOM   2155  HW2 SOL A 265      17.940  47.090  12.360  1.00  0.00           H  
ATOM   2156  OW  SOL A 266       4.430   4.240  10.990  1.00  0.00           O  
ATOM   2157  HW1 SOL A 266       4.930   3.590  11.570  1.00  0.00           H  
ATOM   2158  HW2 SOL A 266       4.200   5.060  11.520  1.00  0.00           H  
ATOM   2159  OW  SOL A 267      24.660  36.450   7.300  1.00  0.00           O  
ATOM   2160  HW1 SOL A 267      25.590  36.700   7.570  1.00  0.00           H  
ATOM   2161  HW2 SOL A 267      24.380  35.630   7.790  1.00  0.00           H  
ATOM   2162  OW  SOL A 268      36.920  42.370   6.780  1.00  0.00           O  
ATOM   2163  HW1 SOL A 268      35.990  42.480   7.130  1.00  0.00           H  
ATOM   2164  HW2 SOL A 268      37.480  41.920   7.470  1.00  0.00           H  
ATOM   2165  OW  SOL A 269      39.610  32.200  12.350  1.00  0.00           O  
ATOM   2166  HW1 SOL A 269      39.960  32.690  11.560  1.00  0.00           H  
ATOM   2167  HW2 SOL A 269      39.100  32.820  12.930  1.00  0.00           H  
ATOM   2168  OW  SOL A 270       2.450   8.360   3.940  1.00  0.00           O  
ATOM   2169  HW1 SOL A 270       2.670   8.230   2.980  1.00  0.00           H  
ATOM   2170  HW2 SOL A 270       1.830   9.140   4.030  1.00  0.00           H  
ATOM   2171  OW  SOL A 271       8.550  48.060  10.390  1.00  0.00           O  
ATOM   2172  HW1 SOL A 271       8.760  47.260   9.830  1.00  0.00           H  
ATOM   2173  HW2 SOL A 271       7.880  47.810  11.090  1.00  0.00           H  
ATOM   2174  OW  SOL A 272       1.140  22.550  11.550  1.00  0.00           O  
ATOM   2175  HW1 SOL A 272       0.480  21.850  11.270  1.00  0.00           H  
ATOM   2176  HW2 SOL A 272       0.900  23.430  11.130  1.00  0.00           H  
ATOM   2177  OW  SOL A 273      27.780   9.160   8.190  1.00  0.00           O  
ATOM   2178  HW1 SOL A 273      27.450   8.310   7.770  1.00  0.00           H  
ATOM   2179  HW2 SOL A 273      27.860   9.870   7.500  1.00  0.00           H  
ATOM   2180  OW  SOL A 274       8.880   4.640   4.770  1.00  0.00           O  
ATOM   2181  HW1 SOL A 274       8.560   4.340   3.870  1.00  0.00           H  
ATOM   2182  HW2 SOL A 274       9.500   5.420   4.670  1.00  0.00           H  
ATOM   2183  OW  SOL A 275      15.180  32.630  11.220  1.00  0.00           O  
ATOM   2184  HW1 SOL A 275      15.190  32.040  10.410  1.00  0.00           H  
ATOM   2185  HW2 SOL A 275      15.430  33.560  10.960  1.00  0.00           H  
ATOM   2186  OW  SOL A 276      26.710   4.180  10.810  1.00  0.00           O  
ATOM   2187  HW1 SOL A 276      26.420   5.070  11.150  1.00  0.00           H  
ATOM   2188  HW2 SOL A 276      27.680   4.190  10.600  1.00  0.00           H  
ATOM   2189  OW  SOL A 277      13.260   9.980   3.130  1.00  0.00           O  
ATOM   2190  HW1 SOL A 277      12.590   9.440   2.620  1.00  0.00           H  
ATOM   2191  HW2 SOL A 277      14.180   9.710   2.860  1.00  0.00           H  
ATOM   2192  OW  SOL A 278      38.470  35.850  11.180  1.00  0.00           O  
ATOM   2193  HW1 SOL A 278      38.140  36.030  12.110  1.00  0.00           H  
ATOM   2194  HW2 SOL A 278      39.250  36.440  10.980  1.00  0.00           H  
ATOM   2195  OW  SOL A 279       2.480  40.840   7.810  1.00  0.00           O  
ATOM   2196  HW1 SOL A 279       2.550  41.660   8.370  1.00  0.00           H  
ATOM   2197  HW2 SOL A 279       1.530  40.720   7.510  1.00  0.00           H  
ATOM   2198  OW  SOL A 280      23.930  43.090   6.760  1.00  0.00           O  
ATOM   2199  HW1 SOL A 280      24.350  42.200   6.900  1.00  0.00           H  
ATOM   2200  HW2 SOL A 280      23.240  43.020   6.040  1.00  0.00           H  
ATOM   2201  OW  SOL A 281      43.180  35.760   6.210  1.00  0.00           O  
ATOM   2202  HW1 SOL A 281      44.120  35.960   5.950  1.00  0.00           H  
ATOM   2203  HW2 SOL A 281      42.830  36.490   6.800  1.00  0.00           H  
ATOM   2204  OW  SOL A 282       8.680  45.970   8.800  1.00  0.00           O  
ATOM   2205  HW1 SOL A 282       9.610  46.010   8.420  1.00  0.00           H  
ATOM   2206  HW2 SOL A 282       8.410  45.010   8.910  1.00  0.00           H  
ATOM   2207  OW  SOL A 283      45.860  21.280   9.050  1.00  0.00           O  
ATOM   2208  HW1 SOL A 283      45.560  22.220   9.210  1.00  0.00           H  
ATOM   2209  HW2 SOL A 283      46.630  21.070   9.660  1.00  0.00           H  
ATOM   2210  OW  SOL A 284       6.930  29.210   5.860  1.00  0.00           O  
ATOM   2211  HW1 SOL A 284       7.200  28.430   6.430  1.00  0.00           H  
ATOM   2212  HW2 SOL A 284       7.630  29.380   5.180  1.00  0.00           H  
ATOM   2213  OW  SOL A 285      36.590  49.660   4.680  1.00  0.00           O  
ATOM   2214  HW1 SOL A 285      36.430  48.720   4.390  1.00  0.00           H  
ATOM   2215  HW2 SOL A 285      35.770  50.210   4.510  1.00  0.00           H  
ATOM   2216  OW  SOL A 286       6.520  20.660   2.920  1.00  0.00           O  
ATOM   2217  HW1 SOL A 286       5.590  20.380   3.170  1.00  0.00           H  
ATOM   2218  HW2 SOL A 286       6.550  21.650   2.790  1.00  0.00           H  
ATOM   2219  OW  SOL A 287      26.300  44.560   7.710  1.00  0.00           O  
ATOM   2220  HW1 SOL A 287      25.630  43.860   7.470  1.00  0.00           H  
ATOM   2221  HW2 SOL A 287      27.160  44.370   7.220  1.00  0.00           H  
ATOM   2222  OW  SOL A 288      16.900  48.510  12.030  1.00  0.00           O  
ATOM   2223  HW1 SOL A 288      16.990  49.490  12.170  1.00  0.00           H  
ATOM   2224  HW2 SOL A 288      16.090  48.180  12.510  1.00  0.00           H  
ATOM   2225  OW  SOL A 289       3.740  15.170   9.160  1.00  0.00           O  
ATOM   2226  HW1 SOL A 289       2.860  14.880   9.530  1.00  0.00           H  
ATOM   2227  HW2 SOL A 289       3.610  15.960   8.560  1.00  0.00           H  
ATOM   2228  OW  SOL A 290      44.810  46.550   9.270  1.00  0.00           O  
ATOM   2229  HW1 SOL A 290      44.080  45.960   8.910  1.00  0.00           H  
ATOM   2230  HW2 SOL A 290      44.630  46.760  10.230  1.00  0.00           H  
ATOM   2231  OW  SOL A 291      37.600  36.480   7.540  1.00  0.00           O  
ATOM   2232  HW1 SOL A 291      37.210  36.530   8.460  1.00  0.00           H  
ATOM   2233  HW2 SOL A 291      36.880  36.630   6.860  1.00  0.00           H  
ATOM   2234  OW  SOL A 292       5.580  14.810   3.890  1.00  0.00           O  
ATOM   2235  HW1 SOL A 292       5.880  13.860   3.800  1.00  0.00           H  
ATOM   2236  HW2 SOL A 292       6.130  15.260   4.590  1.00  0.00           H  
ATOM   2237  OW  SOL A 293       9.650   0.210  10.220  1.00  0.00           O  
ATOM   2238  HW1 SOL A 293       9.380  -0.750  10.150  1.00  0.00           H  
ATOM   2239  HW2 SOL A 293       9.170   0.740   9.520  1.00  0.00           H  
ATOM   2240  OW  SOL A 294      23.730   0.490   6.850  1.00  0.00           O  
ATOM   2241  HW1 SOL A 294      23.110   0.740   6.100  1.00  0.00           H  
ATOM   2242  HW2 SOL A 294      24.550   0.060   6.470  1.00  0.00           H  
ATOM   2243  OW  SOL A 295      11.320   1.470   4.360  1.00  0.00           O  
ATOM   2244  HW1 SOL A 295      11.580   1.030   3.500  1.00  0.00           H  
ATOM   2245  HW2 SOL A 295      11.710   0.960   5.120  1.00  0.00           H  
ATOM   2246  OW  SOL A 296      11.140  12.930   3.780  1.00  0.00           O  
ATOM   2247  HW1 SOL A 296      10.140  12.880   3.680  1.00  0.00           H  
ATOM   2248  HW2 SOL A 296      11.580  12.610   2.940  1.00  0.00           H  
ATOM   2249  OW  SOL A 297      46.980  49.000  11.670  1.00  0.00           O  
ATOM   2250  HW1 SOL A 297      46.310  48.420  12.130  1.00  0.00           H  
ATOM   2251  HW2 SOL A 297      46.730  49.100  10.710  1.00  0.00           H  
ATOM   2252  OW  SOL A 298      25.650   3.170   7.550  1.00  0.00           O  
ATOM   2253  HW1 SOL A 298      25.010   2.480   7.210  1.00  0.00           H  
ATOM   2254  HW2 SOL A 298      25.150   3.970   7.860  1.00  0.00           H  
ATOM   2255  OW  SOL A 299      16.310  49.630   7.490  1.00  0.00           O  
ATOM   2256  HW1 SOL A 299      16.890  49.010   6.950  1.00  0.00           H  
ATOM   2257  HW2 SOL A 299      16.460  50.570   7.190  1.00  0.00           H  
ATOM   2258  OW  SOL A 300       1.350  29.470  12.530  1.00  0.00           O  
ATOM   2259  HW1 SOL A 300       1.640  28.520  12.470  1.00  0.00           H  
ATOM   2260  HW2 SOL A 300       2.140  30.070  12.610  1.00  0.00           H  
ATOM   2261  OW  SOL A 301      15.140  41.010   7.280  1.00  0.00           O  
ATOM   2262  HW1 SOL A 301      15.010  41.660   8.030  1.00  0.00           H  
ATOM   2263  HW2 SOL A 301      15.630  41.470   6.530  1.00  0.00           H  
ATOM   2264  OW  SOL A 302      42.970  26.530   4.320  1.00  0.00           O  
ATOM   2265  HW1 SOL A 302      42.200  26.500   4.950  1.00  0.00           H  
ATOM   2266  HW2 SOL A 302      42.890  25.770   3.670  1.00  0.00           H  
ATOM   2267  OW  SOL A 303      34.310  37.740  11.900  1.00  0.00           O  
ATOM   2268  HW1 SOL A 303      33.520  37.580  11.310  1.00  0.00           H  
ATOM   2269  HW2 SOL A 303      34.540  38.710  11.900  1.00  0.00           H  
ATOM   2270  OW  SOL A 304      31.200  38.780   9.430  1.00  0.00           O  
ATOM   2271  HW1 SOL A 304      30.460  38.490  10.040  1.00  0.00           H  
ATOM   2272  HW2 SOL A 304      31.940  38.110   9.480  1.00  0.00           H  
ATOM   2273  OW  SOL A 305      15.070  26.560   3.680  1.00  0.00           O  
ATOM   2274  HW1 SOL A 305      15.070  27.490   3.300  1.00  0.00           H  
ATOM   2275  HW2 SOL A 305      15.970  26.150   3.570  1.00  0.00           H  
ATOM   2276  OW  SOL A 306      21.150  46.280  11.990  1.00  0.00           O  
ATOM   2277  HW1 SOL A 306      21.340  46.310  11.010  1.00  0.00           H  
ATOM   2278  HW2 SOL A 306      22.000  46.080  12.490  1.00  0.00           H  
ATOM   2279  OW  SOL A 307       9.970   2.800   6.300  1.00  0.00           O  
ATOM   2280  HW1 SOL A 307      10.220   2.130   5.590  1.00  0.00           H  
ATOM   2281  HW2 SOL A 307       9.440   3.540   5.880  1.00  0.00           H  
ATOM   2282  OW  SOL A 308      24.570  37.970   2.860  1.00  0.00           O  
ATOM   2283  HW1 SOL A 308      23.620  37.940   2.570  1.00  0.00           H  
ATOM   2284  HW2 SOL A 308      25.060  37.160   2.530  1.00  0.00           H  
ATOM   2285  OW  SOL A 309       7.820  44.730   4.880  1.00  0.00           O  
ATOM   2286  HW1 SOL A 309       7.760  44.480   5.850  1.00  0.00           H  
ATOM   2287  HW2 SOL A 309       8.210  43.960   4.370  1.00  0.00           H  
ATOM   2288  OW  SOL A 310      34.290  18.360  10.560  1.00  0.00           O  
ATOM   2289  HW1 SOL A 310      35.260  18.430  10.370  1.00  0.00           H  
ATOM   2290  HW2 SOL A 310      33.840  17.880   9.810  1.00  0.00           H  
ATOM   2291  OW  SOL A 311       1.620  23.820   4.470  1.00  0.00           O  
ATOM   2292  HW1 SOL A 311       2.290  24.560   4.360  1.00  0.00           H  
ATOM   2293  HW2 SOL A 311       0.810  24.020   3.920  1.00  0.00           H  
ATOM   2294  OW  SOL A 312      30.360  15.760   7.320  1.00  0.00           O  
ATOM   2295  HW1 SOL A 312      29.370  15.720   7.280  1.00  0.00           H  
ATOM   2296  HW2 SOL A 312      30.740  15.580   6.420  1.00  0.00           H  
ATOM   2297  OW  SOL A 313      29.190  47.810   4.180  1.00  0.00           O  
ATOM   2298  HW1 SOL A 313      28.440  47.150   4.200  1.00  0.00           H  
ATOM   2299  HW2 SOL A 313      28.830  48.730   4.360  1.00  0.00           H  
ATOM   2300  OW  SOL A 314       9.570  27.210   4.200  1.00  0.00           O  
ATOM   2301  HW1 SOL A 314       9.140  27.920   3.640  1.00  0.00           H  
ATOM   2302  HW2 SOL A 314      10.550  27.170   4.000  1.00  0.00           H  
ATOM   2303  OW  SOL A 315      42.800  41.070   9.240  1.00  0.00           O  
ATOM   2304  HW1 SOL A 315      42.060  41.740   9.210  1.00  0.00           H  
ATOM   2305  HW2 SOL A 315      42.720  40.520  10.060  1.00  0.00           H  
ATOM   2306  OW  SOL A 316      39.940  38.040  10.620  1.00  0.00           O  
ATOM   2307  HW1 SOL A 316      40.720  38.460  11.090  1.00  0.00           H  
ATOM   2308  HW2 SOL A 316      39.730  38.550   9.790  1.00  0.00           H  
ATOM   2309  OW  SOL A 317      16.400   2.150   7.460  1.00  0.00           O  
ATOM   2310  HW1 SOL A 317      15.940   2.270   6.580  1.00  0.00           H  
ATOM   2311  HW2 SOL A 317      16.850   3.010   7.720  1.00  0.00           H  
ATOM   2312  OW  SOL A 318      36.290  42.320  10.860  1.00  0.00           O  
ATOM   2313  HW1 SOL A 318      37.010  42.560  10.210  1.00  0.00           H  
ATOM   2314  HW2 SOL A 318      36.350  42.920  11.660  1.00  0.00           H  
ATOM   2315  OW  SOL A 319      33.670  29.960   4.180  1.00  0.00           O  
ATOM   2316  HW1 SOL A 319      32.740  29.840   4.530  1.00  0.00           H  
ATOM   2317  HW2 SOL A 319      34.140  30.650   4.730  1.00  0.00           H  
ATOM   2318  OW  SOL A 320      40.630  27.280   5.950  1.00  0.00           O  
ATOM   2319  HW1 SOL A 320      40.350  27.070   6.890  1.00  0.00           H  
ATOM   2320  HW2 SOL A 320      39.830  27.270   5.350  1.00  0.00           H  
ATOM   2321  OW  SOL A 321       2.020  13.140   3.900  1.00  0.00           O  
ATOM   2322  HW1 SOL A 321       1.570  13.880   4.390  1.00  0.00           H  
ATOM   2323  HW2 SOL A 321       2.340  13.470   3.010  1.00  0.00           H  
ATOM   2324  OW  SOL A 322      18.740  10.010   2.520  1.00  0.00           O  
ATOM   2325  HW1 SOL A 322      19.510  10.490   2.930  1.00  0.00           H  
ATOM   2326  HW2 SOL A 322      18.980   9.050   2.370  1.00  0.00           H  
ATOM   2327  OW  SOL A 323      42.120  17.250  10.550  1.00  0.00           O  
ATOM   2328  HW1 SOL A 323      42.890  17.480  11.140  1.00  0.00           H  
ATOM   2329  HW2 SOL A 323      42.400  16.550   9.900  1.00  0.00           H  
ATOM   2330  OW  SOL A 324      30.920  16.000   9.980  1.00  0.00           O  
ATOM   2331  HW1 SOL A 324      30.770  15.860   9.000  1.00  0.00           H  
ATOM   2332  HW2 SOL A 324      31.560  15.310  10.310  1.00  0.00           H  
ATOM   2333  OW  SOL A 325      19.200  44.150   5.500  1.00  0.00           O  
ATOM   2334  HW1 SOL A 325      19.710  44.360   6.340  1.00  0.00           H  
ATOM   2335  HW2 SOL A 325      19.250  43.160   5.330  1.00  0.00           H  
ATOM   2336  OW  SOL A 326      29.280  36.620  11.510  1.00  0.00           O  
ATOM   2337  HW1 SOL A 326      28.790  35.930  12.050  1.00  0.00           H  
ATOM   2338  HW2 SOL A 326      28.620  37.230  11.070  1.00  0.00           H  
ATOM   2339  OW  SOL A 327       8.040  39.180   4.930  1.00  0.00           O  
ATOM   2340  HW1 SOL A 327       7.750  38.230   5.010  1.00  0.00           H  
ATOM   2341  HW2 SOL A 327       8.030  39.610   5.830  1.00  0.00           H  
ATOM   2342  OW  SOL A 328      24.580   5.380   9.160  1.00  0.00           O  
ATOM   2343  HW1 SOL A 328      25.390   4.920   9.530  1.00  0.00           H  
ATOM   2344  HW2 SOL A 328      23.930   5.550   9.900  1.00  0.00           H  
ATOM   2345  OW  SOL A 329      20.540  23.430   9.140  1.00  0.00           O  
ATOM   2346  HW1 SOL A 329      20.320  23.160  10.080  1.00  0.00           H  
ATOM   2347  HW2 SOL A 329      21.530  23.440   9.020  1.00  0.00           H  
ATOM   2348  OW  SOL A 330       6.410  39.300  11.130  1.00  0.00           O  
ATOM   2349  HW1 SOL A 330       6.640  38.350  11.350  1.00  0.00           H  
ATOM   2350  HW2 SOL A 330       5.450  39.360  10.870  1.00  0.00           H  
ATOM   2351  OW  SOL A 331      28.550   8.920  10.730  1.00  0.00           O  
ATOM   2352  HW1 SOL A 331      29.270   8.240  10.880  1.00  0.00           H  
ATOM   2353  HW2 SOL A 331      28.160   8.790   9.810  1.00  0.00           H  
ATOM   2354  OW  SOL A 332      33.780  42.720   8.430  1.00  0.00           O  
ATOM   2355  HW1 SOL A 332      33.520  43.670   8.560  1.00  0.00           H  
ATOM   2356  HW2 SOL A 332      33.960  42.290   9.320  1.00  0.00           H  
ATOM   2357  OW  SOL A 333      10.780  41.330   5.140  1.00  0.00           O  
ATOM   2358  HW1 SOL A 333      10.760  40.520   4.560  1.00  0.00           H  
ATOM   2359  HW2 SOL A 333      10.050  41.960   4.870  1.00  0.00           H  
ATOM   2360  OW  SOL A 334       2.080   1.210   4.650  1.00  0.00           O  
ATOM   2361  HW1 SOL A 334       1.140   1.100   4.310  1.00  0.00           H  
ATOM   2362  HW2 SOL A 334       2.520   1.960   4.150  1.00  0.00           H  
ATOM   2363  OW  SOL A 335      24.060  48.560  12.090  1.00  0.00           O  
ATOM   2364  HW1 SOL A 335      24.110  48.120  11.190  1.00  0.00           H  
ATOM   2365  HW2 SOL A 335      23.560  49.420  12.000  1.00  0.00           H  
ATOM   2366  OW  SOL A 336      31.780   9.090  10.170  1.00  0.00           O  
ATOM   2367  HW1 SOL A 336      32.000  10.060  10.090  1.00  0.00           H  
ATOM   2368  HW2 SOL A 336      31.990   8.780  11.100  1.00  0.00           H  
ATOM   2369  OW  SOL A 337      33.070   6.130   7.340  1.00  0.00           O  
ATOM   2370  HW1 SOL A 337      32.970   6.100   8.340  1.00  0.00           H  
ATOM   2371  HW2 SOL A 337      32.160   6.140   6.920  1.00  0.00           H  
ATOM   2372  OW  SOL A 338      29.830  18.730   9.380  1.00  0.00           O  
ATOM   2373  HW1 SOL A 338      30.470  19.470   9.160  1.00  0.00           H  
ATOM   2374  HW2 SOL A 338      30.330  17.870   9.450  1.00  0.00           H  
ATOM   2375  OW  SOL A 339      45.090  14.050   5.880  1.00  0.00           O  
ATOM   2376  HW1 SOL A 339      44.710  13.160   5.600  1.00  0.00           H  
ATOM   2377  HW2 SOL A 339      44.570  14.410   6.650  1.00  0.00           H  
ATOM   2378  OW  SOL A 340      37.480  29.390   6.410  1.00  0.00           O  
ATOM   2379  HW1 SOL A 340      36.580  29.070   6.690  1.00  0.00           H  
ATOM   2380  HW2 SOL A 340      37.830  28.810   5.670  1.00  0.00           H  
ATOM   2381  OW  SOL A 341       6.640  33.980   4.740  1.00  0.00           O  
ATOM   2382  HW1 SOL A 341       6.320  33.220   5.310  1.00  0.00           H  
ATOM   2383  HW2 SOL A 341       5.860  34.400   4.270  1.00  0.00           H  
ATOM   2384  OW  SOL A 342       1.350  42.960  11.990  1.00  0.00           O  
ATOM   2385  HW1 SOL A 342       1.530  42.100  11.520  1.00  0.00           H  
ATOM   2386  HW2 SOL A 342       1.380  42.810  12.980  1.00  0.00           H  
ATOM   2387  OW  SOL A 343       1.340  14.310  10.770  1.00  0.00           O  
ATOM   2388  HW1 SOL A 343       0.500  13.780  10.870  1.00  0.00           H  
ATOM   2389  HW2 SOL A 343       2.030  13.950  11.390  1.00  0.00           H  
ATOM   2390  OW  SOL A 344      22.570  35.140  11.190  1.00  0.00           O  
ATOM   2391  HW1 SOL A 344      21.660  34.720  11.230  1.00  0.00           H  
ATOM   2392  HW2 SOL A 344      23.270  34.430  11.170  1.00  0.00           H  
ATOM   2393  OW  SOL A 345       6.820   1.520   4.820  1.00  0.00           O  
ATOM   2394  HW1 SOL A 345       6.510   2.420   5.120  1.00  0.00           H  
ATOM   2395  HW2 SOL A 345       7.010   1.540   3.840  1.00  0.00           H  
ATOM   2396  OW  SOL A 346      38.230   9.220   2.910  1.00  0.00           O  
ATOM   2397  HW1 SOL A 346      38.990   8.980   3.510  1.00  0.00           H  
ATOM   2398  HW2 SOL A 346      37.510   8.520   3.000  1.00  0.00           H  
ATOM   2399  OW  SOL A 347      24.690  13.480   7.770  1.00  0.00           O  
ATOM   2400  HW1 SOL A 347      24.350  14.350   8.150  1.00  0.00           H  
ATOM   2401  HW2 SOL A 347      23.950  12.820   7.740  1.00  0.00           H  
ATOM   2402  OW  SOL A 348       4.060  21.040   6.200  1.00  0.00           O  
ATOM   2403  HW1 SOL A 348       4.090  20.950   5.210  1.00  0.00           H  
ATOM   2404  HW2 SOL A 348       3.240  21.540   6.470  1.00  0.00           H  
ATOM   2405  OW  SOL A 349      40.280   8.480   4.710  1.00  0.00           O  
ATOM   2406  HW1 SOL A 349      40.970   9.190   4.840  1.00  0.00           H  
ATOM   2407  HW2 SOL A 349      40.590   7.630   5.130  1.00  0.00           H  
ATOM   2408  OW  SOL A 350      30.290  47.260   8.960  1.00  0.00           O  
ATOM   2409  HW1 SOL A 350      29.890  46.670   8.250  1.00  0.00           H  
ATOM   2410  HW2 SOL A 350      29.720  47.230   9.780  1.00  0.00           H  
ATOM   2411  OW  SOL A 351      47.600  29.510   7.660  1.00  0.00           O  
ATOM   2412  HW1 SOL A 351      48.300  28.920   7.260  1.00  0.00           H  
ATOM   2413  HW2 SOL A 351      47.930  29.890   8.520  1.00  0.00           H  
ATOM   2414  OW  SOL A 352      28.380   5.820   5.960  1.00  0.00           O  
ATOM   2415  HW1 SOL A 352      28.500   5.030   6.560  1.00  0.00           H  
ATOM   2416  HW2 SOL A 352      27.720   6.450   6.360  1.00  0.00           H  
ATOM   2417  OW  SOL A 353      25.830  22.200   4.610  1.00  0.00           O  
ATOM   2418  HW1 SOL A 353      25.500  21.290   4.370  1.00  0.00           H  
ATOM   2419  HW2 SOL A 353      25.310  22.890   4.100  1.00  0.00           H  
ATOM   2420  OW  SOL A 354      39.080  48.200   9.080  1.00  0.00           O  
ATOM   2421  HW1 SOL A 354      38.500  47.440   9.380  1.00  0.00           H  
ATOM   2422  HW2 SOL A 354      39.160  48.180   8.080  1.00  0.00           H  
ATOM   2423  OW  SOL A 355      24.150  46.990   9.990  1.00  0.00           O  
ATOM   2424  HW1 SOL A 355      24.540  46.070   9.870  1.00  0.00           H  
ATOM   2425  HW2 SOL A 355      23.220  47.010   9.620  1.00  0.00           H  
ATOM   2426  OW  SOL A 356      25.710  47.210   7.520  1.00  0.00           O  
ATOM   2427  HW1 SOL A 356      26.040  46.260   7.530  1.00  0.00           H  
ATOM   2428  HW2 SOL A 356      24.920  47.290   8.130  1.00  0.00           H  
ATOM   2429  OW  SOL A 357      14.510   6.540  10.080  1.00  0.00           O  
ATOM   2430  HW1 SOL A 357      14.210   5.880  10.770  1.00  0.00           H  
ATOM   2431  HW2 SOL A 357      14.500   6.120   9.180  1.00  0.00           H  
ATOM   2432  OW  SOL A 358      19.330  22.120   4.380  1.00  0.00           O  
ATOM   2433  HW1 SOL A 358      18.760  21.750   5.100  1.00  0.00           H  
ATOM   2434  HW2 SOL A 358      19.820  21.380   3.920  1.00  0.00           H  
ATOM   2435  OW  SOL A 359      35.350  37.100   6.350  1.00  0.00           O  
ATOM   2436  HW1 SOL A 359      35.010  37.850   6.920  1.00  0.00           H  
ATOM   2437  HW2 SOL A 359      35.090  37.270   5.390  1.00  0.00           H  
ATOM   2438  OW  SOL A 360      46.250  20.810   4.630  1.00  0.00           O  
ATOM   2439  HW1 SOL A 360      45.560  21.530   4.580  1.00  0.00           H  
ATOM   2440  HW2 SOL A 360      45.960  20.040   4.060  1.00  0.00           H  
ATOM   2441  OW  SOL A 361      42.890  32.890  10.710  1.00  0.00           O  
ATOM   2442  HW1 SOL A 361      42.070  33.440  10.880  1.00  0.00           H  
ATOM   2443  HW2 SOL A 361      43.490  33.360  10.070  1.00  0.00           H  
ATOM   2444  OW  SOL A 362      36.610  15.330  10.360  1.00  0.00           O  
ATOM   2445  HW1 SOL A 362      37.470  15.840  10.240  1.00  0.00           H  
ATOM   2446  HW2 SOL A 362      36.000  15.520   9.590  1.00  0.00           H  
ATOM   2447  OW  SOL A 363      47.500  12.770  10.490  1.00  0.00           O  
ATOM   2448  HW1 SOL A 363      47.550  12.810   9.490  1.00  0.00           H  
ATOM   2449  HW2 SOL A 363      47.600  11.810  10.780  1.00  0.00           H  
ATOM   2450  OW  SOL A 364      38.450   5.100   6.860  1.00  0.00           O  
ATOM   2451  HW1 SOL A 364      37.820   5.740   7.290  1.00  0.00           H  
ATOM   2452  HW2 SOL A 364      37.970   4.550   6.190  1.00  0.00           H  
ATOM   2453  OW  SOL A 365      14.530  27.680   8.500  1.00  0.00           O  
ATOM   2454  HW1 SOL A 365      13.750  28.140   8.070  1.00  0.00           H  
ATOM   2455  HW2 SOL A 365      15.120  27.300   7.790  1.00  0.00           H  
ATOM   2456  OW  SOL A 366       4.050   9.280  12.180  1.00  0.00           O  
ATOM   2457  HW1 SOL A 366       3.570   8.420  11.980  1.00  0.00           H  
ATOM   2458  HW2 SOL A 366       5.030   9.160  12.030  1.00  0.00           H  
ATOM   2459  OW  SOL A 367      33.240  24.650  11.790  1.00  0.00           O  
ATOM   2460  HW1 SOL A 367      33.490  25.590  12.040  1.00  0.00           H  
ATOM   2461  HW2 SOL A 367      33.960  24.020  12.080  1.00  0.00           H  
ATOM   2462  OW  SOL A 368      29.440  18.820   4.930  1.00  0.00           O  
ATOM   2463  HW1 SOL A 368      29.300  18.400   4.040  1.00  0.00           H  
ATOM   2464  HW2 SOL A 368      29.070  19.750   4.930  1.00  0.00           H  
ATOM   2465  OW  SOL A 369      40.470  42.560   4.950  1.00  0.00           O  
ATOM   2466  HW1 SOL A 369      39.740  42.140   4.420  1.00  0.00           H  
ATOM   2467  HW2 SOL A 369      40.320  43.550   4.990  1.00  0.00           H  
ATOM   2468  OW  SOL A 370      32.800  16.770   5.150  1.00  0.00           O  
ATOM   2469  HW1 SOL A 370      32.860  15.810   5.410  1.00  0.00           H  
ATOM   2470  HW2 SOL A 370      32.100  16.880   4.450  1.00  0.00           H  
ATOM   2471  OW  SOL A 371      38.900  18.470   7.010  1.00  0.00           O  
ATOM   2472  HW1 SOL A 371      39.440  18.450   7.850  1.00  0.00           H  
ATOM   2473  HW2 SOL A 371      39.290  19.140   6.380  1.00  0.00           H  
ATOM   2474  OW  SOL A 372      31.070   6.350   1.690  1.00  0.00           O  
ATOM   2475  HW1 SOL A 372      30.570   7.050   2.190  1.00  0.00           H  
ATOM   2476  HW2 SOL A 372      31.310   5.600   2.310  1.00  0.00           H  
ATOM   2477  OW  SOL A 373      31.280  43.950   7.040  1.00  0.00           O  
ATOM   2478  HW1 SOL A 373      31.890  44.610   7.480  1.00  0.00           H  
ATOM   2479  HW2 SOL A 373      31.600  43.760   6.120  1.00  0.00           H  
ATOM   2480  OW  SOL A 374      33.310  46.470   4.610  1.00  0.00           O  
ATOM   2481  HW1 SOL A 374      32.760  45.640   4.510  1.00  0.00           H  
ATOM   2482  HW2 SOL A 374      33.750  46.480   5.500  1.00  0.00           H  
ATOM   2483  OW  SOL A 375      14.590  12.260   4.090  1.00  0.00           O  
ATOM   2484  HW1 SOL A 375      15.370  12.390   3.480  1.00  0.00           H  
ATOM   2485  HW2 SOL A 375      13.940  11.620   3.690  1.00  0.00           H  
ATOM   2486  OW  SOL A 376      43.730   1.770   8.120  1.00  0.00           O  
ATOM   2487  HW1 SOL A 376      43.490   0.810   8.030  1.00  0.00           H  
ATOM   2488  HW2 SOL A 376      44.490   1.990   7.520  1.00  0.00           H  
ATOM   2489  OW  SOL A 377      35.240  15.090  12.730  1.00  0.00           O  
ATOM   2490  HW1 SOL A 377      35.800  14.410  13.190  1.00  0.00           H  
ATOM   2491  HW2 SOL A 377      35.700  15.390  11.890  1.00  0.00           H  
ATOM   2492  OW  SOL A 378      39.170  38.890   8.130  1.00  0.00           O  
ATOM   2493  HW1 SOL A 378      38.460  38.290   7.780  1.00  0.00           H  
ATOM   2494  HW2 SOL A 378      39.470  39.520   7.420  1.00  0.00           H  
ATOM   2495  OW  SOL A 379      10.390  45.750   5.130  1.00  0.00           O  
ATOM   2496  HW1 SOL A 379       9.530  45.260   5.210  1.00  0.00           H  
ATOM   2497  HW2 SOL A 379      11.020  45.220   4.560  1.00  0.00           H  
ATOM   2498  OW  SOL A 380      22.260  12.320   7.900  1.00  0.00           O  
ATOM   2499  HW1 SOL A 380      21.780  12.100   8.750  1.00  0.00           H  
ATOM   2500  HW2 SOL A 380      21.760  11.930   7.130  1.00  0.00           H  
ATOM   2501  OW  SOL A 381      23.960   9.620   7.790  1.00  0.00           O  
ATOM   2502  HW1 SOL A 381      22.990   9.690   8.040  1.00  0.00           H  
ATOM   2503  HW2 SOL A 381      24.440   9.050   8.450  1.00  0.00           H  
ATOM   2504  OW  SOL A 382      14.650   0.610   5.110  1.00  0.00           O  
ATOM   2505  HW1 SOL A 382      14.060   0.750   5.910  1.00  0.00           H  
ATOM   2506  HW2 SOL A 382      14.270  -0.130   4.550  1.00  0.00           H  
ATOM   2507  OW  SOL A 383       8.630   1.090  12.610  1.00  0.00           O  
ATOM   2508  HW1 SOL A 383       9.100   0.890  11.750  1.00  0.00           H  
ATOM   2509  HW2 SOL A 383       8.600   0.260  13.160  1.00  0.00           H  
ATOM   2510  OW  SOL A 384      15.630  12.410   8.780  1.00  0.00           O  
ATOM   2511  HW1 SOL A 384      16.360  11.770   8.550  1.00  0.00           H  
ATOM   2512  HW2 SOL A 384      15.000  12.490   8.010  1.00  0.00           H  
ATOM   2513  OW  SOL A 385      27.320  12.740   7.590  1.00  0.00           O  
ATOM   2514  HW1 SOL A 385      28.000  13.390   7.940  1.00  0.00           H  
ATOM   2515  HW2 SOL A 385      26.410  13.130   7.680  1.00  0.00           H  
ATOM   2516  OW  SOL A 386       0.980  28.310   5.970  1.00  0.00           O  
ATOM   2517  HW1 SOL A 386       0.480  28.090   5.140  1.00  0.00           H  
ATOM   2518  HW2 SOL A 386       1.610  27.560   6.190  1.00  0.00           H  
ATOM   2519  OW  SOL A 387      15.280  22.040  12.950  1.00  0.00           O  
ATOM   2520  HW1 SOL A 387      14.400  21.590  12.770  1.00  0.00           H  
ATOM   2521  HW2 SOL A 387      15.250  22.970  12.600  1.00  0.00           H  
ATOM   2522  OW  SOL A 388      36.670  24.870   7.230  1.00  0.00           O  
ATOM   2523  HW1 SOL A 388      36.880  24.470   6.340  1.00  0.00           H  
ATOM   2524  HW2 SOL A 388      36.140  25.710   7.110  1.00  0.00           H  
ATOM   2525  OW  SOL A 389       9.250  31.880  12.160  1.00  0.00           O  
ATOM   2526  HW1 SOL A 389      10.010  31.400  11.710  1.00  0.00           H  
ATOM   2527  HW2 SOL A 389       8.970  32.660  11.600  1.00  0.00           H  
ATOM   2528  OW  SOL A 390      24.270  19.750   4.430  1.00  0.00           O  
ATOM   2529  HW1 SOL A 390      24.420  18.930   3.880  1.00  0.00           H  
ATOM   2530  HW2 SOL A 390      23.310  19.800   4.700  1.00  0.00           H  
ATOM   2531  OW  SOL A 391      42.570   1.240   4.900  1.00  0.00           O  
ATOM   2532  HW1 SOL A 391      42.910   2.160   5.110  1.00  0.00           H  
ATOM   2533  HW2 SOL A 391      41.570   1.270   4.850  1.00  0.00           H  
ATOM   2534  OW  SOL A 392       0.660  15.940   4.630  1.00  0.00           O  
ATOM   2535  HW1 SOL A 392       0.830  16.840   5.010  1.00  0.00           H  
ATOM   2536  HW2 SOL A 392       0.150  16.030   3.770  1.00  0.00           H  
ATOM   2537  OW  SOL A 393      28.930  49.640   8.040  1.00  0.00           O  
ATOM   2538  HW1 SOL A 393      29.270  48.710   7.910  1.00  0.00           H  
ATOM   2539  HW2 SOL A 393      28.340  49.890   7.270  1.00  0.00           H  
ATOM   2540  OW  SOL A 394      28.910  47.050  11.530  1.00  0.00           O  
ATOM   2541  HW1 SOL A 394      28.790  46.700  12.450  1.00  0.00           H  
ATOM   2542  HW2 SOL A 394      28.290  47.820  11.380  1.00  0.00           H  
ATOM   2543  OW  SOL A 395      19.830  20.310   9.880  1.00  0.00           O  
ATOM   2544  HW1 SOL A 395      20.000  20.570   8.920  1.00  0.00           H  
ATOM   2545  HW2 SOL A 395      20.630  19.840  10.240  1.00  0.00           H  
ATOM   2546  OW  SOL A 396      14.750   5.620   7.580  1.00  0.00           O  
ATOM   2547  HW1 SOL A 396      15.710   5.510   7.820  1.00  0.00           H  
ATOM   2548  HW2 SOL A 396      14.450   4.840   7.020  1.00  0.00           H  
ATOM   2549  OW  SOL A 397      16.740  35.960   7.310  1.00  0.00           O  
ATOM   2550  HW1 SOL A 397      17.190  35.710   8.170  1.00  0.00           H  
ATOM   2551  HW2 SOL A 397      16.160  36.760   7.460  1.00  0.00           H  
ATOM   2552  OW  SOL A 398      11.910   9.750  11.100  1.00  0.00           O  
ATOM   2553  HW1 SOL A 398      12.160   9.160  11.870  1.00  0.00           H  
ATOM   2554  HW2 SOL A 398      11.710  10.670  11.430  1.00  0.00           H  
ATOM   2555  OW  SOL A 399      25.610  35.600   2.660  1.00  0.00           O  
ATOM   2556  HW1 SOL A 399      24.740  35.190   2.930  1.00  0.00           H  
ATOM   2557  HW2 SOL A 399      26.090  34.990   2.030  1.00  0.00           H  
ATOM   2558  OW  SOL A 400      26.970  48.910  11.070  1.00  0.00           O  
ATOM   2559  HW1 SOL A 400      26.990  49.880  10.850  1.00  0.00           H  
ATOM   2560  HW2 SOL A 400      26.110  48.680  11.510  1.00  0.00           H  
ATOM   2561  OW  SOL A 401      31.950   2.760   4.420  1.00  0.00           O  
ATOM   2562  HW1 SOL A 401      32.160   3.720   4.250  1.00  0.00           H  
ATOM   2563  HW2 SOL A 401      32.650   2.190   4.010  1.00  0.00           H  
ATOM   2564  OW  SOL A 402      35.310  12.260  10.270  1.00  0.00           O  
ATOM   2565  HW1 SOL A 402      35.810  11.410  10.410  1.00  0.00           H  
ATOM   2566  HW2 SOL A 402      35.950  12.990  10.030  1.00  0.00           H  
ATOM   2567  OW  SOL A 403      21.580  49.620   3.870  1.00  0.00           O  
ATOM   2568  HW1 SOL A 403      21.430  48.990   4.630  1.00  0.00           H  
ATOM   2569  HW2 SOL A 403      22.220  49.210   3.220  1.00  0.00           H  
ATOM   2570  OW  SOL A 404       1.490  27.660   9.370  1.00  0.00           O  
ATOM   2571  HW1 SOL A 404       1.740  27.290  10.260  1.00  0.00           H  
ATOM   2572  HW2 SOL A 404       0.500  27.740   9.300  1.00  0.00           H  
ATOM   2573  OW  SOL A 405      17.070  44.660   7.420  1.00  0.00           O  
ATOM   2574  HW1 SOL A 405      17.690  44.470   6.660  1.00  0.00           H  
ATOM   2575  HW2 SOL A 405      17.550  44.490   8.290  1.00  0.00           H  
ATOM   2576  OW  SOL A 406      46.790  25.730   2.740  1.00  0.00           O  
ATOM   2577  HW1 SOL A 406      46.690  24.850   3.200  1.00  0.00           H  
ATOM   2578  HW2 SOL A 406      46.950  25.580   1.770  1.00  0.00           H  
ATOM   2579  OW  SOL A 407      24.740  11.790  12.250  1.00  0.00           O  
ATOM   2580  HW1 SOL A 407      25.700  11.530  12.200  1.00  0.00           H  
ATOM   2581  HW2 SOL A 407      24.160  11.030  11.940  1.00  0.00           H  
ATOM   2582  OW  SOL A 408      41.600   5.730   9.680  1.00  0.00           O  
ATOM   2583  HW1 SOL A 408      42.560   5.520   9.490  1.00  0.00           H  
ATOM   2584  HW2 SOL A 408      41.020   5.040   9.250  1.00  0.00           H  
ATOM   2585  OW  SOL A 409      33.170  17.350   8.260  1.00  0.00           O  
ATOM   2586  HW1 SOL A 409      33.700  17.940   7.660  1.00  0.00           H  
ATOM   2587  HW2 SOL A 409      32.390  16.970   7.760  1.00  0.00           H  
ATOM   2588  OW  SOL A 410      24.640  19.330  11.750  1.00  0.00           O  
ATOM   2589  HW1 SOL A 410      24.890  19.990  12.460  1.00  0.00           H  
ATOM   2590  HW2 SOL A 410      25.360  18.640  11.660  1.00  0.00           H  
ATOM   2591  OW  SOL A 411       8.860   3.360  10.190  1.00  0.00           O  
ATOM   2592  HW1 SOL A 411       8.590   2.940  11.060  1.00  0.00           H  
ATOM   2593  HW2 SOL A 411       8.560   2.780   9.430  1.00  0.00           H  
ATOM   2594  OW  SOL A 412      20.670  24.580   4.450  1.00  0.00           O  
ATOM   2595  HW1 SOL A 412      20.100  23.770   4.370  1.00  0.00           H  
ATOM   2596  HW2 SOL A 412      20.970  24.880   3.550  1.00  0.00           H  
ATOM   2597  OW  SOL A 413      40.850   4.610   3.350  1.00  0.00           O  
ATOM   2598  HW1 SOL A 413      41.830   4.470   3.440  1.00  0.00           H  
ATOM   2599  HW2 SOL A 413      40.510   5.120   4.140  1.00  0.00           H  
ATOM   2600  OW  SOL A 414       4.350  42.810   4.400  1.00  0.00           O  
ATOM   2601  HW1 SOL A 414       4.190  41.850   4.170  1.00  0.00           H  
ATOM   2602  HW2 SOL A 414       5.000  43.200   3.750  1.00  0.00           H  
ATOM   2603  OW  SOL A 415      40.960  18.990   8.940  1.00  0.00           O  
ATOM   2604  HW1 SOL A 415      41.110  19.980   9.030  1.00  0.00           H  
ATOM   2605  HW2 SOL A 415      41.460  18.510   9.660  1.00  0.00           H  
ATOM   2606  OW  SOL A 416      34.210  18.790   6.230  1.00  0.00           O  
ATOM   2607  HW1 SOL A 416      33.980  17.990   5.680  1.00  0.00           H  
ATOM   2608  HW2 SOL A 416      34.560  19.520   5.630  1.00  0.00           H  
ATOM   2609  OW  SOL A 417      32.740  26.500   3.700  1.00  0.00           O  
ATOM   2610  HW1 SOL A 417      32.440  27.360   3.290  1.00  0.00           H  
ATOM   2611  HW2 SOL A 417      32.330  26.400   4.610  1.00  0.00           H  
ATOM   2612  OW  SOL A 418      22.400   0.660   9.190  1.00  0.00           O  
ATOM   2613  HW1 SOL A 418      22.970   0.480   8.380  1.00  0.00           H  
ATOM   2614  HW2 SOL A 418      22.520   1.620   9.470  1.00  0.00           H  
ATOM   2615  OW  SOL A 419      38.210  24.120   9.130  1.00  0.00           O  
ATOM   2616  HW1 SOL A 419      37.430  24.370   8.550  1.00  0.00           H  
ATOM   2617  HW2 SOL A 419      37.940  23.380   9.740  1.00  0.00           H  
ATOM   2618  OW  SOL A 420      12.030  25.040   7.040  1.00  0.00           O  
ATOM   2619  HW1 SOL A 420      11.100  25.380   7.180  1.00  0.00           H  
ATOM   2620  HW2 SOL A 420      12.230  25.000   6.060  1.00  0.00           H  
ATOM   2621  OW  SOL A 421       9.630  14.870  10.580  1.00  0.00           O  
ATOM   2622  HW1 SOL A 421       9.710  15.810  10.890  1.00  0.00           H  
ATOM   2623  HW2 SOL A 421       8.670  14.650  10.410  1.00  0.00           H  
ATOM   2624  OW  SOL A 422      13.210  39.620   3.810  1.00  0.00           O  
ATOM   2625  HW1 SOL A 422      12.320  39.280   3.500  1.00  0.00           H  
ATOM   2626  HW2 SOL A 422      13.240  39.610   4.810  1.00  0.00           H  
ATOM   2627  OW  SOL A 423      26.710   8.790   4.680  1.00  0.00           O  
ATOM   2628  HW1 SOL A 423      26.320   7.870   4.620  1.00  0.00           H  
ATOM   2629  HW2 SOL A 423      26.480   9.190   5.570  1.00  0.00           H  
ATOM   2630  OW  SOL A 424      28.350  44.700   9.860  1.00  0.00           O  
ATOM   2631  HW1 SOL A 424      28.420  45.590  10.300  1.00  0.00           H  
ATOM   2632  HW2 SOL A 424      27.550  44.680   9.260  1.00  0.00           H  
ATOM   2633  OW  SOL A 425      12.270  15.120   8.630  1.00  0.00           O  
ATOM   2634  HW1 SOL A 425      12.690  15.760   7.990  1.00  0.00           H  
ATOM   2635  HW2 SOL A 425      12.030  15.600   9.480  1.00  0.00           H  
ATOM   2636  OW  SOL A 426      28.210  20.410  11.390  1.00  0.00           O  
ATOM   2637  HW1 SOL A 426      28.580  19.660  10.840  1.00  0.00           H  
ATOM   2638  HW2 SOL A 426      27.970  21.180  10.800  1.00  0.00           H  
ATOM   2639  OW  SOL A 427      30.540   1.600   6.060  1.00  0.00           O  
ATOM   2640  HW1 SOL A 427      31.020   1.310   6.890  1.00  0.00           H  
ATOM   2641  HW2 SOL A 427      31.160   2.160   5.500  1.00  0.00           H  
ATOM   2642  OW  SOL A 428      19.740  15.560   3.280  1.00  0.00           O  
ATOM   2643  HW1 SOL A 428      18.780  15.320   3.140  1.00  0.00           H  
ATOM   2644  HW2 SOL A 428      19.950  15.510   4.260  1.00  0.00           H  
ATOM   2645  OW  SOL A 429      35.170  27.860   6.920  1.00  0.00           O  
ATOM   2646  HW1 SOL A 429      34.340  28.400   7.030  1.00  0.00           H  
ATOM   2647  HW2 SOL A 429      35.020  27.150   6.240  1.00  0.00           H  
ATOM   2648  OW  SOL A 430       5.390  31.620   5.730  1.00  0.00           O  
ATOM   2649  HW1 SOL A 430       4.450  31.380   5.500  1.00  0.00           H  
ATOM   2650  HW2 SOL A 430       5.920  30.790   5.890  1.00  0.00           H  
ATOM   2651  OW  SOL A 431      10.330  35.670   6.450  1.00  0.00           O  
ATOM   2652  HW1 SOL A 431       9.340  35.780   6.370  1.00  0.00           H  
ATOM   2653  HW2 SOL A 431      10.600  35.780   7.410  1.00  0.00           H  
ATOM   2654  OW  SOL A 432      14.680  47.960   5.530  1.00  0.00           O  
ATOM   2655  HW1 SOL A 432      15.140  48.640   6.110  1.00  0.00           H  
ATOM   2656  HW2 SOL A 432      14.900  47.040   5.860  1.00  0.00           H  
ATOM   2657  OW  SOL A 433      39.460  19.320  11.250  1.00  0.00           O  
ATOM   2658  HW1 SOL A 433      39.660  18.570  10.620  1.00  0.00           H  
ATOM   2659  HW2 SOL A 433      40.270  19.900  11.350  1.00  0.00           H  
ATOM   2660  OW  SOL A 434      27.150  31.670  10.710  1.00  0.00           O  
ATOM   2661  HW1 SOL A 434      27.840  31.180  11.230  1.00  0.00           H  
ATOM   2662  HW2 SOL A 434      26.640  31.030  10.140  1.00  0.00           H  
ATOM   2663  OW  SOL A 435      37.750  11.880   7.580  1.00  0.00           O  
ATOM   2664  HW1 SOL A 435      38.150  10.970   7.460  1.00  0.00           H  
ATOM   2665  HW2 SOL A 435      38.330  12.420   8.190  1.00  0.00           H  
ATOM   2666  OW  SOL A 436      16.570  16.440   7.760  1.00  0.00           O  
ATOM   2667  HW1 SOL A 436      16.200  16.540   8.690  1.00  0.00           H  
ATOM   2668  HW2 SOL A 436      15.900  15.990   7.180  1.00  0.00           H  
ATOM   2669  OW  SOL A 437      13.240  46.250   2.200  1.00  0.00           O  
ATOM   2670  HW1 SOL A 437      13.210  47.190   2.540  1.00  0.00           H  
ATOM   2671  HW2 SOL A 437      13.940  45.730   2.690  1.00  0.00           H  
ATOM   2672  OW  SOL A 438      36.410  25.600  11.020  1.00  0.00           O  
ATOM   2673  HW1 SOL A 438      36.140  24.700  10.680  1.00  0.00           H  
ATOM   2674  HW2 SOL A 438      37.270  25.530  11.520  1.00  0.00           H  
ATOM   2675  OW  SOL A 439      41.420  29.810   6.120  1.00  0.00           O  
ATOM   2676  HW1 SOL A 439      41.260  28.830   5.960  1.00  0.00           H  
ATOM   2677  HW2 SOL A 439      40.750  30.150   6.780  1.00  0.00           H  
ATOM   2678  OW  SOL A 440      31.020  35.600   8.570  1.00  0.00           O  
ATOM   2679  HW1 SOL A 440      31.260  35.010   9.340  1.00  0.00           H  
ATOM   2680  HW2 SOL A 440      30.040  35.530   8.380  1.00  0.00           H  
ATOM   2681  OW  SOL A 441       3.100  31.450   9.370  1.00  0.00           O  
ATOM   2682  HW1 SOL A 441       3.860  31.920   8.920  1.00  0.00           H  
ATOM   2683  HW2 SOL A 441       3.280  31.380  10.350  1.00  0.00           H  
ATOM   2684  OW  SOL A 442       2.800  26.820   3.380  1.00  0.00           O  
ATOM   2685  HW1 SOL A 442       3.490  27.230   3.970  1.00  0.00           H  
ATOM   2686  HW2 SOL A 442       1.900  26.910   3.800  1.00  0.00           H  
ATOM   2687  OW  SOL A 443      47.290  23.630   4.570  1.00  0.00           O  
ATOM   2688  HW1 SOL A 443      47.210  23.800   5.550  1.00  0.00           H  
ATOM   2689  HW2 SOL A 443      47.070  22.680   4.370  1.00  0.00           H  
ATOM   2690  OW  SOL A 444      25.790  32.680   4.970  1.00  0.00           O  
ATOM   2691  HW1 SOL A 444      26.290  33.550   5.030  1.00  0.00           H  
ATOM   2692  HW2 SOL A 444      24.910  32.840   4.520  1.00  0.00           H  
ATOM   2693  OW  SOL A 445      39.620   4.510  11.600  1.00  0.00           O  
ATOM   2694  HW1 SOL A 445      39.560   4.170  10.660  1.00  0.00           H  
ATOM   2695  HW2 SOL A 445      40.270   5.280  11.630  1.00  0.00           H  
ATOM   2696  OW  SOL A 446      18.820  33.150   4.610  1.00  0.00           O  
ATOM   2697  HW1 SOL A 446      18.990  33.230   3.630  1.00  0.00           H  
ATOM   2698  HW2 SOL A 446      19.210  33.940   5.080  1.00  0.00           H  
ATOM   2699  OW  SOL A 447      37.100  38.920   3.710  1.00  0.00           O  
ATOM   2700  HW1 SOL A 447      37.530  39.760   4.040  1.00  0.00           H  
ATOM   2701  HW2 SOL A 447      37.560  38.130   4.120  1.00  0.00           H  
ATOM   2702  OW  SOL A 448      23.200  23.980   9.090  1.00  0.00           O  
ATOM   2703  HW1 SOL A 448      23.450  23.790   8.140  1.00  0.00           H  
ATOM   2704  HW2 SOL A 448      23.770  24.730   9.430  1.00  0.00           H  
ATOM   2705  OW  SOL A 449      32.190  40.280   7.430  1.00  0.00           O  
ATOM   2706  HW1 SOL A 449      32.790  40.970   7.820  1.00  0.00           H  
ATOM   2707  HW2 SOL A 449      31.650  39.850   8.160  1.00  0.00           H  
ATOM   2708  OW  SOL A 450      21.470  46.580   4.900  1.00  0.00           O  
ATOM   2709  HW1 SOL A 450      21.910  46.040   5.620  1.00  0.00           H  
ATOM   2710  HW2 SOL A 450      21.230  45.970   4.140  1.00  0.00           H  
ATOM   2711  OW  SOL A 451      34.940  25.570   5.120  1.00  0.00           O  
ATOM   2712  HW1 SOL A 451      34.240  25.690   4.420  1.00  0.00           H  
ATOM   2713  HW2 SOL A 451      35.260  24.620   5.120  1.00  0.00           H  
ATOM   2714  OW  SOL A 452       1.810  45.500  11.360  1.00  0.00           O  
ATOM   2715  HW1 SOL A 452       1.710  44.520  11.520  1.00  0.00           H  
ATOM   2716  HW2 SOL A 452       2.760  45.700  11.120  1.00  0.00           H  
ATOM   2717  OW  SOL A 453      11.030  28.980  11.270  1.00  0.00           O  
ATOM   2718  HW1 SOL A 453      11.860  28.440  11.140  1.00  0.00           H  
ATOM   2719  HW2 SOL A 453      10.220  28.400  11.170  1.00  0.00           H  
ATOM   2720  OW  SOL A 454      37.350  17.360   5.000  1.00  0.00           O  
ATOM   2721  HW1 SOL A 454      37.880  17.680   5.790  1.00  0.00           H  
ATOM   2722  HW2 SOL A 454      36.720  16.640   5.290  1.00  0.00           H  
ATOM   2723  OW  SOL A 455      22.820  40.890  10.980  1.00  0.00           O  
ATOM   2724  HW1 SOL A 455      23.800  40.770  10.790  1.00  0.00           H  
ATOM   2725  HW2 SOL A 455      22.410  40.000  11.180  1.00  0.00           H  
ATOM   2726  OW  SOL A 456      12.470  27.020   4.120  1.00  0.00           O  
ATOM   2727  HW1 SOL A 456      13.380  26.690   3.880  1.00  0.00           H  
ATOM   2728  HW2 SOL A 456      12.550  27.930   4.530  1.00  0.00           H  
ATOM   2729  OW  SOL A 457      43.650  29.990   4.280  1.00  0.00           O  
ATOM   2730  HW1 SOL A 457      44.580  29.650   4.390  1.00  0.00           H  
ATOM   2731  HW2 SOL A 457      43.010  29.410   4.790  1.00  0.00           H  
ATOM   2732  OW  SOL A 458      21.140  12.450  10.200  1.00  0.00           O  
ATOM   2733  HW1 SOL A 458      21.900  13.070  10.390  1.00  0.00           H  
ATOM   2734  HW2 SOL A 458      20.280  12.870  10.480  1.00  0.00           H  
ATOM   2735  OW  SOL A 459       7.390  36.710   6.000  1.00  0.00           O  
ATOM   2736  HW1 SOL A 459       6.750  37.320   6.470  1.00  0.00           H  
ATOM   2737  HW2 SOL A 459       7.000  35.800   5.930  1.00  0.00           H  
ATOM   2738  OW  SOL A 460       2.650  26.250   7.150  1.00  0.00           O  
ATOM   2739  HW1 SOL A 460       3.530  26.620   6.860  1.00  0.00           H  
ATOM   2740  HW2 SOL A 460       2.340  26.710   7.980  1.00  0.00           H  
ATOM   2741  OW  SOL A 461      34.230  39.000   4.040  1.00  0.00           O  
ATOM   2742  HW1 SOL A 461      35.210  39.140   3.930  1.00  0.00           H  
ATOM   2743  HW2 SOL A 461      34.010  38.040   3.870  1.00  0.00           H  
ATOM   2744  OW  SOL A 462      29.160  40.870   2.000  1.00  0.00           O  
ATOM   2745  HW1 SOL A 462      29.830  40.680   2.720  1.00  0.00           H  
ATOM   2746  HW2 SOL A 462      28.240  40.670   2.350  1.00  0.00           H  
ATOM   2747  OW  SOL A 463      15.520  45.270  10.830  1.00  0.00           O  
ATOM   2748  HW1 SOL A 463      16.300  45.430  11.430  1.00  0.00           H  
ATOM   2749  HW2 SOL A 463      15.490  45.980  10.130  1.00  0.00           H  
ATOM   2750  OW  SOL A 464       1.210  21.220   4.580  1.00  0.00           O  
ATOM   2751  HW1 SOL A 464       0.560  20.940   5.280  1.00  0.00           H  
ATOM   2752  HW2 SOL A 464       1.240  22.220   4.530  1.00  0.00           H  
ATOM   2753  OW  SOL A 465      32.500   5.420   3.860  1.00  0.00           O  
ATOM   2754  HW1 SOL A 465      33.390   5.840   3.690  1.00  0.00           H  
ATOM   2755  HW2 SOL A 465      31.990   5.990   4.510  1.00  0.00           H  
ATOM   2756  OW  SOL A 466      26.770   1.160  10.350  1.00  0.00           O  
ATOM   2757  HW1 SOL A 466      26.980   2.110  10.580  1.00  0.00           H  
ATOM   2758  HW2 SOL A 466      27.340   0.880   9.570  1.00  0.00           H  
ATOM   2759  OW  SOL A 467      40.150   1.780   3.920  1.00  0.00           O  
ATOM   2760  HW1 SOL A 467      40.310   2.770   3.930  1.00  0.00           H  
ATOM   2761  HW2 SOL A 467      39.770   1.520   3.030  1.00  0.00           H  
ATOM   2762  OW  SOL A 468      21.100   1.290   5.550  1.00  0.00           O  
ATOM   2763  HW1 SOL A 468      20.360   1.900   5.250  1.00  0.00           H  
ATOM   2764  HW2 SOL A 468      21.230   0.560   4.880  1.00  0.00           H  
ATOM   2765  OW  SOL A 469      40.300  39.900   5.980  1.00  0.00           O  
ATOM   2766  HW1 SOL A 469      40.350  40.900   5.950  1.00  0.00           H  
ATOM   2767  HW2 SOL A 469      40.710  39.520   5.150  1.00  0.00           H  
ATOM   2768  OW  SOL A 470      23.590  14.170  11.450  1.00  0.00           O  
ATOM   2769  HW1 SOL A 470      24.120  14.500  10.680  1.00  0.00           H  
ATOM   2770  HW2 SOL A 470      23.860  13.230  11.670  1.00  0.00           H  
ATOM   2771  OW  SOL A 471      20.280  21.260   7.430  1.00  0.00           O  
ATOM   2772  HW1 SOL A 471      19.420  21.130   6.940  1.00  0.00           H  
ATOM   2773  HW2 SOL A 471      20.250  22.130   7.930  1.00  0.00           H  
ATOM   2774  OW  SOL A 472       3.790  20.030   3.590  1.00  0.00           O  
ATOM   2775  HW1 SOL A 472       2.920  20.510   3.620  1.00  0.00           H  
ATOM   2776  HW2 SOL A 472       3.640  19.050   3.660  1.00  0.00           H  
ATOM   2777  OW  SOL A 473      45.090  34.530   2.620  1.00  0.00           O  
ATOM   2778  HW1 SOL A 473      44.640  33.730   3.020  1.00  0.00           H  
ATOM   2779  HW2 SOL A 473      45.820  34.850   3.220  1.00  0.00           H  
ATOM   2780  OW  SOL A 474      36.240  23.060   5.350  1.00  0.00           O  
ATOM   2781  HW1 SOL A 474      35.710  22.220   5.300  1.00  0.00           H  
ATOM   2782  HW2 SOL A 474      37.070  22.970   4.790  1.00  0.00           H  
ATOM   2783  OW  SOL A 475      21.350  30.930   9.700  1.00  0.00           O  
ATOM   2784  HW1 SOL A 475      20.490  31.220  10.130  1.00  0.00           H  
ATOM   2785  HW2 SOL A 475      21.230  30.030   9.290  1.00  0.00           H  
ATOM   2786  OW  SOL A 476      40.050  23.720   6.810  1.00  0.00           O  
ATOM   2787  HW1 SOL A 476      39.410  23.760   7.570  1.00  0.00           H  
ATOM   2788  HW2 SOL A 476      40.020  22.810   6.390  1.00  0.00           H  
ATOM   2789  OW  SOL A 477      47.700  21.200   7.080  1.00  0.00           O  
ATOM   2790  HW1 SOL A 477      47.070  21.210   6.300  1.00  0.00           H  
ATOM   2791  HW2 SOL A 477      47.180  21.260   7.930  1.00  0.00           H  
ATOM   2792  OW  SOL A 478      42.300  39.170  11.470  1.00  0.00           O  
ATOM   2793  HW1 SOL A 478      42.710  38.390  11.010  1.00  0.00           H  
ATOM   2794  HW2 SOL A 478      43.010  39.720  11.900  1.00  0.00           H  
ATOM   2795  OW  SOL A 479       7.950  19.590   9.080  1.00  0.00           O  
ATOM   2796  HW1 SOL A 479       8.390  19.530   8.180  1.00  0.00           H  
ATOM   2797  HW2 SOL A 479       7.780  20.550   9.300  1.00  0.00           H  
ATOM   2798  OW  SOL A 480      43.550  14.800   7.990  1.00  0.00           O  
ATOM   2799  HW1 SOL A 480      43.490  15.790   7.840  1.00  0.00           H  
ATOM   2800  HW2 SOL A 480      44.230  14.610   8.710  1.00  0.00           H  
ATOM   2801  OW  SOL A 481      36.100  36.490  10.060  1.00  0.00           O  
ATOM   2802  HW1 SOL A 481      37.040  36.230  10.280  1.00  0.00           H  
ATOM   2803  HW2 SOL A 481      35.800  37.210  10.690  1.00  0.00           H  
ATOM   2804  OW  SOL A 482      31.820  27.930   8.520  1.00  0.00           O  
ATOM   2805  HW1 SOL A 482      32.510  28.420   9.050  1.00  0.00           H  
ATOM   2806  HW2 SOL A 482      31.460  27.170   9.050  1.00  0.00           H  
ATOM   2807  OW  SOL A 483      28.170  28.120  10.810  1.00  0.00           O  
ATOM   2808  HW1 SOL A 483      28.520  27.670   9.980  1.00  0.00           H  
ATOM   2809  HW2 SOL A 483      28.620  29.000  10.920  1.00  0.00           H  
ATOM   2810  OW  SOL A 484       7.510  25.990  10.190  1.00  0.00           O  
ATOM   2811  HW1 SOL A 484       8.490  26.100  10.070  1.00  0.00           H  
ATOM   2812  HW2 SOL A 484       7.330  25.150  10.710  1.00  0.00           H  
ATOM   2813  OW  SOL A 485       6.470  25.770   4.860  1.00  0.00           O  
ATOM   2814  HW1 SOL A 485       6.720  25.920   5.820  1.00  0.00           H  
ATOM   2815  HW2 SOL A 485       7.170  26.180   4.270  1.00  0.00           H  
ATOM   2816  OW  SOL A 486      23.090  20.970   7.670  1.00  0.00           O  
ATOM   2817  HW1 SOL A 486      22.240  20.430   7.670  1.00  0.00           H  
ATOM   2818  HW2 SOL A 486      23.870  20.360   7.800  1.00  0.00           H  
ATOM   2819  OW  SOL A 487      22.700  31.260   7.440  1.00  0.00           O  
ATOM   2820  HW1 SOL A 487      22.000  31.130   8.150  1.00  0.00           H  
ATOM   2821  HW2 SOL A 487      23.440  30.610   7.590  1.00  0.00           H  
ATOM   2822  OW  SOL A 488      31.550  35.130  11.210  1.00  0.00           O  
ATOM   2823  HW1 SOL A 488      30.900  35.830  11.520  1.00  0.00           H  
ATOM   2824  HW2 SOL A 488      32.440  35.300  11.630  1.00  0.00           H  
ATOM   2825  OW  SOL A 489      13.600  17.890  10.670  1.00  0.00           O  
ATOM   2826  HW1 SOL A 489      12.770  18.250  11.090  1.00  0.00           H  
ATOM   2827  HW2 SOL A 489      14.390  18.170  11.220  1.00  0.00           H  
ATOM   2828  OW  SOL A 490      37.980  33.410   8.130  1.00  0.00           O  
ATOM   2829  HW1 SOL A 490      37.840  33.090   7.190  1.00  0.00           H  
ATOM   2830  HW2 SOL A 490      38.620  34.170   8.130  1.00  0.00           H  
ATOM   2831  OW  SOL A 491      31.900  32.000   6.890  1.00  0.00           O  
ATOM   2832  HW1 SOL A 491      32.650  31.650   6.340  1.00  0.00           H  
ATOM   2833  HW2 SOL A 491      31.370  31.230   7.260  1.00  0.00           H  
ATOM   2834  OW  SOL A 492      15.090  31.460   8.830  1.00  0.00           O  
ATOM   2835  HW1 SOL A 492      15.650  30.700   8.490  1.00  0.00           H  
ATOM   2836  HW2 SOL A 492      14.620  31.900   8.070  1.00  0.00           H  
ATOM   2837  OW  SOL A 493      18.750  49.230   3.330  1.00  0.00           O  
ATOM   2838  HW1 SOL A 493      19.740  49.360   3.250  1.00  0.00           H  
ATOM   2839  HW2 SOL A 493      18.560  48.390   3.850  1.00  0.00           H  
ATOM   2840  OW  SOL A 494      10.270  39.160   9.540  1.00  0.00           O  
ATOM   2841  HW1 SOL A 494      11.020  39.620   9.070  1.00  0.00           H  
ATOM   2842  HW2 SOL A 494       9.490  39.770   9.610  1.00  0.00           H  
ATOM   2843  OW  SOL A 495       2.300  33.440   5.200  1.00  0.00           O  
ATOM   2844  HW1 SOL A 495       1.320  33.440   5.020  1.00  0.00           H  
ATOM   2845  HW2 SOL A 495       2.570  32.580   5.630  1.00  0.00           H  
ATOM   2846  OW  SOL A 496      24.450  29.270   7.600  1.00  0.00           O  
ATOM   2847  HW1 SOL A 496      24.230  28.600   6.890  1.00  0.00           H  
ATOM   2848  HW2 SOL A 496      24.640  28.790   8.450  1.00  0.00           H  
ATOM   2849  OW  SOL A 497      31.740  49.720   7.390  1.00  0.00           O  
ATOM   2850  HW1 SOL A 497      31.320  49.090   8.040  1.00  0.00           H  
ATOM   2851  HW2 SOL A 497      31.570  49.400   6.460  1.00  0.00           H  
ATOM   2852  OW  SOL A 498      15.510  19.370   5.950  1.00  0.00           O  
ATOM   2853  HW1 SOL A 498      15.320  18.390   6.050  1.00  0.00           H  
ATOM   2854  HW2 SOL A 498      16.500  19.500   5.820  1.00  0.00           H  
ATOM   2855  OW  SOL A 499      15.270  28.050  12.050  1.00  0.00           O  
ATOM   2856  HW1 SOL A 499      14.410  27.990  11.560  1.00  0.00           H  
ATOM   2857  HW2 SOL A 499      15.330  28.920  12.530  1.00  0.00           H  
ATOM   2858  OW  SOL A 500      35.850   9.810  11.220  1.00  0.00           O  
ATOM   2859  HW1 SOL A 500      35.150  10.040  11.900  1.00  0.00           H  
ATOM   2860  HW2 SOL A 500      35.420   9.350  10.440  1.00  0.00           H  
ATOM   2861  OW  SOL A 501       0.980  24.120   7.910  1.00  0.00           O  
ATOM   2862  HW1 SOL A 501       1.420  23.260   7.640  1.00  0.00           H  
ATOM   2863  HW2 SOL A 501       1.500  24.880   7.530  1.00  0.00           H  
ATOM   2864  OW  SOL A 502      28.390  21.410   4.620  1.00  0.00           O  
ATOM   2865  HW1 SOL A 502      28.810  22.310   4.730  1.00  0.00           H  
ATOM   2866  HW2 SOL A 502      27.390  21.520   4.590  1.00  0.00           H  
ATOM   2867  OW  SOL A 503      29.240   7.930   3.500  1.00  0.00           O  
ATOM   2868  HW1 SOL A 503      29.850   8.030   4.290  1.00  0.00           H  
ATOM   2869  HW2 SOL A 503      28.340   8.310   3.720  1.00  0.00           H  
ATOM   2870  OW  SOL A 504      42.460  45.230   3.960  1.00  0.00           O  
ATOM   2871  HW1 SOL A 504      42.960  44.450   3.570  1.00  0.00           H  
ATOM   2872  HW2 SOL A 504      43.070  45.740   4.570  1.00  0.00           H  
ATOM   2873  OW  SOL A 505      40.950  22.000  10.190  1.00  0.00           O  
ATOM   2874  HW1 SOL A 505      40.020  22.320  10.380  1.00  0.00           H  
ATOM   2875  HW2 SOL A 505      41.490  22.750   9.800  1.00  0.00           H  
ATOM   2876  OW  SOL A 506      27.600  18.090  12.410  1.00  0.00           O  
ATOM   2877  HW1 SOL A 506      27.530  19.040  12.110  1.00  0.00           H  
ATOM   2878  HW2 SOL A 506      28.550  17.800  12.390  1.00  0.00           H  
ATOM   2879  OW  SOL A 507      26.890  40.410   3.840  1.00  0.00           O  
ATOM   2880  HW1 SOL A 507      27.310  39.810   4.520  1.00  0.00           H  
ATOM   2881  HW2 SOL A 507      26.290  39.880   3.250  1.00  0.00           H  
ATOM   2882  OW  SOL A 508      31.420  31.930  13.100  1.00  0.00           O  
ATOM   2883  HW1 SOL A 508      31.080  32.780  12.700  1.00  0.00           H  
ATOM   2884  HW2 SOL A 508      31.450  31.220  12.410  1.00  0.00           H  
ATOM   2885  OW  SOL A 509      43.550   3.160   3.060  1.00  0.00           O  
ATOM   2886  HW1 SOL A 509      43.510   2.240   3.450  1.00  0.00           H  
ATOM   2887  HW2 SOL A 509      44.340   3.230   2.450  1.00  0.00           H  
ATOM   2888  OW  SOL A 510      24.720  44.360  11.060  1.00  0.00           O  
ATOM   2889  HW1 SOL A 510      25.500  43.750  10.950  1.00  0.00           H  
ATOM   2890  HW2 SOL A 510      23.980  44.080  10.460  1.00  0.00           H  
ATOM   2891  OW  SOL A 511      22.150  29.450   4.180  1.00  0.00           O  
ATOM   2892  HW1 SOL A 511      21.870  30.360   4.500  1.00  0.00           H  
ATOM   2893  HW2 SOL A 511      21.610  29.200   3.380  1.00  0.00           H  
ATOM   2894  OW  SOL A 512      18.460  19.510   5.780  1.00  0.00           O  
ATOM   2895  HW1 SOL A 512      19.190  19.560   5.090  1.00  0.00           H  
ATOM   2896  HW2 SOL A 512      18.690  18.840   6.470  1.00  0.00           H  
ATOM   2897  OW  SOL A 513      32.340  29.620  11.760  1.00  0.00           O  
ATOM   2898  HW1 SOL A 513      32.160  28.660  11.960  1.00  0.00           H  
ATOM   2899  HW2 SOL A 513      33.310  29.810  11.900  1.00  0.00           H  
ATOM   2900  OW  SOL A 514      45.810  36.650   5.900  1.00  0.00           O  
ATOM   2901  HW1 SOL A 514      46.690  36.330   6.230  1.00  0.00           H  
ATOM   2902  HW2 SOL A 514      45.930  37.150   5.050  1.00  0.00           H  
ATOM   2903  OW  SOL A 515      25.840  25.240   8.830  1.00  0.00           O  
ATOM   2904  HW1 SOL A 515      26.450  25.850   8.320  1.00  0.00           H  
ATOM   2905  HW2 SOL A 515      25.720  24.390   8.320  1.00  0.00           H  
ATOM   2906  OW  SOL A 516      20.330  36.590   3.400  1.00  0.00           O  
ATOM   2907  HW1 SOL A 516      19.830  37.450   3.290  1.00  0.00           H  
ATOM   2908  HW2 SOL A 516      21.250  36.690   3.040  1.00  0.00           H  
ATOM   2909  OW  SOL A 517      40.820  34.910   5.010  1.00  0.00           O  
ATOM   2910  HW1 SOL A 517      41.760  35.060   5.310  1.00  0.00           H  
ATOM   2911  HW2 SOL A 517      40.680  33.930   4.850  1.00  0.00           H  
ATOM   2912  OW  SOL A 518      21.370  26.830   6.270  1.00  0.00           O  
ATOM   2913  HW1 SOL A 518      21.240  25.890   5.950  1.00  0.00           H  
ATOM   2914  HW2 SOL A 518      22.250  27.160   5.950  1.00  0.00           H  
ATOM   2915  OW  SOL A 519      18.160  13.790   7.640  1.00  0.00           O  
ATOM   2916  HW1 SOL A 519      17.350  14.380   7.630  1.00  0.00           H  
ATOM   2917  HW2 SOL A 519      18.340  13.490   8.580  1.00  0.00           H  
ATOM   2918  OW  SOL A 520      31.160  37.900   6.570  1.00  0.00           O  
ATOM   2919  HW1 SOL A 520      31.630  38.770   6.760  1.00  0.00           H  
ATOM   2920  HW2 SOL A 520      30.950  37.440   7.430  1.00  0.00           H  
ATOM   2921  OW  SOL A 521      39.830   1.120   8.320  1.00  0.00           O  
ATOM   2922  HW1 SOL A 521      39.640   0.610   7.480  1.00  0.00           H  
ATOM   2923  HW2 SOL A 521      40.530   0.640   8.840  1.00  0.00           H  
ATOM   2924  OW  SOL A 522      33.900  32.560   9.000  1.00  0.00           O  
ATOM   2925  HW1 SOL A 522      34.850  32.700   9.280  1.00  0.00           H  
ATOM   2926  HW2 SOL A 522      33.820  32.670   8.010  1.00  0.00           H  
ATOM   2927  OW  SOL A 523      21.900  32.410   5.080  1.00  0.00           O  
ATOM   2928  HW1 SOL A 523      21.060  32.880   5.340  1.00  0.00           H  
ATOM   2929  HW2 SOL A 523      22.280  31.940   5.880  1.00  0.00           H  
ATOM   2930  OW  SOL A 524      33.130  45.730   8.380  1.00  0.00           O  
ATOM   2931  HW1 SOL A 524      33.850  46.320   8.020  1.00  0.00           H  
ATOM   2932  HW2 SOL A 524      32.480  46.280   8.900  1.00  0.00           H  
ATOM   2933  OW  SOL A 525      34.250  27.050  12.020  1.00  0.00           O  
ATOM   2934  HW1 SOL A 525      34.990  26.430  11.770  1.00  0.00           H  
ATOM   2935  HW2 SOL A 525      34.520  27.990  11.830  1.00  0.00           H  
ATOM   2936  OW  SOL A 526      26.190  49.730   6.460  1.00  0.00           O  
ATOM   2937  HW1 SOL A 526      27.080  49.910   6.050  1.00  0.00           H  
ATOM   2938  HW2 SOL A 526      26.170  48.800   6.820  1.00  0.00           H  
ATOM   2939  OW  SOL A 527      17.310   0.770   4.890  1.00  0.00           O  
ATOM   2940  HW1 SOL A 527      16.340   0.570   4.900  1.00  0.00           H  
ATOM   2941  HW2 SOL A 527      17.770   0.180   4.230  1.00  0.00           H  
ATOM   2942  OW  SOL A 528      38.220  12.990  10.440  1.00  0.00           O  
ATOM   2943  HW1 SOL A 528      39.170  13.230  10.640  1.00  0.00           H  
ATOM   2944  HW2 SOL A 528      37.640  13.310  11.180  1.00  0.00           H  
ATOM   2945  OW  SOL A 529      47.260  18.500   6.770  1.00  0.00           O  
ATOM   2946  HW1 SOL A 529      47.540  19.450   6.640  1.00  0.00           H  
ATOM   2947  HW2 SOL A 529      46.370  18.470   7.230  1.00  0.00           H  
ATOM   2948  OW  SOL A 530       2.090  10.640  10.750  1.00  0.00           O  
ATOM   2949  HW1 SOL A 530       2.630  11.020  10.000  1.00  0.00           H  
ATOM   2950  HW2 SOL A 530       2.700  10.310  11.470  1.00  0.00           H  
ATOM   2951  OW  SOL A 531       6.550  23.520   2.680  1.00  0.00           O  
ATOM   2952  HW1 SOL A 531       7.270  24.180   2.470  1.00  0.00           H  
ATOM   2953  HW2 SOL A 531       5.730  24.000   2.980  1.00  0.00           H  
ATOM   2954  OW  SOL A 532      22.170   6.410   6.280  1.00  0.00           O  
ATOM   2955  HW1 SOL A 532      22.320   7.110   6.970  1.00  0.00           H  
ATOM   2956  HW2 SOL A 532      22.320   5.510   6.680  1.00  0.00           H  
ATOM   2957  OW  SOL A 533      19.170  26.940   9.490  1.00  0.00           O  
ATOM   2958  HW1 SOL A 533      19.120  26.310  10.260  1.00  0.00           H  
ATOM   2959  HW2 SOL A 533      18.580  26.620   8.750  1.00  0.00           H  
ATOM   2960  OW  SOL A 534      23.460  14.160   4.670  1.00  0.00           O  
ATOM   2961  HW1 SOL A 534      22.510  13.860   4.720  1.00  0.00           H  
ATOM   2962  HW2 SOL A 534      23.600  14.920   5.310  1.00  0.00           H  
ATOM   2963  OW  SOL A 535      35.070  48.960  11.820  1.00  0.00           O  
ATOM   2964  HW1 SOL A 535      34.760  48.770  12.750  1.00  0.00           H  
ATOM   2965  HW2 SOL A 535      34.560  49.730  11.450  1.00  0.00           H  
ATOM   2966  OW  SOL A 536      23.850  27.620   5.750  1.00  0.00           O  
ATOM   2967  HW1 SOL A 536      24.620  27.300   5.190  1.00  0.00           H  
ATOM   2968  HW2 SOL A 536      23.260  28.210   5.200  1.00  0.00           H  
ATOM   2969  OW  SOL A 537      22.940  37.800  10.390  1.00  0.00           O  
ATOM   2970  HW1 SOL A 537      23.920  37.860  10.200  1.00  0.00           H  
ATOM   2971  HW2 SOL A 537      22.720  36.870  10.690  1.00  0.00           H  
ATOM   2972  OW  SOL A 538      36.980  31.790  13.300  1.00  0.00           O  
ATOM   2973  HW1 SOL A 538      35.990  31.900  13.310  1.00  0.00           H  
ATOM   2974  HW2 SOL A 538      37.250  31.270  12.490  1.00  0.00           H  
ATOM   2975  OW  SOL A 539       8.510  16.760   7.440  1.00  0.00           O  
ATOM   2976  HW1 SOL A 539       8.910  17.650   7.230  1.00  0.00           H  
ATOM   2977  HW2 SOL A 539       9.160  16.220   7.960  1.00  0.00           H  
ATOM   2978  OW  SOL A 540      17.880  11.310   6.820  1.00  0.00           O  
ATOM   2979  HW1 SOL A 540      16.980  10.930   6.610  1.00  0.00           H  
ATOM   2980  HW2 SOL A 540      17.790  12.300   6.950  1.00  0.00           H  
ATOM   2981  OW  SOL A 541      30.580   8.840   7.700  1.00  0.00           O  
ATOM   2982  HW1 SOL A 541      29.730   9.350   7.590  1.00  0.00           H  
ATOM   2983  HW2 SOL A 541      30.770   8.710   8.680  1.00  0.00           H  
ATOM   2984  OW  SOL A 542      30.030  36.390   4.680  1.00  0.00           O  
ATOM   2985  HW1 SOL A 542      30.370  37.130   5.260  1.00  0.00           H  
ATOM   2986  HW2 SOL A 542      30.510  35.540   4.890  1.00  0.00           H  
ATOM   2987  OW  SOL A 543      39.100   0.140   5.840  1.00  0.00           O  
ATOM   2988  HW1 SOL A 543      38.120   0.140   5.630  1.00  0.00           H  
ATOM   2989  HW2 SOL A 543      39.600   0.570   5.090  1.00  0.00           H  
ATOM   2990  OW  SOL A 544       7.420   7.580   6.170  1.00  0.00           O  
ATOM   2991  HW1 SOL A 544       8.200   7.840   5.600  1.00  0.00           H  
ATOM   2992  HW2 SOL A 544       6.600   8.060   5.850  1.00  0.00           H  
ATOM   2993  OW  SOL A 545       4.620  45.570  11.110  1.00  0.00           O  
ATOM   2994  HW1 SOL A 545       5.160  45.740  10.280  1.00  0.00           H  
ATOM   2995  HW2 SOL A 545       5.010  44.810  11.620  1.00  0.00           H  
ATOM   2996  OW  SOL A 546      10.210  22.140   5.790  1.00  0.00           O  
ATOM   2997  HW1 SOL A 546      10.920  22.760   5.470  1.00  0.00           H  
ATOM   2998  HW2 SOL A 546      10.080  21.410   5.130  1.00  0.00           H  
ATOM   2999  OW  SOL A 547      31.020  14.590   4.480  1.00  0.00           O  
ATOM   3000  HW1 SOL A 547      30.220  14.640   3.880  1.00  0.00           H  
ATOM   3001  HW2 SOL A 547      31.330  13.650   4.560  1.00  0.00           H  
ATOM   3002  OW  SOL A 548      45.930  31.790  10.670  1.00  0.00           O  
ATOM   3003  HW1 SOL A 548      45.260  31.240  10.160  1.00  0.00           H  
ATOM   3004  HW2 SOL A 548      45.550  32.020  11.560  1.00  0.00           H  
ATOM   3005  OW  SOL A 549      31.920  49.010   4.660  1.00  0.00           O  
ATOM   3006  HW1 SOL A 549      31.040  48.570   4.520  1.00  0.00           H  
ATOM   3007  HW2 SOL A 549      32.650  48.330   4.610  1.00  0.00           H  
ATOM   3008  OW  SOL A 550      39.180  25.570  12.010  1.00  0.00           O  
ATOM   3009  HW1 SOL A 550      40.060  25.110  12.020  1.00  0.00           H  
ATOM   3010  HW2 SOL A 550      39.220  26.370  11.400  1.00  0.00           H  
ATOM   3011  OW  SOL A 551      21.770  39.820   5.750  1.00  0.00           O  
ATOM   3012  HW1 SOL A 551      22.620  39.320   5.550  1.00  0.00           H  
ATOM   3013  HW2 SOL A 551      21.710  39.980   6.740  1.00  0.00           H  
ATOM   3014  OW  SOL A 552      15.560  45.410   3.830  1.00  0.00           O  
ATOM   3015  HW1 SOL A 552      15.020  45.540   4.660  1.00  0.00           H  
ATOM   3016  HW2 SOL A 552      16.350  46.030   3.840  1.00  0.00           H  
ATOM   3017  OW  SOL A 553      25.760  17.590   6.110  1.00  0.00           O  
ATOM   3018  HW1 SOL A 553      25.920  18.230   6.860  1.00  0.00           H  
ATOM   3019  HW2 SOL A 553      24.900  17.820   5.650  1.00  0.00           H  
ATOM   3020  OW  SOL A 554      34.550   7.860   5.460  1.00  0.00           O  
ATOM   3021  HW1 SOL A 554      34.560   8.810   5.790  1.00  0.00           H  
ATOM   3022  HW2 SOL A 554      34.240   7.260   6.190  1.00  0.00           H  
ATOM   3023  OW  SOL A 555      22.620   0.840  12.310  1.00  0.00           O  
ATOM   3024  HW1 SOL A 555      22.830   1.770  12.020  1.00  0.00           H  
ATOM   3025  HW2 SOL A 555      22.260   0.320  11.540  1.00  0.00           H  
ATOM   3026  OW  SOL A 556      25.770  10.900   6.210  1.00  0.00           O  
ATOM   3027  HW1 SOL A 556      26.350  11.550   6.700  1.00  0.00           H  
ATOM   3028  HW2 SOL A 556      24.990  10.640   6.790  1.00  0.00           H  
ATOM   3029  OW  SOL A 557      26.530  26.360   4.550  1.00  0.00           O  
ATOM   3030  HW1 SOL A 557      27.290  25.820   4.170  1.00  0.00           H  
ATOM   3031  HW2 SOL A 557      26.860  27.270   4.800  1.00  0.00           H  
ATOM   3032  OW  SOL A 558      28.370   3.490   8.000  1.00  0.00           O  
ATOM   3033  HW1 SOL A 558      28.930   2.750   7.610  1.00  0.00           H  
ATOM   3034  HW2 SOL A 558      27.400   3.250   7.930  1.00  0.00           H  
ATOM   3035  OW  SOL A 559      20.030  41.850  11.300  1.00  0.00           O  
ATOM   3036  HW1 SOL A 559      20.080  40.970  11.770  1.00  0.00           H  
ATOM   3037  HW2 SOL A 559      20.840  41.970  10.730  1.00  0.00           H  
ATOM   3038  OW  SOL A 560       1.540  18.530   6.090  1.00  0.00           O  
ATOM   3039  HW1 SOL A 560       1.890  19.470   6.070  1.00  0.00           H  
ATOM   3040  HW2 SOL A 560       0.560  18.550   6.310  1.00  0.00           H  
ATOM   3041  OW  SOL A 561       6.400   2.610  11.810  1.00  0.00           O  
ATOM   3042  HW1 SOL A 561       5.760   2.090  11.240  1.00  0.00           H  
ATOM   3043  HW2 SOL A 561       7.070   1.980  12.210  1.00  0.00           H  
ATOM   3044  OW  SOL A 562      18.550  31.610  10.180  1.00  0.00           O  
ATOM   3045  HW1 SOL A 562      18.310  30.660  10.380  1.00  0.00           H  
ATOM   3046  HW2 SOL A 562      17.730  32.180  10.200  1.00  0.00           H  
ATOM   3047  OW  SOL A 563      14.880  42.660   9.610  1.00  0.00           O  
ATOM   3048  HW1 SOL A 563      15.320  43.490   9.960  1.00  0.00           H  
ATOM   3049  HW2 SOL A 563      14.350  42.240  10.340  1.00  0.00           H  
ATOM   3050  OW  SOL A 564       2.460  30.830   5.990  1.00  0.00           O  
ATOM   3051  HW1 SOL A 564       2.300  30.700   6.970  1.00  0.00           H  
ATOM   3052  HW2 SOL A 564       2.110  30.040   5.490  1.00  0.00           H  
ATOM   3053  OW  SOL A 565       8.280   1.620   8.210  1.00  0.00           O  
ATOM   3054  HW1 SOL A 565       7.380   1.290   7.920  1.00  0.00           H  
ATOM   3055  HW2 SOL A 565       8.740   2.040   7.430  1.00  0.00           H  
ATOM   3056  OW  SOL A 566       0.660  15.840   8.550  1.00  0.00           O  
ATOM   3057  HW1 SOL A 566       0.870  15.440   9.440  1.00  0.00           H  
ATOM   3058  HW2 SOL A 566       0.360  15.120   7.930  1.00  0.00           H  
ATOM   3059  OW  SOL A 567      17.760  41.110  10.200  1.00  0.00           O  
ATOM   3060  HW1 SOL A 567      17.860  40.390   9.520  1.00  0.00           H  
ATOM   3061  HW2 SOL A 567      18.670  41.430  10.480  1.00  0.00           H  
ATOM   3062  OW  SOL A 568      34.560  34.590  11.610  1.00  0.00           O  
ATOM   3063  HW1 SOL A 568      35.100  34.430  10.780  1.00  0.00           H  
ATOM   3064  HW2 SOL A 568      34.670  35.540  11.900  1.00  0.00           H  
ATOM   3065  OW  SOL A 569      33.350  37.020   8.990  1.00  0.00           O  
ATOM   3066  HW1 SOL A 569      34.150  36.420   9.030  1.00  0.00           H  
ATOM   3067  HW2 SOL A 569      32.550  36.490   8.680  1.00  0.00           H  
ATOM   3068  OW  SOL A 570      30.570  21.090  12.720  1.00  0.00           O  
ATOM   3069  HW1 SOL A 570      30.420  22.060  12.530  1.00  0.00           H  
ATOM   3070  HW2 SOL A 570      29.730  20.580  12.540  1.00  0.00           H  
ATOM   3071  OW  SOL A 571      27.420  42.840  11.550  1.00  0.00           O  
ATOM   3072  HW1 SOL A 571      28.150  42.910  12.230  1.00  0.00           H  
ATOM   3073  HW2 SOL A 571      27.720  43.270  10.700  1.00  0.00           H  
ATOM   3074  OW  SOL A 572      46.020   3.250  11.470  1.00  0.00           O  
ATOM   3075  HW1 SOL A 572      46.870   2.800  11.200  1.00  0.00           H  
ATOM   3076  HW2 SOL A 572      45.850   3.100  12.450  1.00  0.00           H  
ATOM   3077  OW  SOL A 573      33.960  41.120  10.510  1.00  0.00           O  
ATOM   3078  HW1 SOL A 573      34.840  41.550  10.680  1.00  0.00           H  
ATOM   3079  HW2 SOL A 573      33.390  41.180  11.330  1.00  0.00           H  
ATOM   3080  OW  SOL A 574      26.500   6.810  11.910  1.00  0.00           O  
ATOM   3081  HW1 SOL A 574      27.430   7.170  11.980  1.00  0.00           H  
ATOM   3082  HW2 SOL A 574      26.000   7.330  11.220  1.00  0.00           H  
ATOM   3083  OW  SOL A 575      33.240   3.220   7.740  1.00  0.00           O  
ATOM   3084  HW1 SOL A 575      33.050   3.970   7.110  1.00  0.00           H  
ATOM   3085  HW2 SOL A 575      33.510   3.580   8.630  1.00  0.00           H  
ATOM   3086  OW  SOL A 576       4.130  23.200  11.140  1.00  0.00           O  
ATOM   3087  HW1 SOL A 576       4.490  22.650  10.380  1.00  0.00           H  
ATOM   3088  HW2 SOL A 576       3.160  22.970  11.280  1.00  0.00           H  
ATOM   3089  OW  SOL A 577      43.340  32.110   6.560  1.00  0.00           O  
ATOM   3090  HW1 SOL A 577      42.570  31.570   6.230  1.00  0.00           H  
ATOM   3091  HW2 SOL A 577      44.190  31.750   6.190  1.00  0.00           H  
ATOM   3092  OW  SOL A 578      20.510  41.110   8.050  1.00  0.00           O  
ATOM   3093  HW1 SOL A 578      20.410  42.100   8.160  1.00  0.00           H  
ATOM   3094  HW2 SOL A 578      19.630  40.720   7.760  1.00  0.00           H  
ATOM   3095  OW  SOL A 579       6.800  14.780  10.300  1.00  0.00           O  
ATOM   3096  HW1 SOL A 579       6.540  14.010  10.880  1.00  0.00           H  
ATOM   3097  HW2 SOL A 579       6.020  15.400  10.210  1.00  0.00           H  
ATOM   3098  OW  SOL A 580      12.780  20.990  12.020  1.00  0.00           O  
ATOM   3099  HW1 SOL A 580      13.490  20.530  11.490  1.00  0.00           H  
ATOM   3100  HW2 SOL A 580      11.890  20.590  11.830  1.00  0.00           H  
ATOM   3101  OW  SOL A 581      10.390  29.790   8.500  1.00  0.00           O  
ATOM   3102  HW1 SOL A 581      10.900  30.230   9.240  1.00  0.00           H  
ATOM   3103  HW2 SOL A 581       9.440  29.650   8.790  1.00  0.00           H  
ATOM   3104  OW  SOL A 582       2.550  36.220  10.600  1.00  0.00           O  
ATOM   3105  HW1 SOL A 582       2.420  35.690  11.430  1.00  0.00           H  
ATOM   3106  HW2 SOL A 582       3.480  36.090  10.260  1.00  0.00           H  
ATOM   3107  OW  SOL A 583      47.240  47.800   5.560  1.00  0.00           O  
ATOM   3108  HW1 SOL A 583      46.540  48.510   5.510  1.00  0.00           H  
ATOM   3109  HW2 SOL A 583      48.070  48.180   5.980  1.00  0.00           H  
ATOM   3110  OW  SOL A 584      29.250  40.530   7.020  1.00  0.00           O  
ATOM   3111  HW1 SOL A 584      30.250  40.430   7.030  1.00  0.00           H  
ATOM   3112  HW2 SOL A 584      29.000  41.330   7.570  1.00  0.00           H  
ATOM   3113  OW  SOL A 585      45.380   5.360   5.730  1.00  0.00           O  
ATOM   3114  HW1 SOL A 585      45.650   6.180   5.210  1.00  0.00           H  
ATOM   3115  HW2 SOL A 585      45.440   5.550   6.710  1.00  0.00           H  
ATOM   3116  OW  SOL A 586      13.850  42.260   3.840  1.00  0.00           O  
ATOM   3117  HW1 SOL A 586      13.810  41.290   3.610  1.00  0.00           H  
ATOM   3118  HW2 SOL A 586      14.800  42.580   3.790  1.00  0.00           H  
ATOM   3119  OW  SOL A 587      11.200  19.160  10.500  1.00  0.00           O  
ATOM   3120  HW1 SOL A 587      11.100  19.370   9.530  1.00  0.00           H  
ATOM   3121  HW2 SOL A 587      10.480  18.520  10.780  1.00  0.00           H  
ATOM   3122  OW  SOL A 588      11.910  43.890   2.840  1.00  0.00           O  
ATOM   3123  HW1 SOL A 588      12.240  44.690   2.340  1.00  0.00           H  
ATOM   3124  HW2 SOL A 588      12.670  43.270   3.020  1.00  0.00           H  
ATOM   3125  OW  SOL A 589      22.500  36.120   5.730  1.00  0.00           O  
ATOM   3126  HW1 SOL A 589      23.240  36.100   6.410  1.00  0.00           H  
ATOM   3127  HW2 SOL A 589      22.190  37.060   5.600  1.00  0.00           H  
ATOM   3128  OW  SOL A 590       3.220   7.810   8.720  1.00  0.00           O  
ATOM   3129  HW1 SOL A 590       2.570   8.510   8.410  1.00  0.00           H  
ATOM   3130  HW2 SOL A 590       3.230   7.060   8.060  1.00  0.00           H  
ATOM   3131  OW  SOL A 591      34.330  21.110   4.880  1.00  0.00           O  
ATOM   3132  HW1 SOL A 591      33.430  20.980   5.300  1.00  0.00           H  
ATOM   3133  HW2 SOL A 591      34.260  21.780   4.140  1.00  0.00           H  
ATOM   3134  OW  SOL A 592      44.520  42.890   8.000  1.00  0.00           O  
ATOM   3135  HW1 SOL A 592      45.460  42.580   8.120  1.00  0.00           H  
ATOM   3136  HW2 SOL A 592      43.890  42.210   8.370  1.00  0.00           H  
ATOM   3137  OW  SOL A 593      14.710  45.550   6.520  1.00  0.00           O  
ATOM   3138  HW1 SOL A 593      14.020  44.830   6.480  1.00  0.00           H  
ATOM   3139  HW2 SOL A 593      15.480  45.250   7.090  1.00  0.00           H  
ATOM   3140  OW  SOL A 594      47.920  30.950   3.620  1.00  0.00           O  
ATOM   3141  HW1 SOL A 594      47.760  31.690   4.270  1.00  0.00           H  
ATOM   3142  HW2 SOL A 594      48.360  31.320   2.800  1.00  0.00           H  
ATOM   3143  OW  SOL A 595      33.970  29.590   9.230  1.00  0.00           O  
ATOM   3144  HW1 SOL A 595      33.810  30.550   8.980  1.00  0.00           H  
ATOM   3145  HW2 SOL A 595      34.310  29.540  10.170  1.00  0.00           H  
ATOM   3146  OW  SOL A 596      43.510  36.740  10.450  1.00  0.00           O  
ATOM   3147  HW1 SOL A 596      43.420  35.990  11.110  1.00  0.00           H  
ATOM   3148  HW2 SOL A 596      43.890  36.390   9.590  1.00  0.00           H  
ATOM   3149  OW  SOL A 597      19.320  29.270   5.700  1.00  0.00           O  
ATOM   3150  HW1 SOL A 597      19.920  28.660   6.220  1.00  0.00           H  
ATOM   3151  HW2 SOL A 597      18.460  29.390   6.200  1.00  0.00           H  
ATOM   3152  OW  SOL A 598      32.960   9.910   2.950  1.00  0.00           O  
ATOM   3153  HW1 SOL A 598      32.820  10.850   3.270  1.00  0.00           H  
ATOM   3154  HW2 SOL A 598      32.120   9.380   3.070  1.00  0.00           H  
ATOM   3155  OW  SOL A 599      31.040  29.010   4.920  1.00  0.00           O  
ATOM   3156  HW1 SOL A 599      31.110  28.200   5.510  1.00  0.00           H  
ATOM   3157  HW2 SOL A 599      30.120  29.060   4.530  1.00  0.00           H  
ATOM   3158  OW  SOL A 600      13.920  35.770   3.560  1.00  0.00           O  
ATOM   3159  HW1 SOL A 600      14.570  35.080   3.910  1.00  0.00           H  
ATOM   3160  HW2 SOL A 600      14.310  36.200   2.750  1.00  0.00           H  
ATOM   3161  OW  SOL A 601      19.030   2.940   5.220  1.00  0.00           O  
ATOM   3162  HW1 SOL A 601      18.120   2.580   5.010  1.00  0.00           H  
ATOM   3163  HW2 SOL A 601      19.010   3.940   5.140  1.00  0.00           H  
ATOM   3164  OW  SOL A 602      12.710   3.820   5.600  1.00  0.00           O  
ATOM   3165  HW1 SOL A 602      12.210   4.270   6.330  1.00  0.00           H  
ATOM   3166  HW2 SOL A 602      12.080   3.270   5.050  1.00  0.00           H  
ATOM   3167  OW  SOL A 603       8.560  10.450   9.240  1.00  0.00           O  
ATOM   3168  HW1 SOL A 603       9.510  10.430   8.930  1.00  0.00           H  
ATOM   3169  HW2 SOL A 603       8.180   9.530   9.200  1.00  0.00           H  
ATOM   3170  OW  SOL A 604      30.280  17.190  12.360  1.00  0.00           O  
ATOM   3171  HW1 SOL A 604      30.490  16.940  11.420  1.00  0.00           H  
ATOM   3172  HW2 SOL A 604      31.120  17.200  12.900  1.00  0.00           H  
ATOM   3173  OW  SOL A 605       9.380  11.380   5.830  1.00  0.00           O  
ATOM   3174  HW1 SOL A 605      10.060  11.950   6.280  1.00  0.00           H  
ATOM   3175  HW2 SOL A 605       9.790  10.490   5.610  1.00  0.00           H  
ATOM   3176  OW  SOL A 606      45.450  23.700   9.970  1.00  0.00           O  
ATOM   3177  HW1 SOL A 606      46.300  24.210   9.820  1.00  0.00           H  
ATOM   3178  HW2 SOL A 606      44.810  24.270  10.490  1.00  0.00           H  
ATOM   3179  OW  SOL A 607      42.670  45.100   8.310  1.00  0.00           O  
ATOM   3180  HW1 SOL A 607      43.310  44.390   8.040  1.00  0.00           H  
ATOM   3181  HW2 SOL A 607      41.770  44.700   8.460  1.00  0.00           H  
ATOM   3182  OW  SOL A 608      12.290   1.690   9.560  1.00  0.00           O  
ATOM   3183  HW1 SOL A 608      12.090   2.660   9.720  1.00  0.00           H  
ATOM   3184  HW2 SOL A 608      11.640   1.120  10.060  1.00  0.00           H  
ATOM   3185  OW  SOL A 609      15.680   1.850   9.910  1.00  0.00           O  
ATOM   3186  HW1 SOL A 609      14.800   1.370   9.850  1.00  0.00           H  
ATOM   3187  HW2 SOL A 609      16.090   1.910   9.000  1.00  0.00           H  
ATOM   3188  OW  SOL A 610      27.150   2.320   4.070  1.00  0.00           O  
ATOM   3189  HW1 SOL A 610      26.230   2.320   4.460  1.00  0.00           H  
ATOM   3190  HW2 SOL A 610      27.430   3.260   3.880  1.00  0.00           H  
ATOM   3191  OW  SOL A 611      31.370  32.370  10.130  1.00  0.00           O  
ATOM   3192  HW1 SOL A 611      31.500  33.180  10.700  1.00  0.00           H  
ATOM   3193  HW2 SOL A 611      32.160  32.260   9.520  1.00  0.00           H  
ATOM   3194  OW  SOL A 612      27.680  19.270   7.440  1.00  0.00           O  
ATOM   3195  HW1 SOL A 612      28.020  19.280   6.500  1.00  0.00           H  
ATOM   3196  HW2 SOL A 612      28.420  19.000   8.060  1.00  0.00           H  
ATOM   3197  OW  SOL A 613       5.480  45.780   4.540  1.00  0.00           O  
ATOM   3198  HW1 SOL A 613       5.620  46.760   4.680  1.00  0.00           H  
ATOM   3199  HW2 SOL A 613       6.370  45.320   4.490  1.00  0.00           H  
ATOM   3200  OW  SOL A 614      27.350  38.470  10.850  1.00  0.00           O  
ATOM   3201  HW1 SOL A 614      27.220  38.730   9.890  1.00  0.00           H  
ATOM   3202  HW2 SOL A 614      26.580  38.800  11.390  1.00  0.00           H  
ATOM   3203  OW  SOL A 615       6.160  12.190  11.500  1.00  0.00           O  
ATOM   3204  HW1 SOL A 615       7.000  11.660  11.410  1.00  0.00           H  
ATOM   3205  HW2 SOL A 615       5.490  11.880  10.820  1.00  0.00           H  
ATOM   3206  OW  SOL A 616      43.390  15.180  11.920  1.00  0.00           O  
ATOM   3207  HW1 SOL A 616      43.330  16.120  12.250  1.00  0.00           H  
ATOM   3208  HW2 SOL A 616      44.340  14.870  11.940  1.00  0.00           H  
ATOM   3209  OW  SOL A 617      41.780  11.390  12.160  1.00  0.00           O  
ATOM   3210  HW1 SOL A 617      42.340  10.990  12.890  1.00  0.00           H  
ATOM   3211  HW2 SOL A 617      41.070  10.740  11.890  1.00  0.00           H  
ATOM   3212  OW  SOL A 618      30.990  40.300   3.870  1.00  0.00           O  
ATOM   3213  HW1 SOL A 618      31.800  40.820   4.150  1.00  0.00           H  
ATOM   3214  HW2 SOL A 618      31.200  39.330   3.890  1.00  0.00           H  
ATOM   3215  OW  SOL A 619      43.850  12.280  10.470  1.00  0.00           O  
ATOM   3216  HW1 SOL A 619      44.350  13.060  10.870  1.00  0.00           H  
ATOM   3217  HW2 SOL A 619      43.110  12.020  11.090  1.00  0.00           H  
ATOM   3218  OW  SOL A 620       1.760  26.690  12.300  1.00  0.00           O  
ATOM   3219  HW1 SOL A 620       1.140  26.100  11.770  1.00  0.00           H  
ATOM   3220  HW2 SOL A 620       2.700  26.530  12.020  1.00  0.00           H  
ATOM   3221  OW  SOL A 621      37.210  19.850   3.860  1.00  0.00           O  
ATOM   3222  HW1 SOL A 621      36.300  19.920   3.440  1.00  0.00           H  
ATOM   3223  HW2 SOL A 621      37.340  18.930   4.230  1.00  0.00           H  
ATOM   3224  OW  SOL A 622      27.520  11.430  11.610  1.00  0.00           O  
ATOM   3225  HW1 SOL A 622      27.910  10.520  11.740  1.00  0.00           H  
ATOM   3226  HW2 SOL A 622      27.900  11.850  10.790  1.00  0.00           H  
ATOM   3227  OW  SOL A 623      46.650  17.850   9.960  1.00  0.00           O  
ATOM   3228  HW1 SOL A 623      47.490  17.580   9.490  1.00  0.00           H  
ATOM   3229  HW2 SOL A 623      45.980  18.160   9.290  1.00  0.00           H  
ATOM   3230  OW  SOL A 624       5.530  28.590  11.740  1.00  0.00           O  
ATOM   3231  HW1 SOL A 624       6.440  28.990  11.690  1.00  0.00           H  
ATOM   3232  HW2 SOL A 624       5.420  28.100  12.600  1.00  0.00           H  
ATOM   3233  OW  SOL A 625      18.830   7.720   9.240  1.00  0.00           O  
ATOM   3234  HW1 SOL A 625      18.780   8.530   9.810  1.00  0.00           H  
ATOM   3235  HW2 SOL A 625      18.550   7.950   8.300  1.00  0.00           H  
ATOM   3236  OW  SOL A 626      32.300  44.010  11.890  1.00  0.00           O  
ATOM   3237  HW1 SOL A 626      31.530  44.400  11.390  1.00  0.00           H  
ATOM   3238  HW2 SOL A 626      32.610  44.660  12.590  1.00  0.00           H  
ATOM   3239  OW  SOL A 627      28.520   0.050   5.090  1.00  0.00           O  
ATOM   3240  HW1 SOL A 627      29.360   0.480   5.410  1.00  0.00           H  
ATOM   3241  HW2 SOL A 627      27.920   0.740   4.690  1.00  0.00           H  
ATOM   3242  OW  SOL A 628       4.050  40.170   2.970  1.00  0.00           O  
ATOM   3243  HW1 SOL A 628       3.640  39.510   3.600  1.00  0.00           H  
ATOM   3244  HW2 SOL A 628       4.980  39.890   2.750  1.00  0.00           H  
ATOM   3245  OW  SOL A 629      20.570  38.430   9.240  1.00  0.00           O  
ATOM   3246  HW1 SOL A 629      21.510  38.110   9.380  1.00  0.00           H  
ATOM   3247  HW2 SOL A 629      20.590  39.330   8.800  1.00  0.00           H  
ATOM   3248  OW  SOL A 630      23.960  21.850  10.830  1.00  0.00           O  
ATOM   3249  HW1 SOL A 630      23.510  22.200  10.000  1.00  0.00           H  
ATOM   3250  HW2 SOL A 630      23.690  20.900  10.980  1.00  0.00           H  
ATOM   3251  OW  SOL A 631      47.710   7.590  11.440  1.00  0.00           O  
ATOM   3252  HW1 SOL A 631      46.800   7.250  11.200  1.00  0.00           H  
ATOM   3253  HW2 SOL A 631      48.370   6.840  11.410  1.00  0.00           H  
ATOM   3254  OW  SOL A 632      44.080  20.980  11.330  1.00  0.00           O  
ATOM   3255  HW1 SOL A 632      43.150  20.940  10.970  1.00  0.00           H  
ATOM   3256  HW2 SOL A 632      44.560  21.750  10.930  1.00  0.00           H  
ATOM   3257  OW  SOL A 633       8.670  49.650   4.530  1.00  0.00           O  
ATOM   3258  HW1 SOL A 633       8.250  50.540   4.700  1.00  0.00           H  
ATOM   3259  HW2 SOL A 633       9.040  49.280   5.380  1.00  0.00           H  
ATOM   3260  OW  SOL A 634      46.760   9.910   8.450  1.00  0.00           O  
ATOM   3261  HW1 SOL A 634      45.770  10.000   8.410  1.00  0.00           H  
ATOM   3262  HW2 SOL A 634      47.060  10.020   9.400  1.00  0.00           H  
ATOM   3263  OW  SOL A 635       1.160  18.700   9.160  1.00  0.00           O  
ATOM   3264  HW1 SOL A 635       1.230  17.800   8.740  1.00  0.00           H  
ATOM   3265  HW2 SOL A 635       2.060  19.020   9.440  1.00  0.00           H  
ATOM   3266  OW  SOL A 636      36.870   3.260  10.980  1.00  0.00           O  
ATOM   3267  HW1 SOL A 636      37.450   3.840  11.560  1.00  0.00           H  
ATOM   3268  HW2 SOL A 636      37.350   2.400  10.790  1.00  0.00           H  
ATOM   3269  OW  SOL A 637      28.120  25.220  10.670  1.00  0.00           O  
ATOM   3270  HW1 SOL A 637      27.320  25.300  10.070  1.00  0.00           H  
ATOM   3271  HW2 SOL A 637      28.210  26.060  11.210  1.00  0.00           H  
ATOM   3272  OW  SOL A 638      39.060  30.780   8.340  1.00  0.00           O  
ATOM   3273  HW1 SOL A 638      38.580  30.240   7.650  1.00  0.00           H  
ATOM   3274  HW2 SOL A 638      38.480  31.540   8.630  1.00  0.00           H  
ATOM   3275  OW  SOL A 639      36.660  27.860   9.470  1.00  0.00           O  
ATOM   3276  HW1 SOL A 639      36.030  27.970   8.700  1.00  0.00           H  
ATOM   3277  HW2 SOL A 639      36.480  26.990   9.920  1.00  0.00           H  
ATOM   3278  OW  SOL A 640      34.140   8.810   8.760  1.00  0.00           O  
ATOM   3279  HW1 SOL A 640      34.200   9.570   8.110  1.00  0.00           H  
ATOM   3280  HW2 SOL A 640      33.210   8.740   9.110  1.00  0.00           H  
ATOM   3281  OW  SOL A 641      34.320  32.390  13.280  1.00  0.00           O  
ATOM   3282  HW1 SOL A 641      34.290  33.300  12.860  1.00  0.00           H  
ATOM   3283  HW2 SOL A 641      33.390  32.020  13.330  1.00  0.00           H  
ATOM   3284  OW  SOL A 642      37.890  29.300  11.380  1.00  0.00           O  
ATOM   3285  HW1 SOL A 642      38.860  29.100  11.530  1.00  0.00           H  
ATOM   3286  HW2 SOL A 642      37.560  28.790  10.590  1.00  0.00           H  
ATOM   3287  OW  SOL A 643      26.970  23.240   7.140  1.00  0.00           O  
ATOM   3288  HW1 SOL A 643      27.000  22.690   7.980  1.00  0.00           H  
ATOM   3289  HW2 SOL A 643      26.470  22.740   6.430  1.00  0.00           H  
ATOM   3290  OW  SOL A 644      27.730  15.810   7.470  1.00  0.00           O  
ATOM   3291  HW1 SOL A 644      27.500  16.100   8.400  1.00  0.00           H  
ATOM   3292  HW2 SOL A 644      27.090  16.230   6.820  1.00  0.00           H  
ATOM   3293  OW  SOL A 645      44.210   9.230   3.250  1.00  0.00           O  
ATOM   3294  HW1 SOL A 645      43.470   8.660   2.900  1.00  0.00           H  
ATOM   3295  HW2 SOL A 645      44.810   8.670   3.830  1.00  0.00           H  
ATOM   3296  OW  SOL A 646       3.350  48.300   7.860  1.00  0.00           O  
ATOM   3297  HW1 SOL A 646       3.690  48.210   8.800  1.00  0.00           H  
ATOM   3298  HW2 SOL A 646       4.120  48.460   7.240  1.00  0.00           H  
ATOM   3299  OW  SOL A 647      13.400  16.540   6.140  1.00  0.00           O  
ATOM   3300  HW1 SOL A 647      12.670  16.490   5.460  1.00  0.00           H  
ATOM   3301  HW2 SOL A 647      13.370  17.430   6.590  1.00  0.00           H  
ATOM   3302  OW  SOL A 648      11.480   4.310   9.900  1.00  0.00           O  
ATOM   3303  HW1 SOL A 648      11.660   5.250   9.630  1.00  0.00           H  
ATOM   3304  HW2 SOL A 648      10.490   4.150   9.910  1.00  0.00           H  
ATOM   3305  OW  SOL A 649       0.420   5.020  11.320  1.00  0.00           O  
ATOM   3306  HW1 SOL A 649      -0.470   4.980  11.780  1.00  0.00           H  
ATOM   3307  HW2 SOL A 649       0.430   4.360  10.560  1.00  0.00           H  
ATOM   3308  OW  SOL A 650       5.220  48.690   5.790  1.00  0.00           O  
ATOM   3309  HW1 SOL A 650       6.090  48.770   6.280  1.00  0.00           H  
ATOM   3310  HW2 SOL A 650       5.000  49.560   5.360  1.00  0.00           H  
ATOM   3311  OW  SOL A 651      40.550  28.490  10.640  1.00  0.00           O  
ATOM   3312  HW1 SOL A 651      40.030  27.990   9.960  1.00  0.00           H  
ATOM   3313  HW2 SOL A 651      40.990  29.280  10.210  1.00  0.00           H  
ATOM   3314  OW  SOL A 652       5.680  32.820  11.310  1.00  0.00           O  
ATOM   3315  HW1 SOL A 652       6.500  32.510  10.820  1.00  0.00           H  
ATOM   3316  HW2 SOL A 652       5.510  33.780  11.090  1.00  0.00           H  
ATOM   3317  OW  SOL A 653      41.110  38.910   3.530  1.00  0.00           O  
ATOM   3318  HW1 SOL A 653      41.630  38.080   3.330  1.00  0.00           H  
ATOM   3319  HW2 SOL A 653      41.740  39.690   3.590  1.00  0.00           H  
ATOM   3320  OW  SOL A 654       8.670  40.560   7.290  1.00  0.00           O  
ATOM   3321  HW1 SOL A 654       7.930  40.730   7.940  1.00  0.00           H  
ATOM   3322  HW2 SOL A 654       9.100  41.440   7.050  1.00  0.00           H  
ATOM   3323  OW  SOL A 655       8.530   7.520   9.050  1.00  0.00           O  
ATOM   3324  HW1 SOL A 655       8.150   7.100   8.220  1.00  0.00           H  
ATOM   3325  HW2 SOL A 655       7.890   7.380   9.810  1.00  0.00           H  
ATOM   3326  OW  SOL A 656      17.010  15.040   3.880  1.00  0.00           O  
ATOM   3327  HW1 SOL A 656      16.900  15.030   4.870  1.00  0.00           H  
ATOM   3328  HW2 SOL A 656      16.160  15.350   3.460  1.00  0.00           H  
ATOM   3329  OW  SOL A 657       3.280   3.660   3.350  1.00  0.00           O  
ATOM   3330  HW1 SOL A 657       3.980   3.870   4.020  1.00  0.00           H  
ATOM   3331  HW2 SOL A 657       3.700   3.360   2.500  1.00  0.00           H  
ATOM   3332  OW  SOL A 658      40.160  33.930  10.340  1.00  0.00           O  
ATOM   3333  HW1 SOL A 658      40.340  34.160   9.380  1.00  0.00           H  
ATOM   3334  HW2 SOL A 658      39.580  34.630  10.750  1.00  0.00           H  
ATOM   3335  OW  SOL A 659      21.110   3.020   9.390  1.00  0.00           O  
ATOM   3336  HW1 SOL A 659      20.470   2.440   8.880  1.00  0.00           H  
ATOM   3337  HW2 SOL A 659      20.580   3.670   9.940  1.00  0.00           H  
ATOM   3338  OW  SOL A 660      44.110  10.500   8.320  1.00  0.00           O  
ATOM   3339  HW1 SOL A 660      44.090  11.120   9.100  1.00  0.00           H  
ATOM   3340  HW2 SOL A 660      43.370   9.840   8.390  1.00  0.00           H  
ATOM   3341  OW  SOL A 661       9.520  25.940   6.970  1.00  0.00           O  
ATOM   3342  HW1 SOL A 661       9.100  25.030   6.930  1.00  0.00           H  
ATOM   3343  HW2 SOL A 661       9.320  26.440   6.130  1.00  0.00           H  
ATOM   3344  OW  SOL A 662      23.980  32.930  10.850  1.00  0.00           O  
ATOM   3345  HW1 SOL A 662      23.840  32.020  11.260  1.00  0.00           H  
ATOM   3346  HW2 SOL A 662      24.950  33.070  10.680  1.00  0.00           H  
ATOM   3347  OW  SOL A 663      40.440  24.650   4.040  1.00  0.00           O  
ATOM   3348  HW1 SOL A 663      40.270  23.700   3.760  1.00  0.00           H  
ATOM   3349  HW2 SOL A 663      40.150  24.770   4.990  1.00  0.00           H  
ATOM   3350  OW  SOL A 664      24.440  24.710   3.800  1.00  0.00           O  
ATOM   3351  HW1 SOL A 664      25.200  25.360   3.930  1.00  0.00           H  
ATOM   3352  HW2 SOL A 664      23.990  24.550   4.680  1.00  0.00           H  
ATOM   3353  OW  SOL A 665      31.760  19.920   5.940  1.00  0.00           O  
ATOM   3354  HW1 SOL A 665      30.890  19.510   5.680  1.00  0.00           H  
ATOM   3355  HW2 SOL A 665      32.490  19.250   5.800  1.00  0.00           H  
ATOM   3356  OW  SOL A 666       3.860  48.180  10.620  1.00  0.00           O  
ATOM   3357  HW1 SOL A 666       4.110  47.300  11.020  1.00  0.00           H  
ATOM   3358  HW2 SOL A 666       2.930  48.430  10.890  1.00  0.00           H  
ATOM   3359  OW  SOL A 667      29.970   0.200  10.670  1.00  0.00           O  
ATOM   3360  HW1 SOL A 667      29.520   0.060   9.790  1.00  0.00           H  
ATOM   3361  HW2 SOL A 667      29.310   0.040  11.410  1.00  0.00           H  
ATOM   3362  OW  SOL A 668      47.330  13.410   7.790  1.00  0.00           O  
ATOM   3363  HW1 SOL A 668      47.160  13.290   6.820  1.00  0.00           H  
ATOM   3364  HW2 SOL A 668      46.640  14.030   8.180  1.00  0.00           H  
ATOM   3365  OW  SOL A 669      19.440   4.980  10.450  1.00  0.00           O  
ATOM   3366  HW1 SOL A 669      18.550   4.830  10.870  1.00  0.00           H  
ATOM   3367  HW2 SOL A 669      19.570   5.950  10.260  1.00  0.00           H  
ATOM   3368  OW  SOL A 670      33.950  36.210   3.650  1.00  0.00           O  
ATOM   3369  HW1 SOL A 670      34.920  36.010   3.790  1.00  0.00           H  
ATOM   3370  HW2 SOL A 670      33.390  35.470   4.030  1.00  0.00           H  
ATOM   3371  OW  SOL A 671      23.050  23.820   6.100  1.00  0.00           O  
ATOM   3372  HW1 SOL A 671      23.100  22.940   6.550  1.00  0.00           H  
ATOM   3373  HW2 SOL A 671      22.120  23.970   5.760  1.00  0.00           H  
ATOM   3374  OW  SOL A 672      21.490   7.150   3.370  1.00  0.00           O  
ATOM   3375  HW1 SOL A 672      21.870   6.860   4.240  1.00  0.00           H  
ATOM   3376  HW2 SOL A 672      22.120   7.790   2.930  1.00  0.00           H  
ATOM   3377  OW  SOL A 673       2.590   6.980  11.320  1.00  0.00           O  
ATOM   3378  HW1 SOL A 673       1.930   6.230  11.350  1.00  0.00           H  
ATOM   3379  HW2 SOL A 673       2.690   7.300  10.370  1.00  0.00           H  
ATOM   3380  OW  SOL A 674      42.710  23.470   7.730  1.00  0.00           O  
ATOM   3381  HW1 SOL A 674      43.330  24.220   7.950  1.00  0.00           H  
ATOM   3382  HW2 SOL A 674      41.860  23.840   7.350  1.00  0.00           H  
ATOM   3383  OW  SOL A 675      10.300  33.600   9.360  1.00  0.00           O  
ATOM   3384  HW1 SOL A 675      10.530  34.570   9.280  1.00  0.00           H  
ATOM   3385  HW2 SOL A 675       9.740  33.320   8.570  1.00  0.00           H  
ATOM   3386  OW  SOL A 676      40.860   6.170   6.010  1.00  0.00           O  
ATOM   3387  HW1 SOL A 676      41.560   5.560   6.380  1.00  0.00           H  
ATOM   3388  HW2 SOL A 676      39.960   5.870   6.330  1.00  0.00           H  
ATOM   3389  OW  SOL A 677       5.100   0.610  10.400  1.00  0.00           O  
ATOM   3390  HW1 SOL A 677       4.900   0.590   9.420  1.00  0.00           H  
ATOM   3391  HW2 SOL A 677       4.960  -0.300  10.790  1.00  0.00           H  
ATOM   3392  OW  SOL A 678      12.350  23.630  10.970  1.00  0.00           O  
ATOM   3393  HW1 SOL A 678      12.340  22.730  10.530  1.00  0.00           H  
ATOM   3394  HW2 SOL A 678      12.010  23.540  11.910  1.00  0.00           H  
ATOM   3395  OW  SOL A 679      15.950  30.500   4.920  1.00  0.00           O  
ATOM   3396  HW1 SOL A 679      16.520  29.950   5.530  1.00  0.00           H  
ATOM   3397  HW2 SOL A 679      16.400  30.580   4.030  1.00  0.00           H  
ATOM   3398  OW  SOL A 680      28.220  14.230  11.140  1.00  0.00           O  
ATOM   3399  HW1 SOL A 680      28.600  14.250  12.060  1.00  0.00           H  
ATOM   3400  HW2 SOL A 680      28.950  14.040  10.480  1.00  0.00           H  
ATOM   3401  OW  SOL A 681      39.320  10.450  11.080  1.00  0.00           O  
ATOM   3402  HW1 SOL A 681      38.650   9.720  11.100  1.00  0.00           H  
ATOM   3403  HW2 SOL A 681      38.850  11.330  11.010  1.00  0.00           H  
ATOM   3404  OW  SOL A 682      38.690  41.520   8.580  1.00  0.00           O  
ATOM   3405  HW1 SOL A 682      39.020  41.890   9.450  1.00  0.00           H  
ATOM   3406  HW2 SOL A 682      38.590  40.530   8.660  1.00  0.00           H  
ATOM   3407  OW  SOL A 683      15.510  47.690   9.290  1.00  0.00           O  
ATOM   3408  HW1 SOL A 683      15.870  47.990  10.170  1.00  0.00           H  
ATOM   3409  HW2 SOL A 683      15.700  48.380   8.600  1.00  0.00           H  
ATOM   3410  OW  SOL A 684      29.630   3.040   2.310  1.00  0.00           O  
ATOM   3411  HW1 SOL A 684      29.070   2.210   2.350  1.00  0.00           H  
ATOM   3412  HW2 SOL A 684      30.530   2.860   2.710  1.00  0.00           H  
ATOM   3413  OW  SOL A 685      38.420  22.040   4.130  1.00  0.00           O  
ATOM   3414  HW1 SOL A 685      38.040  21.120   4.070  1.00  0.00           H  
ATOM   3415  HW2 SOL A 685      38.590  22.380   3.200  1.00  0.00           H  
ATOM   3416  OW  SOL A 686      32.120  23.830   9.190  1.00  0.00           O  
ATOM   3417  HW1 SOL A 686      32.280  23.930  10.180  1.00  0.00           H  
ATOM   3418  HW2 SOL A 686      33.000  23.690   8.730  1.00  0.00           H  
ATOM   3419  OW  SOL A 687       4.600  11.690   4.320  1.00  0.00           O  
ATOM   3420  HW1 SOL A 687       5.450  11.790   4.820  1.00  0.00           H  
ATOM   3421  HW2 SOL A 687       3.910  12.320   4.690  1.00  0.00           H  
ATOM   3422  OW  SOL A 688      29.760  12.000   9.480  1.00  0.00           O  
ATOM   3423  HW1 SOL A 688      30.590  12.190  10.010  1.00  0.00           H  
ATOM   3424  HW2 SOL A 688      29.960  11.290   8.800  1.00  0.00           H  
ATOM   3425  OW  SOL A 689      16.600  42.910   3.880  1.00  0.00           O  
ATOM   3426  HW1 SOL A 689      16.300  43.860   3.870  1.00  0.00           H  
ATOM   3427  HW2 SOL A 689      17.350  42.790   3.230  1.00  0.00           H  
ATOM   3428  OW  SOL A 690      33.140  20.710  12.680  1.00  0.00           O  
ATOM   3429  HW1 SOL A 690      33.310  19.730  12.590  1.00  0.00           H  
ATOM   3430  HW2 SOL A 690      32.170  20.890  12.530  1.00  0.00           H  
ATOM   3431  OW  SOL A 691      14.770  38.130  10.580  1.00  0.00           O  
ATOM   3432  HW1 SOL A 691      13.780  38.150  10.700  1.00  0.00           H  
ATOM   3433  HW2 SOL A 691      14.980  38.200   9.600  1.00  0.00           H  
ATOM   3434  OW  SOL A 692      41.060  49.680  10.160  1.00  0.00           O  
ATOM   3435  HW1 SOL A 692      40.410  48.970   9.900  1.00  0.00           H  
ATOM   3436  HW2 SOL A 692      40.790  50.100  11.020  1.00  0.00           H  
ATOM   3437  OW  SOL A 693       1.990  21.230   7.900  1.00  0.00           O  
ATOM   3438  HW1 SOL A 693       2.530  20.580   8.440  1.00  0.00           H  
ATOM   3439  HW2 SOL A 693       1.030  21.200   8.190  1.00  0.00           H  
ATOM   3440  OW  SOL A 694      11.080   6.920   9.750  1.00  0.00           O  
ATOM   3441  HW1 SOL A 694      10.130   7.020   9.440  1.00  0.00           H  
ATOM   3442  HW2 SOL A 694      11.400   7.780  10.150  1.00  0.00           H  
ATOM   3443  OW  SOL A 695      37.440  32.000   5.720  1.00  0.00           O  
ATOM   3444  HW1 SOL A 695      38.360  32.120   5.370  1.00  0.00           H  
ATOM   3445  HW2 SOL A 695      37.270  31.030   5.880  1.00  0.00           H  
ATOM   3446  OW  SOL A 696      47.490  42.970   8.430  1.00  0.00           O  
ATOM   3447  HW1 SOL A 696      48.140  43.310   7.760  1.00  0.00           H  
ATOM   3448  HW2 SOL A 696      47.550  43.510   9.270  1.00  0.00           H  
ATOM   3449  OW  SOL A 697      39.000  16.600  10.010  1.00  0.00           O  
ATOM   3450  HW1 SOL A 697      39.060  16.250   9.070  1.00  0.00           H  
ATOM   3451  HW2 SOL A 697      39.460  15.960  10.630  1.00  0.00           H  
ATOM   3452  OW  SOL A 698      19.910  34.200  11.280  1.00  0.00           O  
ATOM   3453  HW1 SOL A 698      19.650  33.370  10.800  1.00  0.00           H  
ATOM   3454  HW2 SOL A 698      19.170  34.490  11.880  1.00  0.00           H  
ATOM   3455  OW  SOL A 699      32.220  12.830   7.300  1.00  0.00           O  
ATOM   3456  HW1 SOL A 699      31.370  13.240   6.970  1.00  0.00           H  
ATOM   3457  HW2 SOL A 699      32.850  13.560   7.570  1.00  0.00           H  
ATOM   3458  OW  SOL A 700      34.310  34.510   6.260  1.00  0.00           O  
ATOM   3459  HW1 SOL A 700      33.330  34.690   6.410  1.00  0.00           H  
ATOM   3460  HW2 SOL A 700      34.830  35.350   6.410  1.00  0.00           H  
ATOM   3461  OW  SOL A 701       6.730  26.850   7.370  1.00  0.00           O  
ATOM   3462  HW1 SOL A 701       5.970  27.190   7.920  1.00  0.00           H  
ATOM   3463  HW2 SOL A 701       7.340  26.310   7.950  1.00  0.00           H  
ATOM   3464  OW  SOL A 702       6.360  15.590   6.420  1.00  0.00           O  
ATOM   3465  HW1 SOL A 702       6.250  14.810   7.040  1.00  0.00           H  
ATOM   3466  HW2 SOL A 702       7.040  16.220   6.800  1.00  0.00           H  
ATOM   3467  OW  SOL A 703      31.460  23.710   4.660  1.00  0.00           O  
ATOM   3468  HW1 SOL A 703      31.520  24.540   4.100  1.00  0.00           H  
ATOM   3469  HW2 SOL A 703      31.430  22.910   4.060  1.00  0.00           H  
ATOM   3470  OW  SOL A 704      27.770  11.200   3.810  1.00  0.00           O  
ATOM   3471  HW1 SOL A 704      27.130  10.530   4.180  1.00  0.00           H  
ATOM   3472  HW2 SOL A 704      27.650  11.250   2.820  1.00  0.00           H  
ATOM   3473  OW  SOL A 705       4.210  26.050  11.240  1.00  0.00           O  
ATOM   3474  HW1 SOL A 705       4.330  25.080  11.030  1.00  0.00           H  
ATOM   3475  HW2 SOL A 705       5.090  26.520  11.170  1.00  0.00           H  
ATOM   3476  OW  SOL A 706      16.060   9.170   3.170  1.00  0.00           O  
ATOM   3477  HW1 SOL A 706      16.960   9.560   2.930  1.00  0.00           H  
ATOM   3478  HW2 SOL A 706      16.150   8.190   3.320  1.00  0.00           H  
ATOM   3479  OW  SOL A 707       4.350  27.820   5.330  1.00  0.00           O  
ATOM   3480  HW1 SOL A 707       4.610  28.770   5.480  1.00  0.00           H  
ATOM   3481  HW2 SOL A 707       5.170  27.240   5.360  1.00  0.00           H  
ATOM   3482  OW  SOL A 708      42.460  17.490   7.230  1.00  0.00           O  
ATOM   3483  HW1 SOL A 708      41.770  18.160   7.520  1.00  0.00           H  
ATOM   3484  HW2 SOL A 708      42.490  17.450   6.230  1.00  0.00           H  
ATOM   3485  OW  SOL A 709       0.250  38.850   4.660  1.00  0.00           O  
ATOM   3486  HW1 SOL A 709      -0.120  39.750   4.430  1.00  0.00           H  
ATOM   3487  HW2 SOL A 709       0.470  38.830   5.640  1.00  0.00           H  
ATOM   3488  OW  SOL A 710       1.200  40.490  11.050  1.00  0.00           O  
ATOM   3489  HW1 SOL A 710       0.990  40.000  11.900  1.00  0.00           H  
ATOM   3490  HW2 SOL A 710       0.800  40.010  10.280  1.00  0.00           H  
ATOM   3491  OW  SOL A 711       1.640  46.140   8.350  1.00  0.00           O  
ATOM   3492  HW1 SOL A 711       2.220  46.950   8.240  1.00  0.00           H  
ATOM   3493  HW2 SOL A 711       0.850  46.380   8.910  1.00  0.00           H  
ATOM   3494  OW  SOL A 712      36.360   1.660   6.620  1.00  0.00           O  
ATOM   3495  HW1 SOL A 712      36.620   2.050   7.500  1.00  0.00           H  
ATOM   3496  HW2 SOL A 712      35.370   1.520   6.590  1.00  0.00           H  
ATOM   3497  OW  SOL A 713       2.960  38.150   4.780  1.00  0.00           O  
ATOM   3498  HW1 SOL A 713       2.020  38.220   4.460  1.00  0.00           H  
ATOM   3499  HW2 SOL A 713       2.970  38.050   5.770  1.00  0.00           H  
ATOM   3500  OW  SOL A 714      28.190  35.760   7.820  1.00  0.00           O  
ATOM   3501  HW1 SOL A 714      28.090  35.780   6.820  1.00  0.00           H  
ATOM   3502  HW2 SOL A 714      28.190  34.810   8.140  1.00  0.00           H  
ATOM   3503  OW  SOL A 715       1.120  48.240  11.110  1.00  0.00           O  
ATOM   3504  HW1 SOL A 715       1.430  47.300  11.290  1.00  0.00           H  
ATOM   3505  HW2 SOL A 715       0.180  48.350  11.430  1.00  0.00           H  
ATOM   3506  OW  SOL A 716      34.050   3.520  10.280  1.00  0.00           O  
ATOM   3507  HW1 SOL A 716      33.730   2.580  10.230  1.00  0.00           H  
ATOM   3508  HW2 SOL A 716      34.950   3.550  10.710  1.00  0.00           H  
ATOM   3509  OW  SOL A 717      37.300  39.420  11.540  1.00  0.00           O  
ATOM   3510  HW1 SOL A 717      38.150  39.140  11.100  1.00  0.00           H  
ATOM   3511  HW2 SOL A 717      37.110  40.370  11.330  1.00  0.00           H  
ATOM   3512  OW  SOL A 718      29.080  11.190   6.080  1.00  0.00           O  
ATOM   3513  HW1 SOL A 718      28.590  11.780   6.720  1.00  0.00           H  
ATOM   3514  HW2 SOL A 718      28.530  11.060   5.250  1.00  0.00           H  
ATOM   3515  OW  SOL A 719      16.800   4.230  11.070  1.00  0.00           O  
ATOM   3516  HW1 SOL A 719      16.540   3.410  10.560  1.00  0.00           H  
ATOM   3517  HW2 SOL A 719      16.270   5.010  10.730  1.00  0.00           H  
ATOM   3518  OW  SOL A 720      47.480  47.050   9.060  1.00  0.00           O  
ATOM   3519  HW1 SOL A 720      47.600  48.000   8.770  1.00  0.00           H  
ATOM   3520  HW2 SOL A 720      46.510  46.820   9.060  1.00  0.00           H  
ATOM   3521  OW  SOL A 721      15.260  38.150   7.980  1.00  0.00           O  
ATOM   3522  HW1 SOL A 721      15.240  39.100   7.670  1.00  0.00           H  
ATOM   3523  HW2 SOL A 721      14.520  37.640   7.540  1.00  0.00           H  
ATOM   3524  OW  SOL A 722      28.560  13.720   3.040  1.00  0.00           O  
ATOM   3525  HW1 SOL A 722      27.670  14.060   3.370  1.00  0.00           H  
ATOM   3526  HW2 SOL A 722      28.750  12.840   3.460  1.00  0.00           H  
ATOM   3527  OW  SOL A 723      46.320   5.110   8.230  1.00  0.00           O  
ATOM   3528  HW1 SOL A 723      47.060   4.440   8.240  1.00  0.00           H  
ATOM   3529  HW2 SOL A 723      45.460   4.670   8.520  1.00  0.00           H  
ATOM   3530  OW  SOL A 724      11.010  12.720  10.830  1.00  0.00           O  
ATOM   3531  HW1 SOL A 724      10.320  13.430  10.910  1.00  0.00           H  
ATOM   3532  HW2 SOL A 724      11.300  12.640   9.870  1.00  0.00           H  
ATOM   3533  OW  SOL A 725      22.780  16.990   5.800  1.00  0.00           O  
ATOM   3534  HW1 SOL A 725      22.480  16.350   5.090  1.00  0.00           H  
ATOM   3535  HW2 SOL A 725      22.250  16.840   6.630  1.00  0.00           H  
ATOM   3536  OW  SOL A 726      29.350  42.670   8.530  1.00  0.00           O  
ATOM   3537  HW1 SOL A 726      30.140  42.900   7.960  1.00  0.00           H  
ATOM   3538  HW2 SOL A 726      29.180  43.400   9.190  1.00  0.00           H  
ATOM   3539  OW  SOL A 727      41.390  16.050   4.420  1.00  0.00           O  
ATOM   3540  HW1 SOL A 727      41.310  15.070   4.570  1.00  0.00           H  
ATOM   3541  HW2 SOL A 727      40.660  16.360   3.810  1.00  0.00           H  
ATOM   3542  OW  SOL A 728       8.060  13.740   8.160  1.00  0.00           O  
ATOM   3543  HW1 SOL A 728       7.470  13.030   7.780  1.00  0.00           H  
ATOM   3544  HW2 SOL A 728       7.520  14.330   8.760  1.00  0.00           H  
ATOM   3545  OW  SOL A 729       5.000  21.720   8.770  1.00  0.00           O  
ATOM   3546  HW1 SOL A 729       4.960  21.600   7.780  1.00  0.00           H  
ATOM   3547  HW2 SOL A 729       4.590  20.920   9.210  1.00  0.00           H  
ATOM   3548  OW  SOL A 730      43.460  40.150   6.420  1.00  0.00           O  
ATOM   3549  HW1 SOL A 730      44.340  39.780   6.690  1.00  0.00           H  
ATOM   3550  HW2 SOL A 730      42.990  40.530   7.210  1.00  0.00           H  
ATOM   3551  OW  SOL A 731       3.940  30.770  12.310  1.00  0.00           O  
ATOM   3552  HW1 SOL A 731       4.360  31.670  12.210  1.00  0.00           H  
ATOM   3553  HW2 SOL A 731       4.540  30.070  11.920  1.00  0.00           H  
ATOM   3554  OW  SOL A 732      19.400   0.950  10.500  1.00  0.00           O  
ATOM   3555  HW1 SOL A 732      19.080   1.330   9.630  1.00  0.00           H  
ATOM   3556  HW2 SOL A 732      20.350   1.210  10.640  1.00  0.00           H  
ATOM   3557  OW  SOL A 733      43.430  17.850   4.660  1.00  0.00           O  
ATOM   3558  HW1 SOL A 733      44.380  17.530   4.610  1.00  0.00           H  
ATOM   3559  HW2 SOL A 733      42.850  17.280   4.070  1.00  0.00           H  
ATOM   3560  OW  SOL A 734       9.850  30.870   4.930  1.00  0.00           O  
ATOM   3561  HW1 SOL A 734      10.390  30.350   5.600  1.00  0.00           H  
ATOM   3562  HW2 SOL A 734      10.440  31.540   4.480  1.00  0.00           H  
ATOM   3563  OW  SOL A 735      10.910  35.800   3.930  1.00  0.00           O  
ATOM   3564  HW1 SOL A 735      10.890  35.550   4.900  1.00  0.00           H  
ATOM   3565  HW2 SOL A 735      11.840  35.690   3.580  1.00  0.00           H  
ATOM   3566  OW  SOL A 736       3.850  19.580   9.870  1.00  0.00           O  
ATOM   3567  HW1 SOL A 736       3.910  19.880  10.820  1.00  0.00           H  
ATOM   3568  HW2 SOL A 736       4.430  18.770   9.750  1.00  0.00           H  
ATOM   3569  OW  SOL A 737      39.990  20.810   5.850  1.00  0.00           O  
ATOM   3570  HW1 SOL A 737      39.450  21.300   5.170  1.00  0.00           H  
ATOM   3571  HW2 SOL A 737      40.840  20.490   5.440  1.00  0.00           H  
ATOM   3572  OW  SOL A 738      42.520  20.900   7.280  1.00  0.00           O  
ATOM   3573  HW1 SOL A 738      42.670  21.870   7.430  1.00  0.00           H  
ATOM   3574  HW2 SOL A 738      42.240  20.750   6.330  1.00  0.00           H  
ATOM   3575  OW  SOL A 739      23.740  46.230  13.070  1.00  0.00           O  
ATOM   3576  HW1 SOL A 739      23.990  45.690  12.260  1.00  0.00           H  
ATOM   3577  HW2 SOL A 739      24.010  47.180  12.940  1.00  0.00           H  
ATOM   3578  OW  SOL A 740      39.200  26.770   8.810  1.00  0.00           O  
ATOM   3579  HW1 SOL A 740      38.300  27.200   8.840  1.00  0.00           H  
ATOM   3580  HW2 SOL A 740      39.100  25.780   8.910  1.00  0.00           H  
ATOM   3581  OW  SOL A 741      45.900  27.070   7.810  1.00  0.00           O  
ATOM   3582  HW1 SOL A 741      46.000  28.060   7.880  1.00  0.00           H  
ATOM   3583  HW2 SOL A 741      45.580  26.830   6.890  1.00  0.00           H  
ATOM   3584  OW  SOL A 742      35.420  22.300  11.270  1.00  0.00           O  
ATOM   3585  HW1 SOL A 742      34.950  21.540  11.720  1.00  0.00           H  
ATOM   3586  HW2 SOL A 742      34.950  22.530  10.420  1.00  0.00           H  
ATOM   3587  OW  SOL A 743      12.790  22.590   8.170  1.00  0.00           O  
ATOM   3588  HW1 SOL A 743      13.790  22.640   8.090  1.00  0.00           H  
ATOM   3589  HW2 SOL A 743      12.380  23.420   7.800  1.00  0.00           H  
ATOM   3590  OW  SOL A 744       1.140  49.000   6.460  1.00  0.00           O  
ATOM   3591  HW1 SOL A 744       2.010  48.590   6.740  1.00  0.00           H  
ATOM   3592  HW2 SOL A 744       1.310  49.740   5.820  1.00  0.00           H  
ATOM   3593  OW  SOL A 745      18.920   7.450   2.120  1.00  0.00           O  
ATOM   3594  HW1 SOL A 745      19.690   6.970   2.550  1.00  0.00           H  
ATOM   3595  HW2 SOL A 745      18.060   7.080   2.490  1.00  0.00           H  
ATOM   3596  OW  SOL A 746      43.100  32.880   3.940  1.00  0.00           O  
ATOM   3597  HW1 SOL A 746      43.240  33.140   4.900  1.00  0.00           H  
ATOM   3598  HW2 SOL A 746      43.210  31.890   3.840  1.00  0.00           H  
ATOM   3599  OW  SOL A 747       8.130  23.290   6.650  1.00  0.00           O  
ATOM   3600  HW1 SOL A 747       8.910  22.730   6.360  1.00  0.00           H  
ATOM   3601  HW2 SOL A 747       7.510  23.420   5.880  1.00  0.00           H  
ATOM   3602  OW  SOL A 748      30.870   6.810   5.890  1.00  0.00           O  
ATOM   3603  HW1 SOL A 748      30.100   6.160   5.850  1.00  0.00           H  
ATOM   3604  HW2 SOL A 748      30.610   7.600   6.450  1.00  0.00           H  
ATOM   3605  OW  SOL A 749      44.120   3.840   9.570  1.00  0.00           O  
ATOM   3606  HW1 SOL A 749      44.410   3.560  10.490  1.00  0.00           H  
ATOM   3607  HW2 SOL A 749      43.680   3.070   9.110  1.00  0.00           H  
ATOM   3608  OW  SOL A 750       6.550  17.960   3.600  1.00  0.00           O  
ATOM   3609  HW1 SOL A 750       6.460  18.890   3.260  1.00  0.00           H  
ATOM   3610  HW2 SOL A 750       5.660  17.500   3.580  1.00  0.00           H  
ATOM   3611  OW  SOL A 751      35.270   5.220   3.210  1.00  0.00           O  
ATOM   3612  HW1 SOL A 751      35.750   4.950   4.040  1.00  0.00           H  
ATOM   3613  HW2 SOL A 751      35.530   6.150   2.950  1.00  0.00           H  
ATOM   3614  OW  SOL A 752      40.690  11.080   8.850  1.00  0.00           O  
ATOM   3615  HW1 SOL A 752      40.350  10.980   9.780  1.00  0.00           H  
ATOM   3616  HW2 SOL A 752      41.040  10.200   8.520  1.00  0.00           H  
ATOM   3617  OW  SOL A 753      45.840  40.890   3.080  1.00  0.00           O  
ATOM   3618  HW1 SOL A 753      45.080  41.370   3.510  1.00  0.00           H  
ATOM   3619  HW2 SOL A 753      46.700  41.370   3.260  1.00  0.00           H  
ATOM   3620  OW  SOL A 754      40.700  46.380  10.720  1.00  0.00           O  
ATOM   3621  HW1 SOL A 754      39.910  45.760  10.820  1.00  0.00           H  
ATOM   3622  HW2 SOL A 754      40.620  46.880   9.850  1.00  0.00           H  
ATOM   3623  OW  SOL A 755       9.030  19.230   6.560  1.00  0.00           O  
ATOM   3624  HW1 SOL A 755       9.480  19.460   5.700  1.00  0.00           H  
ATOM   3625  HW2 SOL A 755       8.040  19.140   6.400  1.00  0.00           H  
ATOM   3626  OW  SOL A 756      31.810  34.330   5.040  1.00  0.00           O  
ATOM   3627  HW1 SOL A 756      31.820  33.600   5.720  1.00  0.00           H  
ATOM   3628  HW2 SOL A 756      31.640  33.930   4.130  1.00  0.00           H  
ATOM   3629  OW  SOL A 757      26.490  30.910   6.910  1.00  0.00           O  
ATOM   3630  HW1 SOL A 757      26.180  31.500   6.160  1.00  0.00           H  
ATOM   3631  HW2 SOL A 757      25.770  30.250   7.120  1.00  0.00           H  
ATOM   3632  OW  SOL A 758      36.460  35.310   3.740  1.00  0.00           O  
ATOM   3633  HW1 SOL A 758      37.410  35.620   3.750  1.00  0.00           H  
ATOM   3634  HW2 SOL A 758      36.410  34.360   4.030  1.00  0.00           H  
ATOM   3635  OW  SOL A 759      44.050  34.130   8.300  1.00  0.00           O  
ATOM   3636  HW1 SOL A 759      43.710  33.380   7.730  1.00  0.00           H  
ATOM   3637  HW2 SOL A 759      43.950  35.000   7.820  1.00  0.00           H  
ATOM   3638  OW  SOL A 760       4.850  43.660   7.120  1.00  0.00           O  
ATOM   3639  HW1 SOL A 760       4.680  43.760   6.140  1.00  0.00           H  
ATOM   3640  HW2 SOL A 760       5.050  42.700   7.330  1.00  0.00           H  
ATOM   3641  OW  SOL A 761      12.390  40.750   8.590  1.00  0.00           O  
ATOM   3642  HW1 SOL A 761      12.370  40.910   9.570  1.00  0.00           H  
ATOM   3643  HW2 SOL A 761      13.120  41.280   8.170  1.00  0.00           H  
ATOM   3644  OW  SOL A 762      34.170  10.740   6.660  1.00  0.00           O  
ATOM   3645  HW1 SOL A 762      33.280  11.110   6.380  1.00  0.00           H  
ATOM   3646  HW2 SOL A 762      34.830  11.490   6.740  1.00  0.00           H  
ATOM   3647  OW  SOL A 763      43.750  25.480  11.300  1.00  0.00           O  
ATOM   3648  HW1 SOL A 763      43.360  25.450  12.220  1.00  0.00           H  
ATOM   3649  HW2 SOL A 763      44.090  26.400  11.110  1.00  0.00           H  
ATOM   3650  OW  SOL A 764      22.290  43.140   4.720  1.00  0.00           O  
ATOM   3651  HW1 SOL A 764      21.310  43.010   4.880  1.00  0.00           H  
ATOM   3652  HW2 SOL A 764      22.440  43.470   3.780  1.00  0.00           H  
ATOM   3653  OW  SOL A 765      36.950   3.600   4.790  1.00  0.00           O  
ATOM   3654  HW1 SOL A 765      37.070   3.080   3.940  1.00  0.00           H  
ATOM   3655  HW2 SOL A 765      36.720   2.960   5.530  1.00  0.00           H  
ATOM   3656  OW  SOL A 766      39.790   3.850   8.810  1.00  0.00           O  
ATOM   3657  HW1 SOL A 766      39.170   4.330   8.190  1.00  0.00           H  
ATOM   3658  HW2 SOL A 766      39.770   2.870   8.610  1.00  0.00           H  
ATOM   3659  OW  SOL A 767      29.550  43.430   2.700  1.00  0.00           O  
ATOM   3660  HW1 SOL A 767      29.400  42.540   2.260  1.00  0.00           H  
ATOM   3661  HW2 SOL A 767      28.680  43.880   2.880  1.00  0.00           H  
ATOM   3662  OW  SOL A 768      36.300  49.260   7.750  1.00  0.00           O  
ATOM   3663  HW1 SOL A 768      35.640  49.810   8.270  1.00  0.00           H  
ATOM   3664  HW2 SOL A 768      36.540  49.740   6.900  1.00  0.00           H  
ATOM   3665  OW  SOL A 769      35.740  28.030   3.640  1.00  0.00           O  
ATOM   3666  HW1 SOL A 769      35.020  28.720   3.640  1.00  0.00           H  
ATOM   3667  HW2 SOL A 769      35.400  27.190   4.070  1.00  0.00           H  
ATOM   3668  OW  SOL A 770      13.980  35.110   8.230  1.00  0.00           O  
ATOM   3669  HW1 SOL A 770      13.630  35.400   7.350  1.00  0.00           H  
ATOM   3670  HW2 SOL A 770      14.300  34.160   8.170  1.00  0.00           H  
ATOM   3671  OW  SOL A 771      42.270  37.550   7.940  1.00  0.00           O  
ATOM   3672  HW1 SOL A 771      42.080  38.440   7.530  1.00  0.00           H  
ATOM   3673  HW2 SOL A 771      41.800  37.490   8.830  1.00  0.00           H  
ATOM   3674  OW  SOL A 772      47.850   0.800   3.970  1.00  0.00           O  
ATOM   3675  HW1 SOL A 772      47.120   0.110   4.000  1.00  0.00           H  
ATOM   3676  HW2 SOL A 772      47.470   1.680   3.700  1.00  0.00           H  
ATOM   3677  OW  SOL A 773      45.740   1.920   6.080  1.00  0.00           O  
ATOM   3678  HW1 SOL A 773      46.050   2.650   5.460  1.00  0.00           H  
ATOM   3679  HW2 SOL A 773      46.530   1.560   6.570  1.00  0.00           H  
ATOM   3680  OW  SOL A 774      19.850  27.290   2.550  1.00  0.00           O  
ATOM   3681  HW1 SOL A 774      19.530  28.150   2.950  1.00  0.00           H  
ATOM   3682  HW2 SOL A 774      19.150  26.920   1.940  1.00  0.00           H  
ATOM   3683  OW  SOL A 775      40.640  43.460   8.020  1.00  0.00           O  
ATOM   3684  HW1 SOL A 775      40.740  43.720   7.060  1.00  0.00           H  
ATOM   3685  HW2 SOL A 775      40.090  42.630   8.090  1.00  0.00           H  
ATOM   3686  OW  SOL A 776      46.800  24.370   7.330  1.00  0.00           O  
ATOM   3687  HW1 SOL A 776      47.730  24.240   7.660  1.00  0.00           H  
ATOM   3688  HW2 SOL A 776      46.560  25.340   7.370  1.00  0.00           H  
ATOM   3689  OW  SOL A 777       7.810  28.960   9.330  1.00  0.00           O  
ATOM   3690  HW1 SOL A 777       6.950  28.800   8.840  1.00  0.00           H  
ATOM   3691  HW2 SOL A 777       8.290  28.080   9.450  1.00  0.00           H  
ATOM   3692  OW  SOL A 778      32.650  11.810   9.940  1.00  0.00           O  
ATOM   3693  HW1 SOL A 778      33.610  11.840  10.220  1.00  0.00           H  
ATOM   3694  HW2 SOL A 778      32.590  11.990   8.960  1.00  0.00           H  
ATOM   3695  OW  SOL A 779      33.440  41.460   5.050  1.00  0.00           O  
ATOM   3696  HW1 SOL A 779      34.100  40.740   4.850  1.00  0.00           H  
ATOM   3697  HW2 SOL A 779      32.910  41.220   5.860  1.00  0.00           H  
ATOM   3698  OW  SOL A 780      48.090  40.170   7.220  1.00  0.00           O  
ATOM   3699  HW1 SOL A 780      47.980  41.130   7.490  1.00  0.00           H  
ATOM   3700  HW2 SOL A 780      47.250  39.670   7.410  1.00  0.00           H  
ATOM   3701  OW  SOL A 781      47.780  42.560   4.090  1.00  0.00           O  
ATOM   3702  HW1 SOL A 781      48.700  42.930   4.190  1.00  0.00           H  
ATOM   3703  HW2 SOL A 781      47.120  43.190   4.500  1.00  0.00           H  
ATOM   3704  OW  SOL A 782      42.830  40.930   3.570  1.00  0.00           O  
ATOM   3705  HW1 SOL A 782      43.160  40.910   4.510  1.00  0.00           H  
ATOM   3706  HW2 SOL A 782      42.130  41.640   3.480  1.00  0.00           H  
ATOM   3707  OW  SOL A 783      44.730  43.920  11.190  1.00  0.00           O  
ATOM   3708  HW1 SOL A 783      45.250  43.570  11.970  1.00  0.00           H  
ATOM   3709  HW2 SOL A 783      45.310  43.930  10.380  1.00  0.00           H  
ATOM   3710  OW  SOL A 784      -0.290   1.710   7.820  1.00  0.00           O  
ATOM   3711  HW1 SOL A 784       0.470   1.190   8.220  1.00  0.00           H  
ATOM   3712  HW2 SOL A 784       0.010   2.650   7.670  1.00  0.00           H  
ATOM   3713  OW  SOL A 785      23.030  43.300   9.400  1.00  0.00           O  
ATOM   3714  HW1 SOL A 785      22.950  42.420   9.870  1.00  0.00           H  
ATOM   3715  HW2 SOL A 785      22.930  43.160   8.420  1.00  0.00           H  
ATOM   3716  OW  SOL A 786      10.880  12.870   8.060  1.00  0.00           O  
ATOM   3717  HW1 SOL A 786      11.440  13.700   7.990  1.00  0.00           H  
ATOM   3718  HW2 SOL A 786       9.970  13.120   8.400  1.00  0.00           H  
ATOM   3719  OW  SOL A 787      39.050  36.830   3.970  1.00  0.00           O  
ATOM   3720  HW1 SOL A 787      39.600  36.080   4.330  1.00  0.00           H  
ATOM   3721  HW2 SOL A 787      39.540  37.700   4.080  1.00  0.00           H  
ATOM   3722  OW  SOL A 788      18.300  47.860   6.990  1.00  0.00           O  
ATOM   3723  HW1 SOL A 788      17.880  47.190   7.600  1.00  0.00           H  
ATOM   3724  HW2 SOL A 788      19.040  48.330   7.470  1.00  0.00           H  
ATOM   3725  OW  SOL A 789      46.590  26.380  10.140  1.00  0.00           O  
ATOM   3726  HW1 SOL A 789      46.340  26.630   9.200  1.00  0.00           H  
ATOM   3727  HW2 SOL A 789      46.190  27.030  10.780  1.00  0.00           H  
ATOM   3728  OW  SOL A 790      47.780  33.750   4.790  1.00  0.00           O  
ATOM   3729  HW1 SOL A 790      47.600  34.570   4.240  1.00  0.00           H  
ATOM   3730  HW2 SOL A 790      47.300  33.830   5.660  1.00  0.00           H  
ATOM   3731  OW  SOL A 791       8.580  43.350   7.280  1.00  0.00           O  
ATOM   3732  HW1 SOL A 791       8.080  43.040   8.100  1.00  0.00           H  
ATOM   3733  HW2 SOL A 791       9.420  43.800   7.560  1.00  0.00           H  
ATOM   3734  OW  SOL A 792      38.340  27.800   4.470  1.00  0.00           O  
ATOM   3735  HW1 SOL A 792      37.450  27.880   4.030  1.00  0.00           H  
ATOM   3736  HW2 SOL A 792      39.060  27.970   3.800  1.00  0.00           H  
ATOM   3737  OW  SOL A 793       0.710  44.260   6.710  1.00  0.00           O  
ATOM   3738  HW1 SOL A 793       1.160  44.920   7.300  1.00  0.00           H  
ATOM   3739  HW2 SOL A 793       1.060  44.350   5.780  1.00  0.00           H  
ATOM   3740  OW  SOL A 794      43.220  30.870  12.310  1.00  0.00           O  
ATOM   3741  HW1 SOL A 794      42.400  30.440  12.700  1.00  0.00           H  
ATOM   3742  HW2 SOL A 794      42.960  31.660  11.760  1.00  0.00           H  
ATOM   3743  OW  SOL A 795      33.520  17.270  12.890  1.00  0.00           O  
ATOM   3744  HW1 SOL A 795      34.170  16.540  13.090  1.00  0.00           H  
ATOM   3745  HW2 SOL A 795      33.610  17.540  11.930  1.00  0.00           H  
ATOM   3746  OW  SOL A 796       5.790   1.060   7.280  1.00  0.00           O  
ATOM   3747  HW1 SOL A 796       6.180   1.130   6.360  1.00  0.00           H  
ATOM   3748  HW2 SOL A 796       4.860   1.430   7.270  1.00  0.00           H  
ATOM   3749  OW  SOL A 797      39.600  47.930   6.070  1.00  0.00           O  
ATOM   3750  HW1 SOL A 797      40.550  48.240   6.030  1.00  0.00           H  
ATOM   3751  HW2 SOL A 797      38.980  48.700   5.920  1.00  0.00           H  
ATOM   3752  OW  SOL A 798      34.590  31.960   5.800  1.00  0.00           O  
ATOM   3753  HW1 SOL A 798      35.570  31.830   5.650  1.00  0.00           H  
ATOM   3754  HW2 SOL A 798      34.400  32.940   5.880  1.00  0.00           H  
ATOM   3755  OW  SOL A 799      29.630  29.640   7.520  1.00  0.00           O  
ATOM   3756  HW1 SOL A 799      30.310  29.050   7.950  1.00  0.00           H  
ATOM   3757  HW2 SOL A 799      29.320  30.330   8.170  1.00  0.00           H  
ATOM   3758  OW  SOL A 800      45.040  38.190   3.450  1.00  0.00           O  
ATOM   3759  HW1 SOL A 800      45.030  39.090   3.010  1.00  0.00           H  
ATOM   3760  HW2 SOL A 800      44.200  37.700   3.230  1.00  0.00           H  
ATOM   3761  OW  SOL A 801      35.320   7.990   2.980  1.00  0.00           O  
ATOM   3762  HW1 SOL A 801      34.610   8.580   2.600  1.00  0.00           H  
ATOM   3763  HW2 SOL A 801      35.100   7.760   3.930  1.00  0.00           H  
ATOM   3764  OW  SOL A 802      21.230   8.720   7.760  1.00  0.00           O  
ATOM   3765  HW1 SOL A 802      20.560   8.240   8.340  1.00  0.00           H  
ATOM   3766  HW2 SOL A 802      20.750   9.240   7.060  1.00  0.00           H  
ATOM   3767  OW  SOL A 803      12.590  43.470   6.140  1.00  0.00           O  
ATOM   3768  HW1 SOL A 803      11.750  42.940   6.040  1.00  0.00           H  
ATOM   3769  HW2 SOL A 803      13.270  43.150   5.490  1.00  0.00           H  
ATOM   3770  OW  SOL A 804      26.500  22.400   9.990  1.00  0.00           O  
ATOM   3771  HW1 SOL A 804      26.930  23.270  10.240  1.00  0.00           H  
ATOM   3772  HW2 SOL A 804      25.580  22.350  10.380  1.00  0.00           H  
ATOM   3773  OW  SOL A 805      18.930  30.510   3.250  1.00  0.00           O  
ATOM   3774  HW1 SOL A 805      18.480  31.370   3.470  1.00  0.00           H  
ATOM   3775  HW2 SOL A 805      19.240  30.080   4.100  1.00  0.00           H  
ATOM   3776  OW  SOL A 806      29.120  45.950   6.810  1.00  0.00           O  
ATOM   3777  HW1 SOL A 806      28.960  46.260   5.870  1.00  0.00           H  
ATOM   3778  HW2 SOL A 806      29.720  45.150   6.790  1.00  0.00           H  
ATOM   3779  OW  SOL A 807      47.180  33.190   8.300  1.00  0.00           O  
ATOM   3780  HW1 SOL A 807      47.770  33.180   9.110  1.00  0.00           H  
ATOM   3781  HW2 SOL A 807      46.230  33.100   8.580  1.00  0.00           H  
ATOM   3782  OW  SOL A 808      45.870  15.060   9.580  1.00  0.00           O  
ATOM   3783  HW1 SOL A 808      46.080  14.450  10.340  1.00  0.00           H  
ATOM   3784  HW2 SOL A 808      46.050  16.010   9.850  1.00  0.00           H  
ATOM   3785  OW  SOL A 809      37.540   0.670   9.520  1.00  0.00           O  
ATOM   3786  HW1 SOL A 809      38.380   0.860   9.010  1.00  0.00           H  
ATOM   3787  HW2 SOL A 809      37.260  -0.280   9.360  1.00  0.00           H  
ATOM   3788  OW  SOL A 810      11.480  49.260   8.590  1.00  0.00           O  
ATOM   3789  HW1 SOL A 810      11.920  48.560   9.150  1.00  0.00           H  
ATOM   3790  HW2 SOL A 810      11.070  49.950   9.180  1.00  0.00           H  
ATOM   3791  OW  SOL A 811      44.630  28.250  11.230  1.00  0.00           O  
ATOM   3792  HW1 SOL A 811      44.070  28.810  11.850  1.00  0.00           H  
ATOM   3793  HW2 SOL A 811      44.620  28.660  10.320  1.00  0.00           H  
ATOM   3794  OW  SOL A 812       9.760   7.300   3.910  1.00  0.00           O  
ATOM   3795  HW1 SOL A 812      10.340   7.980   4.360  1.00  0.00           H  
ATOM   3796  HW2 SOL A 812       9.580   7.590   2.970  1.00  0.00           H  
ATOM   3797  OW  SOL A 813      41.960  48.920   5.620  1.00  0.00           O  
ATOM   3798  HW1 SOL A 813      42.390  49.800   5.420  1.00  0.00           H  
ATOM   3799  HW2 SOL A 813      42.660  48.260   5.890  1.00  0.00           H  
CONECT    1 1276    2                                                 
CONECT    2    1    5    5    3                                       
CONECT    3    2    4    4    8                                       
CONECT    4   81    3    3                                            
CONECT    5    2    2                                                 
CONECT    6    7    9  970                                            
CONECT    7    6   12  970                                            
CONECT    8    3   85   85                                            
CONECT    9    6   10 1272                                            
CONECT   10   11    9   13 1096                                       
CONECT   11   12   12   16   10                                       
CONECT   12    7   89   11   11                                       
CONECT   13   14   10  979 1096                                       
CONECT   14   17   15   13                                            
CONECT   15   20   14   16  976                                       
CONECT   16   93   11   15  976                                       
CONECT   17   14   18  979                                            
CONECT   18   17   21                                                 
CONECT   19 1085   24                                                 
CONECT   20   15                                                      
CONECT   21   22   18                                                 
CONECT   22   21   25 1048                                            
CONECT   23   24   28                                                 
CONECT   24 1085  101   19   23                                       
CONECT   25   26   22 1061 1048                                       
CONECT   26   27   29   25                                            
CONECT   27   26  987                                                 
CONECT   28 1248  105   23                                            
CONECT   29   26   30 1061                                            
CONECT   30   33   29                                                 
CONECT   31   36   32   32                                            
CONECT   32  109   31   31                                            
CONECT   33   34   30 1068                                            
CONECT   34   35   37   33 1068                                       
CONECT   35   40   34                                                 
CONECT   36 1358  113   31                                            
CONECT   37   34   38                                                 
CONECT   38   37   39 1222                                            
CONECT   39   40   44   38  995                                       
CONECT   40   35   39                                                 
CONECT   41   42                                                      
CONECT   42   45   45   41                                            
CONECT   43   44                                                      
CONECT   44   43   39  995                                            
CONECT   45   46   42   42                                            
CONECT   46   47   49   45                                            
CONECT   47  974   52   46   48                                       
CONECT   48   47  125                                                 
CONECT   49   50   50   46                                            
CONECT   50   53   49   49   51                                       
CONECT   51   52   50   56                                            
CONECT   52  974  129   47   51                                       
CONECT   53   50   54                                                 
CONECT   54   57   53   55                                            
CONECT   55   54   56                                                 
CONECT   56  133   51   55                                            
CONECT   57   54   58 1006                                            
CONECT   58   57   61 1006                                            
CONECT   59   60   64 1350                                            
CONECT   60   59                                                      
CONECT   61   58   62                                                 
CONECT   62   61   65                                                 
CONECT   63   64 1109                                                 
CONECT   64   63   59  141 1109                                       
CONECT   65   66   62                                                 
CONECT   66   69   65   67                                            
CONECT   67   66   72   68                                            
CONECT   68   67                                                      
CONECT   69 1005   70   66                                            
CONECT   70 1005   71   69   73                                       
CONECT   71 1258   70   72   76                                       
CONECT   72   71   67  149                                            
CONECT   73   70   74                                                 
CONECT   74   73   77                                                 
CONECT   75   80                                                      
CONECT   76   71 1024  153                                            
CONECT   77   74   78   78                                            
CONECT   78   77   77                                                 
CONECT   79   80 1067                                                 
CONECT   80   75   79  157 1067                                       
CONECT   81    4   82   82                                            
CONECT   82   81   81   83   85                                       
CONECT   83   84   82                                                 
CONECT   84  161   83                                                 
CONECT   85   82   86    8    8                                       
CONECT   86 1200   85                                                 
CONECT   87   88   92   92                                            
CONECT   88   87 1115                                                 
CONECT   89   12   90                                                 
CONECT   90   89   93   91 1144                                       
CONECT   91   96   92   90 1127                                       
CONECT   92   87   87   91  169                                       
CONECT   93   16   90                                                 
CONECT   94 1308   97   95                                            
CONECT   95   94  100  100                                            
CONECT   96  173   91 1127                                            
CONECT   97 1053   98   94                                            
CONECT   98 1053   97  101   99                                       
CONECT   99   98  100  104                                            
CONECT  100   95   95   99  177                                       
CONECT  101   98   24  102                                            
CONECT  102  103  101  105                                            
CONECT  103  108  102  104                                            
CONECT  104 1030  103  181   99                                       
CONECT  105  106  106  102   28                                       
CONECT  106  109  107  105  105                                       
CONECT  107  106  108  108  112                                       
CONECT  108  107  107  103  185                                       
CONECT  109  110  106   32                                            
CONECT  110  111  109  113  113                                       
CONECT  111 1238  110  112  116                                       
CONECT  112  111  107  189  189                                       
CONECT  113  110  110  114   36                                       
CONECT  114  113  117  115                                            
CONECT  115 1132  114  116                                            
CONECT  116 1132  111  193  115                                       
CONECT  117  114  118                                                 
CONECT  118  121  117                                                 
CONECT  119  120  124                                                 
CONECT  120  119  197                                                 
CONECT  121 1278  118                                                 
CONECT  122 1072                                                      
CONECT  123 1076  128                                                 
CONECT  124  119 1072  201                                            
CONECT  125  126   48                                                 
CONECT  126  129  127  125                                            
CONECT  127 1101  126  132  128                                       
CONECT  128  127  123                                                 
CONECT  129 1322   52  130  126                                       
CONECT  130  129  131  133                                            
CONECT  131  985  130  136  132                                       
CONECT  132 1101  131  127  209                                       
CONECT  133 1002  130  134   56                                       
CONECT  134 1002  133  135  137                                       
CONECT  135  134  136  140                                            
CONECT  136  985  131  213  135                                       
CONECT  137  134  138                                                 
CONECT  138 1280  137  139                                            
CONECT  139  138  140                                                 
CONECT  140  135  139  217  217                                       
CONECT  141   64  142                                                 
CONECT  142  145  143  141 1174                                       
CONECT  143  144  142                                                 
CONECT  144  143  221  221                                            
CONECT  145  142                                                      
CONECT  146 1018  149                                                 
CONECT  147 1073                                                      
CONECT  148 1063  225                                                 
CONECT  149   72  150  146                                            
CONECT  150  151  153  149                                            
CONECT  151  156  156  152  150                                       
CONECT  152 1018  151  229                                            
CONECT  153   76  150  154                                            
CONECT  154 1054  153                                                 
CONECT  155  160                                                      
CONECT  156  151  151  233                                            
CONECT  157   80  158                                                 
CONECT  158  157  159  159                                            
CONECT  159  160  158  158                                            
CONECT  160  155  237  159 1003                                       
CONECT  161   84                                                      
CONECT  162 1105 1115                                                 
CONECT  163  164 1119                                                 
CONECT  164  241  163                                                 
CONECT  166  169  167  999                                            
CONECT  167  168  172  166                                            
CONECT  168  245 1105  167                                            
CONECT  169   92  170  166  999                                       
CONECT  170  173  169  171 1342                                       
CONECT  171  172  176  170                                            
CONECT  172  249  171  167                                            
CONECT  173   96  174  170                                            
CONECT  174  173  175 1240                                            
CONECT  175  180  174  176  176                                       
CONECT  176  175  175  253  171                                       
CONECT  177  100  178  178                                            
CONECT  178  181  177  177                                            
CONECT  179  180 1081                                                 
CONECT  180  179  175 1081                                            
CONECT  181 1030  182  104  178                                       
CONECT  182  183  183  185  181                                       
CONECT  183  184  188  182  182                                       
CONECT  184  261  183                                                 
CONECT  185  108  182  186  186                                       
CONECT  186  187  189  185  185                                       
CONECT  187 1049  192  188  186                                       
CONECT  188  187  183  265                                            
CONECT  189  112  112  190  186                                       
CONECT  190  189  191  191  193                                       
CONECT  191  192  190  190  196                                       
CONECT  192 1049  269  187  191                                       
CONECT  193  116  190  194  194                                       
CONECT  194  193  193  195                                            
CONECT  195  196  196  194                                            
CONECT  196  191  195  195  273                                       
CONECT  197  120  198                                                 
CONECT  198  197  201  199 1162                                       
CONECT  199  200  204  198 1019                                       
CONECT  200  204  277  199 1124                                       
CONECT  201  202  124  198                                            
CONECT  202  205  203  201 1039                                       
CONECT  203  204  202                                                 
CONECT  204  200  203  199 1019                                       
CONECT  205  202 1039                                                 
CONECT  206  207  209                                                 
CONECT  207  212  206  208                                            
CONECT  208  207  285                                                 
CONECT  209  210  132  206                                            
CONECT  210  211  213  213  209                                       
CONECT  211  216  212  210                                            
CONECT  212  211  207  289                                            
CONECT  213 1043  210  210  136                                       
CONECT  214 1043  215  217                                            
CONECT  215 1084  216  214  220                                       
CONECT  216  211  215  293                                            
CONECT  217  214  140  140                                            
CONECT  218  221  219                                                 
CONECT  219  218 1256                                                 
CONECT  220 1084  215                                                 
CONECT  221  222  218  144  144                                       
CONECT  222  221  223                                                 
CONECT  223  228  222 1014                                            
CONECT  224 1120 1112                                                 
CONECT  225  148  226                                                 
CONECT  226  225  229                                                 
CONECT  227  228  232                                                 
CONECT  228  227  223                                                 
CONECT  229 1026  152  226                                            
CONECT  230 1073  231                                                 
CONECT  231  230  236  232                                            
CONECT  232  227  309  231 1224                                       
CONECT  233 1026  156  234                                            
CONECT  234  233  235                                                 
CONECT  235  983  983  234 1082                                       
CONECT  236  313  240  231                                            
CONECT  237  160  238 1003                                            
CONECT  238  237  239 1314                                            
CONECT  239  240  238                                                 
CONECT  240  236  317  239                                            
CONECT  241  164  242                                                 
CONECT  242  241  243                                                 
CONECT  243  244  248  242                                            
CONECT  244  243  321                                                 
CONECT  245  168 1071                                                 
CONECT  246 1119                                                      
CONECT  247  252 1071                                                 
CONECT  248 1192  243  325                                            
CONECT  249  250  250  172                                            
CONECT  250  249  249  251  253                                       
CONECT  251  252  252  256  250                                       
CONECT  252  247  329  251  251                                       
CONECT  253  254  250  176 1292                                       
CONECT  254  253                                                      
CONECT  255 1236  260                                                 
CONECT  256  251  333  333                                            
CONECT  257 1220  258                                                 
CONECT  258  261  259  257                                            
CONECT  259 1216  258  260                                            
CONECT  260  259  255  337                                            
CONECT  261  262  184  258                                            
CONECT  262  261  265  263                                            
CONECT  263 1130  262  268                                            
CONECT  264  341  341                                                 
CONECT  265  266  262  188                                            
CONECT  266  981  269  267  265                                       
CONECT  267 1154  266  268  272                                       
CONECT  268 1130  267  263                                            
CONECT  269  981  266  192  270                                       
CONECT  270  269  273  271                                            
CONECT  271  270  272                                                 
CONECT  272  267  271                                                 
CONECT  273  196  274  270                                            
CONECT  274 1302  273                                                 
CONECT  275  276  276  280                                            
CONECT  276  275  275  353                                            
CONECT  277  200  278 1124                                            
CONECT  278  277                                                      
CONECT  279 1262                                                      
CONECT  280  275  357                                                 
CONECT  281  282                                                      
CONECT  282  285  281                                                 
CONECT  283  288  288  284                                            
CONECT  284  283  361                                                 
CONECT  285  208  286  286  282                                       
CONECT  286  285  285  289  287                                       
CONECT  287  286  292                                                 
CONECT  288  283  283  365                                            
CONECT  289 1050  212  290  286                                       
CONECT  290 1050  289  293  291                                       
CONECT  291  290  292  292                                            
CONECT  292  287  291  291                                            
CONECT  293  216  290                                                 
CONECT  294  297  295  295                                            
CONECT  295  294  294  296  300                                       
CONECT  296  295  373                                                 
CONECT  297  294  298                                                 
CONECT  298  297  301  299                                            
CONECT  299  304  298  300                                            
CONECT  300  295  377  299 1312                                       
CONECT  301  298  302                                                 
CONECT  302  303  301  305                                            
CONECT  303  304  302 1166                                            
CONECT  304  303  299                                                 
CONECT  305  306  302 1014                                            
CONECT  306  309  305 1111                                            
CONECT  307  308  312                                                 
CONECT  308  385  307                                                 
CONECT  309  306  310  232 1111                                       
CONECT  310  311  311  313  309                                       
CONECT  311  310  310  316                                            
CONECT  312  307  389                                                 
CONECT  313  310  314  314  236                                       
CONECT  314  313  313  315  317                                       
CONECT  315  316  316  314  320                                       
CONECT  316  311  393  315  315                                       
CONECT  317  314  240  318  318                                       
CONECT  318  317  317  319                                            
CONECT  319  320  320  318                                            
CONECT  320  315  397  319  319                                       
CONECT  321 1168  244  322                                            
CONECT  322  321  325  323                                            
CONECT  323  328  322                                                 
CONECT  324  401                                                      
CONECT  325  248  322  326                                            
CONECT  326  327  325                                                 
CONECT  327  328  332  332  326                                       
CONECT  328 1316  327  405  323                                       
CONECT  329  330  330  252                                            
CONECT  330  329  329  333                                            
CONECT  331  336  332                                                 
CONECT  332  409  327  327  331                                       
CONECT  333  330  256  256  334                                       
CONECT  334  333 1065 1022                                            
CONECT  335  336  340  337                                            
CONECT  336 1298  413  335  331                                       
CONECT  337  260  335                                                 
CONECT  338  341  339 1022                                            
CONECT  339  338 1065  344                                            
CONECT  340  417 1095  335                                            
CONECT  341  264  264  338  342                                       
CONECT  342  345  341  343  343                                       
CONECT  343  342  342  344  348                                       
CONECT  344  421  339  343 1268                                       
CONECT  345  342  346                                                 
CONECT  346  345  349  347 1136                                       
CONECT  347  352  346  348                                            
CONECT  348  347  425  343 1282                                       
CONECT  349  346  350                                                 
CONECT  350  351  353  349 1218                                       
CONECT  351  352  350                                                 
CONECT  352  429  351  347                                            
CONECT  353  276  354  350                                            
CONECT  354  353  355  357                                            
CONECT  355  360  360  354                                            
CONECT  356 1206  433                                                 
CONECT  357  280  354  358 1264                                       
CONECT  358  359  361  357 1125                                       
CONECT  359  364  360  358                                            
CONECT  360  355  355  359                                            
CONECT  361  362  284  358 1125                                       
CONECT  362  365  363  361                                            
CONECT  363  362  364  368                                            
CONECT  364  441  363  359                                            
CONECT  365  288  362                                                 
CONECT  367  368  372                                                 
CONECT  368  363  367  445 1194                                       
CONECT  369  370  997                                                 
CONECT  370  369  371  373  997                                       
CONECT  371  372  370  376                                            
CONECT  372  367  371  449                                            
CONECT  373  296  374  370                                            
CONECT  374  375  373  377                                            
CONECT  375  380  374  376                                            
CONECT  376  453  375  371 1228                                       
CONECT  377  378  374  300 1047                                       
CONECT  378  377 1047                                                 
CONECT  379  384                                                      
CONECT  380  457  375 1099                                            
CONECT  381  382                                                      
CONECT  382 1286  383  385  381                                       
CONECT  383  382  384  384  388                                       
CONECT  384  383  383  461  379                                       
CONECT  385  382  386  308                                            
CONECT  386 1034  385  387  389                                       
CONECT  387  386  388                                                 
CONECT  388  383  465  465  387                                       
CONECT  389 1034  386  390  312                                       
CONECT  390  389                                                      
CONECT  391  396  392  998 1042                                       
CONECT  392  469  469  391                                            
CONECT  393  316  394  998                                            
CONECT  394  393  397  395                                            
CONECT  395  394  396 1042 1017                                       
CONECT  396  473  391  395                                            
CONECT  397  394  320  398  398                                       
CONECT  398  397  397  399                                            
CONECT  399  400  398                                                 
CONECT  400  399 1017                                                 
CONECT  401  402  324                                                 
CONECT  402  403  401                                                 
CONECT  403  402  408  404                                            
CONECT  404  403  481  481                                            
CONECT  405  328  406                                                 
CONECT  406  409  407  407  405                                       
CONECT  407  412  406  406                                            
CONECT  408  403 1156                                                 
CONECT  409  410  332  406                                            
CONECT  410  972  411  413  409                                       
CONECT  411 1348  410  416  412                                       
CONECT  412  411  407  489                                            
CONECT  413  972  410  336  414                                       
CONECT  414  413  417  415                                            
CONECT  415  416  414  420                                            
CONECT  416  411  415  493                                            
CONECT  417  414  340  418                                            
CONECT  418 1108  417                                                 
CONECT  419 1113  424                                                 
CONECT  420 1108  497  415                                            
CONECT  421  422  344                                                 
CONECT  422  421  423  425  425                                       
CONECT  423  428  422  424                                            
CONECT  424  501  419  423 1242                                       
CONECT  425  422  422  426  348                                       
CONECT  426  429  427  425 1058                                       
CONECT  427  428  428  426                                            
CONECT  428  505  427  427  423                                       
CONECT  429  352  430  426 1058                                       
CONECT  430  429                                                      
CONECT  431  436  982  432                                            
CONECT  432  509  431                                                 
CONECT  433 1013  356  434                                            
CONECT  434 1013  435  437  433                                       
CONECT  435  440  436  434                                            
CONECT  436  513  435  431                                            
CONECT  437  438  434                                                 
CONECT  438  439  984  437                                            
CONECT  439  440  444  438                                            
CONECT  440 1284  439  517  435                                       
CONECT  441  364 1040                                                 
CONECT  442 1079  443                                                 
CONECT  443 1079  444  448  442                                       
CONECT  444 1146  439  443  521                                       
CONECT  445  368 1090                                                 
CONECT  447 1088 1090  452                                            
CONECT  448  989  443                                                 
CONECT  449  450  372 1037                                            
CONECT  450  453  449  451 1037                                       
CONECT  451  450  452 1028                                            
CONECT  452  529  447  451 1160                                       
CONECT  453  454  454  450  376                                       
CONECT  454  455  453  453  457                                       
CONECT  455  454  456  460                                            
CONECT  456  533  455 1028                                            
CONECT  457  454  380  458 1099                                       
CONECT  458  459  457 1142                                            
CONECT  459  541  458  460                                            
CONECT  460  459  455 1204                                            
CONECT  461  462  462  384                                            
CONECT  462  463  465  461  461                                       
CONECT  463  464  462                                                 
CONECT  464 1093  463                                                 
CONECT  465  462  388  388  466                                       
CONECT  466  465  467                                                 
CONECT  467 1033  466                                                 
CONECT  468 1326                                                      
CONECT  469  392  392  470                                            
CONECT  470  473  469  471 1150                                       
CONECT  471  472  476  470                                            
CONECT  472 1069  471                                                 
CONECT  473  474  474  396  470                                       
CONECT  474  475  473  473                                            
CONECT  475  474  476                                                 
CONECT  476  475  471 1338                                            
CONECT  477  478                                                      
CONECT  478  479  477                                                 
CONECT  479  478  480  480                                            
CONECT  480  557  479  479                                            
CONECT  481  482  404  404                                            
CONECT  482  483  481                                                 
CONECT  483  482  484  484  488                                       
CONECT  484  483  483  561                                            
CONECT  485  486                                                      
CONECT  486 1100  489  485                                            
CONECT  487  488  492                                                 
CONECT  488  483  487  565  565                                       
CONECT  489 1098  412  490  486                                       
CONECT  490 1098  493  489                                            
CONECT  491  496  492                                                 
CONECT  492  491  487  569 1310                                       
CONECT  493  416  494  490                                            
CONECT  494 1252  497  493  495                                       
CONECT  495  494                                                      
CONECT  496  491  573                                                 
CONECT  497  494  420  498  498                                       
CONECT  498  497  497                                                 
CONECT  499  500  504 1106                                            
CONECT  500  577  499 1106                                            
CONECT  501  502  424                                                 
CONECT  502  503  501  505  505                                       
CONECT  503  508  504  502                                            
CONECT  504  503  499  581                                            
CONECT  505  502  502  506  428                                       
CONECT  506 1041 1041  505  964                                       
CONECT  507  512                                                      
CONECT  508  503  585                                                 
CONECT  509 1075  510  432                                            
CONECT  510  511  513  509                                            
CONECT  511 1075  516  512  510                                       
CONECT  512  511  589  507                                            
CONECT  513  514  436  510                                            
CONECT  514 1164  517  515  513                                       
CONECT  515  514  516  520  520                                       
CONECT  516 1180  515  511  593                                       
CONECT  517  440  514  518                                            
CONECT  518  517  521  521  519                                       
CONECT  519  518  524  520                                            
CONECT  520  515  515  519  597                                       
CONECT  521  444  518  518  522                                       
CONECT  522  989  523  521                                            
CONECT  523 1123  528  524  522                                       
CONECT  524 1123  523  519  601                                       
CONECT  525  526 1088                                                 
CONECT  526  525  527  529                                            
CONECT  527  526 1186                                                 
CONECT  528  523  605                                                 
CONECT  529  526  452                                                 
CONECT  530 1330                                                      
CONECT  531  536                                                      
CONECT  533  456                                                      
CONECT  534  537  537                                                 
CONECT  535  536  536  540                                            
CONECT  536  535  535  531  613                                       
CONECT  537  538  534  534                                            
CONECT  538 1011  537                                                 
CONECT  539  540  540  544                                            
CONECT  540  535  539  539  617                                       
CONECT  541  459 1025                                                 
CONECT  542 1011  543  545                                            
CONECT  543  542                                                      
CONECT  544  539  621  621                                            
CONECT  545  542                                                      
CONECT  546 1069  547                                                 
CONECT  547  546  548  552 1300                                       
CONECT  548  625  547                                                 
CONECT  549  990 1033                                                 
CONECT  550  551                                                      
CONECT  551  550  556  552  552                                       
CONECT  552  551  551  547  629                                       
CONECT  553  990  554                                                 
CONECT  554  557  557  555  553                                       
CONECT  555  560  560  554                                            
CONECT  556  551  633 1336                                            
CONECT  557  558  554  554  480                                       
CONECT  558  559  559  557                                            
CONECT  559  558  558  560                                            
CONECT  560  559  637  555  555                                       
CONECT  561  484  562  562                                            
CONECT  562  561  561  565  563                                       
CONECT  563  568  562  564 1102                                       
CONECT  564  563  641  641                                            
CONECT  565  488  488  562  566                                       
CONECT  566  565  567  569 1190                                       
CONECT  567  572  568  988  566                                       
CONECT  568  645  567  563 1102                                       
CONECT  569  570  492  566                                            
CONECT  570  571  573  569                                            
CONECT  571  572  576  570                                            
CONECT  572  571  567  988                                            
CONECT  573  574  496  570 1196                                       
CONECT  574  577  575  573                                            
CONECT  575  574  576  977                                            
CONECT  576  575  571                                                 
CONECT  577  578  500  574                                            
CONECT  578  577  579  581                                            
CONECT  579  578  584                                                 
CONECT  580  993                                                      
CONECT  581  578  504  582 1110                                       
CONECT  582  583  581  585 1110                                       
CONECT  583  588  584  582                                            
CONECT  584  579  583 1036                                            
CONECT  585  586  508  582 1244                                       
CONECT  586  587  585                                                 
CONECT  587  588  586  592 1340                                       
CONECT  588  583  587                                                 
CONECT  589 1052  512  590                                            
CONECT  590 1288  589  593  591                                       
CONECT  591  590                                                      
CONECT  592  669  587                                                 
CONECT  593  516  590                                                 
CONECT  594  595  965                                                 
CONECT  595  594  596                                                 
CONECT  596  595  673 1332                                            
CONECT  597  520  598                                                 
CONECT  598  601  597                                                 
CONECT  599  980                                                      
CONECT  600 1086  677                                                 
CONECT  601  602  524  598                                            
CONECT  602  605  603  601                                            
CONECT  603  602  604                                                 
CONECT  604 1086  681  603                                            
CONECT  605  994  528  602  606                                       
CONECT  606  994  605                                                 
CONECT  607  608  612  612                                            
CONECT  608 1046  607                                                 
CONECT  609  610                                                      
CONECT  610  609  613  611 1210                                       
CONECT  611  612  610  616 1070                                       
CONECT  612  607  607  689  611                                       
CONECT  613  536  614  614  610                                       
CONECT  614  617  613  613  615                                       
CONECT  615  614  616  620                                            
CONECT  616  693  615  611 1070                                       
CONECT  617  540  614  618  618                                       
CONECT  618  617  617  621  619                                       
CONECT  619  618  624  620 1023                                       
CONECT  620  697  615  619 1134                                       
CONECT  621  544  544  618  622                                       
CONECT  622  625  621  623 1051                                       
CONECT  623  628  622  624 1234                                       
CONECT  624  701  623  619 1023                                       
CONECT  625  548  626  622 1051                                       
CONECT  626  625  627  629  966                                       
CONECT  627  632  628  626  966                                       
CONECT  628  627  623                                                 
CONECT  629  630  552  626                                            
CONECT  630  631  631  633  629                                       
CONECT  631  632  630  630                                            
CONECT  632  631  627 1230                                            
CONECT  633  634  556  630                                            
CONECT  634  635  633 1122                                            
CONECT  635  634                                                      
CONECT  636  713                                                      
CONECT  637  638  560                                                 
CONECT  638  639  639  637                                            
CONECT  639  638  638  640                                            
CONECT  640  639  717                                                 
CONECT  641  642  564  564                                            
CONECT  642  645  645  643  641                                       
CONECT  643  642  644                                                 
CONECT  644  643  721                                                 
CONECT  645  568  642  642                                            
CONECT  646 1360  647  649                                            
CONECT  647  652  646  648  648                                       
CONECT  648  725  647  647                                            
CONECT  649  650  650  646                                            
CONECT  650  651  653  649  649                                       
CONECT  651 1089  652  656  650                                       
CONECT  652 1089  651  729  647                                       
CONECT  653  650  654                                                 
CONECT  654  962  653  655                                            
CONECT  655  962  656  654  660                                       
CONECT  656  651  733  655                                            
CONECT  657  658  658  977                                            
CONECT  658  659  657  657 1036                                       
CONECT  659  664  658                                                 
CONECT  660 1092  655                                                 
CONECT  661  993  662                                                 
CONECT  662  665  665  661                                            
CONECT  663  664 1064                                                 
CONECT  664  663  659  741  741                                       
CONECT  665  662  662  666                                            
CONECT  666  968  665                                                 
CONECT  667  672 1064                                                 
CONECT  668  968  745                                                 
CONECT  669  592 1140                                                 
CONECT  670 1008                                                      
CONECT  671  676  672                                                 
CONECT  672  671  667  749  749                                       
CONECT  673  674  674  596                                            
CONECT  674  675  673  673                                            
CONECT  675  674  676 1078                                            
CONECT  676  671  675  753                                            
CONECT  677  678  600                                                 
CONECT  678  681  681  679  677                                       
CONECT  679  684  684  678  680                                       
CONECT  680  679  757                                                 
CONECT  681  682  604  678  678                                       
CONECT  682  683  683  685  681                                       
CONECT  683  682  682  684  688                                       
CONECT  684  683  761  679  679                                       
CONECT  685  682 1062                                                 
CONECT  686 1046  689                                                 
CONECT  687 1062  688  692                                            
CONECT  688  683  765  687                                            
CONECT  689  686  690  612                                            
CONECT  690  691  689  693                                            
CONECT  691  696  690                                                 
CONECT  692  769  687                                                 
CONECT  693  690  694  616                                            
CONECT  694  695  697  697  693                                       
CONECT  695  696  694                                                 
CONECT  696  691  695 1214                                            
CONECT  697  698  694  694  620                                       
CONECT  698  699  701  701  697                                       
CONECT  699  698                                                      
CONECT  700  777                                                      
CONECT  701  698  698  624                                            
CONECT  702 1056  703  705                                            
CONECT  703 1091  704  708  702                                       
CONECT  704 1091  703  781                                            
CONECT  705 1056  706  702                                            
CONECT  706  707  709  705                                            
CONECT  707 1015  712  706  708                                       
CONECT  708  707  785  703                                            
CONECT  709  986  710  706                                            
CONECT  710  986  711  709  713                                       
CONECT  711  712  710  716                                            
CONECT  712 1015  707  711  789                                       
CONECT  713  714  710  636                                            
CONECT  714 1352  717  713  715                                       
CONECT  715  714  720  716                                            
CONECT  716  711  715                                                 
CONECT  717  718  714  640                                            
CONECT  718  719  717                                                 
CONECT  719  718  720                                                 
CONECT  720  719  715  797                                            
CONECT  721  722  722  644                                            
CONECT  722  723  721  721                                            
CONECT  723  722  724                                                 
CONECT  724  723  801  801                                            
CONECT  725 1178  726  648                                            
CONECT  726  729  729  725  727                                       
CONECT  727  726  732  732  728                                       
CONECT  728 1066  727                                                 
CONECT  729  652  730  726  726                                       
CONECT  730  729  733  731  731                                       
CONECT  731  730  730  732  736                                       
CONECT  732  731  727  727  809                                       
CONECT  733  730  656  734                                            
CONECT  734 1077 1092  733                                            
CONECT  736  813  731                                                 
CONECT  737  738                                                      
CONECT  738  741  737  739                                            
CONECT  739  744  744  738                                            
CONECT  740 1077  817                                                 
CONECT  741  664  664  738                                            
CONECT  742  745                                                      
CONECT  743  748  744                                                 
CONECT  744  821  743  739  739                                       
CONECT  745  668  742                                                 
CONECT  746  747  749 1260                                            
CONECT  747  748  748  746                                            
CONECT  748  743  747  747                                            
CONECT  749  672  672  750  746                                       
CONECT  750  753  753  749  751                                       
CONECT  751  756  750 1083                                            
CONECT  752  829                                                      
CONECT  753  676  750  750                                            
CONECT  754  757  757  755                                            
CONECT  755  760  760  754                                            
CONECT  756  751 1083                                                 
CONECT  757  758  680  754  754                                       
CONECT  758  761  759  759  757                                       
CONECT  759  758  758  764  760                                       
CONECT  760  759  837  755  755                                       
CONECT  761 1074  762  684  758                                       
CONECT  762 1074  761  763  765                                       
CONECT  763  762  768  768  764                                       
CONECT  764  763  759  841  841                                       
CONECT  765  762  688  766                                            
CONECT  766  767  767  769  765                                       
CONECT  767  772  768  766  766                                       
CONECT  768  767  763  763  845                                       
CONECT  769  770  766  692                                            
CONECT  770 1114  769  771  773                                       
CONECT  771  772  770  776                                            
CONECT  772 1044  767  849  771                                       
CONECT  773 1114  770  774                                            
CONECT  774  773  777  777                                            
CONECT  775  780  961                                                 
CONECT  776 1362  771                                                 
CONECT  777  774  774  700                                            
CONECT  779 1182  784                                                 
CONECT  780  775  857  961                                            
CONECT  781  782  704                                                 
CONECT  782  785  783  781                                            
CONECT  783 1055  782  784  788                                       
CONECT  784  783  861  779                                            
CONECT  785  786  782  708                                            
CONECT  786  787  785  789                                            
CONECT  787  786  788                                                 
CONECT  788 1055  787  783                                            
CONECT  789  712  786                                                 
CONECT  790  793  791                                                 
CONECT  791  790                                                      
CONECT  792  975  869                                                 
CONECT  793  790  794  794                                            
CONECT  794  793  793                                                 
CONECT  795  800  796  796                                            
CONECT  796  873  795  795                                            
CONECT  797 1035  798  720  799                                       
CONECT  798 1035  797  799                                            
CONECT  799 1000  798  800  797                                       
CONECT  800 1000  795  799  877                                       
CONECT  801  802  724  724                                            
CONECT  802  805  803  801                                            
CONECT  803  808  804  802                                            
CONECT  804  881  803                                                 
CONECT  805  806  802                                                 
CONECT  806  805  807 1117                                            
CONECT  807  806  808 1117                                            
CONECT  808  807  803  885                                            
CONECT  809  810  732                                                 
CONECT  810 1029  811  813  809                                       
CONECT  811 1029  816  810  812                                       
CONECT  812  811  889                                                 
CONECT  813  814  810  736                                            
CONECT  814  815  817  813                                            
CONECT  815 1131  816  820  814                                       
CONECT  816 1318  815  893  811                                       
CONECT  817  814  818  740                                            
CONECT  818  819 1020  817                                            
CONECT  819 1354  820  824  818                                       
CONECT  820 1131  815  897  819                                       
CONECT  821  744 1118                                                 
CONECT  822  823  825                                                 
CONECT  823  824  824  822  828                                       
CONECT  824  819  901  823  823                                       
CONECT  825  822  826                                                 
CONECT  826  829  825                                                 
CONECT  827  832                                                      
CONECT  828  973  823                                                 
CONECT  829  826  752                                                 
CONECT  830  833 1059                                                 
CONECT  831  832  836 1021                                            
CONECT  832  827  909  831                                            
CONECT  833  830  834 1059                                            
CONECT  834  835  835  833                                            
CONECT  835  840  834  834  836                                       
CONECT  836  835  913  831 1021                                       
CONECT  837 1246  838  760                                            
CONECT  838  841  837                                                 
CONECT  839  840  844 1103                                            
CONECT  840  917  839  835                                            
CONECT  841  764  764  838  842                                       
CONECT  842  845  845  841                                            
CONECT  843  844 1152                                                 
CONECT  844  843  839  921 1103                                       
CONECT  845  768  846  842  842                                       
CONECT  846  849  845  847                                            
CONECT  847 1001  846  848                                            
CONECT  848 1001 1129  847                                            
CONECT  849 1044  772  846  850                                       
CONECT  850  849                                                      
CONECT  851  852  856                                                 
CONECT  852  851  929                                                 
CONECT  853  854                                                      
CONECT  854  853  855  857 1038                                       
CONECT  855  854  860  856 1038                                       
CONECT  856  851  855  933                                            
CONECT  857  780  854 1304                                            
CONECT  858 1010  861                                                 
CONECT  859  864  864  860                                            
CONECT  860  859  937  855 1202                                       
CONECT  861 1010  784  862  858                                       
CONECT  862  863  861                                                 
CONECT  863 1148  862                                                 
CONECT  864  859  859  941                                            
CONECT  865  866                                                      
CONECT  866  865 1027  867                                            
CONECT  867  866  868  872 1212                                       
CONECT  868  945  867                                                 
CONECT  869  975  870  792                                            
CONECT  870  869  873  871                                            
CONECT  871  870  876  876                                            
CONECT  872  949  949  867                                            
CONECT  873  870  796                                                 
CONECT  874 1188                                                      
CONECT  875 1004  880  876                                            
CONECT  876  875  871  871                                            
CONECT  877  800  878                                                 
CONECT  878  879  879  877                                            
CONECT  879  880  878  878                                            
CONECT  880 1004  879  875                                            
CONECT  881  882  804                                                 
CONECT  882  881  885  883                                            
CONECT  883  882  884  888 1306                                       
CONECT  884  883                                                      
CONECT  885  882  808  887                                            
CONECT  886  889 1116                                                 
CONECT  887 1080  885  892  888                                       
CONECT  888  887  883                                                 
CONECT  889  890  886  812                                            
CONECT  890 1016  893  889                                            
CONECT  891  896  896  892                                            
CONECT  892  891  887                                                 
CONECT  893 1016  816  894  890                                       
CONECT  894  897  893  895                                            
CONECT  895  894 1057                                                 
CONECT  896  891  891                                                 
CONECT  897  969  820  898  894                                       
CONECT  898  969  897  901  899                                       
CONECT  899  898                                                      
CONECT  901  898  824  902                                            
CONECT  902 1126  973  901  903                                       
CONECT  903 1126  902                                                 
CONECT  905  906                                                      
CONECT  906  905  907  909 1208                                       
CONECT  907  908  906                                                 
CONECT  908  907                                                      
CONECT  909  910  832  906                                            
CONECT  910  911  909  913                                            
CONECT  911  910                                                      
CONECT  913  910  836  914                                            
CONECT  914  915  917  913  996                                       
CONECT  915  914                                                      
CONECT  916 1009 1009                                                 
CONECT  917  840  914  996                                            
CONECT  918  919  921 1012                                            
CONECT  919  924  918 1012                                            
CONECT  921  844  922  918                                            
CONECT  922  925  923  921                                            
CONECT  923  924  928  922 1274                                       
CONECT  924  919  923                                                 
CONECT  925  926  922                                                 
CONECT  926  929  929  927  925                                       
CONECT  927  926  928  932  932                                       
CONECT  928  927  923                                                 
CONECT  929  926  926  852  930                                       
CONECT  930  929  933  931  931                                       
CONECT  931  930  930  932  936                                       
CONECT  932  927  927  931                                            
CONECT  933  930  934  856                                            
CONECT  934  937  935  933  940                                       
CONECT  935  934  936  940                                            
CONECT  936  935  931                                                 
CONECT  937  938  860  934                                            
CONECT  938  941  941  937  939                                       
CONECT  939  938  944  940 1128                                       
CONECT  940  939  934  935 1128                                       
CONECT  941  864  942  938  938                                       
CONECT  942  941  945  943                                            
CONECT  943  942  944  948  948                                       
CONECT  944  939  943                                                 
CONECT  945  942  868  946                                            
CONECT  946  945  949  947 1296                                       
CONECT  947  946  948  952                                            
CONECT  948  943  943  947                                            
CONECT  949  872  872  950  946                                       
CONECT  950  953  953  949  951                                       
CONECT  951  950  956  956  952                                       
CONECT  952  947  951                                                 
CONECT  953  954  950  950                                            
CONECT  954  957  953  955  955                                       
CONECT  955  954  954  956  960                                       
CONECT  956  955  951  951                                            
CONECT  957  954  958                                                 
CONECT  958  957  959 1328                                            
CONECT  959  958  960                                                 
CONECT  960  955  959                                                 
CONECT  961  775  780                                                 
CONECT  962  654  655                                                 
CONECT  964  506                                                      
CONECT  965  594                                                      
CONECT  966  627  626                                                 
CONECT  968  668  666                                                 
CONECT  969  897  898                                                 
CONECT  970    6    7                                                 
CONECT  972  410  413                                                 
CONECT  973  902  828                                                 
CONECT  974   52   47                                                 
CONECT  975  869  792                                                 
CONECT  976   16   15                                                 
CONECT  977  575  657                                                 
CONECT  979   17   13                                                 
CONECT  980  599                                                      
CONECT  981  269  266                                                 
CONECT  982  431                                                      
CONECT  983  235  235                                                 
CONECT  984  438                                                      
CONECT  985  131  136                                                 
CONECT  986  710  709                                                 
CONECT  987   27                                                      
CONECT  988  572  567                                                 
CONECT  989  522  448                                                 
CONECT  990  549  553                                                 
CONECT  993  661  580                                                 
CONECT  994  605  606                                                 
CONECT  995   44   39                                                 
CONECT  996  917  914                                                 
CONECT  997  369  370                                                 
CONECT  998  393  391                                                 
CONECT  999  169  166                                                 
CONECT 1000  800  799                                                 
CONECT 1001  848  847                                                 
CONECT 1002  133  134                                                 
CONECT 1003  160  237                                                 
CONECT 1004  880  875                                                 
CONECT 1005   70   69                                                 
CONECT 1006   57   58                                                 
CONECT 1008  670                                                      
CONECT 1009  916  916                                                 
CONECT 1010  861  858                                                 
CONECT 1011  542  538                                                 
CONECT 1012  919  918                                                 
CONECT 1013  434  433                                                 
CONECT 1014  223  305                                                 
CONECT 1015  712  707                                                 
CONECT 1016  893  890                                                 
CONECT 1017  400  395                                                 
CONECT 1018  152  146                                                 
CONECT 1019  204  199                                                 
CONECT 1020  818                                                      
CONECT 1021  836  831                                                 
CONECT 1022  338  334                                                 
CONECT 1023  624  619                                                 
CONECT 1024   76                                                      
CONECT 1025  541                                                      
CONECT 1026  233  229                                                 
CONECT 1027  866                                                      
CONECT 1028  456  451                                                 
CONECT 1029  811  810                                                 
CONECT 1030  181  104                                                 
CONECT 1033  549  467                                                 
CONECT 1034  386  389                                                 
CONECT 1035  798  797                                                 
CONECT 1036  658  584                                                 
CONECT 1037  450  449                                                 
CONECT 1038  855  854                                                 
CONECT 1039  205  202                                                 
CONECT 1040  441                                                      
CONECT 1041  506  506                                                 
CONECT 1042  391  395                                                 
CONECT 1043  213  214                                                 
CONECT 1044  772  849                                                 
CONECT 1046  686  608                                                 
CONECT 1047  378  377                                                 
CONECT 1048   22   25                                                 
CONECT 1049  192  187                                                 
CONECT 1050  290  289                                                 
CONECT 1051  625  622                                                 
CONECT 1052  589                                                      
CONECT 1053   98   97                                                 
CONECT 1054  154                                                      
CONECT 1055  783  788                                                 
CONECT 1056  705  702                                                 
CONECT 1057  895                                                      
CONECT 1058  429  426                                                 
CONECT 1059  830  833                                                 
CONECT 1061   29   25                                                 
CONECT 1062  685  687                                                 
CONECT 1063  148                                                      
CONECT 1064  663  667                                                 
CONECT 1065  339  334                                                 
CONECT 1066  728                                                      
CONECT 1067   80   79                                                 
CONECT 1068   34   33                                                 
CONECT 1069  546  472                                                 
CONECT 1070  611  616                                                 
CONECT 1071  247  245                                                 
CONECT 1072  122  124                                                 
CONECT 1073  147  230                                                 
CONECT 1074  761  762                                                 
CONECT 1075  511  509                                                 
CONECT 1076  123                                                      
CONECT 1077  734  740                                                 
CONECT 1078  675                                                      
CONECT 1079  443  442                                                 
CONECT 1080  887                                                      
CONECT 1081  179  180                                                 
CONECT 1082  235                                                      
CONECT 1083  756  751                                                 
CONECT 1084  215  220                                                 
CONECT 1085   24   19                                                 
CONECT 1086  604  600                                                 
CONECT 1088  525  447                                                 
CONECT 1089  651  652                                                 
CONECT 1090  445  447                                                 
CONECT 1091  703  704                                                 
CONECT 1092  734  660                                                 
CONECT 1093  464                                                      
CONECT 1095  340                                                      
CONECT 1096   10   13                                                 
CONECT 1098  490  489                                                 
CONECT 1099  380  457                                                 
CONECT 1100  486                                                      
CONECT 1101  127  132                                                 
CONECT 1102  568  563                                                 
CONECT 1103  839  844                                                 
CONECT 1105  162  168                                                 
CONECT 1106  500  499                                                 
CONECT 1108  420  418                                                 
CONECT 1109   63   64                                                 
CONECT 1110  581  582                                                 
CONECT 1111  306  309                                                 
CONECT 1112  224                                                      
CONECT 1113  419                                                      
CONECT 1114  770  773                                                 
CONECT 1115  162   88                                                 
CONECT 1116  886                                                      
CONECT 1117  806  807                                                 
CONECT 1118  821                                                      
CONECT 1119  163  246                                                 
CONECT 1120  224                                                      
CONECT 1122  634                                                      
CONECT 1123  523  524                                                 
CONECT 1124  200  277                                                 
CONECT 1125  361  358                                                 
CONECT 1126  902  903                                                 
CONECT 1127   96   91                                                 
CONECT 1128  939  940                                                 
CONECT 1129  848                                                      
CONECT 1130  268  263                                                 
CONECT 1131  815  820                                                 
CONECT 1132  116  115                                                 
CONECT 1134  620 1135                                                 
CONECT 1135 1134                                                      
CONECT 1136  346 1137                                                 
CONECT 1137 1136                                                      
CONECT 1138 1139                                                      
CONECT 1139 1138                                                      
CONECT 1140  669 1141                                                 
CONECT 1141 1140                                                      
CONECT 1142  458 1143                                                 
CONECT 1143 1142                                                      
CONECT 1144   90 1145                                                 
CONECT 1145 1144                                                      
CONECT 1146 1147  444                                                 
CONECT 1147 1146                                                      
CONECT 1148 1149  863                                                 
CONECT 1149 1148                                                      
CONECT 1150  470 1151                                                 
CONECT 1151 1150                                                      
CONECT 1152  843 1153                                                 
CONECT 1153 1152                                                      
CONECT 1154 1155  267                                                 
CONECT 1155 1154                                                      
CONECT 1156  408 1157                                                 
CONECT 1157 1156                                                      
CONECT 1158 1159                                                      
CONECT 1159 1158                                                      
CONECT 1160  452 1161                                                 
CONECT 1161 1160                                                      
CONECT 1162  198 1163                                                 
CONECT 1163 1162                                                      
CONECT 1164 1165  514                                                 
CONECT 1165 1164                                                      
CONECT 1166  303 1167                                                 
CONECT 1167 1166                                                      
CONECT 1168 1169  321                                                 
CONECT 1169 1168                                                      
CONECT 1170 1171                                                      
CONECT 1171 1170                                                      
CONECT 1172 1173                                                      
CONECT 1173 1172                                                      
CONECT 1174  142 1175                                                 
CONECT 1175 1174                                                      
CONECT 1176 1177                                                      
CONECT 1177 1176                                                      
CONECT 1178 1179  725                                                 
CONECT 1179 1178                                                      
CONECT 1180 1181  516                                                 
CONECT 1181 1180                                                      
CONECT 1182 1183  779                                                 
CONECT 1183 1182                                                      
CONECT 1184 1185                                                      
CONECT 1185 1184                                                      
CONECT 1186  527 1187                                                 
CONECT 1187 1186                                                      
CONECT 1188  874 1189                                                 
CONECT 1189 1188                                                      
CONECT 1190  566 1191                                                 
CONECT 1191 1190                                                      
CONECT 1192 1193  248                                                 
CONECT 1193 1192                                                      
CONECT 1194  368 1195                                                 
CONECT 1195 1194                                                      
CONECT 1196  573 1197                                                 
CONECT 1197 1196                                                      
CONECT 1198 1199                                                      
CONECT 1199 1198                                                      
CONECT 1200 1201   86                                                 
CONECT 1201 1200                                                      
CONECT 1202  860 1203                                                 
CONECT 1203 1202                                                      
CONECT 1204  460 1205                                                 
CONECT 1205 1204                                                      
CONECT 1206 1207  356                                                 
CONECT 1207 1206                                                      
CONECT 1208  906 1209                                                 
CONECT 1209 1208                                                      
CONECT 1210  610 1211                                                 
CONECT 1211 1210                                                      
CONECT 1212  867 1213                                                 
CONECT 1213 1212                                                      
CONECT 1214  696 1215                                                 
CONECT 1215 1214                                                      
CONECT 1216 1217  259                                                 
CONECT 1217 1216                                                      
CONECT 1218  350 1219                                                 
CONECT 1219 1218                                                      
CONECT 1220 1221  257                                                 
CONECT 1221 1220                                                      
CONECT 1222   38 1223                                                 
CONECT 1223 1222                                                      
CONECT 1224  232 1225                                                 
CONECT 1225 1224                                                      
CONECT 1226 1227                                                      
CONECT 1227 1226                                                      
CONECT 1228  376 1229                                                 
CONECT 1229 1228                                                      
CONECT 1230  632 1231                                                 
CONECT 1231 1230                                                      
CONECT 1232 1233                                                      
CONECT 1233 1232                                                      
CONECT 1234  623 1235                                                 
CONECT 1235 1234                                                      
CONECT 1236 1237  255                                                 
CONECT 1237 1236                                                      
CONECT 1238 1239  111                                                 
CONECT 1239 1238                                                      
CONECT 1240  174 1241                                                 
CONECT 1241 1240                                                      
CONECT 1242  424 1243                                                 
CONECT 1243 1242                                                      
CONECT 1244  585 1245                                                 
CONECT 1245 1244                                                      
CONECT 1246 1247  837                                                 
CONECT 1247 1246                                                      
CONECT 1248 1249   28                                                 
CONECT 1249 1248                                                      
CONECT 1250 1251                                                      
CONECT 1251 1250                                                      
CONECT 1252 1253  494                                                 
CONECT 1253 1252                                                      
CONECT 1254 1255                                                      
CONECT 1255 1254                                                      
CONECT 1256  219 1257                                                 
CONECT 1257 1256                                                      
CONECT 1258 1259   71                                                 
CONECT 1259 1258                                                      
CONECT 1260  746 1261                                                 
CONECT 1261 1260                                                      
CONECT 1262 1263  279                                                 
CONECT 1263 1262                                                      
CONECT 1264  357 1265                                                 
CONECT 1265 1264                                                      
CONECT 1266 1267                                                      
CONECT 1267 1266                                                      
CONECT 1268  344 1269                                                 
CONECT 1269 1268                                                      
CONECT 1270 1271                                                      
CONECT 1271 1270                                                      
CONECT 1272    9 1273                                                 
CONECT 1273 1272                                                      
CONECT 1274  923 1275                                                 
CONECT 1275 1274                                                      
CONECT 1276 1277    1                                                 
CONECT 1277 1276                                                      
CONECT 1278 1279  121                                                 
CONECT 1279 1278                                                      
CONECT 1280 1281  138                                                 
CONECT 1281 1280                                                      
CONECT 1282  348 1283                                                 
CONECT 1283 1282                                                      
CONECT 1284 1285  440                                                 
CONECT 1285 1284                                                      
CONECT 1286 1287  382                                                 
CONECT 1287 1286                                                      
CONECT 1288 1289  590                                                 
CONECT 1289 1288                                                      
CONECT 1290 1291                                                      
CONECT 1291 1290                                                      
CONECT 1292  253 1293                                                 
CONECT 1293 1292                                                      
CONECT 1294 1295                                                      
CONECT 1295 1294                                                      
CONECT 1296  946 1297                                                 
CONECT 1297 1296                                                      
CONECT 1298 1299  336                                                 
CONECT 1299 1298                                                      
CONECT 1300  547 1301                                                 
CONECT 1301 1300                                                      
CONECT 1302 1303  274                                                 
CONECT 1303 1302                                                      
CONECT 1304  857 1305                                                 
CONECT 1305 1304                                                      
CONECT 1306  883 1307                                                 
CONECT 1307 1306                                                      
CONECT 1308 1309   94                                                 
CONECT 1309 1308                                                      
CONECT 1310  492 1311                                                 
CONECT 1311 1310                                                      
CONECT 1312  300 1313                                                 
CONECT 1313 1312                                                      
CONECT 1314  238 1315                                                 
CONECT 1315 1314                                                      
CONECT 1316 1317  328                                                 
CONECT 1317 1316                                                      
CONECT 1318 1319  816                                                 
CONECT 1319 1318                                                      
CONECT 1320 1321                                                      
CONECT 1321 1320                                                      
CONECT 1322 1323  129                                                 
CONECT 1323 1322                                                      
CONECT 1324 1325                                                      
CONECT 1325 1324
[truncated: 175,730 more chars]
