# Supplementary material for: Ultrafast complete dechlorination enabled by ferrous oxide/graphene oxide catalytic membranes via nanoconfinement advanced reduction
Source: Nat Commun. 2024 Nov 7;15:9607. doi: 10.1038/s41467-024-54055-x (PMC11541988; doi:10.1038/s41467-024-54055-x)
Supplement: Supplementary file 4 — Source Data 2 [file 41467_2024_54055_MOESM4_ESM.zip › DFT & MD/structure in MD/the initial config/GO.pdb]

TITLE     GO
REMARK    THIS IS A SIMULATION BOX
CRYST1   48.497   50.400   13.300  90.00  90.00  90.00 P 1           1
MODEL        1
ATOM      1  C   MOL     1       1.563   1.251  11.843  1.00  0.00           C
ATOM      2  C   MOL     1       2.392   1.949  12.831  1.00  0.00           C
ATOM      3  C   MOL     1       2.970   3.384  12.593  1.00  0.00           C
ATOM      4  C   MOL     1       1.753   4.050  12.206  1.00  0.00           C
ATOM      5  C   MOL     1       3.628   1.391  13.089  1.00  0.00           C
ATOM      6  C   MOL     1       4.769   1.647   0.534  1.00  0.00           C
ATOM      7  C   MOL     1       4.637   3.203   0.718  1.00  0.00           C
ATOM      8  C   MOL     1       4.499   4.181  12.776  1.00  0.00           C
ATOM      9  C   MOL     1       6.080   1.411  13.255  1.00  0.00           C
ATOM     10  C   MOL     1       7.441   1.687   0.245  1.00  0.00           C
ATOM     11  C   MOL     1       7.371   3.177   0.277  1.00  0.00           C
ATOM     12  C   MOL     1       6.061   3.997   0.221  1.00  0.00           C
ATOM     13  C   MOL     1       8.770   1.170  13.050  1.00  0.00           C
ATOM     14  C   MOL     1       9.784   1.586   0.538  1.00  0.00           C
ATOM     15  C   MOL     1       9.729   2.987   0.515  1.00  0.00           C
ATOM     16  C   MOL     1       8.525   3.684   1.083  1.00  0.00           C
ATOM     17  C   MOL     1      11.036   1.159   0.833  1.00  0.00           C
ATOM     18  C   MOL     1      12.163   1.702   0.358  1.00  0.00           C
ATOM     19  C   MOL     1      11.860   2.768  12.625  1.00  0.00           C
ATOM     20  C   MOL     1      10.607   3.545  13.047  1.00  0.00           C
ATOM     21  C   MOL     1      13.429   1.400   0.750  1.00  0.00           C
ATOM     22  C   MOL     1      14.593   1.797   0.171  1.00  0.00           C
ATOM     23  C   MOL     1      14.402   3.171  12.846  1.00  0.00           C
ATOM     24  C   MOL     1      12.981   3.701  12.581  1.00  0.00           C
ATOM     25  C   MOL     1      15.779   1.253   0.640  1.00  0.00           C
ATOM     26  C   MOL     1      16.846   2.193  13.227  1.00  0.00           C
ATOM     27  C   MOL     1      16.438   3.336   0.976  1.00  0.00           C
ATOM     28  C   MOL     1      15.166   3.984   0.556  1.00  0.00           C
ATOM     29  C   MOL     1      17.571   1.463   1.086  1.00  0.00           C
ATOM     30  C   MOL     1      18.618   1.939  13.199  1.00  0.00           C
ATOM     31  C   MOL     1      18.729   3.267   0.881  1.00  0.00           C
ATOM     32  C   MOL     1      17.604   3.887  13.160  1.00  0.00           C
ATOM     33  C   MOL     1      19.931   1.195  12.581  1.00  0.00           C
ATOM     34  C   MOL     1      21.199   1.747  12.682  1.00  0.00           C
ATOM     35  C   MOL     1      21.206   3.018  13.112  1.00  0.00           C
ATOM     36  C   MOL     1      19.930   3.762  13.236  1.00  0.00           C
ATOM     37  C   MOL     1      22.381   1.206  12.296  1.00  0.00           C
ATOM     38  C   MOL     1      23.645   1.685  12.430  1.00  0.00           C
ATOM     39  C   MOL     1      23.654   3.010  12.771  1.00  0.00           C
ATOM     40  C   MOL     1      22.489   3.779   0.016  1.00  0.00           C
ATOM     41  C   MOL     1      24.614   0.832  11.981  1.00  0.00           C
ATOM     42  C   MOL     1      25.863   1.686  12.234  1.00  0.00           C
ATOM     43  C   MOL     1      25.952   3.163  12.440  1.00  0.00           C
ATOM     44  C   MOL     1      24.719   3.920  12.313  1.00  0.00           C
ATOM     45  C   MOL     1      27.345   1.192  12.235  1.00  0.00           C
ATOM     46  C   MOL     1      28.375   1.657  13.061  1.00  0.00           C
ATOM     47  C   MOL     1      28.170   2.971   0.510  1.00  0.00           C
ATOM     48  C   MOL     1      26.880   3.722   0.187  1.00  0.00           C
ATOM     49  C   MOL     1      29.675   1.236  13.089  1.00  0.00           C
ATOM     50  C   MOL     1      30.789   1.998  13.180  1.00  0.00           C
ATOM     51  C   MOL     1      30.533   3.314  12.581  1.00  0.00           C
ATOM     52  C   MOL     1      29.315   3.856  13.247  1.00  0.00           C
ATOM     53  C   MOL     1      31.800   2.027   0.798  1.00  0.00           C
ATOM     54  C   MOL     1      33.160   2.559   0.421  1.00  0.00           C
ATOM     55  C   MOL     1      33.063   3.400  12.332  1.00  0.00           C
ATOM     56  C   MOL     1      31.737   4.013  12.133  1.00  0.00           C
ATOM     57  C   MOL     1      34.344   1.784  13.258  1.00  0.00           C
ATOM     58  C   MOL     1      35.489   1.884  12.611  1.00  0.00           C
ATOM     59  C   MOL     1      35.410   3.360  12.599  1.00  0.00           C
ATOM     60  C   MOL     1      34.100   4.364  13.286  1.00  0.00           C
ATOM     61  C   MOL     1      36.706   1.377  12.925  1.00  0.00           C
ATOM     62  C   MOL     1      37.655   2.148   0.494  1.00  0.00           C
ATOM     63  C   MOL     1      37.607   3.466  13.005  1.00  0.00           C
ATOM     64  C   MOL     1      36.390   4.200   0.420  1.00  0.00           C
ATOM     65  C   MOL     1      39.105   1.726   0.921  1.00  0.00           C
ATOM     66  C   MOL     1      40.421   2.238   0.278  1.00  0.00           C
ATOM     67  C   MOL     1      39.919   3.268  12.415  1.00  0.00           C
ATOM     68  C   MOL     1      38.919   4.025  13.085  1.00  0.00           C
ATOM     69  C   MOL     1      41.289   1.319  12.736  1.00  0.00           C
ATOM     70  C   MOL     1      42.253   2.046   0.033  1.00  0.00           C
ATOM     71  C   MOL     1      42.653   3.094  12.373  1.00  0.00           C
ATOM     72  C   MOL     1      41.385   3.774  12.872  1.00  0.00           C
ATOM     73  C   MOL     1      43.349   1.845   0.797  1.00  0.00           C
ATOM     74  C   MOL     1      44.527   2.330   1.232  1.00  0.00           C
ATOM     75  C   MOL     1      44.866   3.621   0.534  1.00  0.00           C
ATOM     76  C   MOL     1      43.989   3.807  12.557  1.00  0.00           C
ATOM     77  C   MOL     1      45.602   1.709   1.735  1.00  0.00           C
ATOM     78  C   MOL     1      46.838   2.152   1.560  1.00  0.00           C
ATOM     79  C   MOL     1      47.272   3.112   0.602  1.00  0.00           C
ATOM     80  C   MOL     1      46.267   3.901  13.184  1.00  0.00           C
ATOM     81  C   MOL     1       1.469   5.173  12.285  1.00  0.00           C
ATOM     82  C   MOL     1       2.448   6.130  12.609  1.00  0.00           C
ATOM     83  C   MOL     1       2.092   7.437  13.187  1.00  0.00           C
ATOM     84  C   MOL     1       1.322   8.331  12.381  1.00  0.00           C
ATOM     85  C   MOL     1       3.547   5.287   0.163  1.00  0.00           C
ATOM     86  C   MOL     1       5.026   5.937  13.130  1.00  0.00           C
ATOM     87  C   MOL     1       4.809   7.452  13.079  1.00  0.00           C
ATOM     88  C   MOL     1       3.434   8.110  13.176  1.00  0.00           C
ATOM     89  C   MOL     1       5.698   5.268   1.219  1.00  0.00           C
ATOM     90  C   MOL     1       6.994   5.909   0.047  1.00  0.00           C
ATOM     91  C   MOL     1       6.628   7.250   1.112  1.00  0.00           C
ATOM     92  C   MOL     1       5.681   8.119   0.475  1.00  0.00           C
ATOM     93  C   MOL     1       8.403   5.195   0.779  1.00  0.00           C
ATOM     94  C   MOL     1       9.432   6.181  13.242  1.00  0.00           C
ATOM     95  C   MOL     1       9.407   7.281   0.878  1.00  0.00           C
ATOM     96  C   MOL     1       8.028   7.869   0.820  1.00  0.00           C
ATOM     97  C   MOL     1      10.525   4.953  13.244  1.00  0.00           C
ATOM     98  C   MOL     1      11.668   6.026   0.318  1.00  0.00           C
ATOM     99  C   MOL     1      11.679   7.503   0.353  1.00  0.00           C
ATOM    100  C   MOL     1      10.541   8.096   0.412  1.00  0.00           C
ATOM    101  C   MOL     1      12.669   5.135  12.739  1.00  0.00           C
ATOM    102  C   MOL     1      13.840   5.944   0.072  1.00  0.00           C
ATOM    103  C   MOL     1      14.030   7.395  13.181  1.00  0.00           C
ATOM    104  C   MOL     1      12.781   8.039  12.933  1.00  0.00           C
ATOM    105  C   MOL     1      15.126   5.253   0.368  1.00  0.00           C
ATOM    106  C   MOL     1      16.445   5.842   0.054  1.00  0.00           C
ATOM    107  C   MOL     1      16.353   7.221  12.983  1.00  0.00           C
ATOM    108  C   MOL     1      15.169   7.763  12.285  1.00  0.00           C
ATOM    109  C   MOL     1      17.697   5.235   0.847  1.00  0.00           C
ATOM    110  C   MOL     1      18.774   5.716  13.024  1.00  0.00           C
ATOM    111  C   MOL     1      18.663   7.234  13.250  1.00  0.00           C
ATOM    112  C   MOL     1      17.400   7.990   0.251  1.00  0.00           C
ATOM    113  C   MOL     1      19.960   5.062  12.660  1.00  0.00           C
ATOM    114  C   MOL     1      21.079   5.936  12.857  1.00  0.00           C
ATOM    115  C   MOL     1      21.444   7.140   0.683  1.00  0.00           C
ATOM    116  C   MOL     1      19.965   7.859   0.756  1.00  0.00           C
ATOM    117  C   MOL     1      22.587   5.222  12.790  1.00  0.00           C
ATOM    118  C   MOL     1      23.585   6.316   0.314  1.00  0.00           C
ATOM    119  C   MOL     1      23.876   7.453  12.641  1.00  0.00           C
ATOM    120  C   MOL     1      22.067   8.020  12.759  1.00  0.00           C
ATOM    121  C   MOL     1      24.804   5.394  12.936  1.00  0.00           C
ATOM    122  C   MOL     1      25.791   6.445   0.790  1.00  0.00           C
ATOM    123  C   MOL     1      26.038   7.340  12.737  1.00  0.00           C
ATOM    124  C   MOL     1      24.789   7.883   0.669  1.00  0.00           C
ATOM    125  C   MOL     1      26.849   5.258   0.311  1.00  0.00           C
ATOM    126  C   MOL     1      28.270   5.985   0.257  1.00  0.00           C
ATOM    127  C   MOL     1      28.338   7.326   1.075  1.00  0.00           C
ATOM    128  C   MOL     1      26.706   7.834   0.848  1.00  0.00           C
ATOM    129  C   MOL     1      29.455   5.150   0.604  1.00  0.00           C
ATOM    130  C   MOL     1      30.503   5.963   0.052  1.00  0.00           C
ATOM    131  C   MOL     1      30.873   7.433   0.119  1.00  0.00           C
ATOM    132  C   MOL     1      29.248   7.730  12.986  1.00  0.00           C
ATOM    133  C   MOL     1      31.827   5.503  12.464  1.00  0.00           C
ATOM    134  C   MOL     1      33.230   6.115  13.183  1.00  0.00           C
ATOM    135  C   MOL     1      32.769   7.261  12.085  1.00  0.00           C
ATOM    136  C   MOL     1      31.622   8.069  12.354  1.00  0.00           C
ATOM    137  C   MOL     1      34.220   5.371  11.988  1.00  0.00           C
ATOM    138  C   MOL     1      35.504   6.193  11.911  1.00  0.00           C
ATOM    139  C   MOL     1      35.350   7.229  12.944  1.00  0.00           C
ATOM    140  C   MOL     1      33.994   7.818  12.991  1.00  0.00           C
ATOM    141  C   MOL     1      36.589   5.359  12.489  1.00  0.00           C
ATOM    142  C   MOL     1      37.592   5.798   0.502  1.00  0.00           C
ATOM    143  C   MOL     1      37.801   7.132  13.101  1.00  0.00           C
ATOM    144  C   MOL     1      36.498   7.714   0.370  1.00  0.00           C
ATOM    145  C   MOL     1      39.019   5.099   0.839  1.00  0.00           C
ATOM    146  C   MOL     1      40.381   5.819   0.563  1.00  0.00           C
ATOM    147  C   MOL     1      40.363   7.185  13.292  1.00  0.00           C
ATOM    148  C   MOL     1      39.077   7.895  13.176  1.00  0.00           C
ATOM    149  C   MOL     1      41.645   4.983   0.460  1.00  0.00           C
ATOM    150  C   MOL     1      42.957   5.804  13.295  1.00  0.00           C
ATOM    151  C   MOL     1      42.837   7.212  12.439  1.00  0.00           C
ATOM    152  C   MOL     1      41.485   7.877  12.611  1.00  0.00           C
ATOM    153  C   MOL     1      44.164   5.329  12.303  1.00  0.00           C
ATOM    154  C   MOL     1      45.451   5.884  11.911  1.00  0.00           C
ATOM    155  C   MOL     1      45.338   7.263  12.356  1.00  0.00           C
ATOM    156  C   MOL     1      44.085   7.486   0.176  1.00  0.00           C
ATOM    157  C   MOL     1      46.483   5.213  12.404  1.00  0.00           C
ATOM    158  C   MOL     1      47.121   5.697   0.172  1.00  0.00           C
ATOM    159  C   MOL     1      47.170   7.051   0.209  1.00  0.00           C
ATOM    160  C   MOL     1      45.696   7.276   0.618  1.00  0.00           C
ATOM    161  C   MOL     1       1.233   9.369  11.803  1.00  0.00           C
ATOM    162  C   MOL     1       2.271  10.116  12.181  1.00  0.00           C
ATOM    163  C   MOL     1       2.115  11.525  12.701  1.00  0.00           C
ATOM    164  C   MOL     1       1.305  12.013   0.462  1.00  0.00           C
ATOM    165  C   MOL     1       3.536   9.536  12.722  1.00  0.00           C
ATOM    166  C   MOL     1       4.613  10.226  13.075  1.00  0.00           C
ATOM    167  C   MOL     1       4.724  11.689  12.790  1.00  0.00           C
ATOM    168  C   MOL     1       3.372  12.350  12.963  1.00  0.00           C
ATOM    169  C   MOL     1       5.668   9.581   0.664  1.00  0.00           C
ATOM    170  C   MOL     1       7.054  10.134   0.336  1.00  0.00           C
ATOM    171  C   MOL     1       7.084  11.608   0.600  1.00  0.00           C
ATOM    172  C   MOL     1       5.741  12.209   0.501  1.00  0.00           C
ATOM    173  C   MOL     1       8.180   9.346   0.729  1.00  0.00           C
ATOM    174  C   MOL     1       9.252   9.951   0.251  1.00  0.00           C
ATOM    175  C   MOL     1       9.431  11.414   0.428  1.00  0.00           C
ATOM    176  C   MOL     1       8.236  12.106  12.904  1.00  0.00           C
ATOM    177  C   MOL     1      10.293   9.238  12.842  1.00  0.00           C
ATOM    178  C   MOL     1      11.374  10.096  12.266  1.00  0.00           C
ATOM    179  C   MOL     1      11.368  11.411  13.058  1.00  0.00           C
ATOM    180  C   MOL     1      10.284  12.631  12.793  1.00  0.00           C
ATOM    181  C   MOL     1      12.668   9.344  12.265  1.00  0.00           C
ATOM    182  C   MOL     1      13.912  10.075  11.947  1.00  0.00           C
ATOM    183  C   MOL     1      13.949  11.578  12.176  1.00  0.00           C
ATOM    184  C   MOL     1      12.658  12.217  12.782  1.00  0.00           C
ATOM    185  C   MOL     1      15.226   9.265  11.925  1.00  0.00           C
ATOM    186  C   MOL     1      16.565   9.983  12.126  1.00  0.00           C
ATOM    187  C   MOL     1      16.372  11.277  12.858  1.00  0.00           C
ATOM    188  C   MOL     1      15.210  11.923  12.974  1.00  0.00           C
ATOM    189  C   MOL     1      17.634   9.248  12.897  1.00  0.00           C
ATOM    190  C   MOL     1      18.787   9.848  13.178  1.00  0.00           C
ATOM    191  C   MOL     1      18.858  11.261  12.808  1.00  0.00           C
ATOM    192  C   MOL     1      17.617  11.795   0.244  1.00  0.00           C
ATOM    193  C   MOL     1      19.807   9.302   0.579  1.00  0.00           C
ATOM    194  C   MOL     1      21.050  10.028   0.349  1.00  0.00           C
ATOM    195  C   MOL     1      21.249  11.364  12.666  1.00  0.00           C
ATOM    196  C   MOL     1      19.931  11.905   0.323  1.00  0.00           C
ATOM    197  C   MOL     1      22.466   9.663  12.898  1.00  0.00           C
ATOM    198  C   MOL     1      23.262   9.670   1.002  1.00  0.00           C
ATOM    199  C   MOL     1      23.467  11.071   0.236  1.00  0.00           C
ATOM    200  C   MOL     1      22.604  12.006  12.653  1.00  0.00           C
ATOM    201  C   MOL     1      24.654   9.164   1.247  1.00  0.00           C
ATOM    202  C   MOL     1      25.894   9.773   0.718  1.00  0.00           C
ATOM    203  C   MOL     1      25.868  11.208   0.625  1.00  0.00           C
ATOM    204  C   MOL     1      24.716  11.781   0.413  1.00  0.00           C
ATOM    205  C   MOL     1      27.029   9.126  13.194  1.00  0.00           C
ATOM    206  C   MOL     1      28.122  10.019  12.556  1.00  0.00           C
ATOM    207  C   MOL     1      28.355  11.533  12.903  1.00  0.00           C
ATOM    208  C   MOL     1      27.168  11.988   0.650  1.00  0.00           C
ATOM    209  C   MOL     1      29.292   9.196  12.340  1.00  0.00           C
ATOM    210  C   MOL     1      30.479  10.035  12.851  1.00  0.00           C
ATOM    211  C   MOL     1      30.482  11.526  12.707  1.00  0.00           C
ATOM    212  C   MOL     1      29.547  12.110   0.623  1.00  0.00           C
ATOM    213  C   MOL     1      31.765   9.496  12.273  1.00  0.00           C
ATOM    214  C   MOL     1      32.948  10.008  13.071  1.00  0.00           C
ATOM    215  C   MOL     1      33.012  11.447  13.042  1.00  0.00           C
ATOM    216  C   MOL     1      31.880  12.145  12.709  1.00  0.00           C
ATOM    217  C   MOL     1      33.976   9.229   0.171  1.00  0.00           C
ATOM    218  C   MOL     1      35.223   9.825   0.827  1.00  0.00           C
ATOM    219  C   MOL     1      35.378  11.324   0.581  1.00  0.00           C
ATOM    220  C   MOL     1      34.194  12.047   0.036  1.00  0.00           C
ATOM    221  C   MOL     1      36.546   9.167   0.504  1.00  0.00           C
ATOM    222  C   MOL     1      37.751   9.792   0.482  1.00  0.00           C
ATOM    223  C   MOL     1      37.919  11.096   0.409  1.00  0.00           C
ATOM    224  C   MOL     1      36.737  11.930   0.352  1.00  0.00           C
ATOM    225  C   MOL     1      38.983   9.041   0.756  1.00  0.00           C
ATOM    226  C   MOL     1      40.235   9.857   0.536  1.00  0.00           C
ATOM    227  C   MOL     1      40.600  11.239  13.260  1.00  0.00           C
ATOM    228  C   MOL     1      39.274  11.732   0.571  1.00  0.00           C
ATOM    229  C   MOL     1      41.504   9.281  13.124  1.00  0.00           C
ATOM    230  C   MOL     1      42.800   9.695   0.441  1.00  0.00           C
ATOM    231  C   MOL     1      42.965  11.173   0.443  1.00  0.00           C
ATOM    232  C   MOL     1      41.799  11.982   0.221  1.00  0.00           C
ATOM    233  C   MOL     1      43.836   8.885   0.746  1.00  0.00           C
ATOM    234  C   MOL     1      45.111   9.592   1.024  1.00  0.00           C
ATOM    235  C   MOL     1      45.009  11.086   0.476  1.00  0.00           C
ATOM    236  C   MOL     1      44.011  11.939  12.963  1.00  0.00           C
ATOM    237  C   MOL     1      46.325   8.757   0.617  1.00  0.00           C
ATOM    238  C   MOL     1      47.239   9.759   0.125  1.00  0.00           C
ATOM    239  C   MOL     1      47.158  10.878  13.042  1.00  0.00           C
ATOM    240  C   MOL     1      46.083  11.786  12.890  1.00  0.00           C
ATOM    241  C   MOL     1       1.302  12.993   1.136  1.00  0.00           C
ATOM    242  C   MOL     1       2.172  14.139   1.328  1.00  0.00           C
ATOM    243  C   MOL     1       2.086  15.586   0.762  1.00  0.00           C
ATOM    244  C   MOL     1       1.223  16.100  13.021  1.00  0.00           C
ATOM    245  C   MOL     1       3.395  13.577   0.600  1.00  0.00           C
ATOM    246  C   MOL     1       4.506  14.219   0.842  1.00  0.00           C
ATOM    247  C   MOL     1       4.535  15.629   1.180  1.00  0.00           C
ATOM    248  C   MOL     1       3.327  16.378   0.816  1.00  0.00           C
ATOM    249  C   MOL     1       5.784  13.596   0.713  1.00  0.00           C
ATOM    250  C   MOL     1       6.906  14.325   0.152  1.00  0.00           C
ATOM    251  C   MOL     1       6.690  15.762  13.131  1.00  0.00           C
ATOM    252  C   MOL     1       5.783  16.400   0.905  1.00  0.00           C
ATOM    253  C   MOL     1       7.983  13.598  12.680  1.00  0.00           C
ATOM    254  C   MOL     1       9.115  14.345   0.010  1.00  0.00           C
ATOM    255  C   MOL     1       9.285  15.632  12.642  1.00  0.00           C
ATOM    256  C   MOL     1       8.008  16.544  12.809  1.00  0.00           C
ATOM    257  C   MOL     1      10.212  13.661   0.790  1.00  0.00           C
ATOM    258  C   MOL     1      11.706  13.910   0.418  1.00  0.00           C
ATOM    259  C   MOL     1      11.550  15.465   0.352  1.00  0.00           C
ATOM    260  C   MOL     1      10.378  16.317  13.197  1.00  0.00           C
ATOM    261  C   MOL     1      12.944  13.147   0.593  1.00  0.00           C
ATOM    262  C   MOL     1      14.168  13.907   0.369  1.00  0.00           C
ATOM    263  C   MOL     1      14.207  15.361   0.416  1.00  0.00           C
ATOM    264  C   MOL     1      12.915  15.998  13.110  1.00  0.00           C
ATOM    265  C   MOL     1      15.268  13.221   0.273  1.00  0.00           C
ATOM    266  C   MOL     1      16.503  13.869   0.543  1.00  0.00           C
ATOM    267  C   MOL     1      16.330  15.306   0.790  1.00  0.00           C
ATOM    268  C   MOL     1      15.393  16.294   0.086  1.00  0.00           C
ATOM    269  C   MOL     1      17.669  13.237   0.482  1.00  0.00           C
ATOM    270  C   MOL     1      18.984  13.868   0.241  1.00  0.00           C
ATOM    271  C   MOL     1      19.026  15.394   0.490  1.00  0.00           C
ATOM    272  C   MOL     1      17.716  16.141   0.819  1.00  0.00           C
ATOM    273  C   MOL     1      20.122  13.218  12.567  1.00  0.00           C
ATOM    274  C   MOL     1      21.320  14.021  12.776  1.00  0.00           C
ATOM    275  C   MOL     1      21.282  15.451  12.445  1.00  0.00           C
ATOM    276  C   MOL     1      19.950  16.138  12.791  1.00  0.00           C
ATOM    277  C   MOL     1      22.411  13.391  13.147  1.00  0.00           C
ATOM    278  C   MOL     1      23.501  14.046   0.515  1.00  0.00           C
ATOM    279  C   MOL     1      23.558  15.524   0.378  1.00  0.00           C
ATOM    280  C   MOL     1      22.406  16.216  13.034  1.00  0.00           C
ATOM    281  C   MOL     1      24.684  13.174   0.818  1.00  0.00           C
ATOM    282  C   MOL     1      25.911  13.764   0.174  1.00  0.00           C
ATOM    283  C   MOL     1      26.134  15.332   0.253  1.00  0.00           C
ATOM    284  C   MOL     1      24.886  16.154   0.319  1.00  0.00           C
ATOM    285  C   MOL     1      27.421  13.563   0.518  1.00  0.00           C
ATOM    286  C   MOL     1      28.584  14.322   0.234  1.00  0.00           C
ATOM    287  C   MOL     1      28.550  15.638   0.306  1.00  0.00           C
ATOM    288  C   MOL     1      27.286  16.350   0.417  1.00  0.00           C
ATOM    289  C   MOL     1      29.707  13.598   0.580  1.00  0.00           C
ATOM    290  C   MOL     1      30.847  14.292   0.023  1.00  0.00           C
ATOM    291  C   MOL     1      30.905  15.598   0.316  1.00  0.00           C
ATOM    292  C   MOL     1      29.719  16.343   0.827  1.00  0.00           C
ATOM    293  C   MOL     1      31.970  13.597  12.656  1.00  0.00           C
ATOM    294  C   MOL     1      33.254  14.318  12.837  1.00  0.00           C
ATOM    295  C   MOL     1      33.314  15.704   0.039  1.00  0.00           C
ATOM    296  C   MOL     1      32.173  16.125   0.825  1.00  0.00           C
ATOM    297  C   MOL     1      34.369  13.523   0.124  1.00  0.00           C
ATOM    298  C   MOL     1      35.681  14.123  12.901  1.00  0.00           C
ATOM    299  C   MOL     1      35.690  15.609  13.169  1.00  0.00           C
ATOM    300  C   MOL     1      34.454  16.337   0.262  1.00  0.00           C
ATOM    301  C   MOL     1      36.938  13.243  12.935  1.00  0.00           C
ATOM    302  C   MOL     1      38.077  13.946   0.336  1.00  0.00           C
ATOM    303  C   MOL     1      38.063  15.376   0.660  1.00  0.00           C
ATOM    304  C   MOL     1      36.786  16.040   0.742  1.00  0.00           C
ATOM    305  C   MOL     1      39.222  13.204   0.948  1.00  0.00           C
ATOM    306  C   MOL     1      40.494  14.002   0.604  1.00  0.00           C
ATOM    307  C   MOL     1      40.513  15.320   0.310  1.00  0.00           C
ATOM    308  C   MOL     1      39.296  16.111   0.470  1.00  0.00           C
ATOM    309  C   MOL     1      41.782  13.326   0.857  1.00  0.00           C
ATOM    310  C   MOL     1      42.904  14.064   0.207  1.00  0.00           C
ATOM    311  C   MOL     1      42.995  15.487   0.504  1.00  0.00           C
ATOM    312  C   MOL     1      41.683  16.149   0.308  1.00  0.00           C
ATOM    313  C   MOL     1      43.862  13.411  12.858  1.00  0.00           C
ATOM    314  C   MOL     1      45.047  14.028  12.309  1.00  0.00           C
ATOM    315  C   MOL     1      45.138  15.503  12.541  1.00  0.00           C
ATOM    316  C   MOL     1      44.189  16.234   0.096  1.00  0.00           C
ATOM    317  C   MOL     1      46.188  13.275  12.926  1.00  0.00           C
ATOM    318  C   MOL     1      47.243  13.947   0.000  1.00  0.00           C
ATOM    319  C   MOL     1      47.173  15.249   0.118  1.00  0.00           C
ATOM    320  C   MOL     1      46.508  16.072  12.414  1.00  0.00           C
ATOM    321  C   MOL     1       1.449  17.357  12.398  1.00  0.00           C
ATOM    322  C   MOL     1       2.066  18.235  13.162  1.00  0.00           C
ATOM    323  C   MOL     1       2.486  19.639  12.821  1.00  0.00           C
ATOM    324  C   MOL     1       1.428  20.037   0.540  1.00  0.00           C
ATOM    325  C   MOL     1       3.328  17.605   0.245  1.00  0.00           C
ATOM    326  C   MOL     1       4.469  18.293   0.073  1.00  0.00           C
ATOM    327  C   MOL     1       4.436  19.784  13.023  1.00  0.00           C
ATOM    328  C   MOL     1       3.230  20.627   0.372  1.00  0.00           C
ATOM    329  C   MOL     1       5.647  17.851   0.780  1.00  0.00           C
ATOM    330  C   MOL     1       6.727  18.513   0.006  1.00  0.00           C
ATOM    331  C   MOL     1       6.914  19.854   0.525  1.00  0.00           C
ATOM    332  C   MOL     1       5.694  20.529  13.235  1.00  0.00           C
ATOM    333  C   MOL     1       7.759  18.049  12.330  1.00  0.00           C
ATOM    334  C   MOL     1       8.998  18.340   0.072  1.00  0.00           C
ATOM    335  C   MOL     1       9.424  19.761  12.541  1.00  0.00           C
ATOM    336  C   MOL     1       8.171  20.391  13.279  1.00  0.00           C
ATOM    337  C   MOL     1      10.340  17.760  12.761  1.00  0.00           C
ATOM    338  C   MOL     1      11.722  18.401  12.712  1.00  0.00           C
ATOM    339  C   MOL     1      11.844  19.953  12.680  1.00  0.00           C
ATOM    340  C   MOL     1      10.547  20.588  12.990  1.00  0.00           C
ATOM    341  C   MOL     1      12.967  17.567  13.057  1.00  0.00           C
ATOM    342  C   MOL     1      14.036  18.240   0.248  1.00  0.00           C
ATOM    343  C   MOL     1      13.962  19.596   0.844  1.00  0.00           C
ATOM    344  C   MOL     1      12.891  20.453   0.317  1.00  0.00           C
ATOM    345  C   MOL     1      15.202  17.638   0.404  1.00  0.00           C
ATOM    346  C   MOL     1      16.434  18.151   0.949  1.00  0.00           C
ATOM    347  C   MOL     1      16.431  19.634   0.949  1.00  0.00           C
ATOM    348  C   MOL     1      15.285  20.331   0.796  1.00  0.00           C
ATOM    349  C   MOL     1      17.508  17.552   0.049  1.00  0.00           C
ATOM    350  C   MOL     1      18.693  18.468  13.057  1.00  0.00           C
ATOM    351  C   MOL     1      18.965  19.486   0.922  1.00  0.00           C
ATOM    352  C   MOL     1      17.722  20.327   1.230  1.00  0.00           C
ATOM    353  C   MOL     1      19.940  17.699  12.717  1.00  0.00           C
ATOM    354  C   MOL     1      21.167  18.413  13.226  1.00  0.00           C
ATOM    355  C   MOL     1      21.433  19.489   1.103  1.00  0.00           C
ATOM    356  C   MOL     1      20.177  20.198   0.343  1.00  0.00           C
ATOM    357  C   MOL     1      22.401  17.682  12.699  1.00  0.00           C
ATOM    358  C   MOL     1      23.675  18.252  13.186  1.00  0.00           C
ATOM    359  C   MOL     1      23.707  19.585  13.261  1.00  0.00           C
ATOM    360  C   MOL     1      22.710  20.204   0.653  1.00  0.00           C
ATOM    361  C   MOL     1      24.859  17.425  12.881  1.00  0.00           C
ATOM    362  C   MOL     1      26.095  18.099  12.385  1.00  0.00           C
ATOM    363  C   MOL     1      26.044  19.558  12.014  1.00  0.00           C
ATOM    364  C   MOL     1      24.798  20.308  12.453  1.00  0.00           C
ATOM    365  C   MOL     1      27.408  17.608  12.883  1.00  0.00           C
ATOM    366  C   MOL     1      28.552  18.345  12.983  1.00  0.00           C
ATOM    367  C   MOL     1      28.618  19.828  12.759  1.00  0.00           C
ATOM    368  C   MOL     1      27.179  20.367  12.637  1.00  0.00           C
ATOM    369  C   MOL     1      29.768  17.826   0.429  1.00  0.00           C
ATOM    370  C   MOL     1      31.191  18.443   0.470  1.00  0.00           C
ATOM    371  C   MOL     1      30.571  19.765   0.998  1.00  0.00           C
ATOM    372  C   MOL     1      29.362  20.521   0.534  1.00  0.00           C
ATOM    373  C   MOL     1      32.235  17.594   0.957  1.00  0.00           C
ATOM    374  C   MOL     1      33.314  18.190   1.712  1.00  0.00           C
ATOM    375  C   MOL     1      33.074  19.677   1.474  1.00  0.00           C
ATOM    376  C   MOL     1      32.023  20.331   0.389  1.00  0.00           C
ATOM    377  C   MOL     1      34.556  17.610   1.134  1.00  0.00           C
ATOM    378  C   MOL     1      35.800  18.370   0.962  1.00  0.00           C
ATOM    379  C   MOL     1      35.667  19.828   0.814  1.00  0.00           C
ATOM    380  C   MOL     1      34.254  20.361   0.575  1.00  0.00           C
ATOM    381  C   MOL     1      36.927  17.544   0.501  1.00  0.00           C
ATOM    382  C   MOL     1      37.942  18.021  12.791  1.00  0.00           C
ATOM    383  C   MOL     1      37.876  19.555  12.665  1.00  0.00           C
ATOM    384  C   MOL     1      36.913  20.441   0.257  1.00  0.00           C
ATOM    385  C   MOL     1      39.269  17.504  13.288  1.00  0.00           C
ATOM    386  C   MOL     1      40.375  18.229  13.281  1.00  0.00           C
ATOM    387  C   MOL     1      40.401  19.600  12.681  1.00  0.00           C
ATOM    388  C   MOL     1      39.139  20.369  12.955  1.00  0.00           C
ATOM    389  C   MOL     1      41.650  17.586   0.206  1.00  0.00           C
ATOM    390  C   MOL     1      42.773  18.221  12.755  1.00  0.00           C
ATOM    391  C   MOL     1      42.785  19.682  13.141  1.00  0.00           C
ATOM    392  C   MOL     1      41.607  20.333  13.197  1.00  0.00           C
ATOM    393  C   MOL     1      44.070  17.654  13.116  1.00  0.00           C
ATOM    394  C   MOL     1      45.145  18.324  12.368  1.00  0.00           C
ATOM    395  C   MOL     1      45.106  19.842  12.377  1.00  0.00           C
ATOM    396  C   MOL     1      43.944  20.369  13.211  1.00  0.00           C
ATOM    397  C   MOL     1      46.466  17.600  12.564  1.00  0.00           C
ATOM    398  C   MOL     1      47.328  18.261   0.004  1.00  0.00           C
ATOM    399  C   MOL     1      47.230  19.546   0.189  1.00  0.00           C
ATOM    400  C   MOL     1      46.414  20.353  12.845  1.00  0.00           C
ATOM    401  C   MOL     1       1.067  21.287   0.883  1.00  0.00           C
ATOM    402  C   MOL     1       2.233  22.133   0.302  1.00  0.00           C
ATOM    403  C   MOL     1       2.229  23.554   0.769  1.00  0.00           C
ATOM    404  C   MOL     1       1.340  24.327   1.414  1.00  0.00           C
ATOM    405  C   MOL     1       3.344  21.634  12.439  1.00  0.00           C
ATOM    406  C   MOL     1       4.625  22.494  12.145  1.00  0.00           C
ATOM    407  C   MOL     1       4.682  23.957  12.721  1.00  0.00           C
ATOM    408  C   MOL     1       3.505  24.292   0.412  1.00  0.00           C
ATOM    409  C   MOL     1       5.751  21.779  12.879  1.00  0.00           C
ATOM    410  C   MOL     1       6.860  22.585   0.078  1.00  0.00           C
ATOM    411  C   MOL     1       6.569  23.946  12.679  1.00  0.00           C
ATOM    412  C   MOL     1       5.689  24.518   0.624  1.00  0.00           C
ATOM    413  C   MOL     1       8.124  21.825   0.272  1.00  0.00           C
ATOM    414  C   MOL     1       9.190  22.417   0.718  1.00  0.00           C
ATOM    415  C   MOL     1       9.188  23.830   0.510  1.00  0.00           C
ATOM    416  C   MOL     1       7.818  24.400   0.244  1.00  0.00           C
ATOM    417  C   MOL     1      10.420  21.595   0.842  1.00  0.00           C
ATOM    418  C   MOL     1      11.581  22.475   0.818  1.00  0.00           C
ATOM    419  C   MOL     1      11.535  23.905   0.541  1.00  0.00           C
ATOM    420  C   MOL     1      10.270  24.436   0.068  1.00  0.00           C
ATOM    421  C   MOL     1      12.834  21.808   0.861  1.00  0.00           C
ATOM    422  C   MOL     1      14.114  22.505   0.840  1.00  0.00           C
ATOM    423  C   MOL     1      14.081  23.863   0.257  1.00  0.00           C
ATOM    424  C   MOL     1      12.790  24.566   0.166  1.00  0.00           C
ATOM    425  C   MOL     1      15.310  21.682   0.705  1.00  0.00           C
ATOM    426  C   MOL     1      16.516  22.481   0.568  1.00  0.00           C
ATOM    427  C   MOL     1      16.470  23.802  13.146  1.00  0.00           C
ATOM    428  C   MOL     1      15.151  24.265  12.591  1.00  0.00           C
ATOM    429  C   MOL     1      17.734  21.672   0.515  1.00  0.00           C
ATOM    430  C   MOL     1      18.941  22.499   0.654  1.00  0.00           C
ATOM    431  C   MOL     1      18.948  23.664  12.958  1.00  0.00           C
ATOM    432  C   MOL     1      17.688  24.368  12.429  1.00  0.00           C
ATOM    433  C   MOL     1      20.196  21.676   0.421  1.00  0.00           C
ATOM    434  C   MOL     1      21.404  22.399   0.969  1.00  0.00           C
ATOM    435  C   MOL     1      21.387  23.774   0.356  1.00  0.00           C
ATOM    436  C   MOL     1      20.274  24.319  12.805  1.00  0.00           C
ATOM    437  C   MOL     1      22.715  21.721   0.649  1.00  0.00           C
ATOM    438  C   MOL     1      23.702  22.444  12.980  1.00  0.00           C
ATOM    439  C   MOL     1      23.877  23.625   0.642  1.00  0.00           C
ATOM    440  C   MOL     1      22.666  24.328   0.041  1.00  0.00           C
ATOM    441  C   MOL     1      24.907  21.786  12.434  1.00  0.00           C
ATOM    442  C   MOL     1      26.222  22.411  12.797  1.00  0.00           C
ATOM    443  C   MOL     1      26.193  23.838   0.007  1.00  0.00           C
ATOM    444  C   MOL     1      25.157  24.382   0.680  1.00  0.00           C
ATOM    445  C   MOL     1      27.399  21.794  11.943  1.00  0.00           C
ATOM    446  C   MOL     1      28.996  22.517  12.354  1.00  0.00           C
ATOM    447  C   MOL     1      28.614  23.969  12.888  1.00  0.00           C
ATOM    448  C   MOL     1      27.225  24.682  12.638  1.00  0.00           C
ATOM    449  C   MOL     1      29.479  21.944   0.378  1.00  0.00           C
ATOM    450  C   MOL     1      30.805  22.430   0.257  1.00  0.00           C
ATOM    451  C   MOL     1      30.750  23.818  13.256  1.00  0.00           C
ATOM    452  C   MOL     1      29.942  24.693  12.187  1.00  0.00           C
ATOM    453  C   MOL     1      31.917  21.751   0.033  1.00  0.00           C
ATOM    454  C   MOL     1      33.161  22.409  13.071  1.00  0.00           C
ATOM    455  C   MOL     1      33.269  23.735  13.289  1.00  0.00           C
ATOM    456  C   MOL     1      32.060  24.549  13.020  1.00  0.00           C
ATOM    457  C   MOL     1      34.276  21.468  12.747  1.00  0.00           C
ATOM    458  C   MOL     1      35.566  22.302  12.498  1.00  0.00           C
ATOM    459  C   MOL     1      35.624  23.830  12.732  1.00  0.00           C
ATOM    460  C   MOL     1      34.581  24.363   0.418  1.00  0.00           C
ATOM    461  C   MOL     1      36.854  21.585  12.540  1.00  0.00           C
ATOM    462  C   MOL     1      38.071  22.441  12.550  1.00  0.00           C
ATOM    463  C   MOL     1      38.115  23.762  12.663  1.00  0.00           C
ATOM    464  C   MOL     1      36.988  24.464  12.756  1.00  0.00           C
ATOM    465  C   MOL     1      39.342  21.768  12.443  1.00  0.00           C
ATOM    466  C   MOL     1      40.500  22.378  13.221  1.00  0.00           C
ATOM    467  C   MOL     1      40.575  23.852   0.134  1.00  0.00           C
ATOM    468  C   MOL     1      39.392  24.455  12.715  1.00  0.00           C
ATOM    469  C   MOL     1      41.559  21.629   0.262  1.00  0.00           C
ATOM    470  C   MOL     1      42.739  22.266   0.934  1.00  0.00           C
ATOM    471  C   MOL     1      42.620  23.788   0.761  1.00  0.00           C
ATOM    472  C   MOL     1      41.778  24.803  13.047  1.00  0.00           C
ATOM    473  C   MOL     1      43.964  21.831   0.171  1.00  0.00           C
ATOM    474  C   MOL     1      45.134  22.637  12.796  1.00  0.00           C
ATOM    475  C   MOL     1      44.663  23.814   0.566  1.00  0.00           C
ATOM    476  C   MOL     1      43.607  24.589  12.932  1.00  0.00           C
ATOM    477  C   MOL     1      46.359  21.755  13.268  1.00  0.00           C
ATOM    478  C   MOL     1      47.411  22.635  12.897  1.00  0.00           C
ATOM    479  C   MOL     1      47.346  23.796  13.009  1.00  0.00           C
ATOM    480  C   MOL     1      46.175  24.586   0.135  1.00  0.00           C
ATOM    481  C   MOL     1       1.395  25.565   1.004  1.00  0.00           C
ATOM    482  C   MOL     1       2.024  26.447   0.260  1.00  0.00           C
ATOM    483  C   MOL     1       1.785  27.909   0.015  1.00  0.00           C
ATOM    484  C   MOL     1       1.006  28.368  12.303  1.00  0.00           C
ATOM    485  C   MOL     1       3.378  25.778  13.271  1.00  0.00           C
ATOM    486  C   MOL     1       4.471  26.604   0.453  1.00  0.00           C
ATOM    487  C   MOL     1       4.413  28.013   0.177  1.00  0.00           C
ATOM    488  C   MOL     1       3.091  28.765   0.284  1.00  0.00           C
ATOM    489  C   MOL     1       5.630  25.988   0.541  1.00  0.00           C
ATOM    490  C   MOL     1       6.708  26.593   0.011  1.00  0.00           C
ATOM    491  C   MOL     1       6.737  27.972  12.811  1.00  0.00           C
ATOM    492  C   MOL     1       5.705  28.598   0.283  1.00  0.00           C
ATOM    493  C   MOL     1       7.793  25.767  12.842  1.00  0.00           C
ATOM    494  C   MOL     1       9.042  26.554  12.382  1.00  0.00           C
ATOM    495  C   MOL     1       9.300  27.989  12.993  1.00  0.00           C
ATOM    496  C   MOL     1       8.002  28.717  13.063  1.00  0.00           C
ATOM    497  C   MOL     1      10.241  25.675  12.517  1.00  0.00           C
ATOM    498  C   MOL     1      11.464  26.427  12.407  1.00  0.00           C
ATOM    499  C   MOL     1      11.400  27.851  12.750  1.00  0.00           C
ATOM    500  C   MOL     1      10.510  28.626   0.479  1.00  0.00           C
ATOM    501  C   MOL     1      12.723  25.656  12.414  1.00  0.00           C
ATOM    502  C   MOL     1      13.946  26.438  12.618  1.00  0.00           C
ATOM    503  C   MOL     1      13.874  27.920  12.500  1.00  0.00           C
ATOM    504  C   MOL     1      12.674  28.575  13.276  1.00  0.00           C
ATOM    505  C   MOL     1      15.073  25.772  12.474  1.00  0.00           C
ATOM    506  C   MOL     1      16.214  26.566  12.066  1.00  0.00           C
ATOM    507  C   MOL     1      16.825  27.938  12.530  1.00  0.00           C
ATOM    508  C   MOL     1      15.339  28.501  12.676  1.00  0.00           C
ATOM    509  C   MOL     1      17.659  25.955  12.398  1.00  0.00           C
ATOM    510  C   MOL     1      19.028  26.596  12.653  1.00  0.00           C
ATOM    511  C   MOL     1      19.182  27.925  12.551  1.00  0.00           C
ATOM    512  C   MOL     1      18.018  28.757  12.153  1.00  0.00           C
ATOM    513  C   MOL     1      20.304  25.795  12.398  1.00  0.00           C
ATOM    514  C   MOL     1      21.600  26.462  12.895  1.00  0.00           C
ATOM    515  C   MOL     1      21.675  27.797  12.959  1.00  0.00           C
ATOM    516  C   MOL     1      20.495  28.649  12.767  1.00  0.00           C
ATOM    517  C   MOL     1      22.702  25.777  13.270  1.00  0.00           C
ATOM    518  C   MOL     1      23.786  26.414   0.803  1.00  0.00           C
ATOM    519  C   MOL     1      24.113  27.864   0.276  1.00  0.00           C
ATOM    520  C   MOL     1      22.948  28.547  12.792  1.00  0.00           C
ATOM    521  C   MOL     1      25.101  25.687   0.997  1.00  0.00           C
ATOM    522  C   MOL     1      26.255  26.624   1.046  1.00  0.00           C
ATOM    523  C   MOL     1      26.070  27.646  13.113  1.00  0.00           C
ATOM    524  C   MOL     1      25.299  28.850   0.671  1.00  0.00           C
ATOM    525  C   MOL     1      27.213  26.144  13.084  1.00  0.00           C
ATOM    526  C   MOL     1      28.436  26.885  12.387  1.00  0.00           C
ATOM    527  C   MOL     1      28.554  28.201  13.137  1.00  0.00           C
ATOM    528  C   MOL     1      27.244  28.667   0.199  1.00  0.00           C
ATOM    529  C   MOL     1      29.785  26.167  12.301  1.00  0.00           C
ATOM    530  C   MOL     1      30.911  26.627  13.150  1.00  0.00           C
ATOM    531  C   MOL     1      30.837  27.862   0.673  1.00  0.00           C
ATOM    532  C   MOL     1      29.566  28.571   0.922  1.00  0.00           C
ATOM    533  C   MOL     1      32.218  25.966  13.062  1.00  0.00           C
ATOM    534  C   MOL     1      33.243  26.430   0.752  1.00  0.00           C
ATOM    535  C   MOL     1      33.314  27.829   0.363  1.00  0.00           C
ATOM    536  C   MOL     1      32.163  28.620   0.946  1.00  0.00           C
ATOM    537  C   MOL     1      34.593  25.900   0.635  1.00  0.00           C
ATOM    538  C   MOL     1      35.769  26.658   0.022  1.00  0.00           C
ATOM    539  C   MOL     1      36.026  28.025   0.881  1.00  0.00           C
ATOM    540  C   MOL     1      34.669  28.377   0.070  1.00  0.00           C
ATOM    541  C   MOL     1      37.115  25.867  13.263  1.00  0.00           C
ATOM    542  C   MOL     1      38.282  26.678  12.727  1.00  0.00           C
ATOM    543  C   MOL     1      38.329  28.004  13.018  1.00  0.00           C
ATOM    544  C   MOL     1      37.247  28.801   0.470  1.00  0.00           C
ATOM    545  C   MOL     1      39.503  25.858  12.415  1.00  0.00           C
ATOM    546  C   MOL     1      40.841  26.365  12.995  1.00  0.00           C
ATOM    547  C   MOL     1      40.784  27.893  12.619  1.00  0.00           C
ATOM    548  C   MOL     1      39.499  28.646  12.847  1.00  0.00           C
ATOM    549  C   MOL     1      41.719  25.715   1.083  1.00  0.00           C
ATOM    550  C   MOL     1      42.631  26.332  13.153  1.00  0.00           C
ATOM    551  C   MOL     1      42.782  27.734   0.542  1.00  0.00           C
ATOM    552  C   MOL     1      41.635  28.444   0.367  1.00  0.00           C
ATOM    553  C   MOL     1      43.741  25.674   0.837  1.00  0.00           C
ATOM    554  C   MOL     1      45.006  26.556   0.237  1.00  0.00           C
ATOM    555  C   MOL     1      45.102  28.032   0.192  1.00  0.00           C
ATOM    556  C   MOL     1      43.881  28.646  13.284  1.00  0.00           C
ATOM    557  C   MOL     1      45.603  25.618  12.450  1.00  0.00           C
ATOM    558  C   MOL     1      46.823  26.409  13.053  1.00  0.00           C
ATOM    559  C   MOL     1      47.185  27.629   0.293  1.00  0.00           C
ATOM    560  C   MOL     1      46.279  28.619   0.290  1.00  0.00           C
ATOM    561  C   MOL     1       1.306  29.507  12.086  1.00  0.00           C
ATOM    562  C   MOL     1       2.371  30.444  12.393  1.00  0.00           C
ATOM    563  C   MOL     1       1.991  31.858  12.770  1.00  0.00           C
ATOM    564  C   MOL     1       1.761  32.909  11.972  1.00  0.00           C
ATOM    565  C   MOL     1       3.783  29.610  12.473  1.00  0.00           C
ATOM    566  C   MOL     1       4.526  31.147  12.810  1.00  0.00           C
ATOM    567  C   MOL     1       4.478  31.941   0.885  1.00  0.00           C
ATOM    568  C   MOL     1       2.962  32.384   0.458  1.00  0.00           C
ATOM    569  C   MOL     1       5.709  29.970  13.237  1.00  0.00           C
ATOM    570  C   MOL     1       6.664  31.029   0.601  1.00  0.00           C
ATOM    571  C   MOL     1       6.917  32.337   0.206  1.00  0.00           C
ATOM    572  C   MOL     1       5.746  32.863   0.969  1.00  0.00           C
ATOM    573  C   MOL     1       7.900  30.094   0.362  1.00  0.00           C
ATOM    574  C   MOL     1       9.199  30.848   0.546  1.00  0.00           C
ATOM    575  C   MOL     1       9.241  32.212   0.595  1.00  0.00           C
ATOM    576  C   MOL     1       8.147  33.001   0.568  1.00  0.00           C
ATOM    577  C   MOL     1      10.449  30.083   0.977  1.00  0.00           C
ATOM    578  C   MOL     1      11.716  30.778   0.495  1.00  0.00           C
ATOM    579  C   MOL     1      11.725  32.124   0.425  1.00  0.00           C
ATOM    580  C   MOL     1      10.513  32.943   0.631  1.00  0.00           C
ATOM    581  C   MOL     1      12.792  30.063   0.093  1.00  0.00           C
ATOM    582  C   MOL     1      14.008  30.711  12.724  1.00  0.00           C
ATOM    583  C   MOL     1      14.086  32.200  13.001  1.00  0.00           C
ATOM    584  C   MOL     1      12.816  32.831   0.135  1.00  0.00           C
ATOM    585  C   MOL     1      15.339  29.985  12.981  1.00  0.00           C
ATOM    586  C   MOL     1      16.617  30.811  12.626  1.00  0.00           C
ATOM    587  C   MOL     1      16.659  32.212  13.210  1.00  0.00           C
ATOM    588  C   MOL     1      15.366  32.951  13.165  1.00  0.00           C
ATOM    589  C   MOL     1      17.976  30.107  12.787  1.00  0.00           C
ATOM    590  C   MOL     1      19.103  30.698  13.224  1.00  0.00           C
ATOM    591  C   MOL     1      19.058  32.023   0.599  1.00  0.00           C
ATOM    592  C   MOL     1      17.798  32.798   0.315  1.00  0.00           C
ATOM    593  C   MOL     1      20.509  30.141  13.124  1.00  0.00           C
ATOM    594  C   MOL     1      21.624  30.906   0.676  1.00  0.00           C
ATOM    595  C   MOL     1      21.613  32.085  12.886  1.00  0.00           C
ATOM    596  C   MOL     1      20.366  32.749   0.265  1.00  0.00           C
ATOM    597  C   MOL     1      22.638  30.070  13.002  1.00  0.00           C
ATOM    598  C   MOL     1      23.815  30.868   0.253  1.00  0.00           C
ATOM    599  C   MOL     1      23.906  32.302  13.276  1.00  0.00           C
ATOM    600  C   MOL     1      22.846  32.944  12.773  1.00  0.00           C
ATOM    601  C   MOL     1      25.150  30.239   0.175  1.00  0.00           C
ATOM    602  C   MOL     1      26.296  30.925   0.093  1.00  0.00           C
ATOM    603  C   MOL     1      26.402  32.403   0.306  1.00  0.00           C
ATOM    604  C   MOL     1      25.051  32.882   0.728  1.00  0.00           C
ATOM    605  C   MOL     1      27.342  30.158   0.277  1.00  0.00           C
ATOM    606  C   MOL     1      28.352  30.722   1.205  1.00  0.00           C
ATOM    607  C   MOL     1      28.319  32.235   1.163  1.00  0.00           C
ATOM    608  C   MOL     1      27.774  33.228  13.225  1.00  0.00           C
ATOM    609  C   MOL     1      29.687  30.080   1.006  1.00  0.00           C
ATOM    610  C   MOL     1      30.961  30.799   0.678  1.00  0.00           C
ATOM    611  C   MOL     1      30.980  32.248   0.406  1.00  0.00           C
ATOM    612  C   MOL     1      29.669  32.979   0.649  1.00  0.00           C
ATOM    613  C   MOL     1      32.186  30.009   0.359  1.00  0.00           C
ATOM    614  C   MOL     1      33.240  30.516  12.989  1.00  0.00           C
ATOM    615  C   MOL     1      33.124  31.973  12.519  1.00  0.00           C
ATOM    616  C   MOL     1      32.172  32.823   0.077  1.00  0.00           C
ATOM    617  C   MOL     1      34.474  29.659  12.529  1.00  0.00           C
ATOM    618  C   MOL     1      35.754  30.488  12.390  1.00  0.00           C
ATOM    619  C   MOL     1      35.680  31.959  12.385  1.00  0.00           C
ATOM    620  C   MOL     1      34.431  32.657  12.257  1.00  0.00           C
ATOM    621  C   MOL     1      37.046  29.995  12.894  1.00  0.00           C
ATOM    622  C   MOL     1      38.309  30.753  12.498  1.00  0.00           C
ATOM    623  C   MOL     1      38.223  32.244  12.852  1.00  0.00           C
ATOM    624  C   MOL     1      36.787  32.700  13.037  1.00  0.00           C
ATOM    625  C   MOL     1      39.516  30.003  13.016  1.00  0.00           C
ATOM    626  C   MOL     1      40.694  30.719   0.315  1.00  0.00           C
ATOM    627  C   MOL     1      40.754  32.158   0.314  1.00  0.00           C
ATOM    628  C   MOL     1      39.499  32.802   0.226  1.00  0.00           C
ATOM    629  C   MOL     1      41.879  29.812   0.419  1.00  0.00           C
ATOM    630  C   MOL     1      42.620  30.826   1.359  1.00  0.00           C
ATOM    631  C   MOL     1      42.848  32.237   1.076  1.00  0.00           C
ATOM    632  C   MOL     1      41.538  32.786   1.389  1.00  0.00           C
ATOM    633  C   MOL     1      43.778  30.016   0.655  1.00  0.00           C
ATOM    634  C   MOL     1      45.044  30.798   0.446  1.00  0.00           C
ATOM    635  C   MOL     1      44.967  32.080   0.048  1.00  0.00           C
ATOM    636  C   MOL     1      43.809  32.774   0.300  1.00  0.00           C
ATOM    637  C   MOL     1      46.337  30.051   0.583  1.00  0.00           C
ATOM    638  C   MOL     1      47.489  30.709   0.618  1.00  0.00           C
ATOM    639  C   MOL     1      47.407  31.888   0.072  1.00  0.00           C
ATOM    640  C   MOL     1      46.276  32.690  12.841  1.00  0.00           C
ATOM    641  C   MOL     1       2.366  34.111  12.206  1.00  0.00           C
ATOM    642  C   MOL     1       1.817  34.411   0.351  1.00  0.00           C
ATOM    643  C   MOL     1       2.205  35.904  13.185  1.00  0.00           C
ATOM    644  C   MOL     1       1.362  36.626  12.164  1.00  0.00           C
ATOM    645  C   MOL     1       3.407  33.946   0.253  1.00  0.00           C
ATOM    646  C   MOL     1       4.425  34.743   0.959  1.00  0.00           C
ATOM    647  C   MOL     1       4.407  36.200   0.953  1.00  0.00           C
ATOM    648  C   MOL     1       3.106  36.711   0.575  1.00  0.00           C
ATOM    649  C   MOL     1       5.623  34.216   0.485  1.00  0.00           C
ATOM    650  C   MOL     1       6.726  35.019  13.179  1.00  0.00           C
ATOM    651  C   MOL     1       6.503  36.393  12.638  1.00  0.00           C
ATOM    652  C   MOL     1       5.644  37.028   0.446  1.00  0.00           C
ATOM    653  C   MOL     1       8.057  34.571   0.579  1.00  0.00           C
ATOM    654  C   MOL     1       9.310  35.168  13.242  1.00  0.00           C
ATOM    655  C   MOL     1       9.162  36.185  12.106  1.00  0.00           C
ATOM    656  C   MOL     1       7.803  37.011  12.185  1.00  0.00           C
ATOM    657  C   MOL     1      10.302  33.932  12.745  1.00  0.00           C
ATOM    658  C   MOL     1      11.491  34.946  13.007  1.00  0.00           C
ATOM    659  C   MOL     1      11.633  36.421  12.797  1.00  0.00           C
ATOM    660  C   MOL     1      10.404  37.085  12.220  1.00  0.00           C
ATOM    661  C   MOL     1      12.831  34.294   0.149  1.00  0.00           C
ATOM    662  C   MOL     1      14.114  34.991   0.260  1.00  0.00           C
ATOM    663  C   MOL     1      14.160  36.408  13.206  1.00  0.00           C
ATOM    664  C   MOL     1      12.807  37.080  13.061  1.00  0.00           C
ATOM    665  C   MOL     1      15.288  34.348   0.290  1.00  0.00           C
ATOM    666  C   MOL     1      16.573  35.004   0.548  1.00  0.00           C
ATOM    667  C   MOL     1      16.646  36.470   0.519  1.00  0.00           C
ATOM    668  C   MOL     1      15.476  37.221   0.034  1.00  0.00           C
ATOM    669  C   MOL     1      17.827  34.222   0.726  1.00  0.00           C
ATOM    670  C   MOL     1      19.172  34.937   0.890  1.00  0.00           C
ATOM    671  C   MOL     1      19.063  36.501   0.764  1.00  0.00           C
ATOM    672  C   MOL     1      17.753  37.137   0.877  1.00  0.00           C
ATOM    673  C   MOL     1      20.248  34.225   0.051  1.00  0.00           C
ATOM    674  C   MOL     1      21.384  34.969  12.605  1.00  0.00           C
ATOM    675  C   MOL     1      21.430  36.393  13.084  1.00  0.00           C
ATOM    676  C   MOL     1      20.330  37.185   0.312  1.00  0.00           C
ATOM    677  C   MOL     1      22.796  34.291  12.709  1.00  0.00           C
ATOM    678  C   MOL     1      24.056  35.058  13.128  1.00  0.00           C
ATOM    679  C   MOL     1      23.842  36.520  13.266  1.00  0.00           C
ATOM    680  C   MOL     1      22.584  37.224  12.923  1.00  0.00           C
ATOM    681  C   MOL     1      25.189  34.300   0.690  1.00  0.00           C
ATOM    682  C   MOL     1      26.251  35.165  12.969  1.00  0.00           C
ATOM    683  C   MOL     1      25.968  36.581   0.419  1.00  0.00           C
ATOM    684  C   MOL     1      24.760  37.252   0.901  1.00  0.00           C
ATOM    685  C   MOL     1      27.186  34.375   0.853  1.00  0.00           C
ATOM    686  C   MOL     1      28.489  34.927   0.053  1.00  0.00           C
ATOM    687  C   MOL     1      28.628  36.278  13.092  1.00  0.00           C
ATOM    688  C   MOL     1      27.493  36.874   0.333  1.00  0.00           C
ATOM    689  C   MOL     1      29.864  34.484   0.545  1.00  0.00           C
ATOM    690  C   MOL     1      31.055  34.939  12.992  1.00  0.00           C
ATOM    691  C   MOL     1      30.982  36.362  12.659  1.00  0.00           C
ATOM    692  C   MOL     1      29.705  36.986  12.829  1.00  0.00           C
ATOM    693  C   MOL     1      32.316  34.287   0.100  1.00  0.00           C
ATOM    694  C   MOL     1      33.639  34.975  12.949  1.00  0.00           C
ATOM    695  C   MOL     1      33.288  36.307  11.964  1.00  0.00           C
ATOM    696  C   MOL     1      32.036  37.073  12.282  1.00  0.00           C
ATOM    697  C   MOL     1      34.633  34.107  11.996  1.00  0.00           C
ATOM    698  C   MOL     1      35.280  34.970  13.179  1.00  0.00           C
ATOM    699  C   MOL     1      35.495  36.364   0.265  1.00  0.00           C
ATOM    700  C   MOL     1      34.382  36.973  12.879  1.00  0.00           C
ATOM    701  C   MOL     1      36.575  34.147  13.032  1.00  0.00           C
ATOM    702  C   MOL     1      37.791  34.806   0.351  1.00  0.00           C
ATOM    703  C   MOL     1      38.110  36.246  13.278  1.00  0.00           C
ATOM    704  C   MOL     1      36.867  37.037   0.414  1.00  0.00           C
ATOM    705  C   MOL     1      39.088  34.233  13.123  1.00  0.00           C
ATOM    706  C   MOL     1      40.701  34.872  12.972  1.00  0.00           C
ATOM    707  C   MOL     1      39.918  36.023   0.417  1.00  0.00           C
ATOM    708  C   MOL     1      39.357  36.884  12.446  1.00  0.00           C
ATOM    709  C   MOL     1      41.179  34.200   1.156  1.00  0.00           C
ATOM    710  C   MOL     1      42.395  34.972   0.488  1.00  0.00           C
ATOM    711  C   MOL     1      42.581  36.490   0.495  1.00  0.00           C
ATOM    712  C   MOL     1      41.263  36.855  13.181  1.00  0.00           C
ATOM    713  C   MOL     1      43.623  34.204  13.148  1.00  0.00           C
ATOM    714  C   MOL     1      44.957  34.766   0.244  1.00  0.00           C
ATOM    715  C   MOL     1      45.064  36.223   0.677  1.00  0.00           C
ATOM    716  C   MOL     1      43.930  36.870  13.263  1.00  0.00           C
ATOM    717  C   MOL     1      46.142  34.174  12.809  1.00  0.00           C
ATOM    718  C   MOL     1      46.996  35.103  12.610  1.00  0.00           C
ATOM    719  C   MOL     1      47.133  36.202  13.032  1.00  0.00           C
ATOM    720  C   MOL     1      46.446  36.942   0.738  1.00  0.00           C
ATOM    721  C   MOL     1       1.215  38.005  12.376  1.00  0.00           C
ATOM    722  C   MOL     1       2.025  38.695  13.165  1.00  0.00           C
ATOM    723  C   MOL     1       2.146  40.127  13.143  1.00  0.00           C
ATOM    724  C   MOL     1       1.356  40.953  12.150  1.00  0.00           C
ATOM    725  C   MOL     1       3.249  38.180   0.465  1.00  0.00           C
ATOM    726  C   MOL     1       4.572  38.755  13.142  1.00  0.00           C
ATOM    727  C   MOL     1       4.458  40.344   0.494  1.00  0.00           C
ATOM    728  C   MOL     1       3.395  40.936  12.674  1.00  0.00           C
ATOM    729  C   MOL     1       5.161  38.318   1.318  1.00  0.00           C
ATOM    730  C   MOL     1       6.417  38.834   0.207  1.00  0.00           C
ATOM    731  C   MOL     1       6.736  40.312   0.117  1.00  0.00           C
ATOM    732  C   MOL     1       5.587  40.923  12.863  1.00  0.00           C
ATOM    733  C   MOL     1       7.782  38.293  12.954  1.00  0.00           C
ATOM    734  C   MOL     1       8.971  38.856  13.275  1.00  0.00           C
ATOM    735  C   MOL     1       9.053  40.117   0.744  1.00  0.00           C
ATOM    736  C   MOL     1       7.918  40.942   0.281  1.00  0.00           C
ATOM    737  C   MOL     1      10.269  38.558  12.583  1.00  0.00           C
ATOM    738  C   MOL     1      11.503  39.174   0.107  1.00  0.00           C
ATOM    739  C   MOL     1      11.778  40.511   0.925  1.00  0.00           C
ATOM    740  C   MOL     1      10.364  40.800   0.406  1.00  0.00           C
ATOM    741  C   MOL     1      12.766  38.377   0.084  1.00  0.00           C
ATOM    742  C   MOL     1      13.976  39.030   0.731  1.00  0.00           C
ATOM    743  C   MOL     1      14.146  40.452   0.553  1.00  0.00           C
ATOM    744  C   MOL     1      13.110  41.206   0.849  1.00  0.00           C
ATOM    745  C   MOL     1      15.318  38.404   0.920  1.00  0.00           C
ATOM    746  C   MOL     1      16.568  39.289   1.066  1.00  0.00           C
ATOM    747  C   MOL     1      16.567  40.315   0.020  1.00  0.00           C
ATOM    748  C   MOL     1      15.219  40.845  12.878  1.00  0.00           C
ATOM    749  C   MOL     1      17.782  38.517   1.381  1.00  0.00           C
ATOM    750  C   MOL     1      19.163  39.237   1.308  1.00  0.00           C
ATOM    751  C   MOL     1      19.073  40.325   0.001  1.00  0.00           C
ATOM    752  C   MOL     1      17.756  40.887  12.689  1.00  0.00           C
ATOM    753  C   MOL     1      19.737  38.823  13.197  1.00  0.00           C
ATOM    754  C   MOL     1      21.332  39.577  13.007  1.00  0.00           C
ATOM    755  C   MOL     1      21.359  40.737   0.862  1.00  0.00           C
ATOM    756  C   MOL     1      19.930  41.537   0.775  1.00  0.00           C
ATOM    757  C   MOL     1      22.224  38.420   0.547  1.00  0.00           C
ATOM    758  C   MOL     1      23.478  39.207   0.202  1.00  0.00           C
ATOM    759  C   MOL     1      23.634  40.496  12.942  1.00  0.00           C
ATOM    760  C   MOL     1      22.395  41.145  12.780  1.00  0.00           C
ATOM    761  C   MOL     1      24.757  38.598   0.549  1.00  0.00           C
ATOM    762  C   MOL     1      25.905  39.170   0.449  1.00  0.00           C
ATOM    763  C   MOL     1      25.822  40.238  12.785  1.00  0.00           C
ATOM    764  C   MOL     1      24.762  41.090  13.205  1.00  0.00           C
ATOM    765  C   MOL     1      27.194  38.468   0.513  1.00  0.00           C
ATOM    766  C   MOL     1      28.069  38.846  12.496  1.00  0.00           C
ATOM    767  C   MOL     1      28.445  40.692  12.426  1.00  0.00           C
ATOM    768  C   MOL     1      26.967  41.028  12.964  1.00  0.00           C
ATOM    769  C   MOL     1      29.502  38.443  12.930  1.00  0.00           C
ATOM    770  C   MOL     1      30.729  39.180  13.027  1.00  0.00           C
ATOM    771  C   MOL     1      30.655  40.382   0.656  1.00  0.00           C
ATOM    772  C   MOL     1      29.312  41.149   0.358  1.00  0.00           C
ATOM    773  C   MOL     1      32.011  38.586  12.465  1.00  0.00           C
ATOM    774  C   MOL     1      33.155  39.006   0.033  1.00  0.00           C
ATOM    775  C   MOL     1      33.183  40.350   0.613  1.00  0.00           C
ATOM    776  C   MOL     1      31.940  41.135   0.434  1.00  0.00           C
ATOM    777  C   MOL     1      34.286  38.397  13.158  1.00  0.00           C
ATOM    778  C   MOL     1      35.528  39.141   0.067  1.00  0.00           C
ATOM    779  C   MOL     1      35.744  40.505   0.796  1.00  0.00           C
ATOM    780  C   MOL     1      34.385  40.997  13.286  1.00  0.00           C
ATOM    781  C   MOL     1      36.788  38.386  13.101  1.00  0.00           C
ATOM    782  C   MOL     1      37.923  38.983  12.742  1.00  0.00           C
ATOM    783  C   MOL     1      38.045  40.441  12.611  1.00  0.00           C
ATOM    784  C   MOL     1      36.835  41.096  13.220  1.00  0.00           C
ATOM    785  C   MOL     1      39.188  38.353  12.543  1.00  0.00           C
ATOM    786  C   MOL     1      40.411  39.033  12.649  1.00  0.00           C
ATOM    787  C   MOL     1      40.451  40.431  12.944  1.00  0.00           C
ATOM    788  C   MOL     1      39.305  41.050  13.175  1.00  0.00           C
ATOM    789  C   MOL     1      41.476  38.288  12.733  1.00  0.00           C
ATOM    790  C   MOL     1      42.809  38.952  12.610  1.00  0.00           C
ATOM    791  C   MOL     1      42.816  40.413  12.824  1.00  0.00           C
ATOM    792  C   MOL     1      41.703  41.129  12.983  1.00  0.00           C
ATOM    793  C   MOL     1      44.106  38.223  12.758  1.00  0.00           C
ATOM    794  C   MOL     1      45.304  39.030  13.108  1.00  0.00           C
ATOM    795  C   MOL     1      45.304  40.345  12.940  1.00  0.00           C
ATOM    796  C   MOL     1      44.074  41.083  12.554  1.00  0.00           C
ATOM    797  C   MOL     1      46.373  38.435   0.654  1.00  0.00           C
ATOM    798  C   MOL     1      47.409  39.266   1.248  1.00  0.00           C
ATOM    799  C   MOL     1      47.317  40.634   1.118  1.00  0.00           C
ATOM    800  C   MOL     1      46.443  41.156   0.098  1.00  0.00           C
ATOM    801  C   MOL     1       1.236  42.385  12.082  1.00  0.00           C
ATOM    802  C   MOL     1       2.131  43.019  12.967  1.00  0.00           C
ATOM    803  C   MOL     1       2.084  44.334   0.370  1.00  0.00           C
ATOM    804  C   MOL     1       1.024  45.262   0.190  1.00  0.00           C
ATOM    805  C   MOL     1       3.409  42.436  12.703  1.00  0.00           C
ATOM    806  C   MOL     1       4.506  43.121  12.848  1.00  0.00           C
ATOM    807  C   MOL     1       4.461  44.385   0.173  1.00  0.00           C
ATOM    808  C   MOL     1       3.394  44.946   0.665  1.00  0.00           C
ATOM    809  C   MOL     1       5.753  42.416  12.706  1.00  0.00           C
ATOM    810  C   MOL     1       7.055  43.152  12.946  1.00  0.00           C
ATOM    811  C   MOL     1       7.049  44.612  13.160  1.00  0.00           C
ATOM    812  C   MOL     1       5.655  45.210   0.118  1.00  0.00           C
ATOM    813  C   MOL     1       8.289  42.343  13.045  1.00  0.00           C
ATOM    814  C   MOL     1       9.399  43.064   0.511  1.00  0.00           C
ATOM    815  C   MOL     1       9.610  44.565   0.477  1.00  0.00           C
ATOM    816  C   MOL     1       8.318  45.301   0.214  1.00  0.00           C
ATOM    817  C   MOL     1      10.624  42.289   0.624  1.00  0.00           C
ATOM    818  C   MOL     1      11.714  43.014  13.178  1.00  0.00           C
ATOM    819  C   MOL     1      11.678  44.489   0.244  1.00  0.00           C
ATOM    820  C   MOL     1      10.696  45.560  13.070  1.00  0.00           C
ATOM    821  C   MOL     1      13.020  42.552   0.413  1.00  0.00           C
ATOM    822  C   MOL     1      14.138  43.202  13.134  1.00  0.00           C
ATOM    823  C   MOL     1      14.143  44.530  13.043  1.00  0.00           C
ATOM    824  C   MOL     1      13.009  45.344   0.200  1.00  0.00           C
ATOM    825  C   MOL     1      15.237  42.339  12.594  1.00  0.00           C
ATOM    826  C   MOL     1      16.547  43.050  12.473  1.00  0.00           C
ATOM    827  C   MOL     1      16.474  44.480  12.864  1.00  0.00           C
ATOM    828  C   MOL     1      15.233  45.297  12.365  1.00  0.00           C
ATOM    829  C   MOL     1      17.719  42.384  12.502  1.00  0.00           C
ATOM    830  C   MOL     1      19.041  43.081  12.699  1.00  0.00           C
ATOM    831  C   MOL     1      18.986  44.536  13.087  1.00  0.00           C
ATOM    832  C   MOL     1      17.680  45.137   0.065  1.00  0.00           C
ATOM    833  C   MOL     1      20.133  41.965  12.675  1.00  0.00           C
ATOM    834  C   MOL     1      21.468  43.222  12.668  1.00  0.00           C
ATOM    835  C   MOL     1      21.327  44.416   0.357  1.00  0.00           C
ATOM    836  C   MOL     1      20.056  45.132   0.684  1.00  0.00           C
ATOM    837  C   MOL     1      22.572  42.546   0.347  1.00  0.00           C
ATOM    838  C   MOL     1      23.582  43.077  12.327  1.00  0.00           C
ATOM    839  C   MOL     1      23.715  44.468  13.078  1.00  0.00           C
ATOM    840  C   MOL     1      22.480  45.227  13.253  1.00  0.00           C
ATOM    841  C   MOL     1      24.915  42.546  13.098  1.00  0.00           C
ATOM    842  C   MOL     1      25.899  43.310  12.011  1.00  0.00           C
ATOM    843  C   MOL     1      25.894  44.780  12.276  1.00  0.00           C
ATOM    844  C   MOL     1      24.791  45.391  12.747  1.00  0.00           C
ATOM    845  C   MOL     1      27.065  42.614  13.011  1.00  0.00           C
ATOM    846  C   MOL     1      28.343  43.313  13.188  1.00  0.00           C
ATOM    847  C   MOL     1      28.418  44.552  12.340  1.00  0.00           C
ATOM    848  C   MOL     1      27.105  45.374  12.394  1.00  0.00           C
ATOM    849  C   MOL     1      29.448  42.615   0.198  1.00  0.00           C
ATOM    850  C   MOL     1      30.751  43.112  12.990  1.00  0.00           C
ATOM    851  C   MOL     1      30.879  44.545  13.028  1.00  0.00           C
ATOM    852  C   MOL     1      29.661  45.292  12.757  1.00  0.00           C
ATOM    853  C   MOL     1      32.009  42.345  12.859  1.00  0.00           C
ATOM    854  C   MOL     1      33.310  43.109  12.711  1.00  0.00           C
ATOM    855  C   MOL     1      33.303  44.600  12.899  1.00  0.00           C
ATOM    856  C   MOL     1      32.098  45.219   0.253  1.00  0.00           C
ATOM    857  C   MOL     1      34.387  42.453  13.112  1.00  0.00           C
ATOM    858  C   MOL     1      35.603  43.112   0.509  1.00  0.00           C
ATOM    859  C   MOL     1      35.687  44.525   0.452  1.00  0.00           C
ATOM    860  C   MOL     1      34.426  45.119   0.618  1.00  0.00           C
ATOM    861  C   MOL     1      36.776  42.572  13.102  1.00  0.00           C
ATOM    862  C   MOL     1      38.072  43.213   0.087  1.00  0.00           C
ATOM    863  C   MOL     1      38.059  44.659  13.006  1.00  0.00           C
ATOM    864  C   MOL     1      36.744  45.237   0.188  1.00  0.00           C
ATOM    865  C   MOL     1      39.326  42.460   0.290  1.00  0.00           C
ATOM    866  C   MOL     1      40.598  43.201   0.223  1.00  0.00           C
ATOM    867  C   MOL     1      40.515  44.622   0.711  1.00  0.00           C
ATOM    868  C   MOL     1      39.222  45.360   0.307  1.00  0.00           C
ATOM    869  C   MOL     1      41.733  42.579  13.143  1.00  0.00           C
ATOM    870  C   MOL     1      42.887  43.267  12.984  1.00  0.00           C
ATOM    871  C   MOL     1      43.044  44.654   0.266  1.00  0.00           C
ATOM    872  C   MOL     1      41.712  45.403   0.294  1.00  0.00           C
ATOM    873  C   MOL     1      44.082  42.575  12.394  1.00  0.00           C
ATOM    874  C   MOL     1      45.404  43.323  12.256  1.00  0.00           C
ATOM    875  C   MOL     1      45.384  44.841  12.605  1.00  0.00           C
ATOM    876  C   MOL     1      44.053  45.474  12.819  1.00  0.00           C
ATOM    877  C   MOL     1      46.453  42.605  13.096  1.00  0.00           C
ATOM    878  C   MOL     1      46.913  43.507   0.808  1.00  0.00           C
ATOM    879  C   MOL     1      46.887  44.588   1.308  1.00  0.00           C
ATOM    880  C   MOL     1      46.413  45.430   0.389  1.00  0.00           C
ATOM    881  C   MOL     1       1.147  46.473   0.661  1.00  0.00           C
ATOM    882  C   MOL     1       2.306  47.094   0.563  1.00  0.00           C
ATOM    883  C   MOL     1       2.352  48.500   0.016  1.00  0.00           C
ATOM    884  C   MOL     1       1.619  48.558  12.054  1.00  0.00           C
ATOM    885  C   MOL     1       3.579  46.395   0.987  1.00  0.00           C
ATOM    886  C   MOL     1       4.812  46.957   0.200  1.00  0.00           C
ATOM    887  C   MOL     1       4.678  48.425   0.289  1.00  0.00           C
ATOM    888  C   MOL     1       3.670  48.923  12.943  1.00  0.00           C
ATOM    889  C   MOL     1       6.048  46.442  12.596  1.00  0.00           C
ATOM    890  C   MOL     1       7.222  47.343  12.747  1.00  0.00           C
ATOM    891  C   MOL     1       6.979  48.478   0.295  1.00  0.00           C
ATOM    892  C   MOL     1       5.751  49.106   0.140  1.00  0.00           C
ATOM    893  C   MOL     1       8.531  46.602  12.810  1.00  0.00           C
ATOM    894  C   MOL     1       9.795  47.168   0.315  1.00  0.00           C
ATOM    895  C   MOL     1       9.503  48.604   0.551  1.00  0.00           C
ATOM    896  C   MOL     1       8.158  49.090   0.722  1.00  0.00           C
ATOM    897  C   MOL     1      11.154  46.502   1.087  1.00  0.00           C
ATOM    898  C   MOL     1      11.243  47.196  12.876  1.00  0.00           C
ATOM    899  C   MOL     1      11.949  48.663  13.084  1.00  0.00           C
ATOM    900  C   MOL     1      10.589  49.101  13.088  1.00  0.00           C
ATOM    901  C   MOL     1      12.864  46.597  12.503  1.00  0.00           C
ATOM    902  C   MOL     1      13.908  47.557   0.259  1.00  0.00           C
ATOM    903  C   MOL     1      14.122  48.949  12.929  1.00  0.00           C
ATOM    904  C   MOL     1      13.019  49.332  12.383  1.00  0.00           C
ATOM    905  C   MOL     1      15.058  46.786  12.765  1.00  0.00           C
ATOM    906  C   MOL     1      16.318  47.158   0.479  1.00  0.00           C
ATOM    907  C   MOL     1      16.353  48.576  13.089  1.00  0.00           C
ATOM    908  C   MOL     1      15.286  49.264  12.381  1.00  0.00           C
ATOM    909  C   MOL     1      17.662  46.599  13.272  1.00  0.00           C
ATOM    910  C   MOL     1      18.795  47.271   0.672  1.00  0.00           C
ATOM    911  C   MOL     1      18.706  48.736   0.809  1.00  0.00           C
ATOM    912  C   MOL     1      17.643  49.281  13.206  1.00  0.00           C
ATOM    913  C   MOL     1      20.107  46.605   0.528  1.00  0.00           C
ATOM    914  C   MOL     1      21.364  47.311   0.879  1.00  0.00           C
ATOM    915  C   MOL     1      21.149  48.776   0.775  1.00  0.00           C
ATOM    916  C   MOL     1      20.000  49.382   1.104  1.00  0.00           C
ATOM    917  C   MOL     1      22.602  46.674   0.221  1.00  0.00           C
ATOM    918  C   MOL     1      23.694  47.336   1.204  1.00  0.00           C
ATOM    919  C   MOL     1      23.465  48.750   0.557  1.00  0.00           C
ATOM    920  C   MOL     1      22.253  49.419   0.879  1.00  0.00           C
ATOM    921  C   MOL     1      24.597  46.867  13.212  1.00  0.00           C
ATOM    922  C   MOL     1      26.031  47.581   0.040  1.00  0.00           C
ATOM    923  C   MOL     1      25.725  48.740   1.055  1.00  0.00           C
ATOM    924  C   MOL     1      24.564  49.587   1.025  1.00  0.00           C
ATOM    925  C   MOL     1      27.214  46.734  13.023  1.00  0.00           C
ATOM    926  C   MOL     1      28.402  47.169   0.457  1.00  0.00           C
ATOM    927  C   MOL     1      28.530  48.613   0.526  1.00  0.00           C
ATOM    928  C   MOL     1      27.128  49.171   0.730  1.00  0.00           C
ATOM    929  C   MOL     1      29.626  46.584   0.133  1.00  0.00           C
ATOM    930  C   MOL     1      30.767  46.979   0.990  1.00  0.00           C
ATOM    931  C   MOL     1      30.885  48.248   1.790  1.00  0.00           C
ATOM    932  C   MOL     1      29.917  49.053   0.987  1.00  0.00           C
ATOM    933  C   MOL     1      31.985  46.708   0.266  1.00  0.00           C
ATOM    934  C   MOL     1      32.986  47.322   1.063  1.00  0.00           C
ATOM    935  C   MOL     1      32.761  48.815   1.014  1.00  0.00           C
ATOM    936  C   MOL     1      31.404  49.562   1.227  1.00  0.00           C
ATOM    937  C   MOL     1      34.251  46.671   0.763  1.00  0.00           C
ATOM    938  C   MOL     1      35.145  47.193  12.923  1.00  0.00           C
ATOM    939  C   MOL     1      34.857  48.684  12.687  1.00  0.00           C
ATOM    940  C   MOL     1      33.909  49.436   0.303  1.00  0.00           C
ATOM    941  C   MOL     1      36.513  46.661   0.198  1.00  0.00           C
ATOM    942  C   MOL     1      37.754  47.390  13.176  1.00  0.00           C
ATOM    943  C   MOL     1      37.666  48.654  12.342  1.00  0.00           C
ATOM    944  C   MOL     1      36.262  49.080  12.517  1.00  0.00           C
ATOM    945  C   MOL     1      39.047  46.836   0.511  1.00  0.00           C
ATOM    946  C   MOL     1      40.341  47.455   0.040  1.00  0.00           C
ATOM    947  C   MOL     1      40.327  48.692  12.485  1.00  0.00           C
ATOM    948  C   MOL     1      38.981  49.240  12.577  1.00  0.00           C
ATOM    949  C   MOL     1      41.628  46.883   0.636  1.00  0.00           C
ATOM    950  C   MOL     1      42.932  47.580   0.235  1.00  0.00           C
ATOM    951  C   MOL     1      43.007  48.786  12.598  1.00  0.00           C
ATOM    952  C   MOL     1      41.649  49.172  12.640  1.00  0.00           C
ATOM    953  C   MOL     1      44.161  46.851  13.290  1.00  0.00           C
ATOM    954  C   MOL     1      45.396  47.536  13.252  1.00  0.00           C
ATOM    955  C   MOL     1      45.423  48.904  12.728  1.00  0.00           C
ATOM    956  C   MOL     1      44.176  49.657  12.750  1.00  0.00           C
ATOM    957  C   MOL     1      46.404  46.928   0.566  1.00  0.00           C
ATOM    958  C   MOL     1      47.392  47.766   0.929  1.00  0.00           C
ATOM    959  C   MOL     1      47.612  48.898   0.282  1.00  0.00           C
ATOM    960  C   MOL     1      46.716  49.520  12.684  1.00  0.00           C
ATOM    961  O   MOL     1      27.689   7.545  13.033  1.00  0.00           O
ATOM    962  O   MOL     1      35.887  31.242  11.168  1.00  0.00           O
ATOM    963  O   MOL     1      38.839  15.882   1.781  1.00  0.00           O
ATOM    964  O   MOL     1      23.895  22.285   1.155  1.00  0.00           O
ATOM    965  O   MOL     1       2.555  19.836   1.091  1.00  0.00           O
ATOM    966  O   MOL     1       7.505  48.423   1.644  1.00  0.00           O
ATOM    967  O   MOL     1      20.799  38.966   0.959  1.00  0.00           O
ATOM    968  O   MOL     1      27.093  12.727  12.676  1.00  0.00           O
ATOM    969  O   MOL     1      29.797   7.702   1.062  1.00  0.00           O
ATOM    970  O   MOL     1      35.401  39.201   1.430  1.00  0.00           O
ATOM    971  O   MOL     1      46.261  45.512  11.857  1.00  0.00           O
ATOM    972  O   MOL     1      14.698  32.909  11.906  1.00  0.00           O
ATOM    973  O   MOL     1       9.697  46.791   1.550  1.00  0.00           O
ATOM    974  O   MOL     1      31.116  42.466  11.755  1.00  0.00           O
ATOM    975  O   MOL     1      42.117  35.056   1.823  1.00  0.00           O
ATOM    976  O   MOL     1      12.147  45.159  12.324  1.00  0.00           O
ATOM    977  O   MOL     1      35.761  15.094  11.825  1.00  0.00           O
ATOM    978  O   MOL     1      15.952  48.485   1.119  1.00  0.00           O
ATOM    979  O   MOL     1      40.684   6.934   1.377  1.00  0.00           O
ATOM    980  O   MOL     1      17.701   3.994   1.328  1.00  0.00           O
ATOM    981  O   MOL     1      40.573  10.084  12.398  1.00  0.00           O
ATOM    982  O   MOL     1      20.059  19.929   1.749  1.00  0.00           O
ATOM    983  O   MOL     1      18.420  47.864   1.916  1.00  0.00           O
ATOM    984  O   MOL     1      46.134  25.805   0.627  1.00  0.00           O
ATOM    985  O   MOL     1      24.011  43.310   0.492  1.00  0.00           O
ATOM    986  O   MOL     1      19.326  16.473  11.670  1.00  0.00           O
ATOM    987  O   MOL     1       6.805  23.734   0.875  1.00  0.00           O
ATOM    988  O   MOL     1      16.766  44.548   0.984  1.00  0.00           O
ATOM    989  O   MOL     1      10.800  44.942   1.159  1.00  0.00           O
ATOM    990  O   MOL     1       4.117  32.436  12.878  1.00  0.00           O
ATOM    991  O   MOL     1      11.510  12.376  11.925  1.00  0.00           O
ATOM    992  O   MOL     1       2.570  12.522  11.767  1.00  0.00           O
ATOM    993  O   MOL     1      35.581  47.259   1.073  1.00  0.00           O
ATOM    994  O   MOL     1      45.372  17.849  11.158  1.00  0.00           O
ATOM    995  O   MOL     1      11.230  34.489  11.726  1.00  0.00           O
ATOM    996  O   MOL     1       8.509   5.263  12.610  1.00  0.00           O
ATOM    997  O   MOL     1      29.185  23.567  11.600  1.00  0.00           O
ATOM    998  O   MOL     1       2.706   7.919   1.096  1.00  0.00           O
ATOM    999  O   MOL     1      26.514  28.083   1.204  1.00  0.00           O
ATOM   1000  O   MOL     1      29.817  46.463  11.996  1.00  0.00           O
ATOM   1001  O   MOL     1      42.798  26.663   1.378  1.00  0.00           O
ATOM   1002  O   MOL     1      26.877   3.658  11.633  1.00  0.00           O
ATOM   1003  O   MOL     1      33.963   7.978  11.625  1.00  0.00           O
ATOM   1004  O   MOL     1      45.324   3.093  12.504  1.00  0.00           O
ATOM   1005  O   MOL     1      33.343   1.797  12.430  1.00  0.00           O
ATOM   1006  O   MOL     1      12.235  17.938  11.586  1.00  0.00           O
ATOM   1007  O   MOL     1      31.724  20.097   1.800  1.00  0.00           O
ATOM   1008  O   MOL     1       7.969  16.860  11.483  1.00  0.00           O
ATOM   1009  O   MOL     1      16.410   2.004   1.424  1.00  0.00           O
ATOM   1010  O   MOL     1      34.643  36.822  11.527  1.00  0.00           O
ATOM   1011  O   MOL     1      43.397  29.750   1.983  1.00  0.00           O
ATOM   1012  O   MOL     1      43.832  47.275   1.298  1.00  0.00           O
ATOM   1013  O   MOL     1      32.261  49.393   2.262  1.00  0.00           O
ATOM   1014  O   MOL     1      22.293  42.491  12.216  1.00  0.00           O
ATOM   1015  O   MOL     1      43.063   5.934  11.857  1.00  0.00           O
ATOM   1016  O   MOL     1      30.546  30.580   2.028  1.00  0.00           O
ATOM   1017  O   MOL     1      22.813  11.011   1.477  1.00  0.00           O
ATOM   1018  O   MOL     1      25.165   1.393  10.946  1.00  0.00           O
ATOM   1019  O   MOL     1      18.824   1.921   1.315  1.00  0.00           O
ATOM   1020  O   MOL     1      20.456  28.581  11.451  1.00  0.00           O
ATOM   1021  O   MOL     1      24.904  42.351  11.671  1.00  0.00           O
ATOM   1022  O   MOL     1      41.094  30.205   1.566  1.00  0.00           O
ATOM   1023  O   MOL     1       6.835  14.058   1.559  1.00  0.00           O
ATOM   1024  O   MOL     1      19.931  11.896  12.152  1.00  0.00           O
ATOM   1025  O   MOL     1      26.888  37.657  12.602  1.00  0.00           O
ATOM   1026  O   MOL     1       6.677  38.411   1.399  1.00  0.00           O
ATOM   1027  O   MOL     1       5.634   3.848   1.560  1.00  0.00           O
ATOM   1028  O   MOL     1      36.787  20.253  12.088  1.00  0.00           O
ATOM   1029  O   MOL     1      29.425   3.763  11.814  1.00  0.00           O
ATOM   1030  O   MOL     1      35.985  34.698  11.893  1.00  0.00           O
ATOM   1031  O   MOL     1      27.183  32.961   1.291  1.00  0.00           O
ATOM   1032  O   MOL     1      34.131  40.993   1.421  1.00  0.00           O
ATOM   1033  O   MOL     1      14.724   9.523  10.727  1.00  0.00           O
ATOM   1034  O   MOL     1      21.440  32.357   1.054  1.00  0.00           O
ATOM   1035  O   MOL     1      29.283  33.032   1.979  1.00  0.00           O
ATOM   1036  O   MOL     1      24.063  35.025   1.202  1.00  0.00           O
ATOM   1037  O   MOL     1      12.180  24.811   1.444  1.00  0.00           O
ATOM   1038  O   MOL     1      30.185  18.478   1.571  1.00  0.00           O
ATOM   1039  O   MOL     1      10.281  24.627  11.692  1.00  0.00           O
ATOM   1040  O   MOL     1      27.237  41.852  11.765  1.00  0.00           O
ATOM   1041  O   MOL     1      26.995  21.471   0.111  1.00  0.00           O
ATOM   1042  O   MOL     1       1.041  33.840  12.461  1.00  0.00           O
ATOM   1043  O   MOL     1      22.867  30.292   1.146  1.00  0.00           O
ATOM   1044  O   MOL     1      20.663  40.904  12.889  1.00  0.00           O
ATOM   1045  O   MOL     1      32.704  14.117  11.529  1.00  0.00           O
ATOM   1046  O   MOL     1      43.770  22.358  12.208  1.00  0.00           O
ATOM   1047  O   MOL     1      26.458  35.504   1.157  1.00  0.00           O
ATOM   1048  O   MOL     1      40.391  26.435   0.923  1.00  0.00           O
ATOM   1049  O   MOL     1      47.203  41.666  12.330  1.00  0.00           O
ATOM   1050  O   MOL     1      28.669  38.778   0.619  1.00  0.00           O
ATOM   1051  O   MOL     1      11.338  14.715   1.578  1.00  0.00           O
ATOM   1052  O   MOL     1      43.967  15.898   1.481  1.00  0.00           O
ATOM   1053  O   MOL     1      44.992  11.115  12.275  1.00  0.00           O
ATOM   1054  O   MOL     1      10.673  12.267   0.865  1.00  0.00           O
ATOM   1055  O   MOL     1      24.055   6.351  12.116  1.00  0.00           O
ATOM   1056  O   MOL     1      40.234  11.055   1.372  1.00  0.00           O
ATOM   1057  O   MOL     1      39.116  33.083  12.132  1.00  0.00           O
ATOM   1058  O   MOL     1       4.153  38.895   1.286  1.00  0.00           O
ATOM   1059  O   MOL     1      19.558  42.729   0.539  1.00  0.00           O
ATOM   1060  O   MOL     1      17.389   5.188  12.619  1.00  0.00           O
ATOM   1061  O   MOL     1      22.259   8.760   0.744  1.00  0.00           O
ATOM   1062  O   MOL     1       9.311   8.998  11.967  1.00  0.00           O
ATOM   1063  O   MOL     1       0.885  16.354   0.990  1.00  0.00           O
ATOM   1064  O   MOL     1      23.535  23.728  12.476  1.00  0.00           O
ATOM   1065  O   MOL     1       4.618  46.574  12.147  1.00  0.00           O
ATOM   1066  O   MOL     1      23.660   7.069   0.816  1.00  0.00           O
ATOM   1067  O   MOL     1      11.631  40.387  12.771  1.00  0.00           O
ATOM   1068  O   MOL     1       8.378  12.194   1.038  1.00  0.00           O
ATOM   1069  O   MOL     1      26.994   9.250   1.376  1.00  0.00           O
ATOM   1070  O   MOL     1       9.034  34.779  11.861  1.00  0.00           O
ATOM   1071  O   MOL     1      34.331   3.907  11.960  1.00  0.00           O
ATOM   1072  O   MOL     1      40.934   4.040  11.665  1.00  0.00           O
ATOM   1073  O   MOL     1      12.822   5.396   0.886  1.00  0.00           O
ATOM   1074  O   MOL     1      30.616  10.837   0.711  1.00  0.00           O
ATOM   1075  O   MOL     1       6.337  45.144  12.096  1.00  0.00           O
ATOM   1076  O   MOL     1      14.834  46.559   0.847  1.00  0.00           O
ATOM   1077  O   MOL     1      34.816  28.650   1.401  1.00  0.00           O
ATOM   1078  O   MOL     1      10.298  28.744  12.324  1.00  0.00           O
ATOM   1079  O   MOL     1      18.943  40.629   1.359  1.00  0.00           O
ATOM   1080  O   MOL     1       7.693  37.978  11.280  1.00  0.00           O
ATOM   1081  O   MOL     1      11.153  36.914  11.137  1.00  0.00           O
ATOM   1082  O   MOL     1      44.075   4.789   0.365  1.00  0.00           O
ATOM   1083  O   MOL     1       6.175  42.749  11.491  1.00  0.00           O
ATOM   1084  O   MOL     1      28.521  22.910   0.473  1.00  0.00           O
ATOM   1085  O   MOL     1      18.877   3.242  12.615  1.00  0.00           O
ATOM   1086  O   MOL     1      28.188  20.417  11.545  1.00  0.00           O
ATOM   1087  O   MOL     1      27.467   5.799   1.536  1.00  0.00           O
ATOM   1088  O   MOL     1      36.531  42.353  11.816  1.00  0.00           O
ATOM   1089  O   MOL     1       1.746  43.121   1.053  1.00  0.00           O
ATOM   1090  O   MOL     1      37.108   3.245   1.127  1.00  0.00           O
ATOM   1091  O   MOL     1      18.739  13.725  12.180  1.00  0.00           O
ATOM   1092  O   MOL     1      31.369  24.084  11.922  1.00  0.00           O
ATOM   1093  O   MOL     1      17.514  17.418   1.517  1.00  0.00           O
ATOM   1094  O   MOL     1      28.015  40.764   0.616  1.00  0.00           O
ATOM   1095  O   MOL     1       7.589  24.600  12.072  1.00  0.00           O
ATOM   1096  O   MOL     1      35.075  49.191  11.491  1.00  0.00           O
ATOM   1097  O   MOL     1       7.623   7.547   2.130  1.00  0.00           O
ATOM   1098  O   MOL     1      22.997  39.300   1.484  1.00  0.00           O
ATOM   1099  O   MOL     1       4.468   5.842   1.143  1.00  0.00           O
ATOM   1100  O   MOL     1       3.482  24.763  12.291  1.00  0.00           O
ATOM   1101  O   MOL     1      27.297  46.840  11.697  1.00  0.00           O
ATOM   1102  O   MOL     1      20.143  23.464  11.797  1.00  0.00           O
ATOM   1103  O   MOL     1      20.522   7.445  12.817  1.00  0.00           O
ATOM   1104  O   MOL     1      11.813  27.851   0.869  1.00  0.00           O
ATOM   1105  O   MOL     1      32.888   5.905  11.801  1.00  0.00           O
ATOM   1106  O   MOL     1      21.609  43.232   0.964  1.00  0.00           O
ATOM   1107  O   MOL     1       2.546  33.446   1.189  1.00  0.00           O
ATOM   1108  O   MOL     1      15.478  42.640  11.326  1.00  0.00           O
ATOM   1109  O   MOL     1      19.916  37.080   1.734  1.00  0.00           O
ATOM   1110  O   MOL     1      33.036  44.541   1.061  1.00  0.00           O
ATOM   1111  O   MOL     1      40.235  16.581  10.568  1.00  0.00           O
ATOM   1112  O   MOL     1      13.475  22.186   2.079  1.00  0.00           O
ATOM   1113  O   MOL     1      23.523  47.644  13.001  1.00  0.00           O
ATOM   1114  O   MOL     1      41.351  24.357   1.153  1.00  0.00           O
ATOM   1115  O   MOL     1      43.550  38.501  11.468  1.00  0.00           O
ATOM   1116  O   MOL     1      10.807  41.373   1.697  1.00  0.00           O
ATOM   1117  O   MOL     1      16.861  16.022  12.913  1.00  0.00           O
ATOM   1118  O   MOL     1      12.426  47.136   0.533  1.00  0.00           O
ATOM   1119  O   MOL     1      14.348  38.417   1.979  1.00  0.00           O
ATOM   1120  O   MOL     1      47.828  19.096  12.416  1.00  0.00           O
ATOM   1121  O   MOL     1      22.380  46.725   1.695  1.00  0.00           O
ATOM   1122  O   MOL     1      36.124  11.984   1.636  1.00  0.00           O
ATOM   1123  O   MOL     1       2.454  40.424  11.686  1.00  0.00           O
ATOM   1124  O   MOL     1       1.911  22.059  12.243  1.00  0.00           O
ATOM   1125  O   MOL     1      23.172  14.932   1.615  1.00  0.00           O
ATOM   1126  O   MOL     1      33.787  20.973   1.764  1.00  0.00           O
ATOM   1127  O   MOL     1      18.952   6.342   1.057  1.00  0.00           O
ATOM   1128  O   MOL     1      25.307  47.087   1.210  1.00  0.00           O
ATOM   1129  O   MOL     1       5.826  34.281  12.367  1.00  0.00           O
ATOM   1130  O   MOL     1      15.884  28.149  11.431  1.00  0.00           O
ATOM   1131  O   MOL     1      45.212  24.091  12.461  1.00  0.00           O
ATOM   1132  O   MOL     1      40.575  36.014  12.314  1.00  0.00           O
ATOM   1133  O   MOL     1      16.530  23.750   1.282  1.00  0.00           O
ATOM   1134  O   MOL     1       3.770  28.304  12.299  1.00  0.00           O
ATOM   1135  O   MOL     1       5.377  36.647   1.868  1.00  0.00           O
ATOM   1136  O   MOL     1       7.240  11.016  12.541  1.00  0.00           O
ATOM   1137  O   MOL     1      20.998   9.994  12.197  1.00  0.00           O
ATOM   1138  O   MOL     1      12.500   8.113  11.542  1.00  0.00           O
ATOM   1139  O   MOL     1      21.975   6.051  11.707  1.00  0.00           O
ATOM   1140  O   MOL     1      13.856  36.353  11.916  1.00  0.00           O
ATOM   1141  O   MOL     1      30.608  26.550   1.225  1.00  0.00           O
ATOM   1142  O   MOL     1       4.604  23.525   0.782  1.00  0.00           O
ATOM   1143  O   MOL     1      44.961  35.136   1.631  1.00  0.00           O
ATOM   1144  O   MOL     1      46.365  48.881  11.590  1.00  0.00           O
ATOM   1145  O   MOL     1      34.271  45.960  12.735  1.00  0.00           O
ATOM   1146  O   MOL     1      15.028  15.856   1.452  1.00  0.00           O
ATOM   1147  O   MOL     1       8.149  20.280  11.887  1.00  0.00           O
ATOM   1148  O   MOL     1      47.331  31.781   1.387  1.00  0.00           O
ATOM   1149  O   MOL     1      26.400  14.454   1.352  1.00  0.00           O
ATOM   1150  O   MOL     1      43.910  41.674  11.269  1.00  0.00           O
ATOM   1151  O   MOL     1       3.423   3.896   0.519  1.00  0.00           O
ATOM   1152  O   MOL     1      36.548   4.144  12.262  1.00  0.00           O
ATOM   1153  O   MOL     1      17.309  26.408  11.086  1.00  0.00           O
ATOM   1154  O   MOL     1      21.045  18.030   1.245  1.00  0.00           O
ATOM   1155  O   MOL     1      16.965  34.494   1.826  1.00  0.00           O
ATOM   1156  O   MOL     1       7.162  30.048   1.575  1.00  0.00           O
ATOM   1157  O   MOL     1       3.010  40.664   0.719  1.00  0.00           O
ATOM   1158  O   MOL     1       0.862  36.104  11.174  1.00  0.00           O
ATOM   1159  O   MOL     1      38.511  42.828   1.406  1.00  0.00           O
ATOM   1160  O   MOL     1      46.363  39.031   2.000  1.00  0.00           O
ATOM   1161  O   MOL     1       2.894  30.045   0.323  1.00  0.00           O
ATOM   1162  O   MOL     1      11.103   5.813  12.257  1.00  0.00           O
ATOM   1163  O   MOL     1      43.989  26.086  12.630  1.00  0.00           O
ATOM   1164  O   MOL     1       7.135   5.570   1.315  1.00  0.00           O
ATOM   1165  O   MOL     1      46.355   1.225   0.777  1.00  0.00           O
ATOM   1166  O   MOL     1      27.677  26.140   1.063  1.00  0.00           O
ATOM   1167  O   MOL     1      37.284   6.930   1.212  1.00  0.00           O
ATOM   1168  O   MOL     1      35.457  17.889   2.224  1.00  0.00           O
ATOM   1169  O   MOL     1       3.447  20.271  12.184  1.00  0.00           O
ATOM   1170  O   MOL     1      29.887  49.309   2.236  1.00  0.00           O
ATOM   1171  O   MOL     1      26.313  49.040  13.013  1.00  0.00           O
ATOM   1172  O   MOL     1      35.311  23.633  11.460  1.00  0.00           O
ATOM   1173  O   MOL     1      21.507  30.822  12.444  1.00  0.00           O
ATOM   1174  O   MOL     1      43.810  24.491   1.100  1.00  0.00           O
ATOM   1175  O   MOL     1       4.942  30.601   0.909  1.00  0.00           O
ATOM   1176  O   MOL     1       9.446  18.428  11.945  1.00  0.00           O
ATOM   1177  O   MOL     1       5.410  15.956   2.249  1.00  0.00           O
ATOM   1178  O   MOL     1      44.119   8.090  12.225  1.00  0.00           O
ATOM   1179  O   MOL     1      37.934   5.954  12.419  1.00  0.00           O
ATOM   1180  O   MOL     1      33.488  34.910  11.577  1.00  0.00           O
ATOM   1181  O   MOL     1      38.286  20.033   0.732  1.00  0.00           O
ATOM   1182  O   MOL     1      10.941  48.481  11.993  1.00  0.00           O
ATOM   1183  O   MOL     1      31.823   5.934   0.635  1.00  0.00           O
ATOM   1184  O   MOL     1      24.328  28.247   1.588  1.00  0.00           O
ATOM   1185  O   MOL     1      46.640   6.301   1.224  1.00  0.00           O
ATOM   1186  O   MOL     1      28.444  11.212   0.959  1.00  0.00           O
ATOM   1187  O   MOL     1      25.291  17.264  11.526  1.00  0.00           O
ATOM   1188  O   MOL     1      40.213   1.788  12.167  1.00  0.00           O
ATOM   1189  O   MOL     1      26.035   5.903  12.967  1.00  0.00           O
ATOM   1190  O   MOL     1      38.255  36.081  11.897  1.00  0.00           O
ATOM   1191  O   MOL     1      44.017  11.804   1.138  1.00  0.00           O
ATOM   1192  O   MOL     1      46.435   7.958  12.785  1.00  0.00           O
ATOM   1193  O   MOL     1      35.537  26.499   1.486  1.00  0.00           O
ATOM   1194  O   MOL     1      27.470  34.304  12.613  1.00  0.00           O
ATOM   1195  O   MOL     1      23.770  20.182  11.619  1.00  0.00           O
ATOM   1196  O   MOL     1      39.937  34.499   0.923  1.00  0.00           O
ATOM   1197  O   MOL     1      38.249  40.665  11.215  1.00  0.00           O
ATOM   1198  H   MOL     1      37.457  40.371  10.718  1.00  0.00           H
ATOM   1199  O   MOL     1      39.017  13.202   2.363  1.00  0.00           O
ATOM   1200  H   MOL     1      39.131  14.123   2.674  1.00  0.00           H
ATOM   1201  O   MOL     1      13.090  12.464   1.861  1.00  0.00           O
ATOM   1202  H   MOL     1      12.829  13.079   2.583  1.00  0.00           H
ATOM   1203  O   MOL     1       8.930  39.871   2.147  1.00  0.00           O
ATOM   1204  H   MOL     1       9.719  40.326   2.519  1.00  0.00           H
ATOM   1205  O   MOL     1      43.480  34.262  11.724  1.00  0.00           O
ATOM   1206  H   MOL     1      44.209  33.781  11.280  1.00  0.00           H
ATOM   1207  O   MOL     1       8.440   3.453   2.493  1.00  0.00           O
ATOM   1208  H   MOL     1       7.497   3.582   2.727  1.00  0.00           H
ATOM   1209  O   MOL     1      10.415  30.072   2.406  1.00  0.00           O
ATOM   1210  H   MOL     1       9.475  30.047   2.678  1.00  0.00           H
ATOM   1211  O   MOL     1      14.848  40.245  11.644  1.00  0.00           O
ATOM   1212  H   MOL     1      15.334  40.731  10.946  1.00  0.00           H
ATOM   1213  O   MOL     1      25.660  39.795  11.405  1.00  0.00           O
ATOM   1214  H   MOL     1      25.757  40.616  10.878  1.00  0.00           H
ATOM   1215  O   MOL     1       9.831  15.355  11.317  1.00  0.00           O
ATOM   1216  H   MOL     1       9.164  14.821  10.830  1.00  0.00           H
ATOM   1217  O   MOL     1      42.843  21.915   2.324  1.00  0.00           O
ATOM   1218  H   MOL     1      43.042  20.964   2.397  1.00  0.00           H
ATOM   1219  O   MOL     1      29.125  28.163   2.239  1.00  0.00           O
ATOM   1220  H   MOL     1      28.362  28.726   2.474  1.00  0.00           H
ATOM   1221  O   MOL     1      47.223  48.581   1.979  1.00  0.00           O
ATOM   1222  H   MOL     1      46.503  48.217   2.532  1.00  0.00           H
ATOM   1223  O   MOL     1      15.096   7.020  11.082  1.00  0.00           O
ATOM   1224  H   MOL     1      15.484   7.590  10.385  1.00  0.00           H
ATOM   1225  O   MOL     1      26.809  24.694  11.265  1.00  0.00           O
ATOM   1226  H   MOL     1      27.084  23.850  10.849  1.00  0.00           H
ATOM   1227  O   MOL     1      19.797  44.967   2.076  1.00  0.00           O
ATOM   1228  H   MOL     1      20.600  45.261   2.550  1.00  0.00           H
ATOM   1229  O   MOL     1       2.922   6.401  11.278  1.00  0.00           O
ATOM   1230  H   MOL     1       3.182   5.537  10.868  1.00  0.00           H
ATOM   1231  O   MOL     1      47.135  36.582   1.939  1.00  0.00           O
ATOM   1232  H   MOL     1      46.864  37.229   2.621  1.00  0.00           H
ATOM   1233  O   MOL     1      11.696   2.118  11.370  1.00  0.00           O
ATOM   1234  H   MOL     1      11.494   1.178  11.542  1.00  0.00           H
ATOM   1235  O   MOL     1      17.538  11.339   1.605  1.00  0.00           O
ATOM   1236  H   MOL     1      16.785  11.799   2.026  1.00  0.00           H
ATOM   1237  O   MOL     1      20.341  25.826  10.976  1.00  0.00           O
ATOM   1238  H   MOL     1      20.830  26.623  10.691  1.00  0.00           H
ATOM   1239  O   MOL     1      29.294   8.996  10.916  1.00  0.00           O
ATOM   1240  H   MOL     1      29.545   8.068  10.741  1.00  0.00           H
ATOM   1241  O   MOL     1      15.906  37.707  12.049  1.00  0.00           O
ATOM   1242  H   MOL     1      15.564  37.095  11.362  1.00  0.00           H
ATOM   1243  O   MOL     1       7.186  20.012   1.935  1.00  0.00           O
ATOM   1244  H   MOL     1       6.942  20.914   2.213  1.00  0.00           H
ATOM   1245  O   MOL     1       1.870  49.412   1.002  1.00  0.00           O
ATOM   1246  H   MOL     1       2.613  49.995   1.251  1.00  0.00           H
ATOM   1247  O   MOL     1      15.192  45.271  10.944  1.00  0.00           O
ATOM   1248  H   MOL     1      16.112  45.332  10.622  1.00  0.00           H
ATOM   1249  O   MOL     1       8.800  46.400  11.412  1.00  0.00           O
ATOM   1250  H   MOL     1       8.352  47.125  10.929  1.00  0.00           H
ATOM   1251  O   MOL     1      40.613  44.484   2.120  1.00  0.00           O
ATOM   1252  H   MOL     1      40.868  45.351   2.496  1.00  0.00           H
ATOM   1253  O   MOL     1      22.424  17.868  11.289  1.00  0.00           O
ATOM   1254  H   MOL     1      23.303  17.564  10.976  1.00  0.00           H
ATOM   1255  O   MOL     1      37.748  29.246   1.722  1.00  0.00           O
ATOM   1256  H   MOL     1      37.041  29.108   2.386  1.00  0.00           H
ATOM   1257  O   MOL     1      27.080  16.888   1.741  1.00  0.00           O
ATOM   1258  H   MOL     1      26.954  16.112   2.324  1.00  0.00           H
ATOM   1259  O   MOL     1      32.335  28.739   2.369  1.00  0.00           O
ATOM   1260  H   MOL     1      31.878  27.984   2.785  1.00  0.00           H
ATOM   1261  O   MOL     1       9.852   6.862   2.194  1.00  0.00           O
ATOM   1262  H   MOL     1      10.466   6.097   2.138  1.00  0.00           H
ATOM   1263  O   MOL     1      24.770  32.589   2.105  1.00  0.00           O
ATOM   1264  H   MOL     1      23.914  33.010   2.313  1.00  0.00           H
ATOM   1265  O   MOL     1      33.952  20.848  11.498  1.00  0.00           O
ATOM   1266  H   MOL     1      34.701  21.003  10.881  1.00  0.00           H
ATOM   1267  O   MOL     1      18.073  28.934  10.736  1.00  0.00           O
ATOM   1268  H   MOL     1      18.024  28.016  10.390  1.00  0.00           H
ATOM   1269  O   MOL     1      10.393  20.949   2.108  1.00  0.00           O
ATOM   1270  H   MOL     1      10.841  21.554   2.742  1.00  0.00           H
ATOM   1271  O   MOL     1      47.072  15.871  11.116  1.00  0.00           O
ATOM   1272  H   MOL     1      46.746  16.628  10.585  1.00  0.00           H
ATOM   1273  O   MOL     1      43.521  44.447   1.607  1.00  0.00           O
ATOM   1274  H   MOL     1      43.416  45.293   2.092  1.00  0.00           H
ATOM   1275  O   MOL     1       1.658   1.890   0.768  1.00  0.00           O
ATOM   1276  H   MOL     1       1.680   0.974   1.104  1.00  0.00           H
ATOM   1277  O   MOL     1      17.857  46.773  11.842  1.00  0.00           O
ATOM   1278  H   MOL     1      17.082  47.220  11.450  1.00  0.00           H
ATOM   1279  O   MOL     1      17.672  20.525   2.636  1.00  0.00           O
ATOM   1280  H   MOL     1      18.374  21.163   2.858  1.00  0.00           H
ATOM   1281  O   MOL     1      37.649  25.612   1.298  1.00  0.00           O
ATOM   1282  H   MOL     1      36.890  25.774   1.904  1.00  0.00           H
ATOM   1283  O   MOL     1      46.386  21.775   1.418  1.00  0.00           O
ATOM   1284  H   MOL     1      46.970  22.521   1.673  1.00  0.00           H
ATOM   1285  O   MOL     1       4.577   0.968   1.777  1.00  0.00           O
ATOM   1286  H   MOL     1       3.844   1.420   2.239  1.00  0.00           H
ATOM   1287  O   MOL     1      28.886  49.029  12.515  1.00  0.00           O
ATOM   1288  H   MOL     1      28.388  48.497  11.863  1.00  0.00           H
ATOM   1289  O   MOL     1      32.102  47.351  12.260  1.00  0.00           O
ATOM   1290  H   MOL     1      32.763  46.867  11.719  1.00  0.00           H
ATOM   1291  O   MOL     1       6.977  32.136  12.058  1.00  0.00           O
ATOM   1292  H   MOL     1       6.646  32.955  11.625  1.00  0.00           H
ATOM   1293  O   MOL     1      12.795  25.181  11.066  1.00  0.00           O
ATOM   1294  H   MOL     1      12.904  25.982  10.516  1.00  0.00           H
ATOM   1295  O   MOL     1      18.905  23.022   1.994  1.00  0.00           O
ATOM   1296  H   MOL     1      17.964  23.225   2.197  1.00  0.00           H
ATOM   1297  O   MOL     1      13.715  30.653  11.331  1.00  0.00           O
ATOM   1298  H   MOL     1      14.522  30.918  10.850  1.00  0.00           H
ATOM   1299  O   MOL     1       5.832  15.731  11.961  1.00  0.00           O
ATOM   1300  H   MOL     1       6.416  15.644  11.174  1.00  0.00           H
ATOM   1301  O   MOL     1      30.122  35.213   1.795  1.00  0.00           O
ATOM   1302  H   MOL     1      29.347  35.062   2.378  1.00  0.00           H
ATOM   1303  O   MOL     1      45.068  13.832  10.932  1.00  0.00           O
ATOM   1304  H   MOL     1      45.932  14.168  10.609  1.00  0.00           H
ATOM   1305  O   MOL     1      17.184   8.171   1.668  1.00  0.00           O
ATOM   1306  H   MOL     1      16.387   8.733   1.812  1.00  0.00           H
ATOM   1307  O   MOL     1       2.409  14.201   2.718  1.00  0.00           O
ATOM   1308  H   MOL     1       1.578  14.493   3.137  1.00  0.00           H
ATOM   1309  O   MOL     1      28.092  27.139  11.024  1.00  0.00           O
ATOM   1310  H   MOL     1      27.849  26.260  10.653  1.00  0.00           H
ATOM   1311  O   MOL     1      22.631  37.620  11.536  1.00  0.00           O
ATOM   1312  H   MOL     1      22.969  36.872  11.001  1.00  0.00           H
ATOM   1313  O   MOL     1      37.333  12.933  11.585  1.00  0.00           O
ATOM   1314  H   MOL     1      37.689  13.744  11.168  1.00  0.00           H
ATOM   1315  O   MOL     1      21.426  22.503   2.398  1.00  0.00           O
ATOM   1316  H   MOL     1      20.528  22.795   2.666  1.00  0.00           H
ATOM   1317  O   MOL     1      17.139  10.228  10.844  1.00  0.00           O
ATOM   1318  H   MOL     1      17.517   9.379  10.536  1.00  0.00           H
ATOM   1319  O   MOL     1      32.490  31.894  11.259  1.00  0.00           O
ATOM   1320  H   MOL     1      32.947  31.215  10.726  1.00  0.00           H
ATOM   1321  O   MOL     1      14.977   3.171  11.533  1.00  0.00           O
ATOM   1322  H   MOL     1      15.482   3.995  11.390  1.00  0.00           H
ATOM   1323  O   MOL     1      14.893  23.604  11.353  1.00  0.00           O
ATOM   1324  H   MOL     1      14.075  24.001  10.982  1.00  0.00           H
ATOM   1325  O   MOL     1      32.314  15.536   2.107  1.00  0.00           O
ATOM   1326  H   MOL     1      32.694  16.240   2.662  1.00  0.00           H
ATOM   1327  O   MOL     1      27.891  30.455   2.531  1.00  0.00           O
ATOM   1328  H   MOL     1      28.647  30.653   3.118  1.00  0.00           H
ATOM   1329  O   MOL     1      42.002  13.267   2.268  1.00  0.00           O
ATOM   1330  H   MOL     1      42.854  12.801   2.388  1.00  0.00           H
ATOM   1331  O   MOL     1      41.206  32.565   2.768  1.00  0.00           O
ATOM   1332  H   MOL     1      40.290  32.875   2.889  1.00  0.00           H
ATOM   1333  O   MOL     1      32.949  26.118   2.132  1.00  0.00           O
ATOM   1334  H   MOL     1      31.986  26.260   2.263  1.00  0.00           H
ATOM   1335  O   MOL     1       3.754  46.600   2.388  1.00  0.00           O
ATOM   1336  H   MOL     1       3.344  47.464   2.592  1.00  0.00           H
ATOM   1337  O   MOL     1       7.353   1.202   1.564  1.00  0.00           O
ATOM   1338  H   MOL     1       8.022   1.673   2.098  1.00  0.00           H
ATOM   1339  O   MOL     1       5.303  18.355   2.097  1.00  0.00           O
ATOM   1340  H   MOL     1       4.952  17.587   2.597  1.00  0.00           H
ATOM   1341  O   MOL     1       8.757  42.174  11.706  1.00  0.00           O
ATOM   1342  H   MOL     1       8.075  42.545  11.110  1.00  0.00           H
ATOM   1343  O   MOL     1      42.617  17.996  11.357  1.00  0.00           O
ATOM   1344  H   MOL     1      42.549  17.035  11.201  1.00  0.00           H
ATOM   1345  O   MOL     1       8.921  26.734  10.959  1.00  0.00           O
ATOM   1346  H   MOL     1       9.054  25.844  10.568  1.00  0.00           H
ATOM   1347  O   MOL     1      29.651  16.137   2.258  1.00  0.00           O
ATOM   1348  H   MOL     1      30.477  16.494   2.630  1.00  0.00           H
ATOM   1349  O   MOL     1      28.236   2.739   1.916  1.00  0.00           O
ATOM   1350  H   MOL     1      28.803   3.444   2.303  1.00  0.00           H
ATOM   1351  O   MOL     1      19.575  34.653   2.236  1.00  0.00           O
ATOM   1352  H   MOL     1      18.831  34.895   2.820  1.00  0.00           H
ATOM   1353  O   MOL     1      37.722  48.336  10.973  1.00  0.00           O
ATOM   1354  H   MOL     1      37.582  49.194  10.517  1.00  0.00           H
ATOM   1355  O   MOL     1       5.262   9.825   2.015  1.00  0.00           O
ATOM   1356  H   MOL     1       6.060  10.016   2.563  1.00  0.00           H
ATOM   1357  O   MOL     1      18.358  19.200  11.865  1.00  0.00           O
ATOM   1358  H   MOL     1      18.570  18.629  11.090  1.00  0.00           H
ATOM   1359  O   MOL     1      40.452  48.346  11.129  1.00  0.00           O
ATOM   1360  H   MOL     1      39.918  47.561  10.946  1.00  0.00           H
ATOM   1361  O   MOL     1      43.819  28.839  11.862  1.00  0.00           O
ATOM   1362  H   MOL     1      44.534  28.298  11.467  1.00  0.00           H
ATOM   1363  O   MOL     1      12.981  15.473  11.762  1.00  0.00           O
ATOM   1364  H   MOL     1      13.403  16.149  11.195  1.00  0.00           H
ATOM   1365  O   MOL     1       4.922  22.449  10.751  1.00  0.00           O
ATOM   1366  H   MOL     1       4.685  23.317  10.363  1.00  0.00           H
ATOM   1367  O   MOL     1      34.180  29.190  11.213  1.00  0.00           O
ATOM   1368  H   MOL     1      34.124  29.964  10.617  1.00  0.00           H
ATOM   1369  O   MOL     1      41.215  28.144  11.288  1.00  0.00           O
ATOM   1370  H   MOL     1      40.626  27.638  10.684  1.00  0.00           H
ATOM   1371  O   MOL     1      24.685  13.005   2.253  1.00  0.00           O
ATOM   1372  H   MOL     1      24.958  13.858   2.631  1.00  0.00           H
ATOM   1373  O   MOL     1      35.062   9.547   2.214  1.00  0.00           O
ATOM   1374  H   MOL     1      34.781  10.362   2.682  1.00  0.00           H
ATOM   1375  O   MOL     1      20.054  50.258   2.111  1.00  0.00           O
ATOM   1376  H   MOL     1      19.137   0.064   2.368  1.00  0.00           H
ATOM   1377  O   MOL     1      37.616  34.575   1.778  1.00  0.00           O
ATOM   1378  H   MOL     1      37.570  35.447   2.223  1.00  0.00           H
ATOM   1379  O   MOL     1      43.154  48.351  11.250  1.00  0.00           O
ATOM   1380  H   MOL     1      42.841  49.092  10.691  1.00  0.00           H
ATOM   1381  O   MOL     1      24.647  37.219   2.333  1.00  0.00           O
ATOM   1382  H   MOL     1      25.528  37.429   2.696  1.00  0.00           H
ATOM   1383  O   MOL     1      19.001  31.793   2.008  1.00  0.00           O
ATOM   1384  H   MOL     1      18.159  31.358   2.231  1.00  0.00           H
ATOM   1385  O   MOL     1      12.120  20.428  11.368  1.00  0.00           O
ATOM   1386  H   MOL     1      11.665  19.814  10.748  1.00  0.00           H
ATOM   1387  O   MOL     1      26.076  19.658  10.577  1.00  0.00           O
ATOM   1388  H   MOL     1      25.156  19.554  10.263  1.00  0.00           H
ATOM   1389  O   MOL     1       6.428  28.030  11.430  1.00  0.00           O
ATOM   1390  H   MOL     1       5.495  28.317  11.338  1.00  0.00           H
ATOM   1391  O   MOL     1      30.695  39.982   2.031  1.00  0.00           O
ATOM   1392  H   MOL     1      30.789  40.779   2.593  1.00  0.00           H
ATOM   1393  O   MOL     1       7.738  13.740  11.300  1.00  0.00           O
ATOM   1394  H   MOL     1       6.805  13.531  11.105  1.00  0.00           H
ATOM   1395  O   MOL     1      16.535  31.072  11.224  1.00  0.00           O
ATOM   1396  H   MOL     1      16.361  30.214  10.786  1.00  0.00           H
ATOM   1397  O   MOL     1      13.466  28.049  11.109  1.00  0.00           O
ATOM   1398  H   MOL     1      13.252  28.998  10.967  1.00  0.00           H
ATOM   1399  O   MOL     1      36.395  15.568   2.053  1.00  0.00           O
ATOM   1400  H   MOL     1      36.980  16.015   2.701  1.00  0.00           H
ATOM   1401  O   MOL     1      35.894   6.613  10.587  1.00  0.00           O
ATOM   1402  H   MOL     1      35.524   7.506  10.458  1.00  0.00           H
ATOM   1403  O   MOL     1      38.495  30.651  11.082  1.00  0.00           O
ATOM   1404  H   MOL     1      39.428  30.886  10.886  1.00  0.00           H
ATOM   1405  O   MOL     1       9.997  49.189   1.782  1.00  0.00           O
ATOM   1406  H   MOL     1       9.268  49.709   2.189  1.00  0.00           H
ATOM   1407  O   MOL     1      33.162  17.854   3.098  1.00  0.00           O
ATOM   1408  H   MOL     1      34.080  17.758   3.436  1.00  0.00           H
ATOM   1409  O   MOL     1      20.991  34.984  11.234  1.00  0.00           O
ATOM   1410  H   MOL     1      21.361  35.777  10.800  1.00  0.00           H
ATOM   1411  O   MOL     1      34.908  23.813   1.680  1.00  0.00           O
ATOM   1412  H   MOL     1      34.202  24.074   2.307  1.00  0.00           H
ATOM   1413  O   MOL     1       0.184  24.190   2.078  1.00  0.00           O
ATOM   1414  H   MOL     1      48.362  25.093   2.283  1.00  0.00           H
ATOM   1415  O   MOL     1      17.604  23.887  11.075  1.00  0.00           O
ATOM   1416  H   MOL     1      18.371  24.257  10.597  1.00  0.00           H
ATOM   1417  O   MOL     1      45.775  43.259  10.865  1.00  0.00           O
ATOM   1418  H   MOL     1      45.737  44.165  10.503  1.00  0.00           H
ATOM   1419  O   MOL     1      38.977   8.760   2.161  1.00  0.00           O
ATOM   1420  H   MOL     1      38.307   8.070   2.310  1.00  0.00           H
ATOM   1421  O   MOL     1      41.532  47.078   2.062  1.00  0.00           O
ATOM   1422  H   MOL     1      42.393  47.452   2.356  1.00  0.00           H
ATOM   1423  O   MOL     1      42.765   2.560  11.020  1.00  0.00           O
ATOM   1424  H   MOL     1      43.650   2.145  10.950  1.00  0.00           H
ATOM   1425  O   MOL     1       5.602  36.511  11.498  1.00  0.00           O
ATOM   1426  H   MOL     1       6.105  36.285  10.682  1.00  0.00           H
ATOM   1427  O   MOL     1      38.870  47.006   1.899  1.00  0.00           O
ATOM   1428  H   MOL     1      39.207  47.889   2.149  1.00  0.00           H
ATOM   1429  O   MOL     1       0.754  21.193   2.196  1.00  0.00           O
ATOM   1430  H   MOL     1       0.825  22.089   2.575  1.00  0.00           H
ATOM   1431  O   MOL     1      37.097  37.263   1.801  1.00  0.00           O
ATOM   1432  H   MOL     1      36.442  37.944   2.078  1.00  0.00           H
ATOM   1433  O   MOL     1      19.767   0.152  11.776  1.00  0.00           O
ATOM   1434  H   MOL     1      20.537   0.127  11.172  1.00  0.00           H
ATOM   1435  O   MOL     1      11.588  42.819  11.747  1.00  0.00           O
ATOM   1436  H   MOL     1      12.459  42.982  11.345  1.00  0.00           H
ATOM   1437  O   MOL     1      23.141  12.068  11.322  1.00  0.00           O
ATOM   1438  H   MOL     1      22.710  11.368  10.788  1.00  0.00           H
ATOM   1439  O   MOL     1      22.689   3.837   1.436  1.00  0.00           O
ATOM   1440  H   MOL     1      22.079   3.210   1.873  1.00  0.00           H
ATOM   1441  O   MOL     1      31.953   9.830  10.891  1.00  0.00           O
ATOM   1442  H   MOL     1      32.679   9.255  10.573  1.00  0.00           H
ATOM   1443  O   MOL     1      13.644  19.378   2.200  1.00  0.00           O
ATOM   1444  H   MOL     1      13.545  20.279   2.575  1.00  0.00           H
ATOM   1445  O   MOL     1      11.107  10.264  10.840  1.00  0.00           O
ATOM   1446  H   MOL     1      10.526   9.530  10.564  1.00  0.00           H
ATOM   1447  O   MOL     1      23.185  26.271   2.110  1.00  0.00           O
ATOM   1448  H   MOL     1      23.712  26.832   2.715  1.00  0.00           H
ATOM   1449  O   MOL     1      42.610  37.311   1.723  1.00  0.00           O
ATOM   1450  H   MOL     1      43.543  37.521   1.927  1.00  0.00           H
ATOM   1451  O   MOL     1      10.593  33.588   1.914  1.00  0.00           O
ATOM   1452  H   MOL     1       9.737  33.433   2.363  1.00  0.00           H
ATOM   1453  O   MOL     1      48.241  13.918  12.412  1.00  0.00           O
ATOM   1454  H   MOL     1       0.089  13.012  12.366  1.00  0.00           H
ATOM   1455  O   MOL     1      24.396   0.151   1.947  1.00  0.00           O
ATOM   1456  H   MOL     1      23.477   0.082   2.274  1.00  0.00           H
ATOM   1457  O   MOL     1      45.239   9.619   2.418  1.00  0.00           O
ATOM   1458  H   MOL     1      44.639  10.328   2.743  1.00  0.00           H
ATOM   1459  O   MOL     1       0.828  45.976   1.874  1.00  0.00           O
ATOM   1460  H   MOL     1       0.940  46.690   2.530  1.00  0.00           H
ATOM   1461  O   MOL     1      14.102  12.207  10.925  1.00  0.00           O
ATOM   1462  H   MOL     1      14.776  11.714  10.415  1.00  0.00           H
ATOM   1463  O   MOL     1      29.766   4.950   2.008  1.00  0.00           O
ATOM   1464  H   MOL     1      29.869   5.823   2.441  1.00  0.00           H
ATOM   1465  O   MOL     1       0.215  38.416  11.566  1.00  0.00           O
ATOM   1466  H   MOL     1       0.090  37.688  10.918  1.00  0.00           H
ATOM   1467  O   MOL     1      27.654   0.467  11.149  1.00  0.00           O
ATOM   1468  H   MOL     1      26.830   0.216  10.689  1.00  0.00           H
ATOM   1469  O   MOL     1      34.273  13.735   1.542  1.00  0.00           O
ATOM   1470  H   MOL     1      35.006  13.239   1.969  1.00  0.00           H
ATOM   1471  O   MOL     1      23.356  28.454  11.419  1.00  0.00           O
ATOM   1472  H   MOL     1      23.455  27.513  11.178  1.00  0.00           H
ATOM   1473  O   MOL     1      24.430   4.043  10.913  1.00  0.00           O
ATOM   1474  H   MOL     1      25.229   3.754  10.431  1.00  0.00           H
ATOM   1475  O   MOL     1      41.882   4.467   1.794  1.00  0.00           O
ATOM   1476  H   MOL     1      42.492   5.090   2.240  1.00  0.00           H
ATOM   1477  O   MOL     1      40.438  19.404  11.269  1.00  0.00           O
ATOM   1478  H   MOL     1      41.226  18.850  11.080  1.00  0.00           H
ATOM   1479  O   MOL     1      21.512  15.369  11.044  1.00  0.00           O
ATOM   1480  H   MOL     1      21.828  16.248  10.752  1.00  0.00           H
ATOM   1481  O   MOL     1      37.767  17.439  11.514  1.00  0.00           O
ATOM   1482  H   MOL     1      38.451  17.819  10.918  1.00  0.00           H
ATOM   1483  O   MOL     1       5.103  11.894  11.413  1.00  0.00           O
ATOM   1484  H   MOL     1       4.615  12.661  11.059  1.00  0.00           H
ATOM   1485  O   MOL     1      28.656  44.175  10.986  1.00  0.00           O
ATOM   1486  H   MOL     1      28.038  44.669  10.425  1.00  0.00           H
ATOM   1487  O   MOL     1      35.711  42.998   1.935  1.00  0.00           O
ATOM   1488  H   MOL     1      34.810  42.928   2.311  1.00  0.00           H
ATOM   1489  O   MOL     1      10.109  39.209  11.288  1.00  0.00           O
ATOM   1490  H   MOL     1      10.656  38.710  10.646  1.00  0.00           H
ATOM   1491  O   MOL     1       5.552  40.389  11.489  1.00  0.00           O
ATOM   1492  H   MOL     1       4.890  40.930  11.006  1.00  0.00           H
ATOM   1493  O   MOL     1      39.605  21.880  11.041  1.00  0.00           O
ATOM   1494  H   MOL     1      38.849  21.452  10.579  1.00  0.00           H
ATOM   1495  O   MOL     1      46.700  32.245  11.551  1.00  0.00           O
ATOM   1496  H   MOL     1      46.306  32.831  10.867  1.00  0.00           H
ATOM   1497  O   MOL     1      32.203  39.101  11.166  1.00  0.00           O
ATOM   1498  H   MOL     1      32.092  38.334  10.563  1.00  0.00           H
ATOM   1499  O   MOL     1      39.070   4.640   2.205  1.00  0.00           O
ATOM   1500  H   MOL     1      39.340   5.397   2.763  1.00  0.00           H
ATOM   1501  O   MOL     1      47.895  27.399   1.406  1.00  0.00           O
ATOM   1502  H   MOL     1      47.982  28.238   1.903  1.00  0.00           H
ATOM   1503  O   MOL     1      37.394   1.121  11.796  1.00  0.00           O
ATOM   1504  H   MOL     1      36.810   1.275  11.021  1.00  0.00           H
ATOM   1505  O   MOL     1      44.933  20.291  11.020  1.00  0.00           O
ATOM   1506  H   MOL     1      45.809  20.239  10.581  1.00  0.00           H
ATOM   1507  O   MOL     1      38.109  44.811  11.581  1.00  0.00           O
ATOM   1508  H   MOL     1      39.034  44.889  11.275  1.00  0.00           H
ATOM   1509  O   MOL     1       8.002  35.016   1.938  1.00  0.00           O
ATOM   1510  H   MOL     1       7.799  35.971   1.964  1.00  0.00           H
ATOM   1511  OW  SOL     2       1.816   2.844   9.431  1.00  0.00           O
ATOM   1512  HW1 SOL     2       2.312   2.044   9.767  1.00  0.00           H
ATOM   1513  HW2 SOL     2       0.836   2.717   9.583  1.00  0.00           H
ATOM   1514  OW  SOL     3       0.110   3.838   6.339  1.00  0.00           O
ATOM   1515  HW1 SOL     3      47.761   4.294   6.613  1.00  0.00           H
ATOM   1516  HW2 SOL     3      48.400   2.913   6.021  1.00  0.00           H
ATOM   1517  OW  SOL     4      15.597  15.106   7.006  1.00  0.00           O
ATOM   1518  HW1 SOL     4      15.164  14.921   7.888  1.00  0.00           H
ATOM   1519  HW2 SOL     4      14.892  15.239   6.309  1.00  0.00           H
ATOM   1520  OW  SOL     5      11.389   6.833   7.178  1.00  0.00           O
ATOM   1521  HW1 SOL     5      11.885   7.652   6.888  1.00  0.00           H
ATOM   1522  HW2 SOL     5      10.963   6.997   8.067  1.00  0.00           H
ATOM   1523  OW  SOL     6       7.543  11.361   9.666  1.00  0.00           O
ATOM   1524  HW1 SOL     6       7.308  11.367  10.639  1.00  0.00           H
ATOM   1525  HW2 SOL     6       7.784  12.287   9.376  1.00  0.00           H
ATOM   1526  OW  SOL     7       6.823  10.069   6.466  1.00  0.00           O
ATOM   1527  HW1 SOL     7       7.571   9.853   7.093  1.00  0.00           H
ATOM   1528  HW2 SOL     7       6.138  10.620   6.943  1.00  0.00           H
ATOM   1529  OW  SOL     8       2.822  14.966  10.170  1.00  0.00           O
ATOM   1530  HW1 SOL     8       2.712  13.973  10.208  1.00  0.00           H
ATOM   1531  HW2 SOL     8       3.729  15.187   9.813  1.00  0.00           H
ATOM   1532  OW  SOL     9      16.218   4.399   7.041  1.00  0.00           O
ATOM   1533  HW1 SOL     9      15.508   4.568   6.357  1.00  0.00           H
ATOM   1534  HW2 SOL     9      15.965   4.842   7.901  1.00  0.00           H
ATOM   1535  OW  SOL    10       2.432  16.909   5.155  1.00  0.00           O
ATOM   1536  HW1 SOL    10       2.636  17.758   5.642  1.00  0.00           H
ATOM   1537  HW2 SOL    10       2.264  17.110   4.190  1.00  0.00           H
ATOM   1538  OW  SOL    11       3.002  14.262   5.463  1.00  0.00           O
ATOM   1539  HW1 SOL    11       2.780  15.228   5.330  1.00  0.00           H
ATOM   1540  HW2 SOL    11       2.264  13.817   5.970  1.00  0.00           H
ATOM   1541  OW  SOL    12       2.720  10.985   9.170  1.00  0.00           O
ATOM   1542  HW1 SOL    12       2.720   9.989   9.253  1.00  0.00           H
ATOM   1543  HW2 SOL    12       1.835  11.345   9.465  1.00  0.00           H
ATOM   1544  OW  SOL    13       1.219   6.324   6.000  1.00  0.00           O
ATOM   1545  HW1 SOL    13       0.940   5.366   6.063  1.00  0.00           H
ATOM   1546  HW2 SOL    13       1.093   6.767   6.888  1.00  0.00           H
ATOM   1547  OW  SOL    14      18.470  17.744   4.066  1.00  0.00           O
ATOM   1548  HW1 SOL    14      19.379  17.447   4.358  1.00  0.00           H
ATOM   1549  HW2 SOL    14      18.498  18.005   3.102  1.00  0.00           H
ATOM   1550  OW  SOL    15      16.771   9.288   6.550  1.00  0.00           O
ATOM   1551  HW1 SOL    15      17.503   8.705   6.196  1.00  0.00           H
ATOM   1552  HW2 SOL    15      16.456   9.903   5.827  1.00  0.00           H
ATOM   1553  OW  SOL    16      16.508  11.073   4.296  1.00  0.00           O
ATOM   1554  HW1 SOL    16      17.413  10.957   3.887  1.00  0.00           H
ATOM   1555  HW2 SOL    16      16.557  11.758   5.023  1.00  0.00           H
ATOM   1556  OW  SOL    17       1.156   7.667   3.321  1.00  0.00           O
ATOM   1557  HW1 SOL    17       2.120   7.457   3.156  1.00  0.00           H
ATOM   1558  HW2 SOL    17       0.975   8.619   3.073  1.00  0.00           H
ATOM   1559  OW  SOL    18       5.928  13.776   7.128  1.00  0.00           O
ATOM   1560  HW1 SOL    18       5.414  12.920   7.189  1.00  0.00           H
ATOM   1561  HW2 SOL    18       5.753  14.208   6.243  1.00  0.00           H
ATOM   1562  OW  SOL    19       7.850   0.684   6.352  1.00  0.00           O
ATOM   1563  HW1 SOL    19       8.324   1.278   5.702  1.00  0.00           H
ATOM   1564  HW2 SOL    19       7.061   0.262   5.904  1.00  0.00           H
ATOM   1565  OW  SOL    20      14.990   9.760   2.221  1.00  0.00           O
ATOM   1566  HW1 SOL    20      14.133   9.415   2.606  1.00  0.00           H
ATOM   1567  HW2 SOL    20      15.510  10.229   2.934  1.00  0.00           H
ATOM   1568  OW  SOL    21      14.403  14.358   9.271  1.00  0.00           O
ATOM   1569  HW1 SOL    21      13.923  14.302  10.146  1.00  0.00           H
ATOM   1570  HW2 SOL    21      14.503  13.440   8.886  1.00  0.00           H
ATOM   1571  OW  SOL    22      16.460  17.482   5.926  1.00  0.00           O
ATOM   1572  HW1 SOL    22      17.165  17.394   5.223  1.00  0.00           H
ATOM   1573  HW2 SOL    22      16.253  16.581   6.306  1.00  0.00           H
ATOM   1574  OW  SOL    23      12.928   3.389   9.173  1.00  0.00           O
ATOM   1575  HW1 SOL    23      11.957   3.261   8.973  1.00  0.00           H
ATOM   1576  HW2 SOL    23      13.159   2.917  10.024  1.00  0.00           H
ATOM   1577  OW  SOL    24      10.339   7.317   4.822  1.00  0.00           O
ATOM   1578  HW1 SOL    24      10.602   7.067   5.754  1.00  0.00           H
ATOM   1579  HW2 SOL    24       9.540   6.781   4.547  1.00  0.00           H
ATOM   1580  OW  SOL    25       0.956   7.786   8.206  1.00  0.00           O
ATOM   1581  HW1 SOL    25       1.859   7.986   8.584  1.00  0.00           H
ATOM   1582  HW2 SOL    25       0.475   8.642   8.018  1.00  0.00           H
ATOM   1583  OW  SOL    26       1.138  18.183   3.126  1.00  0.00           O
ATOM   1584  HW1 SOL    26       0.499  17.899   3.841  1.00  0.00           H
ATOM   1585  HW2 SOL    26       0.791  17.892   2.234  1.00  0.00           H
ATOM   1586  OW  SOL    27      13.886  11.372   5.430  1.00  0.00           O
ATOM   1587  HW1 SOL    27      14.706  11.332   4.859  1.00  0.00           H
ATOM   1588  HW2 SOL    27      13.313  12.137   5.137  1.00  0.00           H
ATOM   1589  OW  SOL    28       5.506   2.259   8.846  1.00  0.00           O
ATOM   1590  HW1 SOL    28       6.368   2.119   9.332  1.00  0.00           H
ATOM   1591  HW2 SOL    28       5.518   3.154   8.398  1.00  0.00           H
ATOM   1592  OW  SOL    29      10.130  14.678   4.800  1.00  0.00           O
ATOM   1593  HW1 SOL    29       9.692  15.297   4.148  1.00  0.00           H
ATOM   1594  HW2 SOL    29       9.821  14.896   5.726  1.00  0.00           H
ATOM   1595  OW  SOL    30       3.591  18.101   8.653  1.00  0.00           O
ATOM   1596  HW1 SOL    30       3.994  17.189   8.731  1.00  0.00           H
ATOM   1597  HW2 SOL    30       4.293  18.791   8.829  1.00  0.00           H
ATOM   1598  OW  SOL    31      18.166  10.740   8.387  1.00  0.00           O
ATOM   1599  HW1 SOL    31      17.511  10.385   7.720  1.00  0.00           H
ATOM   1600  HW2 SOL    31      17.696  10.923   9.250  1.00  0.00           H
ATOM   1601  OW  SOL    32      14.849   7.373   6.898  1.00  0.00           O
ATOM   1602  HW1 SOL    32      14.403   7.242   7.784  1.00  0.00           H
ATOM   1603  HW2 SOL    32      15.590   8.038   6.992  1.00  0.00           H
ATOM   1604  OW  SOL    33      11.012  17.684   2.497  1.00  0.00           O
ATOM   1605  HW1 SOL    33      10.155  17.348   2.887  1.00  0.00           H
ATOM   1606  HW2 SOL    33      11.766  17.101   2.796  1.00  0.00           H
ATOM   1607  OW  SOL    34      14.138   0.909   4.149  1.00  0.00           O
ATOM   1608  HW1 SOL    34      14.187   0.615   3.195  1.00  0.00           H
ATOM   1609  HW2 SOL    34      14.991   1.366   4.402  1.00  0.00           H
ATOM   1610  OW  SOL    35       9.428  17.065   8.858  1.00  0.00           O
ATOM   1611  HW1 SOL    35       9.790  16.450   9.559  1.00  0.00           H
ATOM   1612  HW2 SOL    35       9.033  16.526   8.114  1.00  0.00           H
ATOM   1613  OW  SOL    36       3.717   6.986   4.907  1.00  0.00           O
ATOM   1614  HW1 SOL    36       4.117   6.076   4.793  1.00  0.00           H
ATOM   1615  HW2 SOL    36       2.761   6.897   5.185  1.00  0.00           H
ATOM   1616  OW  SOL    37       8.059  14.068   8.671  1.00  0.00           O
ATOM   1617  HW1 SOL    37       9.001  13.897   8.380  1.00  0.00           H
ATOM   1618  HW2 SOL    37       7.435  13.868   7.916  1.00  0.00           H
ATOM   1619  OW  SOL    38       9.130   5.205   8.956  1.00  0.00           O
ATOM   1620  HW1 SOL    38       8.855   5.173   7.995  1.00  0.00           H
ATOM   1621  HW2 SOL    38       9.563   4.339   9.208  1.00  0.00           H
ATOM   1622  OW  SOL    39       5.396   0.140   5.065  1.00  0.00           O
ATOM   1623  HW1 SOL    39       4.730   0.329   5.787  1.00  0.00           H
ATOM   1624  HW2 SOL    39       5.686   1.000   4.645  1.00  0.00           H
ATOM   1625  OW  SOL    40       9.574   2.434   4.943  1.00  0.00           O
ATOM   1626  HW1 SOL    40       9.187   2.459   4.021  1.00  0.00           H
ATOM   1627  HW2 SOL    40      10.568   2.528   4.889  1.00  0.00           H
ATOM   1628  OW  SOL    41      12.326  15.625   7.810  1.00  0.00           O
ATOM   1629  HW1 SOL    41      12.424  16.452   7.257  1.00  0.00           H
ATOM   1630  HW2 SOL    41      13.086  15.564   8.457  1.00  0.00           H
ATOM   1631  OW  SOL    42       4.601  11.409   7.292  1.00  0.00           O
ATOM   1632  HW1 SOL    42       3.926  11.327   8.025  1.00  0.00           H
ATOM   1633  HW2 SOL    42       4.142  11.330   6.407  1.00  0.00           H
ATOM   1634  OW  SOL    43      12.622  17.894   6.184  1.00  0.00           O
ATOM   1635  HW1 SOL    43      13.246  18.571   5.793  1.00  0.00           H
ATOM   1636  HW2 SOL    43      11.823  18.359   6.567  1.00  0.00           H
ATOM   1637  OW  SOL    44       8.657   4.562   6.418  1.00  0.00           O
ATOM   1638  HW1 SOL    44       8.174   5.078   5.711  1.00  0.00           H
ATOM   1639  HW2 SOL    44       9.005   3.709   6.029  1.00  0.00           H
ATOM   1640  OW  SOL    45      10.118   0.361   7.761  1.00  0.00           O
ATOM   1641  HW1 SOL    45       9.371   0.499   7.111  1.00  0.00           H
ATOM   1642  HW2 SOL    45      10.533  49.865   7.608  1.00  0.00           H
ATOM   1643  OW  SOL    46      14.456  11.683   8.178  1.00  0.00           O
ATOM   1644  HW1 SOL    46      13.699  11.121   8.510  1.00  0.00           H
ATOM   1645  HW2 SOL    46      14.461  11.678   7.178  1.00  0.00           H
ATOM   1646  OW  SOL    47      15.000   5.133   9.262  1.00  0.00           O
ATOM   1647  HW1 SOL    47      14.166   4.582   9.228  1.00  0.00           H
ATOM   1648  HW2 SOL    47      14.926   5.805   9.999  1.00  0.00           H
ATOM   1649  OW  SOL    48      18.185   8.101   4.423  1.00  0.00           O
ATOM   1650  HW1 SOL    48      18.907   7.484   4.738  1.00  0.00           H
ATOM   1651  HW2 SOL    48      18.028   7.958   3.446  1.00  0.00           H
ATOM   1652  OW  SOL    49      16.777  12.754   6.302  1.00  0.00           O
ATOM   1653  HW1 SOL    49      17.756  12.758   6.506  1.00  0.00           H
ATOM   1654  HW2 SOL    49      16.366  13.608   6.622  1.00  0.00           H
ATOM   1655  OW  SOL    50       5.844   2.479   3.817  1.00  0.00           O
ATOM   1656  HW1 SOL    50       5.952   1.790   3.100  1.00  0.00           H
ATOM   1657  HW2 SOL    50       5.572   3.349   3.406  1.00  0.00           H
ATOM   1658  OW  SOL    51       7.108  10.689   3.858  1.00  0.00           O
ATOM   1659  HW1 SOL    51       6.926  10.517   4.827  1.00  0.00           H
ATOM   1660  HW2 SOL    51       7.973  10.259   3.600  1.00  0.00           H
ATOM   1661  OW  SOL    52       3.487  11.210   4.694  1.00  0.00           O
ATOM   1662  HW1 SOL    52       3.651  12.165   4.448  1.00  0.00           H
ATOM   1663  HW2 SOL    52       4.118  10.622   4.188  1.00  0.00           H
ATOM   1664  OW  SOL    53       5.796   5.230   8.169  1.00  0.00           O
ATOM   1665  HW1 SOL    53       5.823   5.934   7.460  1.00  0.00           H
ATOM   1666  HW2 SOL    53       6.273   5.559   8.984  1.00  0.00           H
ATOM   1667  OW  SOL    54      12.564  13.542   4.545  1.00  0.00           O
ATOM   1668  HW1 SOL    54      13.134  14.355   4.666  1.00  0.00           H
ATOM   1669  HW2 SOL    54      11.600  13.797   4.616  1.00  0.00           H
ATOM   1670  OW  SOL    55      15.806   6.354   4.552  1.00  0.00           O
ATOM   1671  HW1 SOL    55      15.298   6.623   5.370  1.00  0.00           H
ATOM   1672  HW2 SOL    55      16.603   6.949   4.444  1.00  0.00           H
ATOM   1673  OW  SOL    56       6.002   9.051  10.214  1.00  0.00           O
ATOM   1674  HW1 SOL    56       6.444   9.830   9.768  1.00  0.00           H
ATOM   1675  HW2 SOL    56       5.157   9.355  10.653  1.00  0.00           H
ATOM   1676  OW  SOL    57      13.241   7.983   8.999  1.00  0.00           O
ATOM   1677  HW1 SOL    57      12.478   8.593   8.785  1.00  0.00           H
ATOM   1678  HW2 SOL    57      13.338   7.905   9.991  1.00  0.00           H
ATOM   1679  OW  SOL    58      11.400   4.969   3.353  1.00  0.00           O
ATOM   1680  HW1 SOL    58      11.805   4.174   3.805  1.00  0.00           H
ATOM   1681  HW2 SOL    58      11.319   5.720   4.008  1.00  0.00           H
ATOM   1682  OW  SOL    59       7.000   6.446  10.291  1.00  0.00           O
ATOM   1683  HW1 SOL    59       7.863   6.165   9.870  1.00  0.00           H
ATOM   1684  HW2 SOL    59       6.855   7.422  10.133  1.00  0.00           H
ATOM   1685  OW  SOL    60       3.385   0.806   6.667  1.00  0.00           O
ATOM   1686  HW1 SOL    60       3.241   1.790   6.767  1.00  0.00           H
ATOM   1687  HW2 SOL    60       2.502   0.336   6.688  1.00  0.00           H
ATOM   1688  OW  SOL    61      15.588   3.596   4.063  1.00  0.00           O
ATOM   1689  HW1 SOL    61      16.306   3.090   4.541  1.00  0.00           H
ATOM   1690  HW2 SOL    61      15.743   4.578   4.171  1.00  0.00           H
ATOM   1691  OW  SOL    62      10.262   7.489   9.649  1.00  0.00           O
ATOM   1692  HW1 SOL    62      10.754   7.388  10.514  1.00  0.00           H
ATOM   1693  HW2 SOL    62       9.812   6.626   9.420  1.00  0.00           H
ATOM   1694  OW  SOL    63      10.582  13.545   8.157  1.00  0.00           O
ATOM   1695  HW1 SOL    63      10.809  12.661   7.747  1.00  0.00           H
ATOM   1696  HW2 SOL    63      11.317  14.197   7.972  1.00  0.00           H
ATOM   1697  OW  SOL    64       3.344   8.270   9.354  1.00  0.00           O
ATOM   1698  HW1 SOL    64       4.283   8.295   9.011  1.00  0.00           H
ATOM   1699  HW2 SOL    64       3.224   7.469   9.940  1.00  0.00           H
ATOM   1700  OW  SOL    65       3.973   4.440   9.915  1.00  0.00           O
ATOM   1701  HW1 SOL    65       3.172   3.972   9.541  1.00  0.00           H
ATOM   1702  HW2 SOL    65       4.567   4.734   9.166  1.00  0.00           H
ATOM   1703  OW  SOL    66       0.861  18.433   9.242  1.00  0.00           O
ATOM   1704  HW1 SOL    66       0.422  17.568   9.003  1.00  0.00           H
ATOM   1705  HW2 SOL    66       1.851  18.347   9.128  1.00  0.00           H
ATOM   1706  OW  SOL    67       5.081  15.678   8.925  1.00  0.00           O
ATOM   1707  HW1 SOL    67       5.752  16.408   9.056  1.00  0.00           H
ATOM   1708  HW2 SOL    67       5.450  14.996   8.293  1.00  0.00           H
ATOM   1709  OW  SOL    68       7.844   5.693   4.147  1.00  0.00           O
ATOM   1710  HW1 SOL    68       8.293   5.046   3.531  1.00  0.00           H
ATOM   1711  HW2 SOL    68       7.418   6.423   3.613  1.00  0.00           H
ATOM   1712  OW  SOL    69      12.662   8.550   3.057  1.00  0.00           O
ATOM   1713  HW1 SOL    69      12.284   8.626   3.980  1.00  0.00           H
ATOM   1714  HW2 SOL    69      12.647   7.592   2.769  1.00  0.00           H
ATOM   1715  OW  SOL    70      17.024   1.272   5.147  1.00  0.00           O
ATOM   1716  HW1 SOL    70      17.883   1.445   4.664  1.00  0.00           H
ATOM   1717  HW2 SOL    70      17.216   0.812   6.014  1.00  0.00           H
ATOM   1718  OW  SOL    71      13.973  15.844   4.834  1.00  0.00           O
ATOM   1719  HW1 SOL    71      14.512  16.225   4.083  1.00  0.00           H
ATOM   1720  HW2 SOL    71      13.457  16.575   5.280  1.00  0.00           H
ATOM   1721  OW  SOL    72      12.758   9.096   6.304  1.00  0.00           O
ATOM   1722  HW1 SOL    72      13.513   8.493   6.560  1.00  0.00           H
ATOM   1723  HW2 SOL    72      13.123   9.966   5.973  1.00  0.00           H
ATOM   1724  OW  SOL    73      18.454   1.493   9.327  1.00  0.00           O
ATOM   1725  HW1 SOL    73      18.705   0.973   8.512  1.00  0.00           H
ATOM   1726  HW2 SOL    73      17.508   1.806   9.245  1.00  0.00           H
ATOM   1727  OW  SOL    74       2.677   3.414   7.044  1.00  0.00           O
ATOM   1728  HW1 SOL    74       1.812   3.663   6.607  1.00  0.00           H
ATOM   1729  HW2 SOL    74       2.513   3.191   8.005  1.00  0.00           H
ATOM   1730  OW  SOL    75       9.545   9.622   3.432  1.00  0.00           O
ATOM   1731  HW1 SOL    75      10.396   9.998   3.064  1.00  0.00           H
ATOM   1732  HW2 SOL    75       9.734   8.750   3.883  1.00  0.00           H
ATOM   1733  OW  SOL    76      10.738  10.973   7.150  1.00  0.00           O
ATOM   1734  HW1 SOL    76       9.927  10.489   7.476  1.00  0.00           H
ATOM   1735  HW2 SOL    76      11.299  10.352   6.601  1.00  0.00           H
ATOM   1736  OW  SOL    77      10.263   2.731   9.055  1.00  0.00           O
ATOM   1737  HW1 SOL    77      10.274   2.003   8.371  1.00  0.00           H
ATOM   1738  HW2 SOL    77      10.088   2.338   9.958  1.00  0.00           H
ATOM   1739  OW  SOL    78       6.010  15.119   4.818  1.00  0.00           O
ATOM   1740  HW1 SOL    78       6.630  14.427   4.448  1.00  0.00           H
ATOM   1741  HW2 SOL    78       5.271  15.289   4.166  1.00  0.00           H
ATOM   1742  OW  SOL    79      15.116  18.062   9.964  1.00  0.00           O
ATOM   1743  HW1 SOL    79      15.146  18.472   9.053  1.00  0.00           H
ATOM   1744  HW2 SOL    79      15.795  17.331  10.024  1.00  0.00           H
ATOM   1745  OW  SOL    80      12.280   2.851   4.785  1.00  0.00           O
ATOM   1746  HW1 SOL    80      12.976   2.167   4.567  1.00  0.00           H
ATOM   1747  HW2 SOL    80      12.634   3.474   5.483  1.00  0.00           H
ATOM   1748  OW  SOL    81       5.779   7.529   6.671  1.00  0.00           O
ATOM   1749  HW1 SOL    81       6.250   8.395   6.505  1.00  0.00           H
ATOM   1750  HW2 SOL    81       5.084   7.387   5.966  1.00  0.00           H
ATOM   1751  OW  SOL    82       6.581  17.866   9.221  1.00  0.00           O
ATOM   1752  HW1 SOL    82       6.396  18.835   9.056  1.00  0.00           H
ATOM   1753  HW2 SOL    82       7.552  17.743   9.429  1.00  0.00           H
ATOM   1754  OW  SOL    83       8.760   9.397   8.311  1.00  0.00           O
ATOM   1755  HW1 SOL    83       9.254   8.714   8.849  1.00  0.00           H
ATOM   1756  HW2 SOL    83       8.388  10.096   8.922  1.00  0.00           H
ATOM   1757  OW  SOL    84      18.333  15.741   8.517  1.00  0.00           O
ATOM   1758  HW1 SOL    84      17.631  15.472   7.858  1.00  0.00           H
ATOM   1759  HW2 SOL    84      18.647  14.934   9.018  1.00  0.00           H
ATOM   1760  OW  SOL    85       1.432  12.448   6.593  1.00  0.00           O
ATOM   1761  HW1 SOL    85       0.723  11.815   6.904  1.00  0.00           H
ATOM   1762  HW2 SOL    85       2.026  11.985   5.934  1.00  0.00           H
ATOM   1763  OW  SOL    86       4.234   4.312   5.067  1.00  0.00           O
ATOM   1764  HW1 SOL    86       4.904   3.586   4.914  1.00  0.00           H
ATOM   1765  HW2 SOL    86       3.711   4.115   5.896  1.00  0.00           H
ATOM   1766  OW  SOL    87       8.339  16.077   6.511  1.00  0.00           O
ATOM   1767  HW1 SOL    87       8.074  16.847   5.929  1.00  0.00           H
ATOM   1768  HW2 SOL    87       7.549  15.481   6.656  1.00  0.00           H
ATOM   1769  OW  SOL    88       7.795  13.322   4.075  1.00  0.00           O
ATOM   1770  HW1 SOL    88       7.568  12.380   3.827  1.00  0.00           H
ATOM   1771  HW2 SOL    88       8.783  13.402   4.208  1.00  0.00           H
ATOM   1772  OW  SOL    89      13.003   4.607   6.710  1.00  0.00           O
ATOM   1773  HW1 SOL    89      12.435   5.425   6.803  1.00  0.00           H
ATOM   1774  HW2 SOL    89      13.052   4.134   7.590  1.00  0.00           H
ATOM   1775  OW  SOL    90      15.869   2.163   8.665  1.00  0.00           O
ATOM   1776  HW1 SOL    90      14.884   2.088   8.817  1.00  0.00           H
ATOM   1777  HW2 SOL    90      16.056   2.942   8.067  1.00  0.00           H
ATOM   1778  OW  SOL    91       0.816  10.395   3.031  1.00  0.00           O
ATOM   1779  HW1 SOL    91       1.538  10.789   3.601  1.00  0.00           H
ATOM   1780  HW2 SOL    91       0.027  10.169   3.601  1.00  0.00           H
ATOM   1781  OW  SOL    92       8.547  16.519   3.221  1.00  0.00           O
ATOM   1782  HW1 SOL    92       7.798  15.858   3.268  1.00  0.00           H
ATOM   1783  HW2 SOL    92       8.347  17.294   3.820  1.00  0.00           H
ATOM   1784  OW  SOL    93       0.112  22.242   6.412  1.00  0.00           O
ATOM   1785  HW1 SOL    93      47.796  22.801   6.575  1.00  0.00           H
ATOM   1786  HW2 SOL    93      48.387  21.279   6.564  1.00  0.00           H
ATOM   1787  OW  SOL    94      15.525  33.735   7.024  1.00  0.00           O
ATOM   1788  HW1 SOL    94      15.095  33.496   7.895  1.00  0.00           H
ATOM   1789  HW2 SOL    94      14.824  33.804   6.314  1.00  0.00           H
ATOM   1790  OW  SOL    95      11.303  25.543   7.019  1.00  0.00           O
ATOM   1791  HW1 SOL    95      11.651  26.480   7.020  1.00  0.00           H
ATOM   1792  HW2 SOL    95      10.685  25.417   7.795  1.00  0.00           H
ATOM   1793  OW  SOL    96       7.646  30.229   9.868  1.00  0.00           O
ATOM   1794  HW1 SOL    96       6.949  30.270  10.584  1.00  0.00           H
ATOM   1795  HW2 SOL    96       7.952  31.154   9.646  1.00  0.00           H
ATOM   1796  OW  SOL    97       6.791  28.497   6.668  1.00  0.00           O
ATOM   1797  HW1 SOL    97       7.589  28.448   7.268  1.00  0.00           H
ATOM   1798  HW2 SOL    97       6.137  29.157   7.037  1.00  0.00           H
ATOM   1799  OW  SOL    98      16.168  23.203   7.366  1.00  0.00           O
ATOM   1800  HW1 SOL    98      15.319  23.328   6.853  1.00  0.00           H
ATOM   1801  HW2 SOL    98      16.299  23.975   7.988  1.00  0.00           H
ATOM   1802  OW  SOL    99       2.141  35.777   5.038  1.00  0.00           O
ATOM   1803  HW1 SOL    99       2.285  36.623   5.553  1.00  0.00           H
ATOM   1804  HW2 SOL    99       3.003  35.491   4.619  1.00  0.00           H
ATOM   1805  OW  SOL   100       2.639  33.172   5.474  1.00  0.00           O
ATOM   1806  HW1 SOL   100       2.235  34.080   5.365  1.00  0.00           H
ATOM   1807  HW2 SOL   100       2.042  32.608   6.045  1.00  0.00           H
ATOM   1808  OW  SOL   101       2.745  29.506   9.183  1.00  0.00           O
ATOM   1809  HW1 SOL   101       2.524  28.576   9.475  1.00  0.00           H
ATOM   1810  HW2 SOL   101       1.964  30.105   9.361  1.00  0.00           H
ATOM   1811  OW  SOL   102       1.357  24.765   6.070  1.00  0.00           O
ATOM   1812  HW1 SOL   102       0.942  23.856   6.031  1.00  0.00           H
ATOM   1813  HW2 SOL   102       0.996  25.263   6.858  1.00  0.00           H
ATOM   1814  OW  SOL   103      18.284  36.729   3.890  1.00  0.00           O
ATOM   1815  HW1 SOL   103      18.824  36.209   4.551  1.00  0.00           H
ATOM   1816  HW2 SOL   103      18.860  36.977   3.111  1.00  0.00           H
ATOM   1817  OW  SOL   104      16.775  27.832   6.418  1.00  0.00           O
ATOM   1818  HW1 SOL   104      17.638  27.333   6.339  1.00  0.00           H
ATOM   1819  HW2 SOL   104      16.623  28.370   5.589  1.00  0.00           H
ATOM   1820  OW  SOL   105      16.534  29.726   4.307  1.00  0.00           O
ATOM   1821  HW1 SOL   105      17.408  29.694   3.822  1.00  0.00           H
ATOM   1822  HW2 SOL   105      16.577  30.418   5.028  1.00  0.00           H
ATOM   1823  OW  SOL   106       1.290  26.557   3.719  1.00  0.00           O
ATOM   1824  HW1 SOL   106       2.258  26.497   3.960  1.00  0.00           H
ATOM   1825  HW2 SOL   106       1.105  27.447   3.301  1.00  0.00           H
ATOM   1826  OW  SOL   107       6.088  32.463   7.437  1.00  0.00           O
ATOM   1827  HW1 SOL   107       5.637  31.577   7.548  1.00  0.00           H
ATOM   1828  HW2 SOL   107       5.968  32.783   6.497  1.00  0.00           H
ATOM   1829  OW  SOL   108       8.134  18.587   5.026  1.00  0.00           O
ATOM   1830  HW1 SOL   108       8.618  19.456   4.927  1.00  0.00           H
ATOM   1831  HW2 SOL   108       7.157  18.761   5.150  1.00  0.00           H
ATOM   1832  OW  SOL   109      15.373  28.067   2.467  1.00  0.00           O
ATOM   1833  HW1 SOL   109      14.533  27.678   2.844  1.00  0.00           H
ATOM   1834  HW2 SOL   109      15.772  28.703   3.128  1.00  0.00           H
ATOM   1835  OW  SOL   110      14.324  32.896   9.231  1.00  0.00           O
ATOM   1836  HW1 SOL   110      14.364  32.975  10.227  1.00  0.00           H
ATOM   1837  HW2 SOL   110      14.284  31.931   8.974  1.00  0.00           H
ATOM   1838  OW  SOL   111      16.395  36.206   6.346  1.00  0.00           O
ATOM   1839  HW1 SOL   111      16.122  36.178   5.385  1.00  0.00           H
ATOM   1840  HW2 SOL   111      16.190  35.327   6.777  1.00  0.00           H
ATOM   1841  OW  SOL   112       6.155  26.117   3.433  1.00  0.00           O
ATOM   1842  HW1 SOL   112       6.416  27.082   3.440  1.00  0.00           H
ATOM   1843  HW2 SOL   112       5.246  26.015   3.836  1.00  0.00           H
ATOM   1844  OW  SOL   113      12.568  22.253   9.166  1.00  0.00           O
ATOM   1845  HW1 SOL   113      11.659  21.851   9.281  1.00  0.00           H
ATOM   1846  HW2 SOL   113      13.261  21.599   9.469  1.00  0.00           H
ATOM   1847  OW  SOL   114      15.692  35.901   3.659  1.00  0.00           O
ATOM   1848  HW1 SOL   114      16.563  36.388   3.722  1.00  0.00           H
ATOM   1849  HW2 SOL   114      15.770  35.163   2.988  1.00  0.00           H
ATOM   1850  OW  SOL   115      10.475  25.616   4.396  1.00  0.00           O
ATOM   1851  HW1 SOL   115      10.753  25.504   5.350  1.00  0.00           H
ATOM   1852  HW2 SOL   115       9.767  24.946   4.174  1.00  0.00           H
ATOM   1853  OW  SOL   116       0.660  26.443   8.069  1.00  0.00           O
ATOM   1854  HW1 SOL   116       1.477  26.478   8.645  1.00  0.00           H
ATOM   1855  HW2 SOL   116       0.413  27.369   7.784  1.00  0.00           H
ATOM   1856  OW  SOL   117       1.195  36.955   2.828  1.00  0.00           O
ATOM   1857  HW1 SOL   117       1.520  36.493   3.653  1.00  0.00           H
ATOM   1858  HW2 SOL   117       0.325  36.555   2.542  1.00  0.00           H
ATOM   1859  OW  SOL   118      13.835  30.044   5.423  1.00  0.00           O
ATOM   1860  HW1 SOL   118      14.699  29.952   4.927  1.00  0.00           H
ATOM   1861  HW2 SOL   118      13.253  30.711   4.957  1.00  0.00           H
ATOM   1862  OW  SOL   119       5.425  20.356   8.893  1.00  0.00           O
ATOM   1863  HW1 SOL   119       5.294  20.903   9.720  1.00  0.00           H
ATOM   1864  HW2 SOL   119       5.627  20.959   8.122  1.00  0.00           H
ATOM   1865  OW  SOL   120       9.998  33.017   4.844  1.00  0.00           O
ATOM   1866  HW1 SOL   120       9.894  33.899   4.384  1.00  0.00           H
ATOM   1867  HW2 SOL   120       9.825  33.129   5.823  1.00  0.00           H
ATOM   1868  OW  SOL   121       3.658  36.789   8.662  1.00  0.00           O
ATOM   1869  HW1 SOL   121       4.022  35.865   8.779  1.00  0.00           H
ATOM   1870  HW2 SOL   121       4.382  37.457   8.834  1.00  0.00           H
ATOM   1871  OW  SOL   122      17.919  29.553   8.201  1.00  0.00           O
ATOM   1872  HW1 SOL   122      17.275  29.166   7.541  1.00  0.00           H
ATOM   1873  HW2 SOL   122      17.636  29.308   9.128  1.00  0.00           H
ATOM   1874  OW  SOL   123       3.856  28.075   3.043  1.00  0.00           O
ATOM   1875  HW1 SOL   123       4.156  28.922   2.605  1.00  0.00           H
ATOM   1876  HW2 SOL   123       3.038  27.733   2.582  1.00  0.00           H
ATOM   1877  OW  SOL   124      14.725  26.084   7.181  1.00  0.00           O
ATOM   1878  HW1 SOL   124      14.588  25.708   8.097  1.00  0.00           H
ATOM   1879  HW2 SOL   124      15.498  26.719   7.193  1.00  0.00           H
ATOM   1880  OW  SOL   125       4.645  35.540   4.090  1.00  0.00           O
ATOM   1881  HW1 SOL   125       4.983  36.249   4.709  1.00  0.00           H
ATOM   1882  HW2 SOL   125       4.907  35.764   3.152  1.00  0.00           H
ATOM   1883  OW  SOL   126      14.186  19.668   4.820  1.00  0.00           O
ATOM   1884  HW1 SOL   126      14.041  19.340   3.886  1.00  0.00           H
ATOM   1885  HW2 SOL   126      15.044  20.179   4.864  1.00  0.00           H
ATOM   1886  OW  SOL   127       9.348  35.661   8.903  1.00  0.00           O
ATOM   1887  HW1 SOL   127       9.971  35.160   9.504  1.00  0.00           H
ATOM   1888  HW2 SOL   127       9.041  35.061   8.165  1.00  0.00           H
ATOM   1889  OW  SOL   128       3.690  25.496   4.871  1.00  0.00           O
ATOM   1890  HW1 SOL   128       4.167  24.617   4.907  1.00  0.00           H
ATOM   1891  HW2 SOL   128       2.774  25.394   5.260  1.00  0.00           H
ATOM   1892  OW  SOL   129       8.177  32.752   9.196  1.00  0.00           O
ATOM   1893  HW1 SOL   129       9.063  32.630   8.750  1.00  0.00           H
ATOM   1894  HW2 SOL   129       7.450  32.706   8.512  1.00  0.00           H
ATOM   1895  OW  SOL   130       9.020  23.750   8.973  1.00  0.00           O
ATOM   1896  HW1 SOL   130       8.867  23.691   7.987  1.00  0.00           H
ATOM   1897  HW2 SOL   130       9.464  22.912   9.292  1.00  0.00           H
ATOM   1898  OW  SOL   131       5.549  19.359   5.208  1.00  0.00           O
ATOM   1899  HW1 SOL   131       4.653  19.158   5.604  1.00  0.00           H
ATOM   1900  HW2 SOL   131       5.461  20.103   4.545  1.00  0.00           H
ATOM   1901  OW  SOL   132       9.443  21.024   4.874  1.00  0.00           O
ATOM   1902  HW1 SOL   132       9.240  21.137   3.901  1.00  0.00           H
ATOM   1903  HW2 SOL   132      10.415  21.194   5.033  1.00  0.00           H
ATOM   1904  OW  SOL   133      12.254  34.308   7.879  1.00  0.00           O
ATOM   1905  HW1 SOL   133      12.432  35.177   7.417  1.00  0.00           H
ATOM   1906  HW2 SOL   133      13.002  34.107   8.511  1.00  0.00           H
ATOM   1907  OW  SOL   134       4.769  30.121   7.488  1.00  0.00           O
ATOM   1908  HW1 SOL   134       4.083  29.897   8.179  1.00  0.00           H
ATOM   1909  HW2 SOL   134       4.366  30.030   6.577  1.00  0.00           H
ATOM   1910  OW  SOL   135      12.608  36.568   6.160  1.00  0.00           O
ATOM   1911  HW1 SOL   135      13.170  37.234   5.670  1.00  0.00           H
ATOM   1912  HW2 SOL   135      11.836  37.036   6.590  1.00  0.00           H
ATOM   1913  OW  SOL   136       8.643  23.300   6.330  1.00  0.00           O
ATOM   1914  HW1 SOL   136       8.192  23.842   5.622  1.00  0.00           H
ATOM   1915  HW2 SOL   136       8.924  22.419   5.948  1.00  0.00           H
ATOM   1916  OW  SOL   137      10.250  19.087   7.313  1.00  0.00           O
ATOM   1917  HW1 SOL   137       9.614  19.094   6.542  1.00  0.00           H
ATOM   1918  HW2 SOL   137      10.014  18.340   7.934  1.00  0.00           H
ATOM   1919  OW  SOL   138      14.334  30.290   8.356  1.00  0.00           O
ATOM   1920  HW1 SOL   138      13.576  29.695   8.620  1.00  0.00           H
ATOM   1921  HW2 SOL   138      14.437  30.277   7.361  1.00  0.00           H
ATOM   1922  OW  SOL   139      18.253  26.689   3.921  1.00  0.00           O
ATOM   1923  HW1 SOL   139      18.685  26.121   4.621  1.00  0.00           H
ATOM   1924  HW2 SOL   139      17.726  26.109   3.299  1.00  0.00           H
ATOM   1925  OW  SOL   140      16.747  31.430   6.285  1.00  0.00           O
ATOM   1926  HW1 SOL   140      17.712  31.390   6.544  1.00  0.00           H
ATOM   1927  HW2 SOL   140      16.338  32.266   6.652  1.00  0.00           H
ATOM   1928  OW  SOL   141       5.069  21.294   3.254  1.00  0.00           O
ATOM   1929  HW1 SOL   141       4.929  20.452   2.734  1.00  0.00           H
ATOM   1930  HW2 SOL   141       4.886  22.083   2.668  1.00  0.00           H
ATOM   1931  OW  SOL   142      10.949  30.712  10.363  1.00  0.00           O
ATOM   1932  HW1 SOL   142      10.481  31.157  11.126  1.00  0.00           H
ATOM   1933  HW2 SOL   142      10.805  31.243   9.528  1.00  0.00           H
ATOM   1934  OW  SOL   143       6.998  28.859   4.028  1.00  0.00           O
ATOM   1935  HW1 SOL   143       6.949  28.764   5.023  1.00  0.00           H
ATOM   1936  HW2 SOL   143       7.820  28.400   3.690  1.00  0.00           H
ATOM   1937  OW  SOL   144       3.614  29.738   5.098  1.00  0.00           O
ATOM   1938  HW1 SOL   144       3.356  30.494   4.497  1.00  0.00           H
ATOM   1939  HW2 SOL   144       3.946  28.972   4.547  1.00  0.00           H
ATOM   1940  OW  SOL   145       5.616  24.144   8.557  1.00  0.00           O
ATOM   1941  HW1 SOL   145       5.686  24.722   7.745  1.00  0.00           H
ATOM   1942  HW2 SOL   145       6.523  24.023   8.960  1.00  0.00           H
ATOM   1943  OW  SOL   146      12.560  32.066   4.073  1.00  0.00           O
ATOM   1944  HW1 SOL   146      13.044  32.899   4.343  1.00  0.00           H
ATOM   1945  HW2 SOL   146      11.577  32.192   4.214  1.00  0.00           H
ATOM   1946  OW  SOL   147      15.854  24.960   4.835  1.00  0.00           O
ATOM   1947  HW1 SOL   147      15.304  25.234   5.624  1.00  0.00           H
ATOM   1948  HW2 SOL   147      15.848  25.692   4.154  1.00  0.00           H
ATOM   1949  OW  SOL   148       5.289  27.205   9.137  1.00  0.00           O
ATOM   1950  HW1 SOL   148       6.075  27.702   8.768  1.00  0.00           H
ATOM   1951  HW2 SOL   148       5.543  26.776  10.004  1.00  0.00           H
ATOM   1952  OW  SOL   149       3.022  19.288   6.309  1.00  0.00           O
ATOM   1953  HW1 SOL   149       2.843  20.257   6.480  1.00  0.00           H
ATOM   1954  HW2 SOL   149       3.148  18.813   7.180  1.00  0.00           H
ATOM   1955  OW  SOL   150      15.775  22.202   4.201  1.00  0.00           O
ATOM   1956  HW1 SOL   150      16.464  21.713   4.737  1.00  0.00           H
ATOM   1957  HW2 SOL   150      15.825  23.179   4.406  1.00  0.00           H
ATOM   1958  OW  SOL   151      10.549  32.156   8.084  1.00  0.00           O
ATOM   1959  HW1 SOL   151      10.707  31.342   7.525  1.00  0.00           H
ATOM   1960  HW2 SOL   151      11.262  32.831   7.898  1.00  0.00           H
ATOM   1961  OW  SOL   152       2.746  26.708   9.680  1.00  0.00           O
ATOM   1962  HW1 SOL   152       3.659  26.995   9.392  1.00  0.00           H
ATOM   1963  HW2 SOL   152       2.716  25.711   9.752  1.00  0.00           H
ATOM   1964  OW  SOL   153       2.913  24.021   9.360  1.00  0.00           O
ATOM   1965  HW1 SOL   153       2.798  23.245   9.981  1.00  0.00           H
ATOM   1966  HW2 SOL   153       3.818  23.976   8.936  1.00  0.00           H
ATOM   1967  OW  SOL   154       0.969  37.182   8.639  1.00  0.00           O
ATOM   1968  HW1 SOL   154       0.553  36.273   8.650  1.00  0.00           H
ATOM   1969  HW2 SOL   154       1.963  37.095   8.707  1.00  0.00           H
ATOM   1970  OW  SOL   155       4.953  34.407   9.005  1.00  0.00           O
ATOM   1971  HW1 SOL   155       5.715  35.054   9.025  1.00  0.00           H
ATOM   1972  HW2 SOL   155       5.232  33.578   8.519  1.00  0.00           H
ATOM   1973  OW  SOL   156       8.153  24.276   3.641  1.00  0.00           O
ATOM   1974  HW1 SOL   156       7.932  23.632   2.908  1.00  0.00           H
ATOM   1975  HW2 SOL   156       7.451  24.987   3.683  1.00  0.00           H
ATOM   1976  OW  SOL   157      13.005  26.990   3.334  1.00  0.00           O
ATOM   1977  HW1 SOL   157      12.440  26.413   3.924  1.00  0.00           H
ATOM   1978  HW2 SOL   157      12.544  27.122   2.457  1.00  0.00           H
ATOM   1979  OW  SOL   158      17.673  35.501  10.891  1.00  0.00           O
ATOM   1980  HW1 SOL   158      18.301  36.179  10.509  1.00  0.00           H
ATOM   1981  HW2 SOL   158      17.700  34.671  10.335  1.00  0.00           H
ATOM   1982  OW  SOL   159       0.652  31.260   9.800  1.00  0.00           O
ATOM   1983  HW1 SOL   159       0.284  31.427  10.715  1.00  0.00           H
ATOM   1984  HW2 SOL   159      48.476  31.538   9.115  1.00  0.00           H
ATOM   1985  OW  SOL   160      17.303  20.103   5.416  1.00  0.00           O
ATOM   1986  HW1 SOL   160      17.684  19.709   4.579  1.00  0.00           H
ATOM   1987  HW2 SOL   160      16.908  19.376   5.977  1.00  0.00           H
ATOM   1988  OW  SOL   161      13.762  34.417   4.912  1.00  0.00           O
ATOM   1989  HW1 SOL   161      14.443  34.947   4.408  1.00  0.00           H
ATOM   1990  HW2 SOL   161      13.158  35.038   5.411  1.00  0.00           H
ATOM   1991  OW  SOL   162      12.719  27.920   6.689  1.00  0.00           O
ATOM   1992  HW1 SOL   162      13.422  27.213   6.767  1.00  0.00           H
ATOM   1993  HW2 SOL   162      13.073  28.682   6.146  1.00  0.00           H
ATOM   1994  OW  SOL   163      18.621  20.652   9.134  1.00  0.00           O
ATOM   1995  HW1 SOL   163      18.911  19.695   9.098  1.00  0.00           H
ATOM   1996  HW2 SOL   163      17.653  20.716   8.892  1.00  0.00           H
ATOM   1997  OW  SOL   164       2.701  21.844   7.163  1.00  0.00           O
ATOM   1998  HW1 SOL   164       1.802  22.144   6.844  1.00  0.00           H
ATOM   1999  HW2 SOL   164       2.728  21.875   8.162  1.00  0.00           H
ATOM   2000  OW  SOL   165       9.153  27.525   2.973  1.00  0.00           O
ATOM   2001  HW1 SOL   165       9.883  28.197   2.850  1.00  0.00           H
ATOM   2002  HW2 SOL   165       9.492  26.762   3.523  1.00  0.00           H
ATOM   2003  OW  SOL   166      10.556  29.621   6.996  1.00  0.00           O
ATOM   2004  HW1 SOL   166       9.863  29.143   7.536  1.00  0.00           H
ATOM   2005  HW2 SOL   166      11.304  28.992   6.783  1.00  0.00           H
ATOM   2006  OW  SOL   167      10.034  21.008   9.338  1.00  0.00           O
ATOM   2007  HW1 SOL   167      10.114  20.458   8.507  1.00  0.00           H
ATOM   2008  HW2 SOL   167       9.499  20.507  10.019  1.00  0.00           H
ATOM   2009  OW  SOL   168       6.045  33.431   4.999  1.00  0.00           O
ATOM   2010  HW1 SOL   168       6.586  32.976   4.291  1.00  0.00           H
ATOM   2011  HW2 SOL   168       5.423  34.087   4.573  1.00  0.00           H
ATOM   2012  OW  SOL   169       2.303  31.491   3.456  1.00  0.00           O
ATOM   2013  HW1 SOL   169       1.776  31.909   2.716  1.00  0.00           H
ATOM   2014  HW2 SOL   169       2.511  32.181   4.149  1.00  0.00           H
ATOM   2015  OW  SOL   170      15.196  36.461   9.385  1.00  0.00           O
ATOM   2016  HW1 SOL   170      15.438  36.802   8.476  1.00  0.00           H
ATOM   2017  HW2 SOL   170      16.000  36.046   9.810  1.00  0.00           H
ATOM   2018  OW  SOL   171      12.098  21.691   4.901  1.00  0.00           O
ATOM   2019  HW1 SOL   171      12.858  21.087   4.665  1.00  0.00           H
ATOM   2020  HW2 SOL   171      12.420  22.406   5.522  1.00  0.00           H
ATOM   2021  OW  SOL   172       5.995  25.869   6.462  1.00  0.00           O
ATOM   2022  HW1 SOL   172       6.334  26.807   6.533  1.00  0.00           H
ATOM   2023  HW2 SOL   172       5.133  25.864   5.954  1.00  0.00           H
ATOM   2024  OW  SOL   173       6.709  36.535   8.828  1.00  0.00           O
ATOM   2025  HW1 SOL   173       6.594  37.520   8.705  1.00  0.00           H
ATOM   2026  HW2 SOL   173       7.684  36.312   8.843  1.00  0.00           H
ATOM   2027  OW  SOL   174       8.726  28.211   8.534  1.00  0.00           O
ATOM   2028  HW1 SOL   174       8.981  27.473   9.159  1.00  0.00           H
ATOM   2029  HW2 SOL   174       8.410  29.000   9.061  1.00  0.00           H
ATOM   2030  OW  SOL   175      18.426  34.046   8.605  1.00  0.00           O
ATOM   2031  HW1 SOL   175      17.834  33.898   7.812  1.00  0.00           H
ATOM   2032  HW2 SOL   175      18.738  33.164   8.957  1.00  0.00           H
ATOM   2033  OW  SOL   176       1.356  31.181   6.691  1.00  0.00           O
ATOM   2034  HW1 SOL   176       0.745  30.494   7.085  1.00  0.00           H
ATOM   2035  HW2 SOL   176       1.979  30.740   6.044  1.00  0.00           H
ATOM   2036  OW  SOL   177       4.406  22.976   5.288  1.00  0.00           O
ATOM   2037  HW1 SOL   177       4.696  22.231   4.688  1.00  0.00           H
ATOM   2038  HW2 SOL   177       3.841  22.607   6.027  1.00  0.00           H
ATOM   2039  OW  SOL   178       8.327  34.507   6.645  1.00  0.00           O
ATOM   2040  HW1 SOL   178       8.179  35.308   6.066  1.00  0.00           H
ATOM   2041  HW2 SOL   178       7.517  33.921   6.619  1.00  0.00           H
ATOM   2042  OW  SOL   179      14.715  20.627  10.862  1.00  0.00           O
ATOM   2043  HW1 SOL   179      14.847  19.654  10.675  1.00  0.00           H
ATOM   2044  HW2 SOL   179      13.767  20.788  11.138  1.00  0.00           H
ATOM   2045  OW  SOL   180       7.726  31.973   3.506  1.00  0.00           O
ATOM   2046  HW1 SOL   180       7.430  31.020   3.443  1.00  0.00           H
ATOM   2047  HW2 SOL   180       8.570  32.026   4.040  1.00  0.00           H
ATOM   2048  OW  SOL   181      13.124  23.435   6.838  1.00  0.00           O
ATOM   2049  HW1 SOL   181      12.518  24.226   6.763  1.00  0.00           H
ATOM   2050  HW2 SOL   181      12.942  22.956   7.697  1.00  0.00           H
ATOM   2051  OW  SOL   182      15.935  20.702   8.463  1.00  0.00           O
ATOM   2052  HW1 SOL   182      15.537  20.859   9.367  1.00  0.00           H
ATOM   2053  HW2 SOL   182      15.979  21.568   7.964  1.00  0.00           H
ATOM   2054  OW  SOL   183       0.827  29.180   3.127  1.00  0.00           O
ATOM   2055  HW1 SOL   183       1.354  30.018   3.271  1.00  0.00           H
ATOM   2056  HW2 SOL   183       0.284  28.984   3.944  1.00  0.00           H
ATOM   2057  OW  SOL   184       2.078  39.687   9.243  1.00  0.00           O
ATOM   2058  HW1 SOL   184       2.160  39.842  10.228  1.00  0.00           H
ATOM   2059  HW2 SOL   184       1.355  39.019   9.070  1.00  0.00           H
ATOM   2060  OW  SOL   185       0.224  41.215   6.416  1.00  0.00           O
ATOM   2061  HW1 SOL   185      48.141  41.568   7.150  1.00  0.00           H
ATOM   2062  HW2 SOL   185      48.336  40.361   6.067  1.00  0.00           H
ATOM   2063  OW  SOL   186      11.287  44.174   6.903  1.00  0.00           O
ATOM   2064  HW1 SOL   186      11.788  45.015   6.696  1.00  0.00           H
ATOM   2065  HW2 SOL   186      10.827  44.269   7.785  1.00  0.00           H
ATOM   2066  OW  SOL   187       7.366  48.740  10.183  1.00  0.00           O
ATOM   2067  HW1 SOL   187       6.367  48.751  10.221  1.00  0.00           H
ATOM   2068  HW2 SOL   187       7.696  49.619   9.840  1.00  0.00           H
ATOM   2069  OW  SOL   188       6.889  47.238   6.503  1.00  0.00           O
ATOM   2070  HW1 SOL   188       7.604  47.112   7.190  1.00  0.00           H
ATOM   2071  HW2 SOL   188       6.154  47.798   6.885  1.00  0.00           H
ATOM   2072  OW  SOL   189       3.592   0.670   9.900  1.00  0.00           O
ATOM   2073  HW1 SOL   189       3.341  50.290   9.326  1.00  0.00           H
ATOM   2074  HW2 SOL   189       4.289   1.215   9.435  1.00  0.00           H
ATOM   2075  OW  SOL   190      16.089  41.715   7.321  1.00  0.00           O
ATOM   2076  HW1 SOL   190      15.426  41.831   6.581  1.00  0.00           H
ATOM   2077  HW2 SOL   190      16.218  42.587   7.793  1.00  0.00           H
ATOM   2078  OW  SOL   191       2.694  48.193   9.124  1.00  0.00           O
ATOM   2079  HW1 SOL   191       2.604  47.240   9.412  1.00  0.00           H
ATOM   2080  HW2 SOL   191       1.808  48.651   9.204  1.00  0.00           H
ATOM   2081  OW  SOL   192       1.200  43.629   5.633  1.00  0.00           O
ATOM   2082  HW1 SOL   192       0.840  42.738   5.909  1.00  0.00           H
ATOM   2083  HW2 SOL   192       1.241  44.234   6.428  1.00  0.00           H
ATOM   2084  OW  SOL   193      16.769  46.366   6.219  1.00  0.00           O
ATOM   2085  HW1 SOL   193      17.417  45.804   5.704  1.00  0.00           H
ATOM   2086  HW2 SOL   193      16.366  47.051   5.612  1.00  0.00           H
ATOM   2087  OW  SOL   194      16.329  48.469   4.475  1.00  0.00           O
ATOM   2088  HW1 SOL   194      16.948  48.243   3.723  1.00  0.00           H
ATOM   2089  HW2 SOL   194      16.753  49.159   5.061  1.00  0.00           H
ATOM   2090  OW  SOL   195       8.185  37.087   5.219  1.00  0.00           O
ATOM   2091  HW1 SOL   195       8.691  37.924   5.007  1.00  0.00           H
ATOM   2092  HW2 SOL   195       7.205  37.283   5.226  1.00  0.00           H
ATOM   2093  OW  SOL   196       6.078  44.525   3.039  1.00  0.00           O
ATOM   2094  HW1 SOL   196       6.406  45.442   3.264  1.00  0.00           H
ATOM   2095  HW2 SOL   196       5.217  44.352   3.518  1.00  0.00           H
ATOM   2096  OW  SOL   197      12.580  41.063   9.179  1.00  0.00           O
ATOM   2097  HW1 SOL   197      11.587  41.176   9.179  1.00  0.00           H
ATOM   2098  HW2 SOL   197      12.810  40.134   9.470  1.00  0.00           H
ATOM   2099  OW  SOL   198      10.554  44.159   4.263  1.00  0.00           O
ATOM   2100  HW1 SOL   198      10.689  44.160   5.254  1.00  0.00           H
ATOM   2101  HW2 SOL   198       9.652  43.783   4.050  1.00  0.00           H
ATOM   2102  OW  SOL   199       1.232  45.207   7.800  1.00  0.00           O
ATOM   2103  HW1 SOL   199       1.942  45.179   8.504  1.00  0.00           H
ATOM   2104  HW2 SOL   199       0.332  45.227   8.235  1.00  0.00           H
ATOM   2105  OW  SOL   200      13.803  48.802   5.572  1.00  0.00           O
ATOM   2106  HW1 SOL   200      14.553  48.444   5.016  1.00  0.00           H
ATOM   2107  HW2 SOL   200      13.529  49.699   5.225  1.00  0.00           H
ATOM   2108  OW  SOL   201       5.503  39.136   8.904  1.00  0.00           O
ATOM   2109  HW1 SOL   201       5.663  39.401   9.855  1.00  0.00           H
ATOM   2110  HW2 SOL   201       5.579  39.941   8.316  1.00  0.00           H
ATOM   2111  OW  SOL   202      17.108  47.526   8.572  1.00  0.00           O
ATOM   2112  HW1 SOL   202      17.087  47.107   7.665  1.00  0.00           H
ATOM   2113  HW2 SOL   202      16.225  47.955   8.761  1.00  0.00           H
ATOM   2114  OW  SOL   203      14.657  44.731   6.950  1.00  0.00           O
ATOM   2115  HW1 SOL   203      14.510  44.254   7.817  1.00  0.00           H
ATOM   2116  HW2 SOL   203      15.486  45.286   7.011  1.00  0.00           H
ATOM   2117  OW  SOL   204      14.117  38.332   4.681  1.00  0.00           O
ATOM   2118  HW1 SOL   204      14.129  38.170   3.694  1.00  0.00           H
ATOM   2119  HW2 SOL   204      14.953  38.808   4.952  1.00  0.00           H
ATOM   2120  OW  SOL   205       3.909  44.068   4.760  1.00  0.00           O
ATOM   2121  HW1 SOL   205       4.152  43.101   4.838  1.00  0.00           H
ATOM   2122  HW2 SOL   205       2.929  44.179   4.926  1.00  0.00           H
ATOM   2123  OW  SOL   206       7.798   0.792   9.187  1.00  0.00           O
ATOM   2124  HW1 SOL   206       8.718   0.742   8.799  1.00  0.00           H
ATOM   2125  HW2 SOL   206       7.127   0.834   8.447  1.00  0.00           H
ATOM   2126  OW  SOL   207       9.551  42.273   8.860  1.00  0.00           O
ATOM   2127  HW1 SOL   207       9.185  42.123   7.942  1.00  0.00           H
ATOM   2128  HW2 SOL   207       9.311  41.499   9.445  1.00  0.00           H
ATOM   2129  OW  SOL   208       5.532  37.945   5.077  1.00  0.00           O
ATOM   2130  HW1 SOL   208       4.671  37.994   5.583  1.00  0.00           H
ATOM   2131  HW2 SOL   208       5.677  38.802   4.582  1.00  0.00           H
ATOM   2132  OW  SOL   209       9.460  39.553   4.883  1.00  0.00           O
ATOM   2133  HW1 SOL   209       9.100  39.793   3.981  1.00  0.00           H
ATOM   2134  HW2 SOL   209      10.441  39.745   4.912  1.00  0.00           H
ATOM   2135  OW  SOL   210       4.774  48.548   7.457  1.00  0.00           O
ATOM   2136  HW1 SOL   210       4.066  48.402   8.148  1.00  0.00           H
ATOM   2137  HW2 SOL   210       4.345  48.759   6.579  1.00  0.00           H
ATOM   2138  OW  SOL   211       8.557  41.721   6.401  1.00  0.00           O
ATOM   2139  HW1 SOL   211       8.217  42.364   5.714  1.00  0.00           H
ATOM   2140  HW2 SOL   211       8.891  40.895   5.947  1.00  0.00           H
ATOM   2141  OW  SOL   212      10.364  37.609   7.288  1.00  0.00           O
ATOM   2142  HW1 SOL   212       9.628  37.669   6.613  1.00  0.00           H
ATOM   2143  HW2 SOL   212      10.111  36.954   7.999  1.00  0.00           H
ATOM   2144  OW  SOL   213      14.531  48.512   8.578  1.00  0.00           O
ATOM   2145  HW1 SOL   213      13.863  47.824   8.860  1.00  0.00           H
ATOM   2146  HW2 SOL   213      14.278  48.874   7.680  1.00  0.00           H
ATOM   2147  OW  SOL   214      14.104  43.332   9.163  1.00  0.00           O
ATOM   2148  HW1 SOL   214      13.526  42.520   9.089  1.00  0.00           H
ATOM   2149  HW2 SOL   214      14.687  43.253   9.972  1.00  0.00           H
ATOM   2150  OW  SOL   215      18.100  45.220   4.166  1.00  0.00           O
ATOM   2151  HW1 SOL   215      18.752  44.638   4.652  1.00  0.00           H
ATOM   2152  HW2 SOL   215      18.199  45.080   3.181  1.00  0.00           H
ATOM   2153  OW  SOL   216       6.883  46.938   3.864  1.00  0.00           O
ATOM   2154  HW1 SOL   216       6.929  47.096   4.851  1.00  0.00           H
ATOM   2155  HW2 SOL   216       7.719  47.277   3.433  1.00  0.00           H
ATOM   2156  OW  SOL   217       3.677  48.412   4.758  1.00  0.00           O
ATOM   2157  HW1 SOL   217       4.245  49.231   4.675  1.00  0.00           H
ATOM   2158  HW2 SOL   217       4.133  47.644   4.309  1.00  0.00           H
ATOM   2159  OW  SOL   218       5.700  42.686   8.492  1.00  0.00           O
ATOM   2160  HW1 SOL   218       5.785  43.279   7.691  1.00  0.00           H
ATOM   2161  HW2 SOL   218       6.330  42.995   9.204  1.00  0.00           H
ATOM   2162  OW  SOL   219      15.898  43.408   4.803  1.00  0.00           O
ATOM   2163  HW1 SOL   219      15.192  43.856   5.352  1.00  0.00           H
ATOM   2164  HW2 SOL   219      16.428  44.100   4.313  1.00  0.00           H
ATOM   2165  OW  SOL   220       5.552  46.112   9.477  1.00  0.00           O
ATOM   2166  HW1 SOL   220       6.323  46.615   9.085  1.00  0.00           H
ATOM   2167  HW2 SOL   220       5.734  45.920  10.441  1.00  0.00           H
ATOM   2168  OW  SOL   221      12.996  46.321   9.536  1.00  0.00           O
ATOM   2169  HW1 SOL   221      12.213  45.931   9.053  1.00  0.00           H
ATOM   2170  HW2 SOL   221      13.604  45.585   9.835  1.00  0.00           H
ATOM   2171  OW  SOL   222      12.744  42.827   3.410  1.00  0.00           O
ATOM   2172  HW1 SOL   222      12.643  41.874   3.694  1.00  0.00           H
ATOM   2173  HW2 SOL   222      11.935  43.345   3.688  1.00  0.00           H
ATOM   2174  OW  SOL   223       3.102  37.966   6.279  1.00  0.00           O
ATOM   2175  HW1 SOL   223       2.842  38.917   6.443  1.00  0.00           H
ATOM   2176  HW2 SOL   223       3.241  37.502   7.154  1.00  0.00           H
ATOM   2177  OW  SOL   224      15.787  40.782   3.883  1.00  0.00           O
ATOM   2178  HW1 SOL   224      16.465  40.305   4.442  1.00  0.00           H
ATOM   2179  HW2 SOL   224      15.795  41.756   4.108  1.00  0.00           H
ATOM   2180  OW  SOL   225      10.305  44.793   9.460  1.00  0.00           O
ATOM   2181  HW1 SOL   225      10.605  44.899  10.408  1.00  0.00           H
ATOM   2182  HW2 SOL   225       9.974  43.860   9.318  1.00  0.00           H
ATOM   2183  OW  SOL   226       3.023  45.216   9.783  1.00  0.00           O
ATOM   2184  HW1 SOL   226       3.928  45.602   9.608  1.00  0.00           H
ATOM   2185  HW2 SOL   226       3.093  44.222   9.863  1.00  0.00           H
ATOM   2186  OW  SOL   227       3.293  42.495   9.671  1.00  0.00           O
ATOM   2187  HW1 SOL   227       2.781  41.690   9.372  1.00  0.00           H
ATOM   2188  HW2 SOL   227       4.159  42.542   9.173  1.00  0.00           H
ATOM   2189  OW  SOL   228      48.293   0.453   3.386  1.00  0.00           O
ATOM   2190  HW1 SOL   228      47.958   0.400   2.445  1.00  0.00           H
ATOM   2191  HW2 SOL   228       0.190  49.972   3.649  1.00  0.00           H
ATOM   2192  OW  SOL   229       8.148  42.823   3.619  1.00  0.00           O
ATOM   2193  HW1 SOL   229       8.021  42.033   3.020  1.00  0.00           H
ATOM   2194  HW2 SOL   229       7.394  43.467   3.486  1.00  0.00           H
ATOM   2195  OW  SOL   230      12.928  46.025   3.667  1.00  0.00           O
ATOM   2196  HW1 SOL   230      12.167  45.392   3.811  1.00  0.00           H
ATOM   2197  HW2 SOL   230      13.307  45.887   2.751  1.00  0.00           H
ATOM   2198  OW  SOL   231       0.409  49.633   9.577  1.00  0.00           O
ATOM   2199  HW1 SOL   231       0.366  50.226  10.381  1.00  0.00           H
ATOM   2200  HW2 SOL   231      47.978  49.387   9.295  1.00  0.00           H
ATOM   2201  OW  SOL   232      17.179  38.764   5.327  1.00  0.00           O
ATOM   2202  HW1 SOL   232      17.665  38.238   4.630  1.00  0.00           H
ATOM   2203  HW2 SOL   232      16.875  38.150   6.056  1.00  0.00           H
ATOM   2204  OW  SOL   233      12.666  46.481   6.573  1.00  0.00           O
ATOM   2205  HW1 SOL   233      13.413  45.821   6.651  1.00  0.00           H
ATOM   2206  HW2 SOL   233      12.957  47.248   6.000  1.00  0.00           H
ATOM   2207  OW  SOL   234      18.437  38.983   9.774  1.00  0.00           O
ATOM   2208  HW1 SOL   234      18.751  38.102   9.421  1.00  0.00           H
ATOM   2209  HW2 SOL   234      17.499  39.149   9.471  1.00  0.00           H
ATOM   2210  OW  SOL   235       2.789  40.605   6.923  1.00  0.00           O
ATOM   2211  HW1 SOL   235       1.888  40.927   6.632  1.00  0.00           H
ATOM   2212  HW2 SOL   235       2.731  40.246   7.855  1.00  0.00           H
ATOM   2213  OW  SOL   236      10.612  48.182   7.141  1.00  0.00           O
ATOM   2214  HW1 SOL   236       9.850  47.636   7.490  1.00  0.00           H
ATOM   2215  HW2 SOL   236      11.357  47.576   6.863  1.00  0.00           H
ATOM   2216  OW  SOL   237       0.728  39.419   3.847  1.00  0.00           O
ATOM   2217  HW1 SOL   237       0.816  40.159   3.179  1.00  0.00           H
ATOM   2218  HW2 SOL   237       1.046  38.563   3.440  1.00  0.00           H
ATOM   2219  OW  SOL   238      12.126  40.244   4.636  1.00  0.00           O
ATOM   2220  HW1 SOL   238      12.831  39.539   4.564  1.00  0.00           H
ATOM   2221  HW2 SOL   238      12.381  40.899   5.348  1.00  0.00           H
ATOM   2222  OW  SOL   239       5.992  44.576   6.524  1.00  0.00           O
ATOM   2223  HW1 SOL   239       6.341  45.513   6.541  1.00  0.00           H
ATOM   2224  HW2 SOL   239       5.229  44.516   5.880  1.00  0.00           H
ATOM   2225  OW  SOL   240       8.614  46.864   8.520  1.00  0.00           O
ATOM   2226  HW1 SOL   240       9.185  46.152   8.927  1.00  0.00           H
ATOM   2227  HW2 SOL   240       8.409  47.561   9.207  1.00  0.00           H
ATOM   2228  OW  SOL   241       1.143  49.751   6.468  1.00  0.00           O
ATOM   2229  HW1 SOL   241       0.582  49.094   6.972  1.00  0.00           H
ATOM   2230  HW2 SOL   241       1.649  49.275   5.749  1.00  0.00           H
ATOM   2231  OW  SOL   242       4.424  41.391   4.947  1.00  0.00           O
ATOM   2232  HW1 SOL   242       4.201  40.676   4.285  1.00  0.00           H
ATOM   2233  HW2 SOL   242       3.951  41.207   5.809  1.00  0.00           H
ATOM   2234  OW  SOL   243      13.367  38.639  10.069  1.00  0.00           O
ATOM   2235  HW1 SOL   243      13.720  37.704  10.033  1.00  0.00           H
ATOM   2236  HW2 SOL   243      13.687  39.084  10.906  1.00  0.00           H
ATOM   2237  OW  SOL   244       8.326  50.363   3.722  1.00  0.00           O
ATOM   2238  HW1 SOL   244       7.536  49.835   3.408  1.00  0.00           H
ATOM   2239  HW2 SOL   244       8.878  49.802   4.338  1.00  0.00           H
ATOM   2240  OW  SOL   245      12.928  41.875   6.611  1.00  0.00           O
ATOM   2241  HW1 SOL   245      12.445  42.750   6.603  1.00  0.00           H
ATOM   2242  HW2 SOL   245      12.883  41.478   7.528  1.00  0.00           H
ATOM   2243  OW  SOL   246      15.902  39.391   8.800  1.00  0.00           O
ATOM   2244  HW1 SOL   246      14.958  39.182   9.056  1.00  0.00           H
ATOM   2245  HW2 SOL   246      15.913  40.179   8.184  1.00  0.00           H
ATOM   2246  OW  SOL   247      20.751   2.965   9.761  1.00  0.00           O
ATOM   2247  HW1 SOL   247      21.111   2.798  10.678  1.00  0.00           H
ATOM   2248  HW2 SOL   247      19.862   2.516   9.664  1.00  0.00           H
ATOM   2249  OW  SOL   248      18.775   3.916   6.260  1.00  0.00           O
ATOM   2250  HW1 SOL   248      17.846   4.092   6.584  1.00  0.00           H
ATOM   2251  HW2 SOL   248      18.757   3.185   5.577  1.00  0.00           H
ATOM   2252  OW  SOL   249      34.330  15.128   6.913  1.00  0.00           O
ATOM   2253  HW1 SOL   249      33.848  14.873   7.751  1.00  0.00           H
ATOM   2254  HW2 SOL   249      33.671  15.236   6.169  1.00  0.00           H
ATOM   2255  OW  SOL   250      30.012   6.782   6.980  1.00  0.00           O
ATOM   2256  HW1 SOL   250      30.355   7.721   6.973  1.00  0.00           H
ATOM   2257  HW2 SOL   250      29.347   6.676   7.719  1.00  0.00           H
ATOM   2258  OW  SOL   251      25.965  11.479  10.129  1.00  0.00           O
ATOM   2259  HW1 SOL   251      25.270  11.695  10.814  1.00  0.00           H
ATOM   2260  HW2 SOL   251      26.382  12.326   9.799  1.00  0.00           H
ATOM   2261  OW  SOL   252      25.436  10.038   6.553  1.00  0.00           O
ATOM   2262  HW1 SOL   252      26.188   9.935   7.205  1.00  0.00           H
ATOM   2263  HW2 SOL   252      24.736  10.636   6.944  1.00  0.00           H
ATOM   2264  OW  SOL   253      21.606  13.757   8.836  1.00  0.00           O
ATOM   2265  HW1 SOL   253      21.210  13.822   9.751  1.00  0.00           H
ATOM   2266  HW2 SOL   253      22.357  14.412   8.749  1.00  0.00           H
ATOM   2267  OW  SOL   254      34.805   4.493   7.265  1.00  0.00           O
ATOM   2268  HW1 SOL   254      34.032   4.608   6.642  1.00  0.00           H
ATOM   2269  HW2 SOL   254      34.726   5.144   8.019  1.00  0.00           H
ATOM   2270  OW  SOL   255      21.037  17.146   4.729  1.00  0.00           O
ATOM   2271  HW1 SOL   255      21.139  17.974   5.281  1.00  0.00           H
ATOM   2272  HW2 SOL   255      21.703  17.159   3.983  1.00  0.00           H
ATOM   2273  OW  SOL   256      21.043  14.421   5.341  1.00  0.00           O
ATOM   2274  HW1 SOL   256      20.951  15.417   5.342  1.00  0.00           H
ATOM   2275  HW2 SOL   256      20.526  14.038   6.106  1.00  0.00           H
ATOM   2276  OW  SOL   257      21.260  10.760   9.099  1.00  0.00           O
ATOM   2277  HW1 SOL   257      21.247   9.822   9.445  1.00  0.00           H
ATOM   2278  HW2 SOL   257      20.487  11.267   9.480  1.00  0.00           H
ATOM   2279  OW  SOL   258      19.844   6.491   6.120  1.00  0.00           O
ATOM   2280  HW1 SOL   258      19.496   5.554   6.164  1.00  0.00           H
ATOM   2281  HW2 SOL   258      19.590   6.980   6.954  1.00  0.00           H
ATOM   2282  OW  SOL   259      37.282  17.471   4.243  1.00  0.00           O
ATOM   2283  HW1 SOL   259      38.214  17.177   4.454  1.00  0.00           H
ATOM   2284  HW2 SOL   259      37.306  18.378   3.824  1.00  0.00           H
ATOM   2285  OW  SOL   260      35.541   9.219   6.368  1.00  0.00           O
ATOM   2286  HW1 SOL   260      36.324   8.692   6.039  1.00  0.00           H
ATOM   2287  HW2 SOL   260      35.220   9.828   5.642  1.00  0.00           H
ATOM   2288  OW  SOL   261      35.052  11.272   4.461  1.00  0.00           O
ATOM   2289  HW1 SOL   261      35.974  11.175   4.087  1.00  0.00           H
ATOM   2290  HW2 SOL   261      35.075  11.879   5.255  1.00  0.00           H
ATOM   2291  OW  SOL   262      20.564   7.054   3.397  1.00  0.00           O
ATOM   2292  HW1 SOL   262      21.382   6.941   3.961  1.00  0.00           H
ATOM   2293  HW2 SOL   262      20.536   7.986   3.035  1.00  0.00           H
ATOM   2294  OW  SOL   263      24.692  13.833   7.314  1.00  0.00           O
ATOM   2295  HW1 SOL   263      24.193  12.971   7.403  1.00  0.00           H
ATOM   2296  HW2 SOL   263      24.512  14.230   6.414  1.00  0.00           H
ATOM   2297  OW  SOL   264      26.812   0.347   5.823  1.00  0.00           O
ATOM   2298  HW1 SOL   264      27.077   1.231   5.437  1.00  0.00           H
ATOM   2299  HW2 SOL   264      25.848   0.173   5.624  1.00  0.00           H
ATOM   2300  OW  SOL   265      32.852  14.197   8.888  1.00  0.00           O
ATOM   2301  HW1 SOL   265      32.835  14.326   9.879  1.00  0.00           H
ATOM   2302  HW2 SOL   265      32.814  13.220   8.678  1.00  0.00           H
ATOM   2303  OW  SOL   266      35.089  17.416   5.784  1.00  0.00           O
ATOM   2304  HW1 SOL   266      35.879  17.270   5.189  1.00  0.00           H
ATOM   2305  HW2 SOL   266      34.857  16.561   6.247  1.00  0.00           H
ATOM   2306  OW  SOL   267      31.642   3.302   9.298  1.00  0.00           O
ATOM   2307  HW1 SOL   267      30.664   3.106   9.223  1.00  0.00           H
ATOM   2308  HW2 SOL   267      32.036   2.753  10.036  1.00  0.00           H
ATOM   2309  OW  SOL   268      29.049   6.833   4.384  1.00  0.00           O
ATOM   2310  HW1 SOL   268      29.493   6.769   5.278  1.00  0.00           H
ATOM   2311  HW2 SOL   268      28.227   6.263   4.378  1.00  0.00           H
ATOM   2312  OW  SOL   269      19.346   8.206   8.151  1.00  0.00           O
ATOM   2313  HW1 SOL   269      20.260   8.132   8.551  1.00  0.00           H
ATOM   2314  HW2 SOL   269      19.034   9.154   8.207  1.00  0.00           H
ATOM   2315  OW  SOL   270      32.459  11.376   5.461  1.00  0.00           O
ATOM   2316  HW1 SOL   270      33.273  11.200   4.908  1.00  0.00           H
ATOM   2317  HW2 SOL   270      31.880  12.047   4.998  1.00  0.00           H
ATOM   2318  OW  SOL   271      23.966   2.179   8.507  1.00  0.00           O
ATOM   2319  HW1 SOL   271      24.322   1.936   9.410  1.00  0.00           H
ATOM   2320  HW2 SOL   271      24.039   3.167   8.376  1.00  0.00           H
ATOM   2321  OW  SOL   272      28.883  14.681   4.892  1.00  0.00           O
ATOM   2322  HW1 SOL   272      28.664  15.360   4.191  1.00  0.00           H
ATOM   2323  HW2 SOL   272      28.407  14.911   5.740  1.00  0.00           H
ATOM   2324  OW  SOL   273      22.244  18.021   8.437  1.00  0.00           O
ATOM   2325  HW1 SOL   273      22.597  17.095   8.575  1.00  0.00           H
ATOM   2326  HW2 SOL   273      22.978  18.683   8.585  1.00  0.00           H
ATOM   2327  OW  SOL   274      36.779  10.517   8.533  1.00  0.00           O
ATOM   2328  HW1 SOL   274      36.212  10.284   7.743  1.00  0.00           H
ATOM   2329  HW2 SOL   274      36.193  10.701   9.322  1.00  0.00           H
ATOM   2330  OW  SOL   275      33.395   7.541   7.027  1.00  0.00           O
ATOM   2331  HW1 SOL   275      33.372   6.944   7.829  1.00  0.00           H
ATOM   2332  HW2 SOL   275      34.239   8.078   7.036  1.00  0.00           H
ATOM   2333  OW  SOL   276      23.579  17.576   3.149  1.00  0.00           O
ATOM   2334  HW1 SOL   276      23.722  18.030   4.029  1.00  0.00           H
ATOM   2335  HW2 SOL   276      24.230  16.824   3.053  1.00  0.00           H
ATOM   2336  OW  SOL   277      32.686   0.979   4.206  1.00  0.00           O
ATOM   2337  HW1 SOL   277      32.562   0.382   3.413  1.00  0.00           H
ATOM   2338  HW2 SOL   277      33.607   1.368   4.189  1.00  0.00           H
ATOM   2339  OW  SOL   278      28.088  16.954   8.973  1.00  0.00           O
ATOM   2340  HW1 SOL   278      28.993  16.547   9.089  1.00  0.00           H
ATOM   2341  HW2 SOL   278      27.574  16.438   8.288  1.00  0.00           H
ATOM   2342  OW  SOL   279      22.460   6.825   5.244  1.00  0.00           O
ATOM   2343  HW1 SOL   279      22.758   5.876   5.141  1.00  0.00           H
ATOM   2344  HW2 SOL   279      21.551   6.845   5.660  1.00  0.00           H
ATOM   2345  OW  SOL   280      26.728  13.886   9.294  1.00  0.00           O
ATOM   2346  HW1 SOL   280      27.676  13.837   8.979  1.00  0.00           H
ATOM   2347  HW2 SOL   280      26.117  13.953   8.504  1.00  0.00           H
ATOM   2348  OW  SOL   281      28.161   5.219   8.990  1.00  0.00           O
ATOM   2349  HW1 SOL   281      27.726   5.060   8.103  1.00  0.00           H
ATOM   2350  HW2 SOL   281      28.443   4.344   9.384  1.00  0.00           H
ATOM   2351  OW  SOL   282      24.140   0.397   5.024  1.00  0.00           O
ATOM   2352  HW1 SOL   282      23.341   0.449   5.622  1.00  0.00           H
ATOM   2353  HW2 SOL   282      24.269   1.274   4.561  1.00  0.00           H
ATOM   2354  OW  SOL   283      28.086   2.513   4.806  1.00  0.00           O
ATOM   2355  HW1 SOL   283      27.784   2.491   3.853  1.00  0.00           H
ATOM   2356  HW2 SOL   283      29.076   2.650   4.839  1.00  0.00           H
ATOM   2357  OW  SOL   284      30.783  15.901   8.114  1.00  0.00           O
ATOM   2358  HW1 SOL   284      30.975  16.530   7.361  1.00  0.00           H
ATOM   2359  HW2 SOL   284      31.610  15.386   8.338  1.00  0.00           H
ATOM   2360  OW  SOL   285      23.236  11.460   7.288  1.00  0.00           O
ATOM   2361  HW1 SOL   285      22.556  11.409   8.019  1.00  0.00           H
ATOM   2362  HW2 SOL   285      22.778  11.398   6.401  1.00  0.00           H
ATOM   2363  OW  SOL   286      31.316  17.939   6.086  1.00  0.00           O
ATOM   2364  HW1 SOL   286      31.851  18.630   5.601  1.00  0.00           H
ATOM   2365  HW2 SOL   286      30.513  18.368   6.499  1.00  0.00           H
ATOM   2366  OW  SOL   287      27.232   4.516   6.516  1.00  0.00           O
ATOM   2367  HW1 SOL   287      26.737   5.052   5.832  1.00  0.00           H
ATOM   2368  HW2 SOL   287      27.617   3.700   6.085  1.00  0.00           H
ATOM   2369  OW  SOL   288      28.875   0.439   7.503  1.00  0.00           O
ATOM   2370  HW1 SOL   288      28.225   0.464   6.743  1.00  0.00           H
ATOM   2371  HW2 SOL   288      29.254  49.918   7.587  1.00  0.00           H
ATOM   2372  OW  SOL   289      32.941  11.481   8.421  1.00  0.00           O
ATOM   2373  HW1 SOL   289      32.091  10.954   8.424  1.00  0.00           H
ATOM   2374  HW2 SOL   289      33.277  11.565   7.483  1.00  0.00           H
ATOM   2375  OW  SOL   290      33.287   5.852   9.122  1.00  0.00           O
ATOM   2376  HW1 SOL   290      32.679   5.061   9.194  1.00  0.00           H
ATOM   2377  HW2 SOL   290      33.639   6.085  10.028  1.00  0.00           H
ATOM   2378  OW  SOL   291      36.982   7.933   4.018  1.00  0.00           O
ATOM   2379  HW1 SOL   291      37.571   7.368   4.596  1.00  0.00           H
ATOM   2380  HW2 SOL   291      36.847   7.481   3.137  1.00  0.00           H
ATOM   2381  OW  SOL   292      35.349  12.662   6.709  1.00  0.00           O
ATOM   2382  HW1 SOL   292      36.349  12.682   6.678  1.00  0.00           H
ATOM   2383  HW2 SOL   292      34.997  13.597   6.724  1.00  0.00           H
ATOM   2384  OW  SOL   293      24.429   2.607   3.482  1.00  0.00           O
ATOM   2385  HW1 SOL   293      24.954   1.999   2.887  1.00  0.00           H
ATOM   2386  HW2 SOL   293      24.066   3.368   2.944  1.00  0.00           H
ATOM   2387  OW  SOL   294      34.911  11.156  10.441  1.00  0.00           O
ATOM   2388  HW1 SOL   294      35.048  12.112  10.700  1.00  0.00           H
ATOM   2389  HW2 SOL   294      34.135  11.089   9.814  1.00  0.00           H
ATOM   2390  OW  SOL   295      25.821  10.482   3.928  1.00  0.00           O
ATOM   2391  HW1 SOL   295      25.597  10.362   4.895  1.00  0.00           H
ATOM   2392  HW2 SOL   295      26.731  10.110   3.748  1.00  0.00           H
ATOM   2393  OW  SOL   296      22.084  11.154   4.653  1.00  0.00           O
ATOM   2394  HW1 SOL   296      22.157  11.977   4.090  1.00  0.00           H
ATOM   2395  HW2 SOL   296      22.786  10.498   4.376  1.00  0.00           H
ATOM   2396  OW  SOL   297      24.341   5.405   8.448  1.00  0.00           O
ATOM   2397  HW1 SOL   297      24.539   6.076   7.733  1.00  0.00           H
ATOM   2398  HW2 SOL   297      24.860   5.634   9.272  1.00  0.00           H
ATOM   2399  OW  SOL   298      31.155  13.359   4.147  1.00  0.00           O
ATOM   2400  HW1 SOL   298      31.794  14.109   4.318  1.00  0.00           H
ATOM   2401  HW2 SOL   298      30.224  13.662   4.352  1.00  0.00           H
ATOM   2402  OW  SOL   299      34.467   6.305   4.684  1.00  0.00           O
ATOM   2403  HW1 SOL   299      33.854   6.633   5.403  1.00  0.00           H
ATOM   2404  HW2 SOL   299      34.967   7.078   4.294  1.00  0.00           H
ATOM   2405  OW  SOL   300      24.555   9.132  10.459  1.00  0.00           O
ATOM   2406  HW1 SOL   300      24.912   9.901   9.930  1.00  0.00           H
ATOM   2407  HW2 SOL   300      23.628   8.917  10.152  1.00  0.00           H
ATOM   2408  OW  SOL   301      21.724   0.617   6.223  1.00  0.00           O
ATOM   2409  HW1 SOL   301      21.535   1.560   6.496  1.00  0.00           H
ATOM   2410  HW2 SOL   301      21.956   0.076   7.031  1.00  0.00           H
ATOM   2411  OW  SOL   302      34.585   3.634   3.614  1.00  0.00           O
ATOM   2412  HW1 SOL   302      35.129   3.074   4.239  1.00  0.00           H
ATOM   2413  HW2 SOL   302      34.510   4.563   3.976  1.00  0.00           H
ATOM   2414  OW  SOL   303      29.250  13.557   8.436  1.00  0.00           O
ATOM   2415  HW1 SOL   303      29.326  12.718   7.896  1.00  0.00           H
ATOM   2416  HW2 SOL   303      29.867  14.250   8.064  1.00  0.00           H
ATOM   2417  OW  SOL   304      21.950   8.113   9.411  1.00  0.00           O
ATOM   2418  HW1 SOL   304      22.635   8.076   8.684  1.00  0.00           H
ATOM   2419  HW2 SOL   304      21.704   7.184   9.685  1.00  0.00           H
ATOM   2420  OW  SOL   305      21.626   5.437   8.937  1.00  0.00           O
ATOM   2421  HW1 SOL   305      21.268   4.571   9.285  1.00  0.00           H
ATOM   2422  HW2 SOL   305      22.608   5.347   8.767  1.00  0.00           H
ATOM   2423  OW  SOL   306      19.559  18.123   9.154  1.00  0.00           O
ATOM   2424  HW1 SOL   306      19.085  17.276   8.915  1.00  0.00           H
ATOM   2425  HW2 SOL   306      20.528  18.039   8.924  1.00  0.00           H
ATOM   2426  OW  SOL   307      23.718  15.711   8.998  1.00  0.00           O
ATOM   2427  HW1 SOL   307      24.353  16.484   8.998  1.00  0.00           H
ATOM   2428  HW2 SOL   307      24.110  14.959   8.469  1.00  0.00           H
ATOM   2429  OW  SOL   308      26.455   5.598   4.059  1.00  0.00           O
ATOM   2430  HW1 SOL   308      26.837   5.506   3.140  1.00  0.00           H
ATOM   2431  HW2 SOL   308      25.716   6.272   4.047  1.00  0.00           H
ATOM   2432  OW  SOL   309      31.727   8.405   3.192  1.00  0.00           O
ATOM   2433  HW1 SOL   309      31.139   8.072   3.929  1.00  0.00           H
ATOM   2434  HW2 SOL   309      31.168   8.866   2.502  1.00  0.00           H
ATOM   2435  OW  SOL   310      35.269  17.523  10.524  1.00  0.00           O
ATOM   2436  HW1 SOL   310      36.082  18.094  10.412  1.00  0.00           H
ATOM   2437  HW2 SOL   310      35.545  16.570  10.652  1.00  0.00           H
ATOM   2438  OW  SOL   311      31.102  17.154  10.939  1.00  0.00           O
ATOM   2439  HW1 SOL   311      31.760  17.614  10.343  1.00  0.00           H
ATOM   2440  HW2 SOL   311      30.765  16.327  10.489  1.00  0.00           H
ATOM   2441  OW  SOL   312      35.976   1.503   5.078  1.00  0.00           O
ATOM   2442  HW1 SOL   312      36.602   0.950   4.527  1.00  0.00           H
ATOM   2443  HW2 SOL   312      35.782   1.030   5.937  1.00  0.00           H
ATOM   2444  OW  SOL   313      32.534  15.643   5.008  1.00  0.00           O
ATOM   2445  HW1 SOL   313      32.988  15.881   4.149  1.00  0.00           H
ATOM   2446  HW2 SOL   313      32.009  16.428   5.336  1.00  0.00           H
ATOM   2447  OW  SOL   314      31.336   9.206   6.632  1.00  0.00           O
ATOM   2448  HW1 SOL   314      32.079   8.548   6.752  1.00  0.00           H
ATOM   2449  HW2 SOL   314      31.675  10.004   6.133  1.00  0.00           H
ATOM   2450  OW  SOL   315      37.037   1.563   9.022  1.00  0.00           O
ATOM   2451  HW1 SOL   315      37.091   0.720   8.488  1.00  0.00           H
ATOM   2452  HW2 SOL   315      36.100   1.911   9.002  1.00  0.00           H
ATOM   2453  OW  SOL   316      21.241   3.123   7.041  1.00  0.00           O
ATOM   2454  HW1 SOL   316      20.366   3.534   6.787  1.00  0.00           H
ATOM   2455  HW2 SOL   316      21.308   3.070   8.037  1.00  0.00           H
ATOM   2456  OW  SOL   317      28.357   9.422   3.763  1.00  0.00           O
ATOM   2457  HW1 SOL   317      28.453   9.603   2.784  1.00  0.00           H
ATOM   2458  HW2 SOL   317      28.650   8.487   3.959  1.00  0.00           H
ATOM   2459  OW  SOL   318      29.242  11.109   7.201  1.00  0.00           O
ATOM   2460  HW1 SOL   318      28.492  10.585   7.604  1.00  0.00           H
ATOM   2461  HW2 SOL   318      29.828  10.498   6.668  1.00  0.00           H
ATOM   2462  OW  SOL   319      29.053   2.440   9.299  1.00  0.00           O
ATOM   2463  HW1 SOL   319      29.035   1.802   8.530  1.00  0.00           H
ATOM   2464  HW2 SOL   319      28.584   2.032  10.082  1.00  0.00           H
ATOM   2465  OW  SOL   320      24.571  15.066   4.842  1.00  0.00           O
ATOM   2466  HW1 SOL   320      25.277  14.422   4.545  1.00  0.00           H
ATOM   2467  HW2 SOL   320      23.776  14.989   4.240  1.00  0.00           H
ATOM   2468  OW  SOL   321      20.817  13.311   2.893  1.00  0.00           O
ATOM   2469  HW1 SOL   321      20.011  12.744   3.064  1.00  0.00           H
ATOM   2470  HW2 SOL   321      21.029  13.844   3.712  1.00  0.00           H
ATOM   2471  OW  SOL   322      19.362   1.951   4.044  1.00  0.00           O
ATOM   2472  HW1 SOL   322      19.170   2.341   3.143  1.00  0.00           H
ATOM   2473  HW2 SOL   322      20.182   1.381   3.992  1.00  0.00           H
ATOM   2474  OW  SOL   323      33.034  18.106   9.292  1.00  0.00           O
ATOM   2475  HW1 SOL   323      33.293  18.391   8.369  1.00  0.00           H
ATOM   2476  HW2 SOL   323      33.857  17.887   9.816  1.00  0.00           H
ATOM   2477  OW  SOL   324      30.746   2.952   4.711  1.00  0.00           O
ATOM   2478  HW1 SOL   324      31.448   2.269   4.513  1.00  0.00           H
ATOM   2479  HW2 SOL   324      31.107   3.624   5.358  1.00  0.00           H
ATOM   2480  OW  SOL   325      24.630   7.454   6.713  1.00  0.00           O
ATOM   2481  HW1 SOL   325      24.983   8.378   6.568  1.00  0.00           H
ATOM   2482  HW2 SOL   325      23.839   7.302   6.120  1.00  0.00           H
ATOM   2483  OW  SOL   326      25.247  17.873   8.606  1.00  0.00           O
ATOM   2484  HW1 SOL   326      25.089  18.854   8.494  1.00  0.00           H
ATOM   2485  HW2 SOL   326      26.140  17.726   9.033  1.00  0.00           H
ATOM   2486  OW  SOL   327      27.270   9.648   8.552  1.00  0.00           O
ATOM   2487  HW1 SOL   327      27.509   8.798   9.021  1.00  0.00           H
ATOM   2488  HW2 SOL   327      26.897  10.300   9.213  1.00  0.00           H
ATOM   2489  OW  SOL   328      37.066  15.589   8.497  1.00  0.00           O
ATOM   2490  HW1 SOL   328      36.365  15.689   7.791  1.00  0.00           H
ATOM   2491  HW2 SOL   328      37.106  14.635   8.795  1.00  0.00           H
ATOM   2492  OW  SOL   329      19.469  12.397   6.627  1.00  0.00           O
ATOM   2493  HW1 SOL   329      19.251  11.799   7.398  1.00  0.00           H
ATOM   2494  HW2 SOL   329      20.222  12.003   6.101  1.00  0.00           H
ATOM   2495  OW  SOL   330      22.912   4.203   5.150  1.00  0.00           O
ATOM   2496  HW1 SOL   330      23.564   3.504   4.857  1.00  0.00           H
ATOM   2497  HW2 SOL   330      22.363   3.851   5.907  1.00  0.00           H
ATOM   2498  OW  SOL   331      26.974  15.860   6.691  1.00  0.00           O
ATOM   2499  HW1 SOL   331      26.795  16.678   6.146  1.00  0.00           H
ATOM   2500  HW2 SOL   331      26.161  15.277   6.695  1.00  0.00           H
ATOM   2501  OW  SOL   332      26.524  13.314   4.263  1.00  0.00           O
ATOM   2502  HW1 SOL   332      26.262  12.415   3.914  1.00  0.00           H
ATOM   2503  HW2 SOL   332      27.518  13.353   4.372  1.00  0.00           H
ATOM   2504  OW  SOL   333      31.688   4.539   6.787  1.00  0.00           O
ATOM   2505  HW1 SOL   333      31.119   5.362   6.797  1.00  0.00           H
ATOM   2506  HW2 SOL   333      31.607   4.069   7.666  1.00  0.00           H
ATOM   2507  OW  SOL   334      34.430   2.259   8.787  1.00  0.00           O
ATOM   2508  HW1 SOL   334      33.454   2.040   8.785  1.00  0.00           H
ATOM   2509  HW2 SOL   334      34.591   3.062   8.213  1.00  0.00           H
ATOM   2510  OW  SOL   335      19.395  10.597   3.784  1.00  0.00           O
ATOM   2511  HW1 SOL   335      20.352  10.714   4.050  1.00  0.00           H
ATOM   2512  HW2 SOL   335      19.055   9.726   4.139  1.00  0.00           H
ATOM   2513  OW  SOL   336      21.094  21.346   9.940  1.00  0.00           O
ATOM   2514  HW1 SOL   336      21.308  20.632  10.607  1.00  0.00           H
ATOM   2515  HW2 SOL   336      20.139  21.261   9.656  1.00  0.00           H
ATOM   2516  OW  SOL   337      18.627  22.421   6.267  1.00  0.00           O
ATOM   2517  HW1 SOL   337      17.830  22.787   6.747  1.00  0.00           H
ATOM   2518  HW2 SOL   337      18.418  21.506   5.923  1.00  0.00           H
ATOM   2519  OW  SOL   338      34.289  33.708   6.799  1.00  0.00           O
ATOM   2520  HW1 SOL   338      33.765  33.547   7.635  1.00  0.00           H
ATOM   2521  HW2 SOL   338      33.661  33.841   6.032  1.00  0.00           H
ATOM   2522  OW  SOL   339      29.965  25.504   7.091  1.00  0.00           O
ATOM   2523  HW1 SOL   339      30.326  26.433   7.005  1.00  0.00           H
ATOM   2524  HW2 SOL   339      29.280  25.479   7.818  1.00  0.00           H
ATOM   2525  OW  SOL   340      25.988  30.025  10.306  1.00  0.00           O
ATOM   2526  HW1 SOL   340      24.991  30.056  10.226  1.00  0.00           H
ATOM   2527  HW2 SOL   340      26.375  30.892   9.993  1.00  0.00           H
ATOM   2528  OW  SOL   341      25.463  28.477   6.591  1.00  0.00           O
ATOM   2529  HW1 SOL   341      26.201  28.436   7.265  1.00  0.00           H
ATOM   2530  HW2 SOL   341      24.765  29.123   6.901  1.00  0.00           H
ATOM   2531  OW  SOL   342      22.055  32.251   9.773  1.00  0.00           O
ATOM   2532  HW1 SOL   342      21.083  32.475   9.702  1.00  0.00           H
ATOM   2533  HW2 SOL   342      22.600  33.067   9.577  1.00  0.00           H
ATOM   2534  OW  SOL   343      34.764  23.204   7.311  1.00  0.00           O
ATOM   2535  HW1 SOL   343      33.975  23.301   6.705  1.00  0.00           H
ATOM   2536  HW2 SOL   343      35.025  24.102   7.664  1.00  0.00           H
ATOM   2537  OW  SOL   344      20.582  35.676   4.977  1.00  0.00           O
ATOM   2538  HW1 SOL   344      20.818  36.515   5.469  1.00  0.00           H
ATOM   2539  HW2 SOL   344      21.310  35.456   4.327  1.00  0.00           H
ATOM   2540  OW  SOL   345      21.113  32.936   5.303  1.00  0.00           O
ATOM   2541  HW1 SOL   345      20.852  33.897   5.208  1.00  0.00           H
ATOM   2542  HW2 SOL   345      20.399  32.444   5.802  1.00  0.00           H
ATOM   2543  OW  SOL   346      21.023  29.479   8.764  1.00  0.00           O
ATOM   2544  HW1 SOL   346      21.280  28.650   9.260  1.00  0.00           H
ATOM   2545  HW2 SOL   346      20.995  30.251   9.398  1.00  0.00           H
ATOM   2546  OW  SOL   347      19.620  25.119   5.663  1.00  0.00           O
ATOM   2547  HW1 SOL   347      19.347  24.171   5.824  1.00  0.00           H
ATOM   2548  HW2 SOL   347      19.560  25.633   6.519  1.00  0.00           H
ATOM   2549  OW  SOL   348      36.815  36.016   4.294  1.00  0.00           O
ATOM   2550  HW1 SOL   348      37.648  35.648   4.707  1.00  0.00           H
ATOM   2551  HW2 SOL   348      37.029  36.864   3.810  1.00  0.00           H
ATOM   2552  OW  SOL   349      35.420  27.792   6.417  1.00  0.00           O
ATOM   2553  HW1 SOL   349      36.328  27.377   6.363  1.00  0.00           H
ATOM   2554  HW2 SOL   349      35.258  28.350   5.603  1.00  0.00           H
ATOM   2555  OW  SOL   350      35.207  29.763   4.409  1.00  0.00           O
ATOM   2556  HW1 SOL   350      36.186  29.614   4.265  1.00  0.00           H
ATOM   2557  HW2 SOL   350      35.074  30.366   5.196  1.00  0.00           H
ATOM   2558  OW  SOL   351      20.360  25.821   2.420  1.00  0.00           O
ATOM   2559  HW1 SOL   351      20.976  25.349   3.051  1.00  0.00           H
ATOM   2560  HW2 SOL   351      19.727  26.395   2.939  1.00  0.00           H
ATOM   2561  OW  SOL   352      24.666  32.500   7.464  1.00  0.00           O
ATOM   2562  HW1 SOL   352      24.199  31.617   7.519  1.00  0.00           H
ATOM   2563  HW2 SOL   352      24.534  32.891   6.553  1.00  0.00           H
ATOM   2564  OW  SOL   353      26.882  18.611   5.351  1.00  0.00           O
ATOM   2565  HW1 SOL   353      27.275  19.444   4.961  1.00  0.00           H
ATOM   2566  HW2 SOL   353      25.889  18.711   5.416  1.00  0.00           H
ATOM   2567  OW  SOL   354      32.792  33.110   8.860  1.00  0.00           O
ATOM   2568  HW1 SOL   354      32.834  33.226   9.852  1.00  0.00           H
ATOM   2569  HW2 SOL   354      32.726  32.137   8.641  1.00  0.00           H
ATOM   2570  OW  SOL   355      34.944  36.248   6.259  1.00  0.00           O
ATOM   2571  HW1 SOL   355      35.554  36.096   5.481  1.00  0.00           H
ATOM   2572  HW2 SOL   355      34.625  35.368   6.610  1.00  0.00           H
ATOM   2573  OW  SOL   356      31.708  22.071   9.489  1.00  0.00           O
ATOM   2574  HW1 SOL   356      30.765  21.784   9.323  1.00  0.00           H
ATOM   2575  HW2 SOL   356      32.068  21.586  10.286  1.00  0.00           H
ATOM   2576  OW  SOL   357      34.471  35.392   2.906  1.00  0.00           O
ATOM   2577  HW1 SOL   357      35.299  35.644   3.407  1.00  0.00           H
ATOM   2578  HW2 SOL   357      34.448  34.400   2.779  1.00  0.00           H
ATOM   2579  OW  SOL   358      29.158  25.460   4.424  1.00  0.00           O
ATOM   2580  HW1 SOL   358      29.393  25.414   5.395  1.00  0.00           H
ATOM   2581  HW2 SOL   358      28.251  25.064   4.281  1.00  0.00           H
ATOM   2582  OW  SOL   359      19.463  26.940   7.738  1.00  0.00           O
ATOM   2583  HW1 SOL   359      20.338  26.773   8.193  1.00  0.00           H
ATOM   2584  HW2 SOL   359      19.158  27.872   7.934  1.00  0.00           H
ATOM   2585  OW  SOL   360      32.500  29.898   5.387  1.00  0.00           O
ATOM   2586  HW1 SOL   360      33.236  29.671   4.750  1.00  0.00           H
ATOM   2587  HW2 SOL   360      31.963  30.658   5.020  1.00  0.00           H
ATOM   2588  OW  SOL   361      23.947  20.520   8.748  1.00  0.00           O
ATOM   2589  HW1 SOL   361      23.408  20.829   9.532  1.00  0.00           H
ATOM   2590  HW2 SOL   361      24.258  21.313   8.224  1.00  0.00           H
ATOM   2591  OW  SOL   362      28.837  33.044   4.877  1.00  0.00           O
ATOM   2592  HW1 SOL   362      28.458  33.781   4.318  1.00  0.00           H
ATOM   2593  HW2 SOL   362      28.583  33.187   5.834  1.00  0.00           H
ATOM   2594  OW  SOL   363      22.270  36.761   8.612  1.00  0.00           O
ATOM   2595  HW1 SOL   363      22.708  35.864   8.673  1.00  0.00           H
ATOM   2596  HW2 SOL   363      22.955  37.476   8.747  1.00  0.00           H
ATOM   2597  OW  SOL   364      36.527  29.122   8.743  1.00  0.00           O
ATOM   2598  HW1 SOL   364      36.004  29.042   7.894  1.00  0.00           H
ATOM   2599  HW2 SOL   364      35.996  29.639   9.414  1.00  0.00           H
ATOM   2600  OW  SOL   365      21.568  28.466   2.840  1.00  0.00           O
ATOM   2601  HW1 SOL   365      22.363  28.944   2.467  1.00  0.00           H
ATOM   2602  HW2 SOL   365      21.699  27.479   2.749  1.00  0.00           H
ATOM   2603  OW  SOL   366      33.397  26.060   7.245  1.00  0.00           O
ATOM   2604  HW1 SOL   366      33.412  25.594   8.129  1.00  0.00           H
ATOM   2605  HW2 SOL   366      34.181  26.678   7.180  1.00  0.00           H
ATOM   2606  OW  SOL   367      22.984  35.533   3.743  1.00  0.00           O
ATOM   2607  HW1 SOL   367      23.419  36.244   4.295  1.00  0.00           H
ATOM   2608  HW2 SOL   367      23.374  35.540   2.822  1.00  0.00           H
ATOM   2609  OW  SOL   368      32.688  20.018   4.700  1.00  0.00           O
ATOM   2610  HW1 SOL   368      32.537  19.765   3.745  1.00  0.00           H
ATOM   2611  HW2 SOL   368      33.670  20.041   4.888  1.00  0.00           H
ATOM   2612  OW  SOL   369      27.977  35.668   9.029  1.00  0.00           O
ATOM   2613  HW1 SOL   369      28.910  35.399   9.267  1.00  0.00           H
ATOM   2614  HW2 SOL   369      27.633  35.070   8.305  1.00  0.00           H
ATOM   2615  OW  SOL   370      22.282  25.532   4.910  1.00  0.00           O
ATOM   2616  HW1 SOL   370      22.628  24.595   4.953  1.00  0.00           H
ATOM   2617  HW2 SOL   370      21.346  25.559   5.259  1.00  0.00           H
ATOM   2618  OW  SOL   371      26.777  32.403   9.333  1.00  0.00           O
ATOM   2619  HW1 SOL   371      27.691  32.413   8.928  1.00  0.00           H
ATOM   2620  HW2 SOL   371      26.093  32.531   8.614  1.00  0.00           H
ATOM   2621  OW  SOL   372      27.809  23.540   8.855  1.00  0.00           O
ATOM   2622  HW1 SOL   372      27.559  23.514   7.887  1.00  0.00           H
ATOM   2623  HW2 SOL   372      28.383  22.750   9.072  1.00  0.00           H
ATOM   2624  OW  SOL   373      24.138  19.084   5.342  1.00  0.00           O
ATOM   2625  HW1 SOL   373      23.251  19.083   5.803  1.00  0.00           H
ATOM   2626  HW2 SOL   373      24.249  19.939   4.835  1.00  0.00           H
ATOM   2627  OW  SOL   374      28.064  21.057   4.639  1.00  0.00           O
ATOM   2628  HW1 SOL   374      27.686  21.654   3.931  1.00  0.00           H
ATOM   2629  HW2 SOL   374      29.046  21.222   4.724  1.00  0.00           H
ATOM   2630  OW  SOL   375      30.689  34.206   7.418  1.00  0.00           O
ATOM   2631  HW1 SOL   375      30.864  35.104   7.015  1.00  0.00           H
ATOM   2632  HW2 SOL   375      31.451  33.954   8.014  1.00  0.00           H
ATOM   2633  OW  SOL   376      23.369  30.052   7.419  1.00  0.00           O
ATOM   2634  HW1 SOL   376      22.630  29.958   8.086  1.00  0.00           H
ATOM   2635  HW2 SOL   376      22.992  30.003   6.494  1.00  0.00           H
ATOM   2636  OW  SOL   377      31.276  36.677   6.097  1.00  0.00           O
ATOM   2637  HW1 SOL   377      31.787  37.317   5.523  1.00  0.00           H
ATOM   2638  HW2 SOL   377      30.502  37.151   6.517  1.00  0.00           H
ATOM   2639  OW  SOL   378      27.230  23.229   6.259  1.00  0.00           O
ATOM   2640  HW1 SOL   378      26.835  23.710   5.476  1.00  0.00           H
ATOM   2641  HW2 SOL   378      27.562  22.332   5.966  1.00  0.00           H
ATOM   2642  OW  SOL   379      28.836  18.990   7.322  1.00  0.00           O
ATOM   2643  HW1 SOL   379      28.183  18.931   6.566  1.00  0.00           H
ATOM   2644  HW2 SOL   379      28.599  18.313   8.019  1.00  0.00           H
ATOM   2645  OW  SOL   380      32.897  30.409   8.403  1.00  0.00           O
ATOM   2646  HW1 SOL   380      32.251  29.659   8.548  1.00  0.00           H
ATOM   2647  HW2 SOL   380      33.229  30.386   7.461  1.00  0.00           H
ATOM   2648  OW  SOL   381      33.257  24.613   9.684  1.00  0.00           O
ATOM   2649  HW1 SOL   381      32.575  23.883   9.630  1.00  0.00           H
ATOM   2650  HW2 SOL   381      34.058  24.284  10.184  1.00  0.00           H
ATOM   2651  OW  SOL   382      35.335  31.218   6.661  1.00  0.00           O
ATOM   2652  HW1 SOL   382      36.331  31.244   6.746  1.00  0.00           H
ATOM   2653  HW2 SOL   382      34.973  32.149   6.699  1.00  0.00           H
ATOM   2654  OW  SOL   383      24.187  21.102   3.598  1.00  0.00           O
ATOM   2655  HW1 SOL   383      24.200  20.308   2.990  1.00  0.00           H
ATOM   2656  HW2 SOL   383      23.970  21.923   3.069  1.00  0.00           H
ATOM   2657  OW  SOL   384      29.503  30.691  10.921  1.00  0.00           O
ATOM   2658  HW1 SOL   384      28.997  31.500  11.221  1.00  0.00           H
ATOM   2659  HW2 SOL   384      29.639  30.732   9.931  1.00  0.00           H
ATOM   2660  OW  SOL   385      25.620  29.199   3.996  1.00  0.00           O
ATOM   2661  HW1 SOL   385      25.595  28.883   4.944  1.00  0.00           H
ATOM   2662  HW2 SOL   385      26.253  28.628   3.471  1.00  0.00           H
ATOM   2663  OW  SOL   386      22.033  29.954   5.085  1.00  0.00           O
ATOM   2664  HW1 SOL   386      22.167  30.842   4.646  1.00  0.00           H
ATOM   2665  HW2 SOL   386      21.907  29.251   4.385  1.00  0.00           H
ATOM   2666  OW  SOL   387      24.585  23.877   8.556  1.00  0.00           O
ATOM   2667  HW1 SOL   387      24.469  24.502   7.785  1.00  0.00           H
ATOM   2668  HW2 SOL   387      25.500  23.990   8.943  1.00  0.00           H
ATOM   2669  OW  SOL   388      31.405  32.149   4.348  1.00  0.00           O
ATOM   2670  HW1 SOL   388      31.853  33.032   4.485  1.00  0.00           H
ATOM   2671  HW2 SOL   388      30.413  32.278   4.324  1.00  0.00           H
ATOM   2672  OW  SOL   389      34.436  24.854   4.814  1.00  0.00           O
ATOM   2673  HW1 SOL   389      33.888  25.338   5.496  1.00  0.00           H
ATOM   2674  HW2 SOL   389      34.641  25.469   4.053  1.00  0.00           H
ATOM   2675  OW  SOL   390      32.045  27.060  10.256  1.00  0.00           O
ATOM   2676  HW1 SOL   390      31.560  27.387   9.445  1.00  0.00           H
ATOM   2677  HW2 SOL   390      32.465  26.175  10.059  1.00  0.00           H
ATOM   2678  OW  SOL   391      30.846  23.895   2.944  1.00  0.00           O
ATOM   2679  HW1 SOL   391      30.885  23.123   3.579  1.00  0.00           H
ATOM   2680  HW2 SOL   391      30.332  24.644   3.362  1.00  0.00           H
ATOM   2681  OW  SOL   392      21.563  19.352   6.228  1.00  0.00           O
ATOM   2682  HW1 SOL   392      21.354  20.302   6.461  1.00  0.00           H
ATOM   2683  HW2 SOL   392      21.663  18.817   7.067  1.00  0.00           H
ATOM   2684  OW  SOL   393      35.452  22.299   4.012  1.00  0.00           O
ATOM   2685  HW1 SOL   393      35.187  21.560   4.631  1.00  0.00           H
ATOM   2686  HW2 SOL   393      34.965  23.135   4.264  1.00  0.00           H
ATOM   2687  OW  SOL   394      29.330  32.029   8.383  1.00  0.00           O
ATOM   2688  HW1 SOL   394      29.308  31.241   7.768  1.00  0.00           H
ATOM   2689  HW2 SOL   394      29.807  32.786   7.938  1.00  0.00           H
ATOM   2690  OW  SOL   395      22.087  26.771   9.083  1.00  0.00           O
ATOM   2691  HW1 SOL   395      22.939  26.867   8.569  1.00  0.00           H
ATOM   2692  HW2 SOL   395      21.938  25.807   9.304  1.00  0.00           H
ATOM   2693  OW  SOL   396      22.030  24.057   9.480  1.00  0.00           O
ATOM   2694  HW1 SOL   396      21.590  23.209   9.774  1.00  0.00           H
ATOM   2695  HW2 SOL   396      22.957  23.859   9.160  1.00  0.00           H
ATOM   2696  OW  SOL   397      19.527  36.590   9.052  1.00  0.00           O
ATOM   2697  HW1 SOL   397      19.191  35.701   8.743  1.00  0.00           H
ATOM   2698  HW2 SOL   397      20.502  36.669   8.846  1.00  0.00           H
ATOM   2699  OW  SOL   398      23.695  34.433   9.127  1.00  0.00           O
ATOM   2700  HW1 SOL   398      24.416  35.089   9.351  1.00  0.00           H
ATOM   2701  HW2 SOL   398      24.050  33.752   8.488  1.00  0.00           H
ATOM   2702  OW  SOL   399      26.780  24.098   3.624  1.00  0.00           O
ATOM   2703  HW1 SOL   399      27.281  23.942   2.772  1.00  0.00           H
ATOM   2704  HW2 SOL   399      26.023  24.729   3.455  1.00  0.00           H
ATOM   2705  OW  SOL   400      30.789  35.634   9.895  1.00  0.00           O
ATOM   2706  HW1 SOL   400      31.615  35.979   9.450  1.00  0.00           H
ATOM   2707  HW2 SOL   400      31.034  34.893  10.522  1.00  0.00           H
ATOM   2708  OW  SOL   401      19.251  31.658   9.975  1.00  0.00           O
ATOM   2709  HW1 SOL   401      19.573  31.234  10.822  1.00  0.00           H
ATOM   2710  HW2 SOL   401      18.700  31.001   9.461  1.00  0.00           H
ATOM   2711  OW  SOL   402      35.528  19.988   5.363  1.00  0.00           O
ATOM   2712  HW1 SOL   402      36.325  19.947   4.760  1.00  0.00           H
ATOM   2713  HW2 SOL   402      35.339  19.076   5.727  1.00  0.00           H
ATOM   2714  OW  SOL   403      32.631  34.553   4.809  1.00  0.00           O
ATOM   2715  HW1 SOL   403      33.135  35.057   4.107  1.00  0.00           H
ATOM   2716  HW2 SOL   403      31.970  35.163   5.247  1.00  0.00           H
ATOM   2717  OW  SOL   404      31.432  27.910   6.893  1.00  0.00           O
ATOM   2718  HW1 SOL   404      32.113  27.178   6.898  1.00  0.00           H
ATOM   2719  HW2 SOL   404      31.734  28.642   6.283  1.00  0.00           H
ATOM   2720  OW  SOL   405      37.289  20.656   9.219  1.00  0.00           O
ATOM   2721  HW1 SOL   405      37.671  19.760   8.991  1.00  0.00           H
ATOM   2722  HW2 SOL   405      36.319  20.676   8.977  1.00  0.00           H
ATOM   2723  OW  SOL   406      21.190  21.896   7.155  1.00  0.00           O
ATOM   2724  HW1 SOL   406      20.259  22.142   6.887  1.00  0.00           H
ATOM   2725  HW2 SOL   406      21.231  21.774   8.147  1.00  0.00           H
ATOM   2726  OW  SOL   407      29.188  29.658   7.120  1.00  0.00           O
ATOM   2727  HW1 SOL   407      28.430  29.142   7.520  1.00  0.00           H
ATOM   2728  HW2 SOL   407      29.852  29.023   6.725  1.00  0.00           H
ATOM   2729  OW  SOL   408      29.173  21.079   9.125  1.00  0.00           O
ATOM   2730  HW1 SOL   408      29.077  20.415   8.383  1.00  0.00           H
ATOM   2731  HW2 SOL   408      28.728  20.725   9.948  1.00  0.00           H
ATOM   2732  OW  SOL   409      24.603  33.788   5.120  1.00  0.00           O
ATOM   2733  HW1 SOL   409      25.116  33.071   4.648  1.00  0.00           H
ATOM   2734  HW2 SOL   409      23.869  34.118   4.526  1.00  0.00           H
ATOM   2735  OW  SOL   410      33.306  36.513   9.011  1.00  0.00           O
ATOM   2736  HW1 SOL   410      33.830  36.724   8.186  1.00  0.00           H
ATOM   2737  HW2 SOL   410      33.933  36.351   9.773  1.00  0.00           H
ATOM   2738  OW  SOL   411      30.701  21.840   4.793  1.00  0.00           O
ATOM   2739  HW1 SOL   411      31.391  21.137   4.621  1.00  0.00           H
ATOM   2740  HW2 SOL   411      30.981  22.397   5.575  1.00  0.00           H
ATOM   2741  OW  SOL   412      24.391  25.969   6.708  1.00  0.00           O
ATOM   2742  HW1 SOL   412      24.864  26.843   6.597  1.00  0.00           H
ATOM   2743  HW2 SOL   412      23.673  25.889   6.017  1.00  0.00           H
ATOM   2744  OW  SOL   413      25.325  36.566   9.692  1.00  0.00           O
ATOM   2745  HW1 SOL   413      25.145  37.474   9.312  1.00  0.00           H
ATOM   2746  HW2 SOL   413      26.276  36.314   9.514  1.00  0.00           H
ATOM   2747  OW  SOL   414      27.273  28.319   8.594  1.00  0.00           O
ATOM   2748  HW1 SOL   414      27.695  27.594   9.139  1.00  0.00           H
ATOM   2749  HW2 SOL   414      26.839  28.984   9.202  1.00  0.00           H
ATOM   2750  OW  SOL   415      37.120  34.058   8.465  1.00  0.00           O
ATOM   2751  HW1 SOL   415      36.364  34.024   7.810  1.00  0.00           H
ATOM   2752  HW2 SOL   415      36.992  33.348   9.157  1.00  0.00           H
ATOM   2753  OW  SOL   416      19.544  31.014   6.537  1.00  0.00           O
ATOM   2754  HW1 SOL   416      19.278  30.413   7.291  1.00  0.00           H
ATOM   2755  HW2 SOL   416      20.352  30.639   6.083  1.00  0.00           H
ATOM   2756  OW  SOL   417      22.920  22.960   5.279  1.00  0.00           O
ATOM   2757  HW1 SOL   417      23.388  22.194   4.838  1.00  0.00           H
ATOM   2758  HW2 SOL   417      22.326  22.614   6.005  1.00  0.00           H
ATOM   2759  OW  SOL   418      26.959  34.389   6.821  1.00  0.00           O
ATOM   2760  HW1 SOL   418      27.050  34.881   5.956  1.00  0.00           H
ATOM   2761  HW2 SOL   418      26.171  33.775   6.774  1.00  0.00           H
ATOM   2762  OW  SOL   419      26.239  31.820   4.419  1.00  0.00           O
ATOM   2763  HW1 SOL   419      25.970  30.905   4.120  1.00  0.00           H
ATOM   2764  HW2 SOL   419      27.185  31.995   4.148  1.00  0.00           H
ATOM   2765  OW  SOL   420      31.622  23.251   6.929  1.00  0.00           O
ATOM   2766  HW1 SOL   420      31.057  24.076   6.951  1.00  0.00           H
ATOM   2767  HW2 SOL   420      31.628  22.827   7.834  1.00  0.00           H
ATOM   2768  OW  SOL   421      34.555  20.785   8.595  1.00  0.00           O
ATOM   2769  HW1 SOL   421      33.609  20.677   8.900  1.00  0.00           H
ATOM   2770  HW2 SOL   421      34.620  21.577   7.988  1.00  0.00           H
ATOM   2771  OW  SOL   422      18.864  29.130   3.006  1.00  0.00           O
ATOM   2772  HW1 SOL   422      19.861  29.200   2.990  1.00  0.00           H
ATOM   2773  HW2 SOL   422      18.597  28.250   3.399  1.00  0.00           H
ATOM   2774  OW  SOL   423      27.405  35.102   3.828  1.00  0.00           O
ATOM   2775  HW1 SOL   423      26.695  34.797   3.194  1.00  0.00           H
ATOM   2776  HW2 SOL   423      27.140  35.979   4.228  1.00  0.00           H
ATOM   2777  OW  SOL   424      20.902  40.068   9.842  1.00  0.00           O
ATOM   2778  HW1 SOL   424      21.406  39.482  10.475  1.00  0.00           H
ATOM   2779  HW2 SOL   424      19.948  39.770   9.799  1.00  0.00           H
ATOM   2780  OW  SOL   425      18.640  41.090   6.290  1.00  0.00           O
ATOM   2781  HW1 SOL   425      17.813  41.427   6.742  1.00  0.00           H
ATOM   2782  HW2 SOL   425      18.433  40.237   5.811  1.00  0.00           H
ATOM   2783  OW  SOL   426      29.950  43.991   6.943  1.00  0.00           O
ATOM   2784  HW1 SOL   426      30.312  44.923   6.930  1.00  0.00           H
ATOM   2785  HW2 SOL   426      29.305  43.894   7.701  1.00  0.00           H
ATOM   2786  OW  SOL   427      25.782  48.601   9.947  1.00  0.00           O
ATOM   2787  HW1 SOL   427      25.696  48.906  10.896  1.00  0.00           H
ATOM   2788  HW2 SOL   427      25.892  49.396   9.350  1.00  0.00           H
ATOM   2789  OW  SOL   428      25.478  47.233   6.554  1.00  0.00           O
ATOM   2790  HW1 SOL   428      26.213  47.117   7.222  1.00  0.00           H
ATOM   2791  HW2 SOL   428      24.789  47.859   6.921  1.00  0.00           H
ATOM   2792  OW  SOL   429      34.701  41.736   7.268  1.00  0.00           O
ATOM   2793  HW1 SOL   429      33.865  41.830   6.727  1.00  0.00           H
ATOM   2794  HW2 SOL   429      34.740  42.466   7.951  1.00  0.00           H
ATOM   2795  OW  SOL   430      21.448  47.946   9.173  1.00  0.00           O
ATOM   2796  HW1 SOL   430      21.469  46.951   9.277  1.00  0.00           H
ATOM   2797  HW2 SOL   430      20.547  48.289   9.440  1.00  0.00           H
ATOM   2798  OW  SOL   431      19.804  43.753   5.655  1.00  0.00           O
ATOM   2799  HW1 SOL   431      19.499  42.808   5.777  1.00  0.00           H
ATOM   2800  HW2 SOL   431      19.686  44.255   6.511  1.00  0.00           H
ATOM   2801  OW  SOL   432      35.374  46.474   6.599  1.00  0.00           O
ATOM   2802  HW1 SOL   432      36.256  46.004   6.626  1.00  0.00           H
ATOM   2803  HW2 SOL   432      35.181  46.766   5.662  1.00  0.00           H
ATOM   2804  OW  SOL   433      35.000  48.659   4.496  1.00  0.00           O
ATOM   2805  HW1 SOL   433      35.924  48.759   4.128  1.00  0.00           H
ATOM   2806  HW2 SOL   433      34.963  49.052   5.415  1.00  0.00           H
ATOM   2807  OW  SOL   434      26.784  37.363   5.157  1.00  0.00           O
ATOM   2808  HW1 SOL   434      27.184  38.254   4.943  1.00  0.00           H
ATOM   2809  HW2 SOL   434      25.799  37.463   5.292  1.00  0.00           H
ATOM   2810  OW  SOL   435      33.186  46.702   3.840  1.00  0.00           O
ATOM   2811  HW1 SOL   435      33.478  45.786   3.565  1.00  0.00           H
ATOM   2812  HW2 SOL   435      33.983  47.303   3.895  1.00  0.00           H
ATOM   2813  OW  SOL   436      24.831  44.672   3.125  1.00  0.00           O
ATOM   2814  HW1 SOL   436      24.960  45.629   2.865  1.00  0.00           H
ATOM   2815  HW2 SOL   436      23.957  44.570   3.599  1.00  0.00           H
ATOM   2816  OW  SOL   437      31.493  40.862   9.269  1.00  0.00           O
ATOM   2817  HW1 SOL   437      30.516  40.671   9.178  1.00  0.00           H
ATOM   2818  HW2 SOL   437      31.868  40.326  10.026  1.00  0.00           H
ATOM   2819  OW  SOL   438      29.053  44.133   4.245  1.00  0.00           O
ATOM   2820  HW1 SOL   438      29.399  44.024   5.177  1.00  0.00           H
ATOM   2821  HW2 SOL   438      28.282  43.512   4.100  1.00  0.00           H
ATOM   2822  OW  SOL   439      19.404  45.302   7.883  1.00  0.00           O
ATOM   2823  HW1 SOL   439      20.251  45.304   8.415  1.00  0.00           H
ATOM   2824  HW2 SOL   439      18.838  46.080   8.155  1.00  0.00           H
ATOM   2825  OW  SOL   440      32.278  48.780   5.640  1.00  0.00           O
ATOM   2826  HW1 SOL   440      32.693  48.256   4.897  1.00  0.00           H
ATOM   2827  HW2 SOL   440      32.040  49.694   5.311  1.00  0.00           H
ATOM   2828  OW  SOL   441      24.071  39.087   9.021  1.00  0.00           O
ATOM   2829  HW1 SOL   441      24.335  39.375   9.941  1.00  0.00           H
ATOM   2830  HW2 SOL   441      24.087  39.876   8.407  1.00  0.00           H
ATOM   2831  OW  SOL   442      36.388  47.929   8.577  1.00  0.00           O
ATOM   2832  HW1 SOL   442      35.830  47.529   7.850  1.00  0.00           H
ATOM   2833  HW2 SOL   442      35.795  48.222   9.328  1.00  0.00           H
ATOM   2834  OW  SOL   443      33.418  44.665   7.157  1.00  0.00           O
ATOM   2835  HW1 SOL   443      33.325  44.244   8.060  1.00  0.00           H
ATOM   2836  HW2 SOL   443      34.101  45.393   7.198  1.00  0.00           H
ATOM   2837  OW  SOL   444      32.738  38.355   4.312  1.00  0.00           O
ATOM   2838  HW1 SOL   444      32.683  38.092   3.349  1.00  0.00           H
ATOM   2839  HW2 SOL   444      33.693  38.524   4.557  1.00  0.00           H
ATOM   2840  OW  SOL   445      22.511  44.156   4.739  1.00  0.00           O
ATOM   2841  HW1 SOL   445      22.722  43.184   4.848  1.00  0.00           H
ATOM   2842  HW2 SOL   445      21.546  44.313   4.948  1.00  0.00           H
ATOM   2843  OW  SOL   446      26.193   0.428   8.583  1.00  0.00           O
ATOM   2844  HW1 SOL   446      27.049   0.542   8.079  1.00  0.00           H
ATOM   2845  HW2 SOL   446      25.481   0.988   8.161  1.00  0.00           H
ATOM   2846  OW  SOL   447      27.987  42.402   8.751  1.00  0.00           O
ATOM   2847  HW1 SOL   447      27.631  42.150   7.851  1.00  0.00           H
ATOM   2848  HW2 SOL   447      28.212  41.573   9.264  1.00  0.00           H
ATOM   2849  OW  SOL   448      24.075  37.877   5.165  1.00  0.00           O
ATOM   2850  HW1 SOL   448      23.154  37.896   5.555  1.00  0.00           H
ATOM   2851  HW2 SOL   448      24.232  38.714   4.640  1.00  0.00           H
ATOM   2852  OW  SOL   449      28.064  39.701   4.635  1.00  0.00           O
ATOM   2853  HW1 SOL   449      27.878  40.093   3.733  1.00  0.00           H
ATOM   2854  HW2 SOL   449      29.039  39.788   4.841  1.00  0.00           H
ATOM   2855  OW  SOL   450      23.281  48.646   7.337  1.00  0.00           O
ATOM   2856  HW1 SOL   450      22.648  48.411   8.074  1.00  0.00           H
ATOM   2857  HW2 SOL   450      22.836  48.497   6.455  1.00  0.00           H
ATOM   2858  OW  SOL   451      27.150  41.696   6.307  1.00  0.00           O
ATOM   2859  HW1 SOL   451      26.741  42.349   5.670  1.00  0.00           H
ATOM   2860  HW2 SOL   451      27.487  40.903   5.800  1.00  0.00           H
ATOM   2861  OW  SOL   452      28.807  37.663   7.328  1.00  0.00           O
ATOM   2862  HW1 SOL   452      28.190  37.618   6.542  1.00  0.00           H
ATOM   2863  HW2 SOL   452      28.570  36.943   7.980  1.00  0.00           H
ATOM   2864  OW  SOL   453      33.139  48.708   8.411  1.00  0.00           O
ATOM   2865  HW1 SOL   453      32.587  47.946   8.752  1.00  0.00           H
ATOM   2866  HW2 SOL   453      32.804  48.983   7.509  1.00  0.00           H
ATOM   2867  OW  SOL   454      33.346  43.050   9.552  1.00  0.00           O
ATOM   2868  HW1 SOL   454      32.698  42.291   9.496  1.00  0.00           H
ATOM   2869  HW2 SOL   454      34.058  42.833  10.220  1.00  0.00           H
ATOM   2870  OW  SOL   455      35.946  45.656   3.923  1.00  0.00           O
ATOM   2871  HW1 SOL   455      36.854  45.380   4.239  1.00  0.00           H
ATOM   2872  HW2 SOL   455      35.833  45.395   2.965  1.00  0.00           H
ATOM   2873  OW  SOL   456      24.524  40.145   3.514  1.00  0.00           O
ATOM   2874  HW1 SOL   456      24.046  39.561   2.858  1.00  0.00           H
ATOM   2875  HW2 SOL   456      24.178  41.081   3.441  1.00  0.00           H
ATOM   2876  OW  SOL   457      25.744  47.845   3.936  1.00  0.00           O
ATOM   2877  HW1 SOL   457      25.637  47.734   4.924  1.00  0.00           H
ATOM   2878  HW2 SOL   457      26.453  47.223   3.605  1.00  0.00           H
ATOM   2879  OW  SOL   458      22.331  48.330   4.744  1.00  0.00           O
ATOM   2880  HW1 SOL   458      22.901  49.132   4.570  1.00  0.00           H
ATOM   2881  HW2 SOL   458      22.723  47.535   4.280  1.00  0.00           H
ATOM   2882  OW  SOL   459      24.322  42.668   8.606  1.00  0.00           O
ATOM   2883  HW1 SOL   459      24.387  43.312   7.844  1.00  0.00           H
ATOM   2884  HW2 SOL   459      25.092  42.810   9.228  1.00  0.00           H
ATOM   2885  OW  SOL   460      34.173  43.676   4.700  1.00  0.00           O
ATOM   2886  HW1 SOL   460      33.728  43.940   5.555  1.00  0.00           H
ATOM   2887  HW2 SOL   460      34.928  44.304   4.509  1.00  0.00           H
ATOM   2888  OW  SOL   461      24.253  46.279   9.967  1.00  0.00           O
ATOM   2889  HW1 SOL   461      24.865  46.978   9.597  1.00  0.00           H
ATOM   2890  HW2 SOL   461      23.711  46.670  10.710  1.00  0.00           H
ATOM   2891  OW  SOL   462      32.336  45.674   9.849  1.00  0.00           O
ATOM   2892  HW1 SOL   462      31.358  45.874   9.909  1.00  0.00           H
ATOM   2893  HW2 SOL   462      32.471  44.685   9.787  1.00  0.00           H
ATOM   2894  OW  SOL   463      21.568  37.901   6.245  1.00  0.00           O
ATOM   2895  HW1 SOL   463      21.344  38.851   6.465  1.00  0.00           H
ATOM   2896  HW2 SOL   463      21.742  37.396   7.090  1.00  0.00           H
ATOM   2897  OW  SOL   464      35.227  41.142   4.137  1.00  0.00           O
ATOM   2898  HW1 SOL   464      35.029  40.382   4.756  1.00  0.00           H
ATOM   2899  HW2 SOL   464      34.694  41.943   4.410  1.00  0.00           H
ATOM   2900  OW  SOL   465      21.711  45.282   9.568  1.00  0.00           O
ATOM   2901  HW1 SOL   465      22.681  45.503   9.467  1.00  0.00           H
ATOM   2902  HW2 SOL   465      21.592  44.289   9.546  1.00  0.00           H
ATOM   2903  OW  SOL   466      21.673  42.643   9.363  1.00  0.00           O
ATOM   2904  HW1 SOL   466      21.350  41.731   9.617  1.00  0.00           H
ATOM   2905  HW2 SOL   466      22.626  42.588   9.066  1.00  0.00           H
ATOM   2906  OW  SOL   467      26.761  42.749   3.513  1.00  0.00           O
ATOM   2907  HW1 SOL   467      26.440  41.969   2.976  1.00  0.00           H
ATOM   2908  HW2 SOL   467      26.116  43.508   3.418  1.00  0.00           H
ATOM   2909  OW  SOL   468      19.054  48.769   9.881  1.00  0.00           O
ATOM   2910  HW1 SOL   468      18.888  49.695  10.221  1.00  0.00           H
ATOM   2911  HW2 SOL   468      18.241  48.438   9.404  1.00  0.00           H
ATOM   2912  OW  SOL   469      35.455  38.700   5.292  1.00  0.00           O
ATOM   2913  HW1 SOL   469      36.354  38.708   4.854  1.00  0.00           H
ATOM   2914  HW2 SOL   469      35.356  37.866   5.835  1.00  0.00           H
ATOM   2915  OW  SOL   470      31.333  46.382   6.641  1.00  0.00           O
ATOM   2916  HW1 SOL   470      32.090  45.736   6.735  1.00  0.00           H
ATOM   2917  HW2 SOL   470      31.665  47.228   6.224  1.00  0.00           H
ATOM   2918  OW  SOL   471      37.042  38.976   9.385  1.00  0.00           O
ATOM   2919  HW1 SOL   471      37.307  38.033   9.187  1.00  0.00           H
ATOM   2920  HW2 SOL   471      36.059  39.084   9.237  1.00  0.00           H
ATOM   2921  OW  SOL   472      21.173  40.441   7.121  1.00  0.00           O
ATOM   2922  HW1 SOL   472      20.277  40.777   6.830  1.00  0.00           H
ATOM   2923  HW2 SOL   472      21.193  40.365   8.118  1.00  0.00           H
ATOM   2924  OW  SOL   473      27.940  46.329   3.128  1.00  0.00           O
ATOM   2925  HW1 SOL   473      28.482  47.103   3.457  1.00  0.00           H
ATOM   2926  HW2 SOL   473      28.293  45.482   3.526  1.00  0.00           H
ATOM   2927  OW  SOL   474      29.315  48.170   7.237  1.00  0.00           O
ATOM   2928  HW1 SOL   474      28.530  47.682   7.617  1.00  0.00           H
ATOM   2929  HW2 SOL   474      30.000  47.511   6.926  1.00  0.00           H
ATOM   2930  OW  SOL   475      28.961  39.594   9.401  1.00  0.00           O
ATOM   2931  HW1 SOL   475      28.979  39.112   8.525  1.00  0.00           H
ATOM   2932  HW2 SOL   475      28.427  39.065  10.061  1.00  0.00           H
ATOM   2933  OW  SOL   476      30.706  40.160   5.029  1.00  0.00           O
ATOM   2934  HW1 SOL   476      31.434  39.551   4.713  1.00  0.00           H
ATOM   2935  HW2 SOL   476      31.093  40.855   5.635  1.00  0.00           H
ATOM   2936  OW  SOL   477      24.526  44.611   6.652  1.00  0.00           O
ATOM   2937  HW1 SOL   477      24.907  45.534   6.597  1.00  0.00           H
ATOM   2938  HW2 SOL   477      23.786  44.515   5.986  1.00  0.00           H
ATOM   2939  OW  SOL   478      27.316  46.814   8.550  1.00  0.00           O
ATOM   2940  HW1 SOL   478      27.494  45.978   9.069  1.00  0.00           H
ATOM   2941  HW2 SOL   478      26.900  47.497   9.150  1.00  0.00           H
ATOM   2942  OW  SOL   479      19.048  49.756   6.912  1.00  0.00           O
ATOM   2943  HW1 SOL   479      19.069  48.856   7.347  1.00  0.00           H
ATOM   2944  HW2 SOL   479      19.656  49.757   6.118  1.00  0.00           H
ATOM   2945  OW  SOL   480      22.856  41.520   5.238  1.00  0.00           O
ATOM   2946  HW1 SOL   480      23.500  40.779   5.044  1.00  0.00           H
ATOM   2947  HW2 SOL   480      22.242  41.242   5.977  1.00  0.00           H
ATOM   2948  OW  SOL   481      26.943   0.360   3.075  1.00  0.00           O
ATOM   2949  HW1 SOL   481      26.190  50.146   3.313  1.00  0.00           H
ATOM   2950  HW2 SOL   481      27.666   0.284   3.762  1.00  0.00           H
ATOM   2951  OW  SOL   482      31.777  41.917   6.825  1.00  0.00           O
ATOM   2952  HW1 SOL   482      31.158  42.700   6.763  1.00  0.00           H
ATOM   2953  HW2 SOL   482      31.689  41.493   7.727  1.00  0.00           H
ATOM   2954  OW  SOL   483      34.372  39.591   8.972  1.00  0.00           O
ATOM   2955  HW1 SOL   483      33.442  39.253   8.828  1.00  0.00           H
ATOM   2956  HW2 SOL   483      34.598  40.258   8.262  1.00  0.00           H
ATOM   2957  OW  SOL   484      19.198  47.864   4.555  1.00  0.00           O
ATOM   2958  HW1 SOL   484      19.778  48.127   3.784  1.00  0.00           H
ATOM   2959  HW2 SOL   484      18.835  46.946   4.401  1.00  0.00           H
ATOM   2960  OW  SOL   485      39.468   2.717   9.515  1.00  0.00           O
ATOM   2961  HW1 SOL   485      39.811   2.441  10.413  1.00  0.00           H
ATOM   2962  HW2 SOL   485      38.539   2.368   9.391  1.00  0.00           H
ATOM   2963  OW  SOL   486      37.260   3.923   6.194  1.00  0.00           O
ATOM   2964  HW1 SOL   486      36.444   4.249   6.673  1.00  0.00           H
ATOM   2965  HW2 SOL   486      37.042   3.082   5.698  1.00  0.00           H
ATOM   2966  OW  SOL   487      44.375  11.425   9.604  1.00  0.00           O
ATOM   2967  HW1 SOL   487      44.573  11.544  10.576  1.00  0.00           H
ATOM   2968  HW2 SOL   487      44.577  12.275   9.116  1.00  0.00           H
ATOM   2969  OW  SOL   488      43.807   9.876   6.694  1.00  0.00           O
ATOM   2970  HW1 SOL   488      44.600   9.756   7.291  1.00  0.00           H
ATOM   2971  HW2 SOL   488      43.142  10.476   7.139  1.00  0.00           H
ATOM   2972  OW  SOL   489      40.492  13.835  10.387  1.00  0.00           O
ATOM   2973  HW1 SOL   489      40.105  13.297   9.637  1.00  0.00           H
ATOM   2974  HW2 SOL   489      41.173  14.470  10.024  1.00  0.00           H
ATOM   2975  OW  SOL   490      39.811  17.007   4.879  1.00  0.00           O
ATOM   2976  HW1 SOL   490      39.837  17.870   5.383  1.00  0.00           H
ATOM   2977  HW2 SOL   490      40.491  17.029   4.146  1.00  0.00           H
ATOM   2978  OW  SOL   491      39.734  14.238   5.212  1.00  0.00           O
ATOM   2979  HW1 SOL   491      39.626  15.232   5.193  1.00  0.00           H
ATOM   2980  HW2 SOL   491      39.081  13.845   5.860  1.00  0.00           H
ATOM   2981  OW  SOL   492      39.648  10.955   9.173  1.00  0.00           O
ATOM   2982  HW1 SOL   492      39.945  10.014   9.335  1.00  0.00           H
ATOM   2983  HW2 SOL   492      38.659  11.020   9.304  1.00  0.00           H
ATOM   2984  OW  SOL   493      38.442   6.438   5.682  1.00  0.00           O
ATOM   2985  HW1 SOL   493      38.078   5.523   5.855  1.00  0.00           H
ATOM   2986  HW2 SOL   493      38.343   6.997   6.506  1.00  0.00           H
ATOM   2987  OW  SOL   494      42.937  13.912   6.977  1.00  0.00           O
ATOM   2988  HW1 SOL   494      42.520  13.012   7.101  1.00  0.00           H
ATOM   2989  HW2 SOL   494      42.849  14.190   6.020  1.00  0.00           H
ATOM   2990  OW  SOL   495      45.339   0.292   5.739  1.00  0.00           O
ATOM   2991  HW1 SOL   495      45.624   1.160   5.332  1.00  0.00           H
ATOM   2992  HW2 SOL   495      44.356   0.169   5.608  1.00  0.00           H
ATOM   2993  OW  SOL   496      43.188   7.236   3.141  1.00  0.00           O
ATOM   2994  HW1 SOL   496      43.467   8.194   3.209  1.00  0.00           H
ATOM   2995  HW2 SOL   496      42.325   7.105   3.629  1.00  0.00           H
ATOM   2996  OW  SOL   497      47.103   6.657   4.557  1.00  0.00           O
ATOM   2997  HW1 SOL   497      47.997   6.523   4.983  1.00  0.00           H
ATOM   2998  HW2 SOL   497      46.485   5.924   4.842  1.00  0.00           H
ATOM   2999  OW  SOL   498      38.126   8.181   7.724  1.00  0.00           O
ATOM   3000  HW1 SOL   498      38.937   8.090   8.303  1.00  0.00           H
ATOM   3001  HW2 SOL   498      37.582   8.961   8.032  1.00  0.00           H
ATOM   3002  OW  SOL   499      42.687   2.127   8.249  1.00  0.00           O
ATOM   3003  HW1 SOL   499      42.442   2.225   9.214  1.00  0.00           H
ATOM   3004  HW2 SOL   499      42.644   3.020   7.802  1.00  0.00           H
ATOM   3005  OW  SOL   500      47.228  14.362   4.634  1.00  0.00           O
ATOM   3006  HW1 SOL   500      47.010  15.208   4.147  1.00  0.00           H
ATOM   3007  HW2 SOL   500      47.302  14.551   5.613  1.00  0.00           H
ATOM   3008  OW  SOL   501      41.019  18.146   8.297  1.00  0.00           O
ATOM   3009  HW1 SOL   501      41.451  17.257   8.448  1.00  0.00           H
ATOM   3010  HW2 SOL   501      41.622  18.871   8.629  1.00  0.00           H
ATOM   3011  OW  SOL   502      41.966  17.482   3.231  1.00  0.00           O
ATOM   3012  HW1 SOL   502      42.324  18.158   3.876  1.00  0.00           H
ATOM   3013  HW2 SOL   502      42.675  16.808   3.026  1.00  0.00           H
ATOM   3014  OW  SOL   503      46.720  16.982   8.614  1.00  0.00           O
ATOM   3015  HW1 SOL   503      47.170  16.236   9.106  1.00  0.00           H
ATOM   3016  HW2 SOL   503      46.258  16.617   7.806  1.00  0.00           H
ATOM   3017  OW  SOL   504      41.019   6.830   4.754  1.00  0.00           O
ATOM   3018  HW1 SOL   504      41.297   5.877   4.875  1.00  0.00           H
ATOM   3019  HW2 SOL   504      40.062   6.935   5.025  1.00  0.00           H
ATOM   3020  OW  SOL   505      45.287  13.566   8.270  1.00  0.00           O
ATOM   3021  HW1 SOL   505      46.276  13.683   8.181  1.00  0.00           H
ATOM   3022  HW2 SOL   505      44.854  13.700   7.379  1.00  0.00           H
ATOM   3023  OW  SOL   506      47.016   5.001   8.960  1.00  0.00           O
ATOM   3024  HW1 SOL   506      46.462   4.919   8.132  1.00  0.00           H
ATOM   3025  HW2 SOL   506      47.284   4.090   9.274  1.00  0.00           H
ATOM   3026  OW  SOL   507      42.545   0.183   5.153  1.00  0.00           O
ATOM   3027  HW1 SOL   507      41.792   0.342   5.791  1.00  0.00           H
ATOM   3028  HW2 SOL   507      42.671   0.993   4.579  1.00  0.00           H
ATOM   3029  OW  SOL   508      46.551   2.463   4.587  1.00  0.00           O
ATOM   3030  HW1 SOL   508      46.322   3.226   3.983  1.00  0.00           H
ATOM   3031  HW2 SOL   508      47.325   1.957   4.206  1.00  0.00           H
ATOM   3032  OW  SOL   509       1.084  15.747   7.963  1.00  0.00           O
ATOM   3033  HW1 SOL   509       1.533  16.133   7.158  1.00  0.00           H
ATOM   3034  HW2 SOL   509       1.764  15.588   8.680  1.00  0.00           H
ATOM   3035  OW  SOL   510      41.732  11.489   7.396  1.00  0.00           O
ATOM   3036  HW1 SOL   510      41.029  11.338   8.091  1.00  0.00           H
ATOM   3037  HW2 SOL   510      41.335  11.361   6.487  1.00  0.00           H
ATOM   3038  OW  SOL   511      45.887   4.570   6.431  1.00  0.00           O
ATOM   3039  HW1 SOL   511      45.047   5.100   6.310  1.00  0.00           H
ATOM   3040  HW2 SOL   511      45.837   3.737   5.881  1.00  0.00           H
ATOM   3041  OW  SOL   512      47.102   0.522   7.724  1.00  0.00           O
ATOM   3042  HW1 SOL   512      46.450   0.375   6.980  1.00  0.00           H
ATOM   3043  HW2 SOL   512      47.955   0.042   7.519  1.00  0.00           H
ATOM   3044  OW  SOL   513      42.705   2.350   3.619  1.00  0.00           O
ATOM   3045  HW1 SOL   513      43.229   1.794   2.973  1.00  0.00           H
ATOM   3046  HW2 SOL   513      42.349   3.158   3.151  1.00  0.00           H
ATOM   3047  OW  SOL   514      44.382  11.112   4.402  1.00  0.00           O
ATOM   3048  HW1 SOL   514      43.866  10.759   5.182  1.00  0.00           H
ATOM   3049  HW2 SOL   514      45.277  10.667   4.365  1.00  0.00           H
ATOM   3050  OW  SOL   515      40.830  11.267   4.842  1.00  0.00           O
ATOM   3051  HW1 SOL   515      40.664  12.101   4.316  1.00  0.00           H
ATOM   3052  HW2 SOL   515      40.729  10.471   4.245  1.00  0.00           H
ATOM   3053  OW  SOL   516      42.627   5.112   8.119  1.00  0.00           O
ATOM   3054  HW1 SOL   516      42.655   5.738   7.340  1.00  0.00           H
ATOM   3055  HW2 SOL   516      43.303   5.396   8.799  1.00  0.00           H
ATOM   3056  OW  SOL   517      42.856   9.135   9.777  1.00  0.00           O
ATOM   3057  HW1 SOL   517      43.307   9.987   9.512  1.00  0.00           H
ATOM   3058  HW2 SOL   517      42.833   9.066  10.774  1.00  0.00           H
ATOM   3059  OW  SOL   518       0.512   4.808   3.013  1.00  0.00           O
ATOM   3060  HW1 SOL   518       1.433   4.623   3.357  1.00  0.00           H
ATOM   3061  HW2 SOL   518       0.302   5.779   3.128  1.00  0.00           H
ATOM   3062  OW  SOL   519      44.555   6.434   9.324  1.00  0.00           O
ATOM   3063  HW1 SOL   519      45.535   6.266   9.434  1.00  0.00           H
ATOM   3064  HW2 SOL   519      44.317   7.306   9.751  1.00  0.00           H
ATOM   3065  OW  SOL   520      40.184   0.579   6.505  1.00  0.00           O
ATOM   3066  HW1 SOL   520      40.033   1.566   6.566  1.00  0.00           H
ATOM   3067  HW2 SOL   520      40.651   0.261   7.330  1.00  0.00           H
ATOM   3068  OW  SOL   521      47.120   7.645   9.850  1.00  0.00           O
ATOM   3069  HW1 SOL   521      47.652   7.732  10.693  1.00  0.00           H
ATOM   3070  HW2 SOL   521      47.423   6.835   9.347  1.00  0.00           H
ATOM   3071  OW  SOL   522      47.913  13.542   8.388  1.00  0.00           O
ATOM   3072  HW1 SOL   522      48.037  12.658   7.938  1.00  0.00           H
ATOM   3073  HW2 SOL   522       0.165  14.154   8.135  1.00  0.00           H
ATOM   3074  OW  SOL   523      40.293   8.236   9.439  1.00  0.00           O
ATOM   3075  HW1 SOL   523      41.260   8.488   9.391  1.00  0.00           H
ATOM   3076  HW2 SOL   523      40.211   7.241   9.498  1.00  0.00           H
ATOM   3077  OW  SOL   524      40.244   5.555   9.381  1.00  0.00           O
ATOM   3078  HW1 SOL   524      39.888   4.685   9.722  1.00  0.00           H
ATOM   3079  HW2 SOL   524      41.127   5.404   8.939  1.00  0.00           H
ATOM   3080  OW  SOL   525      38.245  18.141   8.664  1.00  0.00           O
ATOM   3081  HW1 SOL   525      37.841  17.230   8.575  1.00  0.00           H
ATOM   3082  HW2 SOL   525      39.233  18.083   8.524  1.00  0.00           H
ATOM   3083  OW  SOL   526      42.478  15.593   9.099  1.00  0.00           O
ATOM   3084  HW1 SOL   526      43.130  16.349   9.024  1.00  0.00           H
ATOM   3085  HW2 SOL   526      42.707  14.888   8.428  1.00  0.00           H
ATOM   3086  OW  SOL   527      44.931   5.053   3.445  1.00  0.00           O
ATOM   3087  HW1 SOL   527      45.674   5.416   2.882  1.00  0.00           H
ATOM   3088  HW2 SOL   527      44.236   5.759   3.575  1.00  0.00           H
ATOM   3089  OW  SOL   528       1.651   9.586   6.010  1.00  0.00           O
ATOM   3090  HW1 SOL   528       1.748   8.591   5.999  1.00  0.00           H
ATOM   3091  HW2 SOL   528       2.444  10.003   5.566  1.00  0.00           H
ATOM   3092  OW  SOL   529      39.805   3.248   6.921  1.00  0.00           O
ATOM   3093  HW1 SOL   529      38.902   3.596   6.668  1.00  0.00           H
ATOM   3094  HW2 SOL   529      39.859   3.154   7.915  1.00  0.00           H
ATOM   3095  OW  SOL   530      47.176   9.343   4.258  1.00  0.00           O
ATOM   3096  HW1 SOL   530      46.629   9.437   3.427  1.00  0.00           H
ATOM   3097  HW2 SOL   530      47.291   8.373   4.473  1.00  0.00           H
ATOM   3098  OW  SOL   531      47.858  10.863   7.217  1.00  0.00           O
ATOM   3099  HW1 SOL   531      47.042  10.430   7.599  1.00  0.00           H
ATOM   3100  HW2 SOL   531      48.182  10.331   6.435  1.00  0.00           H
ATOM   3101  OW  SOL   532      47.597   2.337   9.714  1.00  0.00           O
ATOM   3102  HW1 SOL   532      47.496   1.759   8.904  1.00  0.00           H
ATOM   3103  HW2 SOL   532      46.839   2.165  10.343  1.00  0.00           H
ATOM   3104  OW  SOL   533      43.208  15.116   4.506  1.00  0.00           O
ATOM   3105  HW1 SOL   533      43.761  14.467   3.984  1.00  0.00           H
ATOM   3106  HW2 SOL   533      42.252  15.043   4.223  1.00  0.00           H
ATOM   3107  OW  SOL   534      43.219   7.208   6.350  1.00  0.00           O
ATOM   3108  HW1 SOL   534      43.521   8.136   6.567  1.00  0.00           H
ATOM   3109  HW2 SOL   534      42.371   7.248   5.822  1.00  0.00           H
ATOM   3110  OW  SOL   535      43.965  17.888   8.707  1.00  0.00           O
ATOM   3111  HW1 SOL   535      43.692  18.827   8.914  1.00  0.00           H
ATOM   3112  HW2 SOL   535      44.923  17.755   8.962  1.00  0.00           H
ATOM   3113  OW  SOL   536      45.866   9.543   8.417  1.00  0.00           O
ATOM   3114  HW1 SOL   536      46.260   8.813   8.976  1.00  0.00           H
ATOM   3115  HW2 SOL   536      45.390  10.194   9.008  1.00  0.00           H
ATOM   3116  OW  SOL   537      38.076  12.383   6.683  1.00  0.00           O
ATOM   3117  HW1 SOL   537      37.960  11.701   7.405  1.00  0.00           H
ATOM   3118  HW2 SOL   537      38.455  11.945   5.868  1.00  0.00           H
ATOM   3119  OW  SOL   538      41.637   4.271   5.213  1.00  0.00           O
ATOM   3120  HW1 SOL   538      42.132   3.470   4.878  1.00  0.00           H
ATOM   3121  HW2 SOL   538      40.984   3.990   5.916  1.00  0.00           H
ATOM   3122  OW  SOL   539      45.433  15.932   6.499  1.00  0.00           O
ATOM   3123  HW1 SOL   539      45.228  16.225   5.566  1.00  0.00           H
ATOM   3124  HW2 SOL   539      44.608  15.557   6.921  1.00  0.00           H
ATOM   3125  OW  SOL   540      45.000  13.482   3.302  1.00  0.00           O
ATOM   3126  HW1 SOL   540      44.678  12.579   3.588  1.00  0.00           H
ATOM   3127  HW2 SOL   540      45.873  13.680   3.747  1.00  0.00           H
ATOM   3128  OW  SOL   541      37.710  10.744   3.989  1.00  0.00           O
ATOM   3129  HW1 SOL   541      38.317  11.068   3.262  1.00  0.00           H
ATOM   3130  HW2 SOL   541      37.575   9.758   3.895  1.00  0.00           H
ATOM   3131  OW  SOL   542      46.122  16.540   3.373  1.00  0.00           O
ATOM   3132  HW1 SOL   542      45.307  16.081   3.020  1.00  0.00           H
ATOM   3133  HW2 SOL   542      45.850  17.350   3.893  1.00  0.00           H
ATOM   3134  OW  SOL   543      37.220  22.332   6.383  1.00  0.00           O
ATOM   3135  HW1 SOL   543      36.368  22.678   6.775  1.00  0.00           H
ATOM   3136  HW2 SOL   543      37.043  21.467   5.913  1.00  0.00           H
ATOM   3137  OW  SOL   544      45.227  30.299   9.999  1.00  0.00           O
ATOM   3138  HW1 SOL   544      44.384  30.155  10.518  1.00  0.00           H
ATOM   3139  HW2 SOL   544      45.315  31.268   9.768  1.00  0.00           H
ATOM   3140  OW  SOL   545      43.970  28.509   6.585  1.00  0.00           O
ATOM   3141  HW1 SOL   545      44.693  28.378   7.264  1.00  0.00           H
ATOM   3142  HW2 SOL   545      43.269  29.117   6.957  1.00  0.00           H
ATOM   3143  OW  SOL   546      41.022  32.389  10.233  1.00  0.00           O
ATOM   3144  HW1 SOL   546      40.073  32.689  10.330  1.00  0.00           H
ATOM   3145  HW2 SOL   546      41.556  33.110   9.792  1.00  0.00           H
ATOM   3146  OW  SOL   547      39.487  35.680   4.923  1.00  0.00           O
ATOM   3147  HW1 SOL   547      39.720  36.509   5.433  1.00  0.00           H
ATOM   3148  HW2 SOL   547      40.128  35.565   4.164  1.00  0.00           H
ATOM   3149  OW  SOL   548      39.539  32.941   5.311  1.00  0.00           O
ATOM   3150  HW1 SOL   548      39.507  33.921   5.505  1.00  0.00           H
ATOM   3151  HW2 SOL   548      39.119  32.438   6.067  1.00  0.00           H
ATOM   3152  OW  SOL   549      39.580  29.396   8.811  1.00  0.00           O
ATOM   3153  HW1 SOL   549      39.746  28.414   8.905  1.00  0.00           H
ATOM   3154  HW2 SOL   549      38.807  29.660   9.388  1.00  0.00           H
ATOM   3155  OW  SOL   550      38.687  24.700   6.206  1.00  0.00           O
ATOM   3156  HW1 SOL   550      38.046  23.937   6.126  1.00  0.00           H
ATOM   3157  HW2 SOL   550      38.224  25.482   6.624  1.00  0.00           H
ATOM   3158  OW  SOL   551      38.375  26.629   3.870  1.00  0.00           O
ATOM   3159  HW1 SOL   551      39.270  26.376   4.236  1.00  0.00           H
ATOM   3160  HW2 SOL   551      38.282  26.272   2.940  1.00  0.00           H
ATOM   3161  OW  SOL   552      43.265  32.501   7.326  1.00  0.00           O
ATOM   3162  HW1 SOL   552      42.800  31.629   7.480  1.00  0.00           H
ATOM   3163  HW2 SOL   552      43.172  32.764   6.366  1.00  0.00           H
ATOM   3164  OW  SOL   553      45.389  18.682   4.933  1.00  0.00           O
ATOM   3165  HW1 SOL   553      45.819  19.565   4.742  1.00  0.00           H
ATOM   3166  HW2 SOL   553      44.424  18.822   5.152  1.00  0.00           H
ATOM   3167  OW  SOL   554      47.061  25.962   4.680  1.00  0.00           O
ATOM   3168  HW1 SOL   554      48.054  25.945   4.560  1.00  0.00           H
ATOM   3169  HW2 SOL   554      46.664  25.131   4.288  1.00  0.00           H
ATOM   3170  OW  SOL   555      37.853  26.890   7.695  1.00  0.00           O
ATOM   3171  HW1 SOL   555      38.749  26.719   8.104  1.00  0.00           H
ATOM   3172  HW2 SOL   555      37.452  27.711   8.102  1.00  0.00           H
ATOM   3173  OW  SOL   556      42.623  20.522   9.050  1.00  0.00           O
ATOM   3174  HW1 SOL   556      42.971  20.698   9.971  1.00  0.00           H
ATOM   3175  HW2 SOL   556      42.653  21.366   8.515  1.00  0.00           H
ATOM   3176  OW  SOL   557      47.711  33.067   4.981  1.00  0.00           O
ATOM   3177  HW1 SOL   557      47.163  33.784   4.550  1.00  0.00           H
ATOM   3178  HW2 SOL   557      47.318  32.838   5.872  1.00  0.00           H
ATOM   3179  OW  SOL   558      40.885  36.743   8.590  1.00  0.00           O
ATOM   3180  HW1 SOL   558      41.326  35.855   8.721  1.00  0.00           H
ATOM   3181  HW2 SOL   558      41.533  37.473   8.807  1.00  0.00           H
ATOM   3182  OW  SOL   559      40.637  28.196   3.219  1.00  0.00           O
ATOM   3183  HW1 SOL   559      40.876  28.949   2.607  1.00  0.00           H
ATOM   3184  HW2 SOL   559      40.572  27.347   2.695  1.00  0.00           H
ATOM   3185  OW  SOL   560      46.762  35.502   8.959  1.00  0.00           O
ATOM   3186  HW1 SOL   560      47.518  34.876   9.153  1.00  0.00           H
ATOM   3187  HW2 SOL   560      46.192  35.121   8.232  1.00  0.00           H
ATOM   3188  OW  SOL   561      40.893  25.397   4.877  1.00  0.00           O
ATOM   3189  HW1 SOL   561      41.432  24.564   4.755  1.00  0.00           H
ATOM   3190  HW2 SOL   561      40.084  25.193   5.429  1.00  0.00           H
ATOM   3191  OW  SOL   562      45.167  32.868   9.264  1.00  0.00           O
ATOM   3192  HW1 SOL   562      46.022  32.765   8.755  1.00  0.00           H
ATOM   3193  HW2 SOL   562      44.393  32.765   8.638  1.00  0.00           H
ATOM   3194  OW  SOL   563      46.785  23.595   9.128  1.00  0.00           O
ATOM   3195  HW1 SOL   563      46.430  23.525   8.196  1.00  0.00           H
ATOM   3196  HW2 SOL   563      47.063  22.689   9.448  1.00  0.00           H
ATOM   3197  OW  SOL   564      42.734  19.577   4.969  1.00  0.00           O
ATOM   3198  HW1 SOL   564      41.879  19.371   5.444  1.00  0.00           H
ATOM   3199  HW2 SOL   564      42.928  20.556   5.040  1.00  0.00           H
ATOM   3200  OW  SOL   565      46.550  21.098   4.434  1.00  0.00           O
ATOM   3201  HW1 SOL   565      46.261  21.883   3.887  1.00  0.00           H
ATOM   3202  HW2 SOL   565      47.543  20.993   4.368  1.00  0.00           H
ATOM   3203  OW  SOL   566       0.905  34.301   8.113  1.00  0.00           O
ATOM   3204  HW1 SOL   566       1.100  34.675   7.206  1.00  0.00           H
ATOM   3205  HW2 SOL   566       1.711  33.818   8.454  1.00  0.00           H
ATOM   3206  OW  SOL   567      41.947  30.100   7.561  1.00  0.00           O
ATOM   3207  HW1 SOL   567      41.193  29.990   8.208  1.00  0.00           H
ATOM   3208  HW2 SOL   567      41.593  30.062   6.626  1.00  0.00           H
ATOM   3209  OW  SOL   568      46.022  23.216   6.506  1.00  0.00           O
ATOM   3210  HW1 SOL   568      45.493  23.969   6.114  1.00  0.00           H
ATOM   3211  HW2 SOL   568      45.894  22.394   5.952  1.00  0.00           H
ATOM   3212  OW  SOL   569      47.094  19.435   7.245  1.00  0.00           O
ATOM   3213  HW1 SOL   569      46.499  19.062   6.533  1.00  0.00           H
ATOM   3214  HW2 SOL   569      47.334  18.711   7.892  1.00  0.00           H
ATOM   3215  OW  SOL   570      45.111  29.163   4.190  1.00  0.00           O
ATOM   3216  HW1 SOL   570      44.584  29.019   5.028  1.00  0.00           H
ATOM   3217  HW2 SOL   570      45.348  28.278   3.790  1.00  0.00           H
ATOM   3218  OW  SOL   571      40.965  30.051   5.096  1.00  0.00           O
ATOM   3219  HW1 SOL   571      41.115  30.826   4.483  1.00  0.00           H
ATOM   3220  HW2 SOL   571      40.823  29.221   4.555  1.00  0.00           H
ATOM   3221  OW  SOL   572      42.583  23.585   8.096  1.00  0.00           O
ATOM   3222  HW1 SOL   572      42.671  24.170   7.290  1.00  0.00           H
ATOM   3223  HW2 SOL   572      43.246  23.869   8.788  1.00  0.00           H
ATOM   3224  OW  SOL   573      43.097  27.173   9.453  1.00  0.00           O
ATOM   3225  HW1 SOL   573      43.730  27.810   9.015  1.00  0.00           H
ATOM   3226  HW2 SOL   573      42.664  27.619  10.237  1.00  0.00           H
ATOM   3227  OW  SOL   574      44.279  24.648   9.766  1.00  0.00           O
ATOM   3228  HW1 SOL   574      45.262  24.464   9.781  1.00  0.00           H
ATOM   3229  HW2 SOL   574      44.125  25.633   9.692  1.00  0.00           H
ATOM   3230  OW  SOL   575      40.249  19.415   6.092  1.00  0.00           O
ATOM   3231  HW1 SOL   575      39.978  20.343   6.347  1.00  0.00           H
ATOM   3232  HW2 SOL   575      40.446  18.886   6.917  1.00  0.00           H
ATOM   3233  OW  SOL   576      47.120  26.214   9.996  1.00  0.00           O
ATOM   3234  HW1 SOL   576      48.086  26.472   9.992  1.00  0.00           H
ATOM   3235  HW2 SOL   576      47.017  25.300   9.602  1.00  0.00           H
ATOM   3236  OW  SOL   577      47.413  32.165   7.943  1.00  0.00           O
ATOM   3237  HW1 SOL   577      47.485  31.259   7.527  1.00  0.00           H
ATOM   3238  HW2 SOL   577      48.222  32.704   7.712  1.00  0.00           H
ATOM   3239  OW  SOL   578      40.247  26.670   9.085  1.00  0.00           O
ATOM   3240  HW1 SOL   578      41.178  26.862   8.774  1.00  0.00           H
ATOM   3241  HW2 SOL   578      40.196  25.732   9.426  1.00  0.00           H
ATOM   3242  OW  SOL   579      40.677  24.163   9.940  1.00  0.00           O
ATOM   3243  HW1 SOL   579      40.302  23.303  10.285  1.00  0.00           H
ATOM   3244  HW2 SOL   579      41.382  23.970   9.258  1.00  0.00           H
ATOM   3245  OW  SOL   580      38.121  36.598   8.822  1.00  0.00           O
ATOM   3246  HW1 SOL   580      37.788  35.657   8.765  1.00  0.00           H
ATOM   3247  HW2 SOL   580      39.121  36.598   8.836  1.00  0.00           H
ATOM   3248  OW  SOL   581      42.299  34.456   8.925  1.00  0.00           O
ATOM   3249  HW1 SOL   581      43.028  35.095   9.169  1.00  0.00           H
ATOM   3250  HW2 SOL   581      42.647  33.788   8.267  1.00  0.00           H
ATOM   3251  OW  SOL   582      45.353  23.920   3.651  1.00  0.00           O
ATOM   3252  HW1 SOL   582      45.087  23.560   2.757  1.00  0.00           H
ATOM   3253  HW2 SOL   582      44.690  24.610   3.943  1.00  0.00           H
ATOM   3254  OW  SOL   583       1.533  28.271   6.092  1.00  0.00           O
ATOM   3255  HW1 SOL   583       1.688  27.287   6.178  1.00  0.00           H
ATOM   3256  HW2 SOL   583       2.386  28.721   5.829  1.00  0.00           H
ATOM   3257  OW  SOL   584      39.811  21.880   7.107  1.00  0.00           O
ATOM   3258  HW1 SOL   584      38.893  22.188   6.859  1.00  0.00           H
ATOM   3259  HW2 SOL   584      39.869  21.770   8.100  1.00  0.00           H
ATOM   3260  OW  SOL   585      47.772  29.426   7.246  1.00  0.00           O
ATOM   3261  HW1 SOL   585      46.977  28.902   7.550  1.00  0.00           H
ATOM   3262  HW2 SOL   585      48.291  28.888   6.582  1.00  0.00           H
ATOM   3263  OW  SOL   586      47.490  20.847   9.613  1.00  0.00           O
ATOM   3264  HW1 SOL   586      47.285  20.483   8.705  1.00  0.00           H
ATOM   3265  HW2 SOL   586      48.124  20.232  10.083  1.00  0.00           H
ATOM   3266  OW  SOL   587      43.242  33.464   4.828  1.00  0.00           O
ATOM   3267  HW1 SOL   587      43.863  32.898   4.287  1.00  0.00           H
ATOM   3268  HW2 SOL   587      42.553  33.871   4.228  1.00  0.00           H
ATOM   3269  OW  SOL   588      38.537  31.834   3.066  1.00  0.00           O
ATOM   3270  HW1 SOL   588      37.669  32.330   3.086  1.00  0.00           H
ATOM   3271  HW2 SOL   588      39.088  32.095   3.859  1.00  0.00           H
ATOM   3272  OW  SOL   589      37.664  20.248   3.637  1.00  0.00           O
ATOM   3273  HW1 SOL   589      37.230  21.126   3.433  1.00  0.00           H
ATOM   3274  HW2 SOL   589      38.571  20.220   3.219  1.00  0.00           H
ATOM   3275  OW  SOL   590      43.213  25.843   6.279  1.00  0.00           O
ATOM   3276  HW1 SOL   590      43.569  26.766   6.425  1.00  0.00           H
ATOM   3277  HW2 SOL   590      42.350  25.894   5.777  1.00  0.00           H
ATOM   3278  OW  SOL   591      44.054  36.539   9.330  1.00  0.00           O
ATOM   3279  HW1 SOL   591      43.823  37.469   9.043  1.00  0.00           H
ATOM   3280  HW2 SOL   591      45.039  36.395   9.230  1.00  0.00           H
ATOM   3281  OW  SOL   592      45.741  28.127   8.597  1.00  0.00           O
ATOM   3282  HW1 SOL   592      46.216  27.399   9.091  1.00  0.00           H
ATOM   3283  HW2 SOL   592      45.691  28.943   9.173  1.00  0.00           H
ATOM   3284  OW  SOL   593      38.065  30.999   6.756  1.00  0.00           O
ATOM   3285  HW1 SOL   593      38.426  30.502   7.545  1.00  0.00           H
ATOM   3286  HW2 SOL   593      38.170  30.440   5.934  1.00  0.00           H
ATOM   3287  OW  SOL   594      41.776  22.716   5.176  1.00  0.00           O
ATOM   3288  HW1 SOL   594      41.319  22.301   4.390  1.00  0.00           H
ATOM   3289  HW2 SOL   594      41.209  22.598   5.992  1.00  0.00           H
ATOM   3290  OW  SOL   595      45.456  34.491   6.792  1.00  0.00           O
ATOM   3291  HW1 SOL   595      45.646  34.685   5.829  1.00  0.00           H
ATOM   3292  HW2 SOL   595      44.644  33.911   6.860  1.00  0.00           H
ATOM   3293  OW  SOL   596      44.934  31.885   3.432  1.00  0.00           O
ATOM   3294  HW1 SOL   596      44.735  30.910   3.525  1.00  0.00           H
ATOM   3295  HW2 SOL   596      45.924  32.026   3.443  1.00  0.00           H
ATOM   3296  OW  SOL   597      37.917  29.300   4.545  1.00  0.00           O
ATOM   3297  HW1 SOL   597      38.463  29.839   3.903  1.00  0.00           H
ATOM   3298  HW2 SOL   597      38.114  28.328   4.416  1.00  0.00           H
ATOM   3299  OW  SOL   598      45.993  34.967   4.152  1.00  0.00           O
ATOM   3300  HW1 SOL   598      45.563  34.800   3.264  1.00  0.00           H
ATOM   3301  HW2 SOL   598      45.804  35.905   4.442  1.00  0.00           H
ATOM   3302  OW  SOL   599      39.823  39.499   9.319  1.00  0.00           O
ATOM   3303  HW1 SOL   599      40.117  39.466  10.274  1.00  0.00           H
ATOM   3304  HW2 SOL   599      38.850  39.273   9.262  1.00  0.00           H
ATOM   3305  OW  SOL   600      37.263  41.108   6.372  1.00  0.00           O
ATOM   3306  HW1 SOL   600      36.359  41.341   6.730  1.00  0.00           H
ATOM   3307  HW2 SOL   600      37.174  40.380   5.692  1.00  0.00           H
ATOM   3308  OW  SOL   601      44.062  47.302   6.730  1.00  0.00           O
ATOM   3309  HW1 SOL   601      44.666  47.191   7.519  1.00  0.00           H
ATOM   3310  HW2 SOL   601      43.282  47.874   6.984  1.00  0.00           H
ATOM   3311  OW  SOL   602      39.468  47.898   8.614  1.00  0.00           O
ATOM   3312  HW1 SOL   602      39.707  46.980   8.932  1.00  0.00           H
ATOM   3313  HW2 SOL   602      38.838  48.323   9.264  1.00  0.00           H
ATOM   3314  OW  SOL   603      38.613  43.501   6.161  1.00  0.00           O
ATOM   3315  HW1 SOL   603      38.038  42.683   6.145  1.00  0.00           H
ATOM   3316  HW2 SOL   603      38.197  44.189   6.755  1.00  0.00           H
ATOM   3317  OW  SOL   604      38.423  44.940   3.665  1.00  0.00           O
ATOM   3318  HW1 SOL   604      38.949  44.091   3.616  1.00  0.00           H
ATOM   3319  HW2 SOL   604      38.770  45.587   2.986  1.00  0.00           H
ATOM   3320  OW  SOL   605      45.425  37.409   5.051  1.00  0.00           O
ATOM   3321  HW1 SOL   605      45.810  38.331   5.009  1.00  0.00           H
ATOM   3322  HW2 SOL   605      44.430  37.467   5.134  1.00  0.00           H
ATOM   3323  OW  SOL   606      47.191  44.681   4.528  1.00  0.00           O
ATOM   3324  HW1 SOL   606      48.094  44.421   4.869  1.00  0.00           H
ATOM   3325  HW2 SOL   606      46.674  43.859   4.292  1.00  0.00           H
ATOM   3326  OW  SOL   607      37.851  45.490   7.890  1.00  0.00           O
ATOM   3327  HW1 SOL   607      38.747  45.312   8.295  1.00  0.00           H
ATOM   3328  HW2 SOL   607      37.484  46.345   8.257  1.00  0.00           H
ATOM   3329  OW  SOL   608      42.900  39.121   8.830  1.00  0.00           O
ATOM   3330  HW1 SOL   608      43.128  39.203   9.800  1.00  0.00           H
ATOM   3331  HW2 SOL   608      42.813  40.033   8.430  1.00  0.00           H
ATOM   3332  OW  SOL   609      41.060  44.137   5.074  1.00  0.00           O
ATOM   3333  HW1 SOL   609      41.320  43.192   4.877  1.00  0.00           H
ATOM   3334  HW2 SOL   609      40.120  44.160   5.416  1.00  0.00           H
ATOM   3335  OW  SOL   610      44.873   0.776   9.391  1.00  0.00           O
ATOM   3336  HW1 SOL   610      45.650   0.596   8.788  1.00  0.00           H
ATOM   3337  HW2 SOL   610      44.113   1.144   8.855  1.00  0.00           H
ATOM   3338  OW  SOL   611      47.144  42.309   8.444  1.00  0.00           O
ATOM   3339  HW1 SOL   611      46.419  42.198   7.763  1.00  0.00           H
ATOM   3340  HW2 SOL   611      47.184  41.495   9.023  1.00  0.00           H
ATOM   3341  OW  SOL   612      42.722  37.899   4.916  1.00  0.00           O
ATOM   3342  HW1 SOL   612      41.912  37.791   5.493  1.00  0.00           H
ATOM   3343  HW2 SOL   612      42.845  38.866   4.693  1.00  0.00           H
ATOM   3344  OW  SOL   613      40.111  38.019   2.751  1.00  0.00           O
ATOM   3345  HW1 SOL   613      40.350  38.543   1.933  1.00  0.00           H
ATOM   3346  HW2 SOL   613      40.834  37.356   2.944  1.00  0.00           H
ATOM   3347  OW  SOL   614      46.682  39.787   4.690  1.00  0.00           O
ATOM   3348  HW1 SOL   614      46.189  40.016   3.851  1.00  0.00           H
ATOM   3349  HW2 SOL   614      47.642  39.607   4.475  1.00  0.00           H
ATOM   3350  OW  SOL   615      41.733  48.538   7.329  1.00  0.00           O
ATOM   3351  HW1 SOL   615      40.987  48.370   7.973  1.00  0.00           H
ATOM   3352  HW2 SOL   615      41.370  48.564   6.397  1.00  0.00           H
ATOM   3353  OW  SOL   616      45.601  41.719   6.307  1.00  0.00           O
ATOM   3354  HW1 SOL   616      45.311  42.391   5.626  1.00  0.00           H
ATOM   3355  HW2 SOL   616      46.021  40.937   5.847  1.00  0.00           H
ATOM   3356  OW  SOL   617      46.815  37.886   7.430  1.00  0.00           O
ATOM   3357  HW1 SOL   617      46.349  37.553   6.609  1.00  0.00           H
ATOM   3358  HW2 SOL   617      47.158  37.108   7.956  1.00  0.00           H
ATOM   3359  OW  SOL   618      42.888  40.088   2.788  1.00  0.00           O
ATOM   3360  HW1 SOL   618      42.403  39.217   2.857  1.00  0.00           H
ATOM   3361  HW2 SOL   618      42.343  40.808   3.219  1.00  0.00           H
ATOM   3362  OW  SOL   619      44.310  47.461   4.085  1.00  0.00           O
ATOM   3363  HW1 SOL   619      44.194  47.519   5.076  1.00  0.00           H
ATOM   3364  HW2 SOL   619      45.090  46.871   3.874  1.00  0.00           H
ATOM   3365  OW  SOL   620      40.696  48.416   4.667  1.00  0.00           O
ATOM   3366  HW1 SOL   620      41.326  49.188   4.588  1.00  0.00           H
ATOM   3367  HW2 SOL   620      41.163  47.575   4.397  1.00  0.00           H
ATOM   3368  OW  SOL   621      42.910  42.675   8.632  1.00  0.00           O
ATOM   3369  HW1 SOL   621      43.020  43.366   7.917  1.00  0.00           H
ATOM   3370  HW2 SOL   621      43.718  42.676   9.222  1.00  0.00           H
ATOM   3371  OW  SOL   622      42.968  45.875  10.059  1.00  0.00           O
ATOM   3372  HW1 SOL   622      43.715  46.324   9.569  1.00  0.00           H
ATOM   3373  HW2 SOL   622      42.434  46.561  10.554  1.00  0.00           H
ATOM   3374  OW  SOL   623       0.277  42.160   3.282  1.00  0.00           O
ATOM   3375  HW1 SOL   623       0.863  41.973   4.070  1.00  0.00           H
ATOM   3376  HW2 SOL   623       0.458  43.084   2.944  1.00  0.00           H
ATOM   3377  OW  SOL   624      40.313  37.923   6.225  1.00  0.00           O
ATOM   3378  HW1 SOL   624      40.037  38.874   6.362  1.00  0.00           H
ATOM   3379  HW2 SOL   624      40.394  37.468   7.112  1.00  0.00           H
ATOM   3380  OW  SOL   625      47.447  44.922   9.255  1.00  0.00           O
ATOM   3381  HW1 SOL   625      47.677  44.907  10.228  1.00  0.00           H
ATOM   3382  HW2 SOL   625      47.300  43.987   8.933  1.00  0.00           H
ATOM   3383  OW  SOL   626      40.311  45.264   9.511  1.00  0.00           O
ATOM   3384  HW1 SOL   626      41.276  45.459   9.334  1.00  0.00           H
ATOM   3385  HW2 SOL   626      40.200  44.292   9.718  1.00  0.00           H
ATOM   3386  OW  SOL   627      40.575  42.570  10.075  1.00  0.00           O
ATOM   3387  HW1 SOL   627      40.022  41.780   9.811  1.00  0.00           H
ATOM   3388  HW2 SOL   627      41.427  42.571   9.552  1.00  0.00           H
ATOM   3389  OW  SOL   628      45.232  42.751   3.671  1.00  0.00           O
ATOM   3390  HW1 SOL   628      45.440  42.155   2.895  1.00  0.00           H
ATOM   3391  HW2 SOL   628      44.538  43.419   3.402  1.00  0.00           H
ATOM   3392  OW  SOL   629       1.475  46.982   5.734  1.00  0.00           O
ATOM   3393  HW1 SOL   629       1.564  46.318   6.476  1.00  0.00           H
ATOM   3394  HW2 SOL   629       2.380  47.327   5.486  1.00  0.00           H
ATOM   3395  OW  SOL   630      39.879  40.573   6.902  1.00  0.00           O
ATOM   3396  HW1 SOL   630      38.938  40.881   6.762  1.00  0.00           H
ATOM   3397  HW2 SOL   630      39.980  40.224   7.833  1.00  0.00           H
ATOM   3398  OW  SOL   631      47.810  47.932   7.332  1.00  0.00           O
ATOM   3399  HW1 SOL   631      46.905  47.540   7.499  1.00  0.00           H
ATOM   3400  HW2 SOL   631      48.277  47.403   6.623  1.00  0.00           H
ATOM   3401  OW  SOL   632      47.288  39.755   9.389  1.00  0.00           O
ATOM   3402  HW1 SOL   632      47.116  39.130   8.627  1.00  0.00           H
ATOM   3403  HW2 SOL   632      47.521  39.227  10.206  1.00  0.00           H
ATOM   3404  OW  SOL   633      37.818  39.056   3.948  1.00  0.00           O
ATOM   3405  HW1 SOL   633      37.577  39.872   3.422  1.00  0.00           H
ATOM   3406  HW2 SOL   633      38.689  38.692   3.618  1.00  0.00           H
ATOM   3407  OW  SOL   634      43.177  44.651   6.705  1.00  0.00           O
ATOM   3408  HW1 SOL   634      43.538  45.580   6.621  1.00  0.00           H
ATOM   3409  HW2 SOL   634      42.394  44.542   6.092  1.00  0.00           H
ATOM   3410  OW  SOL   635      45.574  46.943   8.946  1.00  0.00           O
ATOM   3411  HW1 SOL   635      46.227  46.187   8.992  1.00  0.00           H
ATOM   3412  HW2 SOL   635      45.808  47.628   9.636  1.00  0.00           H
ATOM   3413  OW  SOL   636      37.641  49.638   6.491  1.00  0.00           O
ATOM   3414  HW1 SOL   636      37.657  48.897   7.162  1.00  0.00           H
ATOM   3415  HW2 SOL   636      38.577  49.926   6.290  1.00  0.00           H
ATOM   3416  OW  SOL   637      41.554  41.368   4.912  1.00  0.00           O
ATOM   3417  HW1 SOL   637      42.421  40.999   5.250  1.00  0.00           H
ATOM   3418  HW2 SOL   637      40.852  41.268   5.617  1.00  0.00           H
ATOM   3419  OW  SOL   638      44.615  49.917   3.086  1.00  0.00           O
ATOM   3420  HW1 SOL   638      44.321  49.013   3.398  1.00  0.00           H
ATOM   3421  HW2 SOL   638      45.329  50.264   3.694  1.00  0.00           H
ATOM   3422  OW  SOL   639      37.520  48.509   3.699  1.00  0.00           O
ATOM   3423  HW1 SOL   639      38.415  48.533   4.145  1.00  0.00           H
ATOM   3424  HW2 SOL   639      37.227  47.560   3.590  1.00  0.00           H
TER
ENDMDL
