# Supplementary material for: Ultrafast complete dechlorination enabled by ferrous oxide/graphene oxide catalytic membranes via nanoconfinement advanced reduction
Source: Nat Commun. 2024 Nov 7;15:9607. doi: 10.1038/s41467-024-54055-x (PMC11541988; doi:10.1038/s41467-024-54055-x)
Supplement: Supplementary file 4 — Source Data 2 [file 41467_2024_54055_MOESM4_ESM.zip › DFT & MD/structure in MD/the initial config/rGO.pdb]

TITLE     rGO in water
REMARK    THIS IS A SIMULATION BOX
CRYST1   48.497   50.400   15.200  90.00  90.00  90.00 P 1           1
MODEL        1
ATOM      1  C   MOL     1       1.296   1.285  13.517  1.00  0.00           C
ATOM      2  C   MOL     1       2.338   1.851  14.109  1.00  0.00           C
ATOM      3  C   MOL     1       2.132   3.062  14.680  1.00  0.00           C
ATOM      4  C   MOL     1       0.898   3.805  14.906  1.00  0.00           C
ATOM      5  C   MOL     1       3.590   1.283  14.225  1.00  0.00           C
ATOM      6  C   MOL     1       4.615   1.680   0.131  1.00  0.00           C
ATOM      7  C   MOL     1       4.451   3.121   0.269  1.00  0.00           C
ATOM      8  C   MOL     1       3.272   3.847  15.001  1.00  0.00           C
ATOM      9  C   MOL     1       5.935   1.026   0.680  1.00  0.00           C
ATOM     10  C   MOL     1       7.275   1.813   0.715  1.00  0.00           C
ATOM     11  C   MOL     1       6.916   3.217   0.351  1.00  0.00           C
ATOM     12  C   MOL     1       5.714   3.812   0.102  1.00  0.00           C
ATOM     13  C   MOL     1       8.705   1.383   1.358  1.00  0.00           C
ATOM     14  C   MOL     1       8.988   2.309   0.132  1.00  0.00           C
ATOM     15  C   MOL     1       9.769   3.404   0.836  1.00  0.00           C
ATOM     16  C   MOL     1       8.299   3.864   0.290  1.00  0.00           C
ATOM     17  C   MOL     1      10.371   1.388   0.192  1.00  0.00           C
ATOM     18  C   MOL     1      11.621   1.949   0.553  1.00  0.00           C
ATOM     19  C   MOL     1      11.545   2.917  14.584  1.00  0.00           C
ATOM     20  C   MOL     1      10.581   3.933  14.962  1.00  0.00           C
ATOM     21  C   MOL     1      12.821   1.339   0.766  1.00  0.00           C
ATOM     22  C   MOL     1      14.225   1.889   0.644  1.00  0.00           C
ATOM     23  C   MOL     1      14.120   3.067  14.956  1.00  0.00           C
ATOM     24  C   MOL     1      12.865   3.658  14.443  1.00  0.00           C
ATOM     25  C   MOL     1      15.498   1.613   1.591  1.00  0.00           C
ATOM     26  C   MOL     1      16.610   2.066   0.351  1.00  0.00           C
ATOM     27  C   MOL     1      16.281   3.553   0.839  1.00  0.00           C
ATOM     28  C   MOL     1      15.309   3.876  14.859  1.00  0.00           C
ATOM     29  C   MOL     1      17.617   1.539   1.438  1.00  0.00           C
ATOM     30  C   MOL     1      18.733   1.920   0.677  1.00  0.00           C
ATOM     31  C   MOL     1      18.787   3.026  15.066  1.00  0.00           C
ATOM     32  C   MOL     1      17.552   3.804  15.144  1.00  0.00           C
ATOM     33  C   MOL     1      19.763   1.043   0.902  1.00  0.00           C
ATOM     34  C   MOL     1      20.988   1.792   0.372  1.00  0.00           C
ATOM     35  C   MOL     1      21.173   3.192   0.047  1.00  0.00           C
ATOM     36  C   MOL     1      20.022   3.657  14.457  1.00  0.00           C
ATOM     37  C   MOL     1      22.280   1.206  15.181  1.00  0.00           C
ATOM     38  C   MOL     1      23.628   1.701   0.433  1.00  0.00           C
ATOM     39  C   MOL     1      23.613   3.213   0.648  1.00  0.00           C
ATOM     40  C   MOL     1      22.327   3.869   0.247  1.00  0.00           C
ATOM     41  C   MOL     1      24.771   1.354  14.706  1.00  0.00           C
ATOM     42  C   MOL     1      26.022   1.829  14.822  1.00  0.00           C
ATOM     43  C   MOL     1      26.216   3.149   0.229  1.00  0.00           C
ATOM     44  C   MOL     1      24.947   3.911   0.468  1.00  0.00           C
ATOM     45  C   MOL     1      27.096   1.345  14.173  1.00  0.00           C
ATOM     46  C   MOL     1      28.322   1.864  14.410  1.00  0.00           C
ATOM     47  C   MOL     1      28.382   3.281  14.253  1.00  0.00           C
ATOM     48  C   MOL     1      27.392   3.967  15.022  1.00  0.00           C
ATOM     49  C   MOL     1      29.543   1.260  14.494  1.00  0.00           C
ATOM     50  C   MOL     1      30.697   1.911  15.049  1.00  0.00           C
ATOM     51  C   MOL     1      30.692   3.351  15.126  1.00  0.00           C
ATOM     52  C   MOL     1      29.748   3.935  14.105  1.00  0.00           C
ATOM     53  C   MOL     1      31.874   1.441   0.345  1.00  0.00           C
ATOM     54  C   MOL     1      33.078   1.989   0.653  1.00  0.00           C
ATOM     55  C   MOL     1      33.106   3.440   0.753  1.00  0.00           C
ATOM     56  C   MOL     1      31.888   4.113   0.323  1.00  0.00           C
ATOM     57  C   MOL     1      34.064   1.081   0.589  1.00  0.00           C
ATOM     58  C   MOL     1      35.264   2.000   0.593  1.00  0.00           C
ATOM     59  C   MOL     1      35.499   3.297   1.378  1.00  0.00           C
ATOM     60  C   MOL     1      34.404   4.101   0.757  1.00  0.00           C
ATOM     61  C   MOL     1      36.395   1.773  14.818  1.00  0.00           C
ATOM     62  C   MOL     1      37.723   1.951  15.006  1.00  0.00           C
ATOM     63  C   MOL     1      38.053   3.160   0.621  1.00  0.00           C
ATOM     64  C   MOL     1      36.909   3.918   1.218  1.00  0.00           C
ATOM     65  C   MOL     1      38.754   1.388  14.307  1.00  0.00           C
ATOM     66  C   MOL     1      40.066   1.664  14.540  1.00  0.00           C
ATOM     67  C   MOL     1      40.313   3.042  14.911  1.00  0.00           C
ATOM     68  C   MOL     1      39.236   3.895   0.105  1.00  0.00           C
ATOM     69  C   MOL     1      41.175   0.959  14.181  1.00  0.00           C
ATOM     70  C   MOL     1      42.621   1.496  14.260  1.00  0.00           C
ATOM     71  C   MOL     1      42.805   3.050  14.294  1.00  0.00           C
ATOM     72  C   MOL     1      41.614   3.654  14.985  1.00  0.00           C
ATOM     73  C   MOL     1      43.910   0.748  14.087  1.00  0.00           C
ATOM     74  C   MOL     1      45.024   1.140  14.713  1.00  0.00           C
ATOM     75  C   MOL     1      44.995   2.423   0.314  1.00  0.00           C
ATOM     76  C   MOL     1      44.086   3.558  15.047  1.00  0.00           C
ATOM     77  C   MOL     1      46.267   0.749  14.462  1.00  0.00           C
ATOM     78  C   MOL     1      47.122   1.107   0.042  1.00  0.00           C
ATOM     79  C   MOL     1      46.939   2.280   0.898  1.00  0.00           C
ATOM     80  C   MOL     1      46.147   3.507   0.567  1.00  0.00           C
ATOM     81  C   MOL     1       0.867   5.136  14.775  1.00  0.00           C
ATOM     82  C   MOL     1       1.937   5.927  14.875  1.00  0.00           C
ATOM     83  C   MOL     1       1.948   7.374  14.552  1.00  0.00           C
ATOM     84  C   MOL     1       0.845   8.052  14.209  1.00  0.00           C
ATOM     85  C   MOL     1       3.209   5.267  15.154  1.00  0.00           C
ATOM     86  C   MOL     1       4.411   5.897  14.557  1.00  0.00           C
ATOM     87  C   MOL     1       4.428   7.323  14.992  1.00  0.00           C
ATOM     88  C   MOL     1       3.192   8.112   0.002  1.00  0.00           C
ATOM     89  C   MOL     1       5.657   5.114  14.976  1.00  0.00           C
ATOM     90  C   MOL     1       6.788   5.841   0.337  1.00  0.00           C
ATOM     91  C   MOL     1       6.835   7.275   0.140  1.00  0.00           C
ATOM     92  C   MOL     1       5.552   7.953   0.035  1.00  0.00           C
ATOM     93  C   MOL     1       8.046   5.205  14.998  1.00  0.00           C
ATOM     94  C   MOL     1       9.018   5.931  14.124  1.00  0.00           C
ATOM     95  C   MOL     1       9.200   7.365  14.524  1.00  0.00           C
ATOM     96  C   MOL     1       8.041   8.042  15.051  1.00  0.00           C
ATOM     97  C   MOL     1      10.311   5.111  14.060  1.00  0.00           C
ATOM     98  C   MOL     1      11.588   5.807  14.374  1.00  0.00           C
ATOM     99  C   MOL     1      11.390   6.993   0.053  1.00  0.00           C
ATOM    100  C   MOL     1      10.373   7.938  14.747  1.00  0.00           C
ATOM    101  C   MOL     1      12.761   5.177  14.530  1.00  0.00           C
ATOM    102  C   MOL     1      13.909   5.954  15.056  1.00  0.00           C
ATOM    103  C   MOL     1      14.101   7.447  14.770  1.00  0.00           C
ATOM    104  C   MOL     1      12.705   7.699   0.178  1.00  0.00           C
ATOM    105  C   MOL     1      15.208   5.309  14.850  1.00  0.00           C
ATOM    106  C   MOL     1      16.388   5.907  14.648  1.00  0.00           C
ATOM    107  C   MOL     1      16.521   7.306  14.944  1.00  0.00           C
ATOM    108  C   MOL     1      15.388   8.047  15.069  1.00  0.00           C
ATOM    109  C   MOL     1      17.597   5.130  14.401  1.00  0.00           C
ATOM    110  C   MOL     1      18.848   5.791  14.479  1.00  0.00           C
ATOM    111  C   MOL     1      18.899   7.261  14.390  1.00  0.00           C
ATOM    112  C   MOL     1      17.744   7.909  15.076  1.00  0.00           C
ATOM    113  C   MOL     1      19.965   5.133  14.496  1.00  0.00           C
ATOM    114  C   MOL     1      21.176   5.930  14.614  1.00  0.00           C
ATOM    115  C   MOL     1      21.516   7.171   0.256  1.00  0.00           C
ATOM    116  C   MOL     1      20.243   7.787  14.877  1.00  0.00           C
ATOM    117  C   MOL     1      22.412   5.323   0.070  1.00  0.00           C
ATOM    118  C   MOL     1      23.754   5.937  15.057  1.00  0.00           C
ATOM    119  C   MOL     1      23.916   7.353   0.050  1.00  0.00           C
ATOM    120  C   MOL     1      22.699   8.015   0.402  1.00  0.00           C
ATOM    121  C   MOL     1      24.982   5.193  14.915  1.00  0.00           C
ATOM    122  C   MOL     1      26.177   6.034   0.163  1.00  0.00           C
ATOM    123  C   MOL     1      26.116   7.472  14.865  1.00  0.00           C
ATOM    124  C   MOL     1      25.103   7.966   0.755  1.00  0.00           C
ATOM    125  C   MOL     1      27.501   5.413  15.026  1.00  0.00           C
ATOM    126  C   MOL     1      28.588   6.080  14.525  1.00  0.00           C
ATOM    127  C   MOL     1      28.709   7.568  14.495  1.00  0.00           C
ATOM    128  C   MOL     1      27.367   8.213  14.701  1.00  0.00           C
ATOM    129  C   MOL     1      29.754   5.399  13.861  1.00  0.00           C
ATOM    130  C   MOL     1      30.906   5.992  14.502  1.00  0.00           C
ATOM    131  C   MOL     1      30.930   7.425  14.635  1.00  0.00           C
ATOM    132  C   MOL     1      29.913   8.592  14.181  1.00  0.00           C
ATOM    133  C   MOL     1      32.160   5.255  14.621  1.00  0.00           C
ATOM    134  C   MOL     1      33.520   5.843  14.516  1.00  0.00           C
ATOM    135  C   MOL     1      33.648   7.295  14.375  1.00  0.00           C
ATOM    136  C   MOL     1      32.405   8.126  14.364  1.00  0.00           C
ATOM    137  C   MOL     1      34.633   5.190   0.030  1.00  0.00           C
ATOM    138  C   MOL     1      36.011   5.747  14.990  1.00  0.00           C
ATOM    139  C   MOL     1      35.977   7.235  15.082  1.00  0.00           C
ATOM    140  C   MOL     1      34.766   7.875  14.919  1.00  0.00           C
ATOM    141  C   MOL     1      36.989   5.343   0.852  1.00  0.00           C
ATOM    142  C   MOL     1      38.357   6.056   0.863  1.00  0.00           C
ATOM    143  C   MOL     1      38.442   7.407   0.088  1.00  0.00           C
ATOM    144  C   MOL     1      37.130   8.000   0.172  1.00  0.00           C
ATOM    145  C   MOL     1      39.374   5.216   0.186  1.00  0.00           C
ATOM    146  C   MOL     1      40.552   5.988  14.905  1.00  0.00           C
ATOM    147  C   MOL     1      40.434   7.465   0.254  1.00  0.00           C
ATOM    148  C   MOL     1      39.493   8.052  14.234  1.00  0.00           C
ATOM    149  C   MOL     1      41.714   5.075  15.158  1.00  0.00           C
ATOM    150  C   MOL     1      42.965   5.696  15.135  1.00  0.00           C
ATOM    151  C   MOL     1      43.049   6.970  14.558  1.00  0.00           C
ATOM    152  C   MOL     1      41.761   7.657  14.515  1.00  0.00           C
ATOM    153  C   MOL     1      44.066   5.006   0.134  1.00  0.00           C
ATOM    154  C   MOL     1      45.354   5.671   0.327  1.00  0.00           C
ATOM    155  C   MOL     1      45.181   7.211   0.125  1.00  0.00           C
ATOM    156  C   MOL     1      44.143   7.656  14.413  1.00  0.00           C
ATOM    157  C   MOL     1      46.145   4.842   1.293  1.00  0.00           C
ATOM    158  C   MOL     1      47.092   5.625   1.706  1.00  0.00           C
ATOM    159  C   MOL     1      47.415   6.720   1.410  1.00  0.00           C
ATOM    160  C   MOL     1      46.712   7.478   0.397  1.00  0.00           C
ATOM    161  C   MOL     1       1.016   9.145  14.643  1.00  0.00           C
ATOM    162  C   MOL     1       2.042   9.924   0.145  1.00  0.00           C
ATOM    163  C   MOL     1       2.266  11.337  14.534  1.00  0.00           C
ATOM    164  C   MOL     1       1.091  12.108  14.145  1.00  0.00           C
ATOM    165  C   MOL     1       3.636   9.617  14.925  1.00  0.00           C
ATOM    166  C   MOL     1       4.157  10.026   1.232  1.00  0.00           C
ATOM    167  C   MOL     1       4.535  11.442   1.027  1.00  0.00           C
ATOM    168  C   MOL     1       3.266  11.987   0.469  1.00  0.00           C
ATOM    169  C   MOL     1       5.465   9.304   0.606  1.00  0.00           C
ATOM    170  C   MOL     1       6.868   9.955   0.885  1.00  0.00           C
ATOM    171  C   MOL     1       6.957  11.360   0.600  1.00  0.00           C
ATOM    172  C   MOL     1       5.694  11.826   0.085  1.00  0.00           C
ATOM    173  C   MOL     1       8.058   9.439   0.105  1.00  0.00           C
ATOM    174  C   MOL     1       9.371   9.950   0.622  1.00  0.00           C
ATOM    175  C   MOL     1       9.277  11.427   0.590  1.00  0.00           C
ATOM    176  C   MOL     1       8.098  12.060   0.618  1.00  0.00           C
ATOM    177  C   MOL     1      10.514   9.346  15.088  1.00  0.00           C
ATOM    178  C   MOL     1      11.687   9.977  15.082  1.00  0.00           C
ATOM    179  C   MOL     1      11.779  11.434   0.154  1.00  0.00           C
ATOM    180  C   MOL     1      10.503  12.168   0.331  1.00  0.00           C
ATOM    181  C   MOL     1      12.907   9.165  14.910  1.00  0.00           C
ATOM    182  C   MOL     1      14.124   9.944   0.048  1.00  0.00           C
ATOM    183  C   MOL     1      14.085  11.366  14.967  1.00  0.00           C
ATOM    184  C   MOL     1      12.861  12.005  14.535  1.00  0.00           C
ATOM    185  C   MOL     1      15.402   9.334   0.259  1.00  0.00           C
ATOM    186  C   MOL     1      16.591   9.980   0.376  1.00  0.00           C
ATOM    187  C   MOL     1      16.493  11.343  15.111  1.00  0.00           C
ATOM    188  C   MOL     1      15.202  12.067  15.153  1.00  0.00           C
ATOM    189  C   MOL     1      17.782   9.262   0.157  1.00  0.00           C
ATOM    190  C   MOL     1      18.986   9.909  15.147  1.00  0.00           C
ATOM    191  C   MOL     1      18.985  11.253  14.904  1.00  0.00           C
ATOM    192  C   MOL     1      17.720  11.955  14.634  1.00  0.00           C
ATOM    193  C   MOL     1      20.194   9.232  15.159  1.00  0.00           C
ATOM    194  C   MOL     1      21.379   9.950   0.118  1.00  0.00           C
ATOM    195  C   MOL     1      21.407  11.271  14.936  1.00  0.00           C
ATOM    196  C   MOL     1      20.172  11.921  14.850  1.00  0.00           C
ATOM    197  C   MOL     1      22.610   9.319   0.609  1.00  0.00           C
ATOM    198  C   MOL     1      23.658  10.018   1.482  1.00  0.00           C
ATOM    199  C   MOL     1      23.511  11.540   1.286  1.00  0.00           C
ATOM    200  C   MOL     1      22.634  12.036   0.020  1.00  0.00           C
ATOM    201  C   MOL     1      25.000   9.404   1.159  1.00  0.00           C
ATOM    202  C   MOL     1      26.090  10.193   0.583  1.00  0.00           C
ATOM    203  C   MOL     1      25.919  11.554   0.041  1.00  0.00           C
ATOM    204  C   MOL     1      24.543  12.103   0.184  1.00  0.00           C
ATOM    205  C   MOL     1      27.324   9.569   0.039  1.00  0.00           C
ATOM    206  C   MOL     1      28.398  10.320  14.710  1.00  0.00           C
ATOM    207  C   MOL     1      28.383  11.730  14.927  1.00  0.00           C
ATOM    208  C   MOL     1      27.019  12.277  14.888  1.00  0.00           C
ATOM    209  C   MOL     1      29.659   9.680  15.092  1.00  0.00           C
ATOM    210  C   MOL     1      30.823  10.378  14.697  1.00  0.00           C
ATOM    211  C   MOL     1      30.855  11.601  14.253  1.00  0.00           C
ATOM    212  C   MOL     1      29.642  12.391  14.366  1.00  0.00           C
ATOM    213  C   MOL     1      31.995   9.587  14.905  1.00  0.00           C
ATOM    214  C   MOL     1      33.518   9.964  15.101  1.00  0.00           C
ATOM    215  C   MOL     1      33.145  11.280  14.281  1.00  0.00           C
ATOM    216  C   MOL     1      32.013  12.192  14.266  1.00  0.00           C
ATOM    217  C   MOL     1      34.710   9.181   0.079  1.00  0.00           C
ATOM    218  C   MOL     1      35.829   9.902   0.298  1.00  0.00           C
ATOM    219  C   MOL     1      35.673  11.324   0.424  1.00  0.00           C
ATOM    220  C   MOL     1      34.355  11.851  15.120  1.00  0.00           C
ATOM    221  C   MOL     1      37.071   9.366   0.195  1.00  0.00           C
ATOM    222  C   MOL     1      38.238  10.265  15.136  1.00  0.00           C
ATOM    223  C   MOL     1      38.181  11.749   0.703  1.00  0.00           C
ATOM    224  C   MOL     1      36.914  11.929  14.903  1.00  0.00           C
ATOM    225  C   MOL     1      39.351   9.549  14.363  1.00  0.00           C
ATOM    226  C   MOL     1      40.545  10.107  14.425  1.00  0.00           C
ATOM    227  C   MOL     1      40.643  11.296  14.978  1.00  0.00           C
ATOM    228  C   MOL     1      39.387  12.170  15.034  1.00  0.00           C
ATOM    229  C   MOL     1      41.720   9.244  14.387  1.00  0.00           C
ATOM    230  C   MOL     1      42.981   9.573   0.094  1.00  0.00           C
ATOM    231  C   MOL     1      43.100  10.954   0.657  1.00  0.00           C
ATOM    232  C   MOL     1      41.785  11.678   0.762  1.00  0.00           C
ATOM    233  C   MOL     1      44.051   9.056  14.303  1.00  0.00           C
ATOM    234  C   MOL     1      45.420   9.650  14.396  1.00  0.00           C
ATOM    235  C   MOL     1      45.330  11.145  14.448  1.00  0.00           C
ATOM    236  C   MOL     1      44.307  11.748   0.312  1.00  0.00           C
ATOM    237  C   MOL     1      46.292   8.977   0.288  1.00  0.00           C
ATOM    238  C   MOL     1      47.234   9.903   0.958  1.00  0.00           C
ATOM    239  C   MOL     1      46.799  11.003   1.455  1.00  0.00           C
ATOM    240  C   MOL     1      46.050  11.829   0.562  1.00  0.00           C
ATOM    241  C   MOL     1       0.601  13.189  14.208  1.00  0.00           C
ATOM    242  C   MOL     1       1.492  14.028  14.740  1.00  0.00           C
ATOM    243  C   MOL     1       1.744  15.320  14.131  1.00  0.00           C
ATOM    244  C   MOL     1       0.837  16.238  13.966  1.00  0.00           C
ATOM    245  C   MOL     1       2.825  13.516   0.134  1.00  0.00           C
ATOM    246  C   MOL     1       4.328  13.778  14.886  1.00  0.00           C
ATOM    247  C   MOL     1       4.110  15.263  15.157  1.00  0.00           C
ATOM    248  C   MOL     1       3.095  16.045  14.333  1.00  0.00           C
ATOM    249  C   MOL     1       5.676  13.262  15.178  1.00  0.00           C
ATOM    250  C   MOL     1       6.734  14.040   0.202  1.00  0.00           C
ATOM    251  C   MOL     1       6.610  15.471   0.277  1.00  0.00           C
ATOM    252  C   MOL     1       5.358  16.060   0.338  1.00  0.00           C
ATOM    253  C   MOL     1       8.045  13.528   0.716  1.00  0.00           C
ATOM    254  C   MOL     1       9.209  14.211   0.052  1.00  0.00           C
ATOM    255  C   MOL     1       8.925  15.559  14.682  1.00  0.00           C
ATOM    256  C   MOL     1       7.812  16.191   0.320  1.00  0.00           C
ATOM    257  C   MOL     1      10.276  13.367  14.623  1.00  0.00           C
ATOM    258  C   MOL     1      11.541  14.114  14.393  1.00  0.00           C
ATOM    259  C   MOL     1      11.497  15.637  14.433  1.00  0.00           C
ATOM    260  C   MOL     1      10.155  16.361  14.539  1.00  0.00           C
ATOM    261  C   MOL     1      12.708  13.439  14.271  1.00  0.00           C
ATOM    262  C   MOL     1      13.991  14.190  14.389  1.00  0.00           C
ATOM    263  C   MOL     1      13.908  15.396   0.154  1.00  0.00           C
ATOM    264  C   MOL     1      12.622  16.100   0.201  1.00  0.00           C
ATOM    265  C   MOL     1      15.195  13.540  15.074  1.00  0.00           C
ATOM    266  C   MOL     1      16.401  14.160  14.455  1.00  0.00           C
ATOM    267  C   MOL     1      16.442  15.649  14.460  1.00  0.00           C
ATOM    268  C   MOL     1      15.110  16.185  14.808  1.00  0.00           C
ATOM    269  C   MOL     1      17.694  13.405  14.458  1.00  0.00           C
ATOM    270  C   MOL     1      18.746  14.043   0.025  1.00  0.00           C
ATOM    271  C   MOL     1      18.661  15.469   0.163  1.00  0.00           C
ATOM    272  C   MOL     1      17.534  16.171   0.091  1.00  0.00           C
ATOM    273  C   MOL     1      20.035  13.319   0.021  1.00  0.00           C
ATOM    274  C   MOL     1      21.232  14.087  14.888  1.00  0.00           C
ATOM    275  C   MOL     1      21.177  15.470   0.162  1.00  0.00           C
ATOM    276  C   MOL     1      19.913  16.124  15.169  1.00  0.00           C
ATOM    277  C   MOL     1      22.438  13.497   0.356  1.00  0.00           C
ATOM    278  C   MOL     1      23.589  14.232  15.047  1.00  0.00           C
ATOM    279  C   MOL     1      23.456  15.704  14.740  1.00  0.00           C
ATOM    280  C   MOL     1      22.280  16.183   0.316  1.00  0.00           C
ATOM    281  C   MOL     1      24.660  13.508  14.804  1.00  0.00           C
ATOM    282  C   MOL     1      25.804  14.348  14.565  1.00  0.00           C
ATOM    283  C   MOL     1      25.862  15.725  14.720  1.00  0.00           C
ATOM    284  C   MOL     1      24.724  16.393  14.983  1.00  0.00           C
ATOM    285  C   MOL     1      26.943  13.690  14.771  1.00  0.00           C
ATOM    286  C   MOL     1      28.089  14.363  15.094  1.00  0.00           C
ATOM    287  C   MOL     1      28.234  15.708  14.991  1.00  0.00           C
ATOM    288  C   MOL     1      27.068  16.400  14.836  1.00  0.00           C
ATOM    289  C   MOL     1      29.273  13.577   0.024  1.00  0.00           C
ATOM    290  C   MOL     1      30.649  14.150  14.844  1.00  0.00           C
ATOM    291  C   MOL     1      30.639  15.624  15.023  1.00  0.00           C
ATOM    292  C   MOL     1      29.470  16.317  15.096  1.00  0.00           C
ATOM    293  C   MOL     1      31.934  13.359  15.183  1.00  0.00           C
ATOM    294  C   MOL     1      33.162  14.164  15.182  1.00  0.00           C
ATOM    295  C   MOL     1      33.101  15.490   0.207  1.00  0.00           C
ATOM    296  C   MOL     1      31.949  16.204   0.077  1.00  0.00           C
ATOM    297  C   MOL     1      34.383  13.374   0.171  1.00  0.00           C
ATOM    298  C   MOL     1      35.589  14.011   0.726  1.00  0.00           C
ATOM    299  C   MOL     1      35.628  15.450   0.664  1.00  0.00           C
ATOM    300  C   MOL     1      34.290  16.136   0.871  1.00  0.00           C
ATOM    301  C   MOL     1      36.917  13.310   0.490  1.00  0.00           C
ATOM    302  C   MOL     1      38.020  14.148   1.016  1.00  0.00           C
ATOM    303  C   MOL     1      38.143  15.587   0.634  1.00  0.00           C
ATOM    304  C   MOL     1      36.824  16.179   0.270  1.00  0.00           C
ATOM    305  C   MOL     1      39.261  13.373   0.983  1.00  0.00           C
ATOM    306  C   MOL     1      40.383  13.745  15.098  1.00  0.00           C
ATOM    307  C   MOL     1      40.421  15.208  14.707  1.00  0.00           C
ATOM    308  C   MOL     1      39.233  16.021  14.846  1.00  0.00           C
ATOM    309  C   MOL     1      41.666  13.164   0.573  1.00  0.00           C
ATOM    310  C   MOL     1      42.899  13.859   0.047  1.00  0.00           C
ATOM    311  C   MOL     1      42.880  15.188  15.192  1.00  0.00           C
ATOM    312  C   MOL     1      41.639  15.835  15.156  1.00  0.00           C
ATOM    313  C   MOL     1      44.137  13.126  14.885  1.00  0.00           C
ATOM    314  C   MOL     1      45.310  13.981  15.169  1.00  0.00           C
ATOM    315  C   MOL     1      45.158  15.358   0.222  1.00  0.00           C
ATOM    316  C   MOL     1      43.970  15.945   0.099  1.00  0.00           C
ATOM    317  C   MOL     1      46.164  13.317   0.899  1.00  0.00           C
ATOM    318  C   MOL     1      47.206  14.002   1.371  1.00  0.00           C
ATOM    319  C   MOL     1      47.309  15.206   1.285  1.00  0.00           C
ATOM    320  C   MOL     1      46.327  15.988   0.835  1.00  0.00           C
ATOM    321  C   MOL     1       0.524  17.489  14.000  1.00  0.00           C
ATOM    322  C   MOL     1       1.636  18.215  14.702  1.00  0.00           C
ATOM    323  C   MOL     1       1.845  19.653  14.423  1.00  0.00           C
ATOM    324  C   MOL     1       1.071  20.673  14.171  1.00  0.00           C
ATOM    325  C   MOL     1       2.940  17.449  14.964  1.00  0.00           C
ATOM    326  C   MOL     1       4.238  18.117   0.077  1.00  0.00           C
ATOM    327  C   MOL     1       4.338  19.464  15.084  1.00  0.00           C
ATOM    328  C   MOL     1       3.230  20.225  14.466  1.00  0.00           C
ATOM    329  C   MOL     1       5.397  17.440   0.438  1.00  0.00           C
ATOM    330  C   MOL     1       6.638  18.121   0.635  1.00  0.00           C
ATOM    331  C   MOL     1       6.747  19.406   0.123  1.00  0.00           C
ATOM    332  C   MOL     1       5.567  20.113  15.127  1.00  0.00           C
ATOM    333  C   MOL     1       7.853  17.472   0.895  1.00  0.00           C
ATOM    334  C   MOL     1       9.165  18.263   1.028  1.00  0.00           C
ATOM    335  C   MOL     1       9.247  19.103  14.900  1.00  0.00           C
ATOM    336  C   MOL     1       7.968  19.763  14.446  1.00  0.00           C
ATOM    337  C   MOL     1      10.122  17.760  14.997  1.00  0.00           C
ATOM    338  C   MOL     1      11.444  18.093   0.651  1.00  0.00           C
ATOM    339  C   MOL     1      11.316  19.621   0.904  1.00  0.00           C
ATOM    340  C   MOL     1      10.522  20.063  14.894  1.00  0.00           C
ATOM    341  C   MOL     1      12.705  17.376   0.535  1.00  0.00           C
ATOM    342  C   MOL     1      13.916  18.186   0.561  1.00  0.00           C
ATOM    343  C   MOL     1      13.931  19.504   0.935  1.00  0.00           C
ATOM    344  C   MOL     1      12.656  20.337   1.179  1.00  0.00           C
ATOM    345  C   MOL     1      15.061  17.594   0.149  1.00  0.00           C
ATOM    346  C   MOL     1      16.330  18.195   0.647  1.00  0.00           C
ATOM    347  C   MOL     1      16.433  19.675   0.414  1.00  0.00           C
ATOM    348  C   MOL     1      15.250  20.316   1.071  1.00  0.00           C
ATOM    349  C   MOL     1      17.545  17.483   0.272  1.00  0.00           C
ATOM    350  C   MOL     1      18.755  18.284   0.452  1.00  0.00           C
ATOM    351  C   MOL     1      18.618  19.585  14.940  1.00  0.00           C
ATOM    352  C   MOL     1      17.530  20.318  15.091  1.00  0.00           C
ATOM    353  C   MOL     1      19.920  17.560  15.128  1.00  0.00           C
ATOM    354  C   MOL     1      21.117  18.250   0.194  1.00  0.00           C
ATOM    355  C   MOL     1      21.069  19.517  15.090  1.00  0.00           C
ATOM    356  C   MOL     1      19.871  20.207  14.477  1.00  0.00           C
ATOM    357  C   MOL     1      22.234  17.553   0.895  1.00  0.00           C
ATOM    358  C   MOL     1      23.530  18.336   0.814  1.00  0.00           C
ATOM    359  C   MOL     1      23.399  19.719   0.388  1.00  0.00           C
ATOM    360  C   MOL     1      22.235  20.210   0.066  1.00  0.00           C
ATOM    361  C   MOL     1      24.766  17.725   0.343  1.00  0.00           C
ATOM    362  C   MOL     1      25.893  18.539  15.007  1.00  0.00           C
ATOM    363  C   MOL     1      25.886  19.857  15.146  1.00  0.00           C
ATOM    364  C   MOL     1      24.560  20.490  15.131  1.00  0.00           C
ATOM    365  C   MOL     1      27.110  17.824  14.948  1.00  0.00           C
ATOM    366  C   MOL     1      28.348  18.511  14.801  1.00  0.00           C
ATOM    367  C   MOL     1      28.390  19.944  15.049  1.00  0.00           C
ATOM    368  C   MOL     1      27.157  20.569   0.453  1.00  0.00           C
ATOM    369  C   MOL     1      29.457  17.735   0.242  1.00  0.00           C
ATOM    370  C   MOL     1      30.723  18.424   0.400  1.00  0.00           C
ATOM    371  C   MOL     1      30.788  19.890   0.218  1.00  0.00           C
ATOM    372  C   MOL     1      29.633  20.579   0.181  1.00  0.00           C
ATOM    373  C   MOL     1      31.996  17.650   0.232  1.00  0.00           C
ATOM    374  C   MOL     1      33.196  18.405   0.275  1.00  0.00           C
ATOM    375  C   MOL     1      33.228  19.731   0.300  1.00  0.00           C
ATOM    376  C   MOL     1      32.024  20.528   0.670  1.00  0.00           C
ATOM    377  C   MOL     1      34.412  17.605   0.564  1.00  0.00           C
ATOM    378  C   MOL     1      35.674  18.274   0.198  1.00  0.00           C
ATOM    379  C   MOL     1      35.664  19.686  15.034  1.00  0.00           C
ATOM    380  C   MOL     1      34.517  20.394   0.411  1.00  0.00           C
ATOM    381  C   MOL     1      36.821  17.447  15.072  1.00  0.00           C
ATOM    382  C   MOL     1      37.989  18.103  14.407  1.00  0.00           C
ATOM    383  C   MOL     1      38.009  19.572  14.646  1.00  0.00           C
ATOM    384  C   MOL     1      36.847  20.330  14.837  1.00  0.00           C
ATOM    385  C   MOL     1      39.298  17.351  14.574  1.00  0.00           C
ATOM    386  C   MOL     1      40.588  18.156  14.630  1.00  0.00           C
ATOM    387  C   MOL     1      40.359  19.537  15.090  1.00  0.00           C
ATOM    388  C   MOL     1      39.205  20.213  14.782  1.00  0.00           C
ATOM    389  C   MOL     1      41.744  17.350   0.056  1.00  0.00           C
ATOM    390  C   MOL     1      42.916  18.412  14.800  1.00  0.00           C
ATOM    391  C   MOL     1      42.456  19.291   0.924  1.00  0.00           C
ATOM    392  C   MOL     1      41.330  20.179   0.626  1.00  0.00           C
ATOM    393  C   MOL     1      43.804  17.382   0.373  1.00  0.00           C
ATOM    394  C   MOL     1      45.149  18.052   0.361  1.00  0.00           C
ATOM    395  C   MOL     1      44.827  19.217   1.272  1.00  0.00           C
ATOM    396  C   MOL     1      43.822  20.179   0.502  1.00  0.00           C
ATOM    397  C   MOL     1      46.335  17.328   0.884  1.00  0.00           C
ATOM    398  C   MOL     1      47.287  18.136   1.346  1.00  0.00           C
ATOM    399  C   MOL     1      47.337  19.428   1.131  1.00  0.00           C
ATOM    400  C   MOL     1      46.077  20.120   0.806  1.00  0.00           C
ATOM    401  C   MOL     1       1.024  21.863  14.116  1.00  0.00           C
ATOM    402  C   MOL     1       1.994  22.391  14.889  1.00  0.00           C
ATOM    403  C   MOL     1       2.028  23.764   0.212  1.00  0.00           C
ATOM    404  C   MOL     1       1.031  24.638   0.175  1.00  0.00           C
ATOM    405  C   MOL     1       3.196  21.572  15.180  1.00  0.00           C
ATOM    406  C   MOL     1       4.490  22.191  15.198  1.00  0.00           C
ATOM    407  C   MOL     1       4.575  23.609   0.132  1.00  0.00           C
ATOM    408  C   MOL     1       3.380  24.341   0.632  1.00  0.00           C
ATOM    409  C   MOL     1       5.589  21.472  14.929  1.00  0.00           C
ATOM    410  C   MOL     1       6.796  22.120  14.382  1.00  0.00           C
ATOM    411  C   MOL     1       6.750  23.621  14.211  1.00  0.00           C
ATOM    412  C   MOL     1       5.704  24.250  15.073  1.00  0.00           C
ATOM    413  C   MOL     1       8.089  21.334  14.387  1.00  0.00           C
ATOM    414  C   MOL     1       9.221  22.057  14.605  1.00  0.00           C
ATOM    415  C   MOL     1       9.281  23.528  14.904  1.00  0.00           C
ATOM    416  C   MOL     1       8.055  24.240  14.458  1.00  0.00           C
ATOM    417  C   MOL     1      10.409  21.481  14.663  1.00  0.00           C
ATOM    418  C   MOL     1      11.591  22.284  14.993  1.00  0.00           C
ATOM    419  C   MOL     1      11.442  23.642   0.490  1.00  0.00           C
ATOM    420  C   MOL     1      10.574  24.279  14.546  1.00  0.00           C
ATOM    421  C   MOL     1      12.815  21.596   0.343  1.00  0.00           C
ATOM    422  C   MOL     1      13.995  22.262   0.371  1.00  0.00           C
ATOM    423  C   MOL     1      13.938  23.683   0.332  1.00  0.00           C
ATOM    424  C   MOL     1      12.733  24.351   0.960  1.00  0.00           C
ATOM    425  C   MOL     1      15.202  21.708   0.634  1.00  0.00           C
ATOM    426  C   MOL     1      16.537  22.464   0.585  1.00  0.00           C
ATOM    427  C   MOL     1      16.325  23.831   0.384  1.00  0.00           C
ATOM    428  C   MOL     1      15.156  24.427   0.415  1.00  0.00           C
ATOM    429  C   MOL     1      17.727  21.829  15.023  1.00  0.00           C
ATOM    430  C   MOL     1      18.830  22.831   0.581  1.00  0.00           C
ATOM    431  C   MOL     1      19.009  24.067  14.743  1.00  0.00           C
ATOM    432  C   MOL     1      17.470  24.508  15.020  1.00  0.00           C
ATOM    433  C   MOL     1      19.933  21.680  14.929  1.00  0.00           C
ATOM    434  C   MOL     1      21.201  22.664   0.170  1.00  0.00           C
ATOM    435  C   MOL     1      21.374  24.048  15.048  1.00  0.00           C
ATOM    436  C   MOL     1      20.280  24.700  15.153  1.00  0.00           C
ATOM    437  C   MOL     1      22.108  21.499  14.758  1.00  0.00           C
ATOM    438  C   MOL     1      23.389  22.365  14.313  1.00  0.00           C
ATOM    439  C   MOL     1      23.511  23.740  13.887  1.00  0.00           C
ATOM    440  C   MOL     1      22.302  24.487  13.948  1.00  0.00           C
ATOM    441  C   MOL     1      24.560  21.976   0.152  1.00  0.00           C
ATOM    442  C   MOL     1      25.904  22.644  15.121  1.00  0.00           C
ATOM    443  C   MOL     1      26.057  23.833  14.216  1.00  0.00           C
ATOM    444  C   MOL     1      24.774  24.537  13.840  1.00  0.00           C
ATOM    445  C   MOL     1      27.260  22.115   0.311  1.00  0.00           C
ATOM    446  C   MOL     1      28.463  23.123  14.992  1.00  0.00           C
ATOM    447  C   MOL     1      28.280  24.202   0.978  1.00  0.00           C
ATOM    448  C   MOL     1      27.277  24.633  14.847  1.00  0.00           C
ATOM    449  C   MOL     1      29.447  22.010   0.632  1.00  0.00           C
ATOM    450  C   MOL     1      30.878  22.779   0.180  1.00  0.00           C
ATOM    451  C   MOL     1      30.642  24.088   1.087  1.00  0.00           C
ATOM    452  C   MOL     1      29.520  25.039   1.237  1.00  0.00           C
ATOM    453  C   MOL     1      32.148  21.950   0.224  1.00  0.00           C
ATOM    454  C   MOL     1      33.360  22.541   0.231  1.00  0.00           C
ATOM    455  C   MOL     1      33.345  23.856   0.167  1.00  0.00           C
ATOM    456  C   MOL     1      31.997  24.494   0.279  1.00  0.00           C
ATOM    457  C   MOL     1      34.623  21.851   0.599  1.00  0.00           C
ATOM    458  C   MOL     1      35.969  22.572   0.525  1.00  0.00           C
ATOM    459  C   MOL     1      35.948  24.055   0.094  1.00  0.00           C
ATOM    460  C   MOL     1      34.607  24.667   0.547  1.00  0.00           C
ATOM    461  C   MOL     1      36.914  21.727  14.882  1.00  0.00           C
ATOM    462  C   MOL     1      38.078  22.310  14.436  1.00  0.00           C
ATOM    463  C   MOL     1      38.186  23.673  14.397  1.00  0.00           C
ATOM    464  C   MOL     1      37.081  24.629  14.274  1.00  0.00           C
ATOM    465  C   MOL     1      39.238  21.572  14.686  1.00  0.00           C
ATOM    466  C   MOL     1      40.405  22.219  15.041  1.00  0.00           C
ATOM    467  C   MOL     1      40.369  23.660  14.952  1.00  0.00           C
ATOM    468  C   MOL     1      39.119  24.130   0.218  1.00  0.00           C
ATOM    469  C   MOL     1      41.400  21.575   0.553  1.00  0.00           C
ATOM    470  C   MOL     1      42.610  22.369   0.966  1.00  0.00           C
ATOM    471  C   MOL     1      42.645  23.756   0.409  1.00  0.00           C
ATOM    472  C   MOL     1      41.487  24.558   0.220  1.00  0.00           C
ATOM    473  C   MOL     1      43.802  21.641   0.477  1.00  0.00           C
ATOM    474  C   MOL     1      44.919  22.257   0.158  1.00  0.00           C
ATOM    475  C   MOL     1      44.960  23.626   0.128  1.00  0.00           C
ATOM    476  C   MOL     1      43.830  24.535   0.407  1.00  0.00           C
ATOM    477  C   MOL     1      46.189  21.473   0.131  1.00  0.00           C
ATOM    478  C   MOL     1      47.272  22.136   0.531  1.00  0.00           C
ATOM    479  C   MOL     1      47.140  23.291   0.320  1.00  0.00           C
ATOM    480  C   MOL     1      46.240  24.315   0.063  1.00  0.00           C
ATOM    481  C   MOL     1       1.131  25.741   0.654  1.00  0.00           C
ATOM    482  C   MOL     1       2.174  26.451   0.265  1.00  0.00           C
ATOM    483  C   MOL     1       2.167  27.903   0.070  1.00  0.00           C
ATOM    484  C   MOL     1       1.210  28.742   0.431  1.00  0.00           C
ATOM    485  C   MOL     1       3.309  25.751   0.054  1.00  0.00           C
ATOM    486  C   MOL     1       4.425  26.504  14.675  1.00  0.00           C
ATOM    487  C   MOL     1       4.883  27.725   0.323  1.00  0.00           C
ATOM    488  C   MOL     1       3.577  28.437   0.034  1.00  0.00           C
ATOM    489  C   MOL     1       5.772  25.718   0.069  1.00  0.00           C
ATOM    490  C   MOL     1       6.834  26.678  14.591  1.00  0.00           C
ATOM    491  C   MOL     1       7.038  28.000  15.111  1.00  0.00           C
ATOM    492  C   MOL     1       6.037  28.388   0.858  1.00  0.00           C
ATOM    493  C   MOL     1       8.015  25.682  14.696  1.00  0.00           C
ATOM    494  C   MOL     1       9.255  26.463  14.190  1.00  0.00           C
ATOM    495  C   MOL     1       9.249  27.892  14.755  1.00  0.00           C
ATOM    496  C   MOL     1       8.193  28.567  15.198  1.00  0.00           C
ATOM    497  C   MOL     1      10.573  25.758  14.472  1.00  0.00           C
ATOM    498  C   MOL     1      11.644  26.374  15.007  1.00  0.00           C
ATOM    499  C   MOL     1      11.650  27.769   0.263  1.00  0.00           C
ATOM    500  C   MOL     1      10.451  28.507   0.043  1.00  0.00           C
ATOM    501  C   MOL     1      12.804  25.733   0.347  1.00  0.00           C
ATOM    502  C   MOL     1      14.085  26.407   0.239  1.00  0.00           C
ATOM    503  C   MOL     1      14.068  27.832   0.097  1.00  0.00           C
ATOM    504  C   MOL     1      12.901  28.481   0.163  1.00  0.00           C
ATOM    505  C   MOL     1      15.232  25.742   0.423  1.00  0.00           C
ATOM    506  C   MOL     1      16.620  26.293   0.499  1.00  0.00           C
ATOM    507  C   MOL     1      16.510  27.752  15.080  1.00  0.00           C
ATOM    508  C   MOL     1      15.222  28.488   0.101  1.00  0.00           C
ATOM    509  C   MOL     1      17.633  26.084  14.397  1.00  0.00           C
ATOM    510  C   MOL     1      18.940  26.511  15.131  1.00  0.00           C
ATOM    511  C   MOL     1      18.770  27.849  14.379  1.00  0.00           C
ATOM    512  C   MOL     1      17.506  28.566  14.343  1.00  0.00           C
ATOM    513  C   MOL     1      20.268  25.972  14.966  1.00  0.00           C
ATOM    514  C   MOL     1      21.285  26.648  14.127  1.00  0.00           C
ATOM    515  C   MOL     1      21.361  27.992  14.622  1.00  0.00           C
ATOM    516  C   MOL     1      20.075  28.711  14.233  1.00  0.00           C
ATOM    517  C   MOL     1      22.485  25.897  14.301  1.00  0.00           C
ATOM    518  C   MOL     1      23.574  26.422  14.780  1.00  0.00           C
ATOM    519  C   MOL     1      23.664  27.719  15.080  1.00  0.00           C
ATOM    520  C   MOL     1      22.526  28.480  15.100  1.00  0.00           C
ATOM    521  C   MOL     1      24.666  25.699  14.721  1.00  0.00           C
ATOM    522  C   MOL     1      25.851  26.468  14.978  1.00  0.00           C
ATOM    523  C   MOL     1      26.445  27.743  14.266  1.00  0.00           C
ATOM    524  C   MOL     1      25.086  28.260  14.942  1.00  0.00           C
ATOM    525  C   MOL     1      27.292  26.099   0.366  1.00  0.00           C
ATOM    526  C   MOL     1      28.544  26.836   0.351  1.00  0.00           C
ATOM    527  C   MOL     1      28.505  28.255   0.154  1.00  0.00           C
ATOM    528  C   MOL     1      27.545  28.668  14.348  1.00  0.00           C
ATOM    529  C   MOL     1      29.628  26.128   0.278  1.00  0.00           C
ATOM    530  C   MOL     1      30.875  26.559  14.753  1.00  0.00           C
ATOM    531  C   MOL     1      30.964  27.997  14.999  1.00  0.00           C
ATOM    532  C   MOL     1      29.769  28.779  14.837  1.00  0.00           C
ATOM    533  C   MOL     1      32.171  25.918  15.096  1.00  0.00           C
ATOM    534  C   MOL     1      33.368  26.579  14.908  1.00  0.00           C
ATOM    535  C   MOL     1      33.415  28.031  14.719  1.00  0.00           C
ATOM    536  C   MOL     1      32.221  28.694  14.913  1.00  0.00           C
ATOM    537  C   MOL     1      34.563  25.995  15.084  1.00  0.00           C
ATOM    538  C   MOL     1      35.928  26.619  14.804  1.00  0.00           C
ATOM    539  C   MOL     1      35.837  28.126  14.947  1.00  0.00           C
ATOM    540  C   MOL     1      34.605  28.752  14.933  1.00  0.00           C
ATOM    541  C   MOL     1      36.970  25.687   0.347  1.00  0.00           C
ATOM    542  C   MOL     1      38.148  26.623  14.792  1.00  0.00           C
ATOM    543  C   MOL     1      38.137  28.168  14.909  1.00  0.00           C
ATOM    544  C   MOL     1      36.962  28.906  15.192  1.00  0.00           C
ATOM    545  C   MOL     1      39.189  25.549   0.168  1.00  0.00           C
ATOM    546  C   MOL     1      40.269  26.705  15.064  1.00  0.00           C
ATOM    547  C   MOL     1      40.395  28.083   0.425  1.00  0.00           C
ATOM    548  C   MOL     1      39.247  28.876  15.146  1.00  0.00           C
ATOM    549  C   MOL     1      41.235  25.604  14.260  1.00  0.00           C
ATOM    550  C   MOL     1      42.396  26.532  15.060  1.00  0.00           C
ATOM    551  C   MOL     1      42.648  27.991  15.032  1.00  0.00           C
ATOM    552  C   MOL     1      41.607  28.751  15.160  1.00  0.00           C
ATOM    553  C   MOL     1      43.676  25.737  14.675  1.00  0.00           C
ATOM    554  C   MOL     1      44.982  26.502  14.579  1.00  0.00           C
ATOM    555  C   MOL     1      45.110  27.871  14.794  1.00  0.00           C
ATOM    556  C   MOL     1      43.970  28.542   0.290  1.00  0.00           C
ATOM    557  C   MOL     1      46.258  25.673  14.652  1.00  0.00           C
ATOM    558  C   MOL     1      47.296  26.544  14.275  1.00  0.00           C
ATOM    559  C   MOL     1      47.238  27.717  14.279  1.00  0.00           C
ATOM    560  C   MOL     1      46.310  28.552  14.605  1.00  0.00           C
ATOM    561  C   MOL     1       1.344  29.938   0.298  1.00  0.00           C
ATOM    562  C   MOL     1       2.470  30.608   0.457  1.00  0.00           C
ATOM    563  C   MOL     1       2.606  32.078   0.858  1.00  0.00           C
ATOM    564  C   MOL     1       1.588  33.034   1.109  1.00  0.00           C
ATOM    565  C   MOL     1       3.576  29.874   0.420  1.00  0.00           C
ATOM    566  C   MOL     1       4.742  30.453   1.132  1.00  0.00           C
ATOM    567  C   MOL     1       4.835  31.967   0.854  1.00  0.00           C
ATOM    568  C   MOL     1       3.751  32.977   0.319  1.00  0.00           C
ATOM    569  C   MOL     1       5.976  29.848   0.838  1.00  0.00           C
ATOM    570  C   MOL     1       7.030  30.594   0.780  1.00  0.00           C
ATOM    571  C   MOL     1       6.940  32.071   0.609  1.00  0.00           C
ATOM    572  C   MOL     1       5.757  32.847  14.999  1.00  0.00           C
ATOM    573  C   MOL     1       8.285  29.868   0.765  1.00  0.00           C
ATOM    574  C   MOL     1       9.245  30.619   0.047  1.00  0.00           C
ATOM    575  C   MOL     1       9.006  32.050  15.033  1.00  0.00           C
ATOM    576  C   MOL     1       7.948  33.191   0.032  1.00  0.00           C
ATOM    577  C   MOL     1      10.382  29.971  14.987  1.00  0.00           C
ATOM    578  C   MOL     1      11.607  30.679  15.064  1.00  0.00           C
ATOM    579  C   MOL     1      11.523  32.011  15.193  1.00  0.00           C
ATOM    580  C   MOL     1      10.333  32.941  14.905  1.00  0.00           C
ATOM    581  C   MOL     1      12.776  29.921   0.465  1.00  0.00           C
ATOM    582  C   MOL     1      13.980  30.653   0.855  1.00  0.00           C
ATOM    583  C   MOL     1      13.968  32.083   0.459  1.00  0.00           C
ATOM    584  C   MOL     1      12.645  32.773   0.438  1.00  0.00           C
ATOM    585  C   MOL     1      15.293  29.858   0.728  1.00  0.00           C
ATOM    586  C   MOL     1      16.330  30.669  15.196  1.00  0.00           C
ATOM    587  C   MOL     1      16.383  32.072   0.485  1.00  0.00           C
ATOM    588  C   MOL     1      15.089  32.675   0.031  1.00  0.00           C
ATOM    589  C   MOL     1      17.477  30.034  14.495  1.00  0.00           C
ATOM    590  C   MOL     1      18.802  30.809  14.470  1.00  0.00           C
ATOM    591  C   MOL     1      18.747  32.105  15.183  1.00  0.00           C
ATOM    592  C   MOL     1      17.606  32.761   0.034  1.00  0.00           C
ATOM    593  C   MOL     1      19.956  29.975  14.987  1.00  0.00           C
ATOM    594  C   MOL     1      21.225  30.643   0.193  1.00  0.00           C
ATOM    595  C   MOL     1      21.259  32.068  15.108  1.00  0.00           C
ATOM    596  C   MOL     1      20.037  32.746   0.408  1.00  0.00           C
ATOM    597  C   MOL     1      22.505  29.879   0.302  1.00  0.00           C
ATOM    598  C   MOL     1      23.809  30.462   0.046  1.00  0.00           C
ATOM    599  C   MOL     1      23.834  31.915   0.226  1.00  0.00           C
ATOM    600  C   MOL     1      22.555  32.780  15.186  1.00  0.00           C
ATOM    601  C   MOL     1      25.106  29.751   0.128  1.00  0.00           C
ATOM    602  C   MOL     1      25.957  30.635  14.432  1.00  0.00           C
ATOM    603  C   MOL     1      25.857  32.139  14.601  1.00  0.00           C
ATOM    604  C   MOL     1      24.629  33.084  14.770  1.00  0.00           C
ATOM    605  C   MOL     1      27.321  30.122  14.219  1.00  0.00           C
ATOM    606  C   MOL     1      28.526  30.852  14.734  1.00  0.00           C
ATOM    607  C   MOL     1      28.413  32.083   0.314  1.00  0.00           C
ATOM    608  C   MOL     1      27.166  32.843   0.228  1.00  0.00           C
ATOM    609  C   MOL     1      29.792  30.090  14.893  1.00  0.00           C
ATOM    610  C   MOL     1      30.872  30.562   0.574  1.00  0.00           C
ATOM    611  C   MOL     1      30.798  32.012   0.670  1.00  0.00           C
ATOM    612  C   MOL     1      29.546  32.693   0.535  1.00  0.00           C
ATOM    613  C   MOL     1      32.178  30.023   0.049  1.00  0.00           C
ATOM    614  C   MOL     1      33.346  30.736   0.142  1.00  0.00           C
ATOM    615  C   MOL     1      33.262  32.051   0.430  1.00  0.00           C
ATOM    616  C   MOL     1      32.021  32.741   0.527  1.00  0.00           C
ATOM    617  C   MOL     1      34.565  30.097   0.104  1.00  0.00           C
ATOM    618  C   MOL     1      35.688  30.760   0.625  1.00  0.00           C
ATOM    619  C   MOL     1      35.602  32.141   1.100  1.00  0.00           C
ATOM    620  C   MOL     1      34.304  32.838   1.035  1.00  0.00           C
ATOM    621  C   MOL     1      36.936  30.174   0.624  1.00  0.00           C
ATOM    622  C   MOL     1      38.192  30.896   1.180  1.00  0.00           C
ATOM    623  C   MOL     1      38.208  32.441   1.208  1.00  0.00           C
ATOM    624  C   MOL     1      36.853  32.916   0.972  1.00  0.00           C
ATOM    625  C   MOL     1      39.311  30.313   0.353  1.00  0.00           C
ATOM    626  C   MOL     1      40.690  30.625   1.175  1.00  0.00           C
ATOM    627  C   MOL     1      40.538  32.085   0.544  1.00  0.00           C
ATOM    628  C   MOL     1      39.241  32.812   0.197  1.00  0.00           C
ATOM    629  C   MOL     1      41.774  30.112   0.341  1.00  0.00           C
ATOM    630  C   MOL     1      43.001  30.796   0.271  1.00  0.00           C
ATOM    631  C   MOL     1      43.046  32.210   0.140  1.00  0.00           C
ATOM    632  C   MOL     1      41.825  32.986   0.490  1.00  0.00           C
ATOM    633  C   MOL     1      44.090  30.058   0.288  1.00  0.00           C
ATOM    634  C   MOL     1      45.393  30.730   0.425  1.00  0.00           C
ATOM    635  C   MOL     1      45.442  32.281   0.270  1.00  0.00           C
ATOM    636  C   MOL     1      44.300  32.924   0.052  1.00  0.00           C
ATOM    637  C   MOL     1      46.544  29.911  15.108  1.00  0.00           C
ATOM    638  C   MOL     1      47.387  30.866  14.520  1.00  0.00           C
ATOM    639  C   MOL     1      47.527  32.027  14.668  1.00  0.00           C
ATOM    640  C   MOL     1      46.795  33.042   0.162  1.00  0.00           C
ATOM    641  C   MOL     1       1.360  34.205   1.222  1.00  0.00           C
ATOM    642  C   MOL     1       2.328  34.960   0.671  1.00  0.00           C
ATOM    643  C   MOL     1       2.133  36.383   0.463  1.00  0.00           C
ATOM    644  C   MOL     1       1.353  37.093   1.302  1.00  0.00           C
ATOM    645  C   MOL     1       3.484  34.400   0.173  1.00  0.00           C
ATOM    646  C   MOL     1       4.365  34.939  14.338  1.00  0.00           C
ATOM    647  C   MOL     1       4.266  36.420  14.343  1.00  0.00           C
ATOM    648  C   MOL     1       3.162  37.050  14.792  1.00  0.00           C
ATOM    649  C   MOL     1       5.702  34.308  14.508  1.00  0.00           C
ATOM    650  C   MOL     1       6.800  35.011  14.226  1.00  0.00           C
ATOM    651  C   MOL     1       6.755  36.458  13.943  1.00  0.00           C
ATOM    652  C   MOL     1       5.459  37.188  13.950  1.00  0.00           C
ATOM    653  C   MOL     1       7.938  34.356  14.374  1.00  0.00           C
ATOM    654  C   MOL     1       9.328  34.801  14.318  1.00  0.00           C
ATOM    655  C   MOL     1       9.089  36.333  15.010  1.00  0.00           C
ATOM    656  C   MOL     1       7.901  37.139  14.593  1.00  0.00           C
ATOM    657  C   MOL     1      10.058  34.317   0.545  1.00  0.00           C
ATOM    658  C   MOL     1      11.587  34.856   0.413  1.00  0.00           C
ATOM    659  C   MOL     1      11.813  36.234   0.170  1.00  0.00           C
ATOM    660  C   MOL     1      10.619  36.831  14.915  1.00  0.00           C
ATOM    661  C   MOL     1      12.595  33.999  14.753  1.00  0.00           C
ATOM    662  C   MOL     1      13.918  34.638  14.494  1.00  0.00           C
ATOM    663  C   MOL     1      14.136  36.010  15.031  1.00  0.00           C
ATOM    664  C   MOL     1      12.957  36.812  15.129  1.00  0.00           C
ATOM    665  C   MOL     1      15.063  33.977  14.602  1.00  0.00           C
ATOM    666  C   MOL     1      16.325  34.783  14.624  1.00  0.00           C
ATOM    667  C   MOL     1      16.349  36.184   0.070  1.00  0.00           C
ATOM    668  C   MOL     1      15.263  36.836  14.437  1.00  0.00           C
ATOM    669  C   MOL     1      17.548  34.209   0.172  1.00  0.00           C
ATOM    670  C   MOL     1      18.824  34.823  14.891  1.00  0.00           C
ATOM    671  C   MOL     1      18.794  36.284  14.914  1.00  0.00           C
ATOM    672  C   MOL     1      17.589  36.976   0.125  1.00  0.00           C
ATOM    673  C   MOL     1      20.073  34.173   0.051  1.00  0.00           C
ATOM    674  C   MOL     1      21.175  34.884   0.245  1.00  0.00           C
ATOM    675  C   MOL     1      21.087  36.362   0.463  1.00  0.00           C
ATOM    676  C   MOL     1      19.952  37.065  15.109  1.00  0.00           C
ATOM    677  C   MOL     1      22.359  34.242   0.299  1.00  0.00           C
ATOM    678  C   MOL     1      23.469  35.019   0.328  1.00  0.00           C
ATOM    679  C   MOL     1      23.507  36.360   0.617  1.00  0.00           C
ATOM    680  C   MOL     1      22.297  37.107   0.688  1.00  0.00           C
ATOM    681  C   MOL     1      24.561  34.481  14.945  1.00  0.00           C
ATOM    682  C   MOL     1      25.708  35.117  14.748  1.00  0.00           C
ATOM    683  C   MOL     1      25.776  36.341   0.132  1.00  0.00           C
ATOM    684  C   MOL     1      24.686  37.033   0.494  1.00  0.00           C
ATOM    685  C   MOL     1      26.920  34.272  14.689  1.00  0.00           C
ATOM    686  C   MOL     1      28.232  34.629   0.345  1.00  0.00           C
ATOM    687  C   MOL     1      28.220  36.116  15.134  1.00  0.00           C
ATOM    688  C   MOL     1      27.045  36.889   0.213  1.00  0.00           C
ATOM    689  C   MOL     1      29.527  33.990   0.422  1.00  0.00           C
ATOM    690  C   MOL     1      30.730  34.713  15.133  1.00  0.00           C
ATOM    691  C   MOL     1      30.729  36.169  15.136  1.00  0.00           C
ATOM    692  C   MOL     1      29.486  36.870   0.355  1.00  0.00           C
ATOM    693  C   MOL     1      32.012  34.078   0.042  1.00  0.00           C
ATOM    694  C   MOL     1      33.189  34.747  15.139  1.00  0.00           C
ATOM    695  C   MOL     1      33.219  36.109  15.035  1.00  0.00           C
ATOM    696  C   MOL     1      32.011  36.872   0.263  1.00  0.00           C
ATOM    697  C   MOL     1      34.358  34.090   0.232  1.00  0.00           C
ATOM    698  C   MOL     1      35.539  34.728   0.018  1.00  0.00           C
ATOM    699  C   MOL     1      35.619  36.054  14.928  1.00  0.00           C
ATOM    700  C   MOL     1      34.437  36.760  14.920  1.00  0.00           C
ATOM    701  C   MOL     1      36.696  34.100   0.151  1.00  0.00           C
ATOM    702  C   MOL     1      37.736  34.748  14.581  1.00  0.00           C
ATOM    703  C   MOL     1      38.439  36.120  14.623  1.00  0.00           C
ATOM    704  C   MOL     1      36.982  36.683  14.868  1.00  0.00           C
ATOM    705  C   MOL     1      39.200  34.203  14.860  1.00  0.00           C
ATOM    706  C   MOL     1      40.538  34.831  15.038  1.00  0.00           C
ATOM    707  C   MOL     1      40.606  36.218  14.865  1.00  0.00           C
ATOM    708  C   MOL     1      39.435  36.816   0.250  1.00  0.00           C
ATOM    709  C   MOL     1      41.765  34.134  14.760  1.00  0.00           C
ATOM    710  C   MOL     1      43.066  34.881  14.577  1.00  0.00           C
ATOM    711  C   MOL     1      43.101  36.340  14.906  1.00  0.00           C
ATOM    712  C   MOL     1      41.821  36.969  14.688  1.00  0.00           C
ATOM    713  C   MOL     1      44.313  34.208  14.876  1.00  0.00           C
ATOM    714  C   MOL     1      45.492  35.025  14.468  1.00  0.00           C
ATOM    715  C   MOL     1      45.529  36.423  15.159  1.00  0.00           C
ATOM    716  C   MOL     1      44.170  37.012   0.211  1.00  0.00           C
ATOM    717  C   MOL     1      46.804  34.308  14.544  1.00  0.00           C
ATOM    718  C   MOL     1      47.731  35.190  14.319  1.00  0.00           C
ATOM    719  C   MOL     1      48.024  36.446  14.167  1.00  0.00           C
ATOM    720  C   MOL     1      46.744  37.197  14.478  1.00  0.00           C
ATOM    721  C   MOL     1       1.400  38.230   0.978  1.00  0.00           C
ATOM    722  C   MOL     1       1.897  39.136   0.196  1.00  0.00           C
ATOM    723  C   MOL     1       1.829  40.607   0.207  1.00  0.00           C
ATOM    724  C   MOL     1       1.049  41.507   1.000  1.00  0.00           C
ATOM    725  C   MOL     1       2.982  38.542  14.497  1.00  0.00           C
ATOM    726  C   MOL     1       4.304  39.240  14.705  1.00  0.00           C
ATOM    727  C   MOL     1       4.359  40.571  15.077  1.00  0.00           C
ATOM    728  C   MOL     1       3.113  41.345  15.100  1.00  0.00           C
ATOM    729  C   MOL     1       5.492  38.567  14.480  1.00  0.00           C
ATOM    730  C   MOL     1       6.702  39.173  14.804  1.00  0.00           C
ATOM    731  C   MOL     1       6.762  40.438   0.171  1.00  0.00           C
ATOM    732  C   MOL     1       5.578  41.160   0.215  1.00  0.00           C
ATOM    733  C   MOL     1       7.935  38.463  14.707  1.00  0.00           C
ATOM    734  C   MOL     1       9.314  38.944  14.814  1.00  0.00           C
ATOM    735  C   MOL     1       9.349  40.343   0.547  1.00  0.00           C
ATOM    736  C   MOL     1       8.047  41.155   0.622  1.00  0.00           C
ATOM    737  C   MOL     1      10.495  38.296   0.489  1.00  0.00           C
ATOM    738  C   MOL     1      11.863  38.846   0.685  1.00  0.00           C
ATOM    739  C   MOL     1      11.980  40.171   0.876  1.00  0.00           C
ATOM    740  C   MOL     1      10.888  40.827   0.254  1.00  0.00           C
ATOM    741  C   MOL     1      12.919  38.235   0.013  1.00  0.00           C
ATOM    742  C   MOL     1      14.044  38.939  14.809  1.00  0.00           C
ATOM    743  C   MOL     1      14.096  40.287  15.097  1.00  0.00           C
ATOM    744  C   MOL     1      13.115  40.833   0.657  1.00  0.00           C
ATOM    745  C   MOL     1      15.243  38.325  14.542  1.00  0.00           C
ATOM    746  C   MOL     1      16.287  38.976   0.272  1.00  0.00           C
ATOM    747  C   MOL     1      16.367  40.401  15.000  1.00  0.00           C
ATOM    748  C   MOL     1      15.219  41.045  14.887  1.00  0.00           C
ATOM    749  C   MOL     1      17.582  38.304   0.213  1.00  0.00           C
ATOM    750  C   MOL     1      18.712  39.020   0.208  1.00  0.00           C
ATOM    751  C   MOL     1      18.711  40.475   0.536  1.00  0.00           C
ATOM    752  C   MOL     1      17.618  41.092  14.919  1.00  0.00           C
ATOM    753  C   MOL     1      19.883  38.393   0.021  1.00  0.00           C
ATOM    754  C   MOL     1      21.091  39.138  15.169  1.00  0.00           C
ATOM    755  C   MOL     1      21.072  40.446  14.896  1.00  0.00           C
ATOM    756  C   MOL     1      19.860  41.232  15.142  1.00  0.00           C
ATOM    757  C   MOL     1      22.340  38.465   0.140  1.00  0.00           C
ATOM    758  C   MOL     1      23.495  39.069  15.179  1.00  0.00           C
ATOM    759  C   MOL     1      23.585  40.486  15.196  1.00  0.00           C
ATOM    760  C   MOL     1      22.312  41.183  15.090  1.00  0.00           C
ATOM    761  C   MOL     1      24.725  38.364  15.159  1.00  0.00           C
ATOM    762  C   MOL     1      26.004  39.026  14.908  1.00  0.00           C
ATOM    763  C   MOL     1      26.035  40.458  14.858  1.00  0.00           C
ATOM    764  C   MOL     1      24.842  41.151  14.879  1.00  0.00           C
ATOM    765  C   MOL     1      27.191  38.335   0.235  1.00  0.00           C
ATOM    766  C   MOL     1      28.397  39.022  15.065  1.00  0.00           C
ATOM    767  C   MOL     1      28.415  40.337  14.746  1.00  0.00           C
ATOM    768  C   MOL     1      27.257  41.084  14.793  1.00  0.00           C
ATOM    769  C   MOL     1      29.514  38.294  15.051  1.00  0.00           C
ATOM    770  C   MOL     1      30.789  38.910  14.632  1.00  0.00           C
ATOM    771  C   MOL     1      30.881  40.343  14.798  1.00  0.00           C
ATOM    772  C   MOL     1      29.664  41.045  14.432  1.00  0.00           C
ATOM    773  C   MOL     1      32.051  38.177  14.781  1.00  0.00           C
ATOM    774  C   MOL     1      33.309  38.850  15.027  1.00  0.00           C
ATOM    775  C   MOL     1      33.230  40.215   0.303  1.00  0.00           C
ATOM    776  C   MOL     1      32.189  41.050  14.835  1.00  0.00           C
ATOM    777  C   MOL     1      34.455  38.175  15.094  1.00  0.00           C
ATOM    778  C   MOL     1      35.676  38.805   0.284  1.00  0.00           C
ATOM    779  C   MOL     1      35.654  40.236  15.068  1.00  0.00           C
ATOM    780  C   MOL     1      34.489  40.925   0.617  1.00  0.00           C
ATOM    781  C   MOL     1      36.944  38.122   0.213  1.00  0.00           C
ATOM    782  C   MOL     1      38.191  38.850   0.269  1.00  0.00           C
ATOM    783  C   MOL     1      38.236  40.293  15.128  1.00  0.00           C
ATOM    784  C   MOL     1      36.921  40.944   0.115  1.00  0.00           C
ATOM    785  C   MOL     1      39.373  38.219  15.060  1.00  0.00           C
ATOM    786  C   MOL     1      40.578  38.883  14.706  1.00  0.00           C
ATOM    787  C   MOL     1      40.348  40.332  14.530  1.00  0.00           C
ATOM    788  C   MOL     1      39.425  41.188   0.251  1.00  0.00           C
ATOM    789  C   MOL     1      41.788  38.315   0.019  1.00  0.00           C
ATOM    790  C   MOL     1      42.787  39.068   0.657  1.00  0.00           C
ATOM    791  C   MOL     1      42.714  40.440   0.596  1.00  0.00           C
ATOM    792  C   MOL     1      41.355  41.099   0.381  1.00  0.00           C
ATOM    793  C   MOL     1      43.982  38.382   0.706  1.00  0.00           C
ATOM    794  C   MOL     1      45.138  39.099   0.634  1.00  0.00           C
ATOM    795  C   MOL     1      45.101  40.405   0.180  1.00  0.00           C
ATOM    796  C   MOL     1      43.898  41.121   0.247  1.00  0.00           C
ATOM    797  C   MOL     1      46.394  38.440   0.176  1.00  0.00           C
ATOM    798  C   MOL     1      47.164  39.026  14.204  1.00  0.00           C
ATOM    799  C   MOL     1      47.371  39.908  15.192  1.00  0.00           C
ATOM    800  C   MOL     1      46.364  40.971  14.735  1.00  0.00           C
ATOM    801  C   MOL     1       1.112  42.686   1.095  1.00  0.00           C
ATOM    802  C   MOL     1       2.046  43.581   0.499  1.00  0.00           C
ATOM    803  C   MOL     1       2.060  45.040   0.239  1.00  0.00           C
ATOM    804  C   MOL     1       0.999  45.978   0.269  1.00  0.00           C
ATOM    805  C   MOL     1       3.252  42.776   0.281  1.00  0.00           C
ATOM    806  C   MOL     1       4.530  43.346   0.612  1.00  0.00           C
ATOM    807  C   MOL     1       4.598  44.817   0.476  1.00  0.00           C
ATOM    808  C   MOL     1       3.388  45.619   0.350  1.00  0.00           C
ATOM    809  C   MOL     1       5.705  42.507   0.435  1.00  0.00           C
ATOM    810  C   MOL     1       6.808  43.115  14.890  1.00  0.00           C
ATOM    811  C   MOL     1       6.795  44.521  14.406  1.00  0.00           C
ATOM    812  C   MOL     1       5.885  45.449  15.173  1.00  0.00           C
ATOM    813  C   MOL     1       8.110  42.436  15.010  1.00  0.00           C
ATOM    814  C   MOL     1       9.235  42.948  14.516  1.00  0.00           C
ATOM    815  C   MOL     1       9.228  44.342  13.867  1.00  0.00           C
ATOM    816  C   MOL     1       7.947  45.194  13.662  1.00  0.00           C
ATOM    817  C   MOL     1      10.565  42.303  14.838  1.00  0.00           C
ATOM    818  C   MOL     1      11.783  43.268   0.237  1.00  0.00           C
ATOM    819  C   MOL     1      11.761  44.536  14.524  1.00  0.00           C
ATOM    820  C   MOL     1      10.470  45.170  14.181  1.00  0.00           C
ATOM    821  C   MOL     1      13.004  42.260   0.570  1.00  0.00           C
ATOM    822  C   MOL     1      13.893  43.346  14.989  1.00  0.00           C
ATOM    823  C   MOL     1      13.971  44.790  15.169  1.00  0.00           C
ATOM    824  C   MOL     1      12.806  45.359  15.079  1.00  0.00           C
ATOM    825  C   MOL     1      15.136  42.494  15.102  1.00  0.00           C
ATOM    826  C   MOL     1      16.431  43.255  14.725  1.00  0.00           C
ATOM    827  C   MOL     1      16.365  44.592   0.116  1.00  0.00           C
ATOM    828  C   MOL     1      15.243  45.548  14.935  1.00  0.00           C
ATOM    829  C   MOL     1      17.718  42.509  14.567  1.00  0.00           C
ATOM    830  C   MOL     1      18.997  43.147   0.006  1.00  0.00           C
ATOM    831  C   MOL     1      18.572  44.309   1.142  1.00  0.00           C
ATOM    832  C   MOL     1      17.451  45.230   0.809  1.00  0.00           C
ATOM    833  C   MOL     1      20.041  42.445   1.003  1.00  0.00           C
ATOM    834  C   MOL     1      21.250  43.197   0.415  1.00  0.00           C
ATOM    835  C   MOL     1      21.204  44.504   0.289  1.00  0.00           C
ATOM    836  C   MOL     1      19.888  45.031   0.656  1.00  0.00           C
ATOM    837  C   MOL     1      22.274  42.565  14.677  1.00  0.00           C
ATOM    838  C   MOL     1      23.642  43.210  14.778  1.00  0.00           C
ATOM    839  C   MOL     1      23.609  44.491   0.233  1.00  0.00           C
ATOM    840  C   MOL     1      22.348  45.183   0.049  1.00  0.00           C
ATOM    841  C   MOL     1      24.835  42.515  14.809  1.00  0.00           C
ATOM    842  C   MOL     1      26.056  43.139  14.966  1.00  0.00           C
ATOM    843  C   MOL     1      26.130  44.479   0.344  1.00  0.00           C
ATOM    844  C   MOL     1      24.847  45.130   0.757  1.00  0.00           C
ATOM    845  C   MOL     1      27.268  42.461  14.900  1.00  0.00           C
ATOM    846  C   MOL     1      28.450  43.162  15.026  1.00  0.00           C
ATOM    847  C   MOL     1      28.428  44.653  15.018  1.00  0.00           C
ATOM    848  C   MOL     1      27.013  45.331  14.643  1.00  0.00           C
ATOM    849  C   MOL     1      29.693  42.517  14.593  1.00  0.00           C
ATOM    850  C   MOL     1      30.930  43.044  15.165  1.00  0.00           C
ATOM    851  C   MOL     1      31.025  44.470  15.147  1.00  0.00           C
ATOM    852  C   MOL     1      29.747  45.258  15.198  1.00  0.00           C
ATOM    853  C   MOL     1      32.015  42.373   0.260  1.00  0.00           C
ATOM    854  C   MOL     1      33.146  43.125   0.817  1.00  0.00           C
ATOM    855  C   MOL     1      33.377  44.509   0.234  1.00  0.00           C
ATOM    856  C   MOL     1      32.099  45.280   0.686  1.00  0.00           C
ATOM    857  C   MOL     1      34.558  42.427   0.884  1.00  0.00           C
ATOM    858  C   MOL     1      35.663  43.117   0.024  1.00  0.00           C
ATOM    859  C   MOL     1      35.819  44.558   0.116  1.00  0.00           C
ATOM    860  C   MOL     1      34.652  45.203   0.632  1.00  0.00           C
ATOM    861  C   MOL     1      36.882  42.360  14.902  1.00  0.00           C
ATOM    862  C   MOL     1      38.108  43.137  15.073  1.00  0.00           C
ATOM    863  C   MOL     1      38.175  44.543  14.624  1.00  0.00           C
ATOM    864  C   MOL     1      36.925  45.263  14.990  1.00  0.00           C
ATOM    865  C   MOL     1      39.186  42.560   0.319  1.00  0.00           C
ATOM    866  C   MOL     1      40.444  43.107   0.503  1.00  0.00           C
ATOM    867  C   MOL     1      40.376  44.541   0.837  1.00  0.00           C
ATOM    868  C   MOL     1      39.279  45.260   0.111  1.00  0.00           C
ATOM    869  C   MOL     1      41.522  42.490  14.832  1.00  0.00           C
ATOM    870  C   MOL     1      42.720  43.337  14.735  1.00  0.00           C
ATOM    871  C   MOL     1      42.734  44.751  15.106  1.00  0.00           C
ATOM    872  C   MOL     1      41.612  45.326   0.485  1.00  0.00           C
ATOM    873  C   MOL     1      43.914  42.540  15.015  1.00  0.00           C
ATOM    874  C   MOL     1      45.163  43.288   0.139  1.00  0.00           C
ATOM    875  C   MOL     1      45.083  44.761  14.651  1.00  0.00           C
ATOM    876  C   MOL     1      43.858  45.516  14.964  1.00  0.00           C
ATOM    877  C   MOL     1      46.430  42.440  15.030  1.00  0.00           C
ATOM    878  C   MOL     1      47.306  43.303  14.668  1.00  0.00           C
ATOM    879  C   MOL     1      47.341  44.466  14.496  1.00  0.00           C
ATOM    880  C   MOL     1      46.382  45.497  14.394  1.00  0.00           C
ATOM    881  C   MOL     1       1.080  47.124  14.825  1.00  0.00           C
ATOM    882  C   MOL     1       2.326  47.889  14.899  1.00  0.00           C
ATOM    883  C   MOL     1       2.384  48.844   0.957  1.00  0.00           C
ATOM    884  C   MOL     1       1.636  50.078   0.813  1.00  0.00           C
ATOM    885  C   MOL     1       3.510  47.033   0.157  1.00  0.00           C
ATOM    886  C   MOL     1       4.561  47.571  14.380  1.00  0.00           C
ATOM    887  C   MOL     1       4.748  48.271   0.644  1.00  0.00           C
ATOM    888  C   MOL     1       3.769  49.065   1.447  1.00  0.00           C
ATOM    889  C   MOL     1       5.717  46.678  14.256  1.00  0.00           C
ATOM    890  C   MOL     1       6.923  47.481  14.273  1.00  0.00           C
ATOM    891  C   MOL     1       7.181  48.401   0.263  1.00  0.00           C
ATOM    892  C   MOL     1       6.142  48.429   1.106  1.00  0.00           C
ATOM    893  C   MOL     1       8.121  46.665  14.071  1.00  0.00           C
ATOM    894  C   MOL     1       9.202  47.195  14.606  1.00  0.00           C
ATOM    895  C   MOL     1       9.202  48.509   0.145  1.00  0.00           C
ATOM    896  C   MOL     1       8.021  49.433   0.270  1.00  0.00           C
ATOM    897  C   MOL     1      10.451  46.639  14.254  1.00  0.00           C
ATOM    898  C   MOL     1      11.680  47.406  14.542  1.00  0.00           C
ATOM    899  C   MOL     1      11.686  48.580   0.277  1.00  0.00           C
ATOM    900  C   MOL     1      10.490  48.819   0.834  1.00  0.00           C
ATOM    901  C   MOL     1      12.825  46.620  14.848  1.00  0.00           C
ATOM    902  C   MOL     1      14.080  47.227  14.560  1.00  0.00           C
ATOM    903  C   MOL     1      14.224  48.531   0.242  1.00  0.00           C
ATOM    904  C   MOL     1      12.884  48.928   0.805  1.00  0.00           C
ATOM    905  C   MOL     1      15.558  47.088  14.944  1.00  0.00           C
ATOM    906  C   MOL     1      16.525  47.401   0.867  1.00  0.00           C
ATOM    907  C   MOL     1      16.619  48.872   0.755  1.00  0.00           C
ATOM    908  C   MOL     1      15.374  49.361   0.743  1.00  0.00           C
ATOM    909  C   MOL     1      17.713  46.619   0.474  1.00  0.00           C
ATOM    910  C   MOL     1      19.008  47.258   0.288  1.00  0.00           C
ATOM    911  C   MOL     1      19.058  48.821   0.164  1.00  0.00           C
ATOM    912  C   MOL     1      17.667  49.348   0.071  1.00  0.00           C
ATOM    913  C   MOL     1      19.987  46.494   0.715  1.00  0.00           C
ATOM    914  C   MOL     1      21.225  47.281   0.754  1.00  0.00           C
ATOM    915  C   MOL     1      21.170  48.699   0.007  1.00  0.00           C
ATOM    916  C   MOL     1      20.138  48.229  14.432  1.00  0.00           C
ATOM    917  C   MOL     1      22.481  46.591   0.283  1.00  0.00           C
ATOM    918  C   MOL     1      23.605  47.190   1.324  1.00  0.00           C
ATOM    919  C   MOL     1      23.581  48.277   0.142  1.00  0.00           C
ATOM    920  C   MOL     1      22.388  48.880  14.627  1.00  0.00           C
ATOM    921  C   MOL     1      24.983  46.537   1.234  1.00  0.00           C
ATOM    922  C   MOL     1      26.173  47.183   1.108  1.00  0.00           C
ATOM    923  C   MOL     1      26.073  48.681   0.916  1.00  0.00           C
ATOM    924  C   MOL     1      24.940  48.861  15.088  1.00  0.00           C
ATOM    925  C   MOL     1      27.409  46.524   0.480  1.00  0.00           C
ATOM    926  C   MOL     1      28.445  47.306  14.906  1.00  0.00           C
ATOM    927  C   MOL     1      28.564  48.612   0.393  1.00  0.00           C
ATOM    928  C   MOL     1      27.426  49.269   0.656  1.00  0.00           C
ATOM    929  C   MOL     1      29.731  46.567   0.009  1.00  0.00           C
ATOM    930  C   MOL     1      30.957  47.330   0.132  1.00  0.00           C
ATOM    931  C   MOL     1      30.919  48.640  15.176  1.00  0.00           C
ATOM    932  C   MOL     1      29.809  49.141   0.617  1.00  0.00           C
ATOM    933  C   MOL     1      32.127  46.730   0.396  1.00  0.00           C
ATOM    934  C   MOL     1      33.438  47.337  15.160  1.00  0.00           C
ATOM    935  C   MOL     1      33.344  48.702  14.358  1.00  0.00           C
ATOM    936  C   MOL     1      32.006  49.248  14.595  1.00  0.00           C
ATOM    937  C   MOL     1      34.630  46.473   0.048  1.00  0.00           C
ATOM    938  C   MOL     1      35.706  47.257  15.037  1.00  0.00           C
ATOM    939  C   MOL     1      35.762  48.737  14.554  1.00  0.00           C
ATOM    940  C   MOL     1      34.509  48.683   0.195  1.00  0.00           C
ATOM    941  C   MOL     1      36.891  46.624  14.980  1.00  0.00           C
ATOM    942  C   MOL     1      38.127  47.459  14.842  1.00  0.00           C
ATOM    943  C   MOL     1      37.980  48.795   0.307  1.00  0.00           C
ATOM    944  C   MOL     1      36.861  49.409   0.001  1.00  0.00           C
ATOM    945  C   MOL     1      39.326  46.721   0.021  1.00  0.00           C
ATOM    946  C   MOL     1      40.266  47.335   1.016  1.00  0.00           C
ATOM    947  C   MOL     1      40.216  48.825   1.003  1.00  0.00           C
ATOM    948  C   MOL     1      38.996  49.412   0.994  1.00  0.00           C
ATOM    949  C   MOL     1      41.558  46.708   0.662  1.00  0.00           C
ATOM    950  C   MOL     1      42.647  47.510   0.471  1.00  0.00           C
ATOM    951  C   MOL     1      42.581  48.829   0.955  1.00  0.00           C
ATOM    952  C   MOL     1      41.328  49.396   1.429  1.00  0.00           C
ATOM    953  C   MOL     1      43.819  46.898   0.032  1.00  0.00           C
ATOM    954  C   MOL     1      44.980  47.633   0.064  1.00  0.00           C
ATOM    955  C   MOL     1      44.959  48.831   0.798  1.00  0.00           C
ATOM    956  C   MOL     1      43.788  49.447   1.245  1.00  0.00           C
ATOM    957  C   MOL     1      46.235  46.862  15.071  1.00  0.00           C
ATOM    958  C   MOL     1      47.181  47.215   0.983  1.00  0.00           C
ATOM    959  C   MOL     1      47.244  48.385   1.629  1.00  0.00           C
ATOM    960  C   MOL     1      46.214  48.929   1.411  1.00  0.00           C
ATOM    961  O   MOL     1      33.685  40.313   1.657  1.00  0.00           O
ATOM    962  O   MOL     1       9.909  36.002  13.860  1.00  0.00           O
ATOM    963  O   MOL     1      13.759   6.903   0.904  1.00  0.00           O
ATOM    964  O   MOL     1      17.136  27.548   1.116  1.00  0.00           O
ATOM    965  O   MOL     1      21.773  30.265   1.475  1.00  0.00           O
ATOM    966  O   MOL     1      40.512  31.846   1.920  1.00  0.00           O
ATOM    967  O   MOL     1      30.680  35.444  13.894  1.00  0.00           O
ATOM    968  O   MOL     1      16.306  35.958  13.807  1.00  0.00           O
ATOM    969  O   MOL     1      11.128  47.389  13.221  1.00  0.00           O
ATOM    970  O   MOL     1       4.060   2.276   1.333  1.00  0.00           O
ATOM    971  O   MOL     1      14.234  14.172   0.671  1.00  0.00           O
ATOM    972  O   MOL     1       6.991  21.628  13.176  1.00  0.00           O
ATOM    973  O   MOL     1      15.440  46.268  13.721  1.00  0.00           O
ATOM    974  O   MOL     1      29.685   3.270  12.946  1.00  0.00           O
ATOM    975  O   MOL     1      41.222  41.410  14.152  1.00  0.00           O
ATOM    976  O   MOL     1       8.722   4.092   1.586  1.00  0.00           O
ATOM    977  O   MOL     1       9.413  32.963   0.882  1.00  0.00           O
ATOM    978  O   MOL     1      10.482  41.989   1.076  1.00  0.00           O
ATOM    979  O   MOL     1       9.892   1.867   1.299  1.00  0.00           O
ATOM    980  O   MOL     1      25.272  32.413   0.703  1.00  0.00           O
ATOM    981  O   MOL     1      16.541  13.701  13.221  1.00  0.00           O
ATOM    982  O   MOL     1      18.474  22.808  14.322  1.00  0.00           O
ATOM    983  O   MOL     1      44.142  12.006  14.055  1.00  0.00           O
ATOM    984  O   MOL     1      24.414  21.327  14.024  1.00  0.00           O
ATOM    985  O   MOL     1      31.295   8.208  13.438  1.00  0.00           O
ATOM    986  O   MOL     1      42.370  34.265  13.458  1.00  0.00           O
ATOM    987  O   MOL     1      17.614   4.158   1.253  1.00  0.00           O
ATOM    988  O   MOL     1       5.751  33.067   1.243  1.00  0.00           O
ATOM    989  O   MOL     1      26.994  26.140  14.137  1.00  0.00           O
ATOM    990  O   MOL     1      42.694  26.085  13.692  1.00  0.00           O
ATOM    991  O   MOL     1       1.787  44.107  14.392  1.00  0.00           O
ATOM    992  O   MOL     1      22.943  41.005   1.170  1.00  0.00           O
ATOM    993  O   MOL     1      10.914  34.169  14.505  1.00  0.00           O
ATOM    994  O   MOL     1      28.146  30.910  13.345  1.00  0.00           O
ATOM    995  O   MOL     1      24.326   3.797   1.766  1.00  0.00           O
ATOM    996  O   MOL     1      22.139  46.703   1.699  1.00  0.00           O
ATOM    997  O   MOL     1      29.939  18.072   1.548  1.00  0.00           O
ATOM    998  O   MOL     1      42.584  17.801   0.942  1.00  0.00           O
ATOM    999  O   MOL     1       4.956   8.868   1.805  1.00  0.00           O
ATOM   1000  O   MOL     1      47.666  40.587  14.135  1.00  0.00           O
ATOM   1001  O   MOL     1      28.199  45.064  13.727  1.00  0.00           O
ATOM   1002  O   MOL     1      32.953   5.078  13.431  1.00  0.00           O
ATOM   1003  O   MOL     1      45.642   8.117   1.202  1.00  0.00           O
ATOM   1004  O   MOL     1      45.514  45.099  13.312  1.00  0.00           O
ATOM   1005  O   MOL     1      42.110   0.982  13.162  1.00  0.00           O
ATOM   1006  O   MOL     1      34.890   0.963   1.598  1.00  0.00           O
ATOM   1007  O   MOL     1      39.189  47.276  13.894  1.00  0.00           O
ATOM   1008  O   MOL     1      18.841  35.565  13.665  1.00  0.00           O
ATOM   1009  O   MOL     1      19.626  49.382  14.104  1.00  0.00           O
ATOM   1010  O   MOL     1      35.937  42.728  13.880  1.00  0.00           O
ATOM   1011  O   MOL     1      37.026  26.060  14.094  1.00  0.00           O
ATOM   1012  O   MOL     1      23.225  48.639   1.434  1.00  0.00           O
ATOM   1013  O   MOL     1      20.743  22.430  14.028  1.00  0.00           O
ATOM   1014  O   MOL     1      39.356  11.964   1.242  1.00  0.00           O
ATOM   1015  O   MOL     1      41.028  36.632  13.550  1.00  0.00           O
ATOM   1016  O   MOL     1       7.285  47.843  13.049  1.00  0.00           O
ATOM   1017  O   MOL     1      45.520  20.425   2.004  1.00  0.00           O
ATOM   1018  O   MOL     1      40.660   7.056  14.004  1.00  0.00           O
ATOM   1019  O   MOL     1      24.543  12.573   1.488  1.00  0.00           O
ATOM   1020  O   MOL     1      12.435  42.429  14.452  1.00  0.00           O
ATOM   1021  O   MOL     1      19.792  44.591   1.969  1.00  0.00           O
ATOM   1022  O   MOL     1      10.352  17.462   1.125  1.00  0.00           O
ATOM   1023  O   MOL     1      36.228  32.662   2.250  1.00  0.00           O
ATOM   1024  O   MOL     1      45.325   3.326  14.407  1.00  0.00           O
ATOM   1025  O   MOL     1      38.436  26.417   1.019  1.00  0.00           O
ATOM   1026  O   MOL     1      42.936   9.734  13.800  1.00  0.00           O
ATOM   1027  O   MOL     1      41.450  42.391   1.142  1.00  0.00           O
ATOM   1028  O   MOL     1      31.996  24.241   1.664  1.00  0.00           O
ATOM   1029  O   MOL     1       6.277  43.451  13.611  1.00  0.00           O
ATOM   1030  O   MOL     1      12.984   8.109  13.967  1.00  0.00           O
ATOM   1031  O   MOL     1       7.273  26.009   0.647  1.00  0.00           O
ATOM   1032  O   MOL     1      29.300  12.272   0.628  1.00  0.00           O
ATOM   1033  O   MOL     1      41.115  24.253  13.974  1.00  0.00           O
ATOM   1034  O   MOL     1      41.758  17.855  13.858  1.00  0.00           O
ATOM   1035  O   MOL     1      46.038  38.455  13.913  1.00  0.00           O
ATOM   1036  O   MOL     1      12.577  34.021   1.050  1.00  0.00           O
ATOM   1037  O   MOL     1      30.290  22.793   1.501  1.00  0.00           O
ATOM   1038  O   MOL     1      32.821  44.261   1.599  1.00  0.00           O
ATOM   1039  O   MOL     1      27.187   9.874   1.436  1.00  0.00           O
ATOM   1040  O   MOL     1      22.886  22.311   0.504  1.00  0.00           O
ATOM   1041  O   MOL     1      18.075  25.511   0.571  1.00  0.00           O
ATOM   1042  O   MOL     1      43.585  19.536   1.774  1.00  0.00           O
ATOM   1043  O   MOL     1      32.939   9.709  13.809  1.00  0.00           O
ATOM   1044  O   MOL     1      29.712  41.913  13.285  1.00  0.00           O
ATOM   1045  O   MOL     1      32.190  44.900  14.458  1.00  0.00           O
ATOM   1046  O   MOL     1      26.790  34.049   0.930  1.00  0.00           O
ATOM   1047  O   MOL     1      35.277  18.163   1.564  1.00  0.00           O
ATOM   1048  O   MOL     1      14.495   2.544   1.874  1.00  0.00           O
ATOM   1049  O   MOL     1      16.881  11.254  13.728  1.00  0.00           O
ATOM   1050  O   MOL     1      29.760  13.720  13.824  1.00  0.00           O
ATOM   1051  O   MOL     1      39.154  30.096   1.800  1.00  0.00           O
ATOM   1052  O   MOL     1      16.373  30.595  13.753  1.00  0.00           O
ATOM   1053  O   MOL     1      10.966   5.220  12.906  1.00  0.00           O
ATOM   1054  O   MOL     1      46.057   6.395  14.477  1.00  0.00           O
ATOM   1055  O   MOL     1      38.996  40.783  14.074  1.00  0.00           O
ATOM   1056  O   MOL     1      38.707  34.397  13.531  1.00  0.00           O
ATOM   1057  O   MOL     1       8.770  49.561  14.400  1.00  0.00           O
ATOM   1058  O   MOL     1      17.721  22.077   1.295  1.00  0.00           O
ATOM   1059  O   MOL     1      18.576  42.790   1.274  1.00  0.00           O
ATOM   1060  O   MOL     1       1.998  17.687   0.804  1.00  0.00           O
ATOM   1061  O   MOL     1      16.687   2.267   1.868  1.00  0.00           O
ATOM   1062  O   MOL     1      28.137  35.079  14.145  1.00  0.00           O
ATOM   1063  O   MOL     1      38.454   7.008  13.956  1.00  0.00           O
ATOM   1064  O   MOL     1      15.133  36.441   0.698  1.00  0.00           O
ATOM   1065  O   MOL     1       9.686  19.852   0.917  1.00  0.00           O
ATOM   1066  O   MOL     1       2.114  41.134  14.092  1.00  0.00           O
ATOM   1067  O   MOL     1      45.817   2.426   1.561  1.00  0.00           O
ATOM   1068  O   MOL     1      20.594   1.571   1.778  1.00  0.00           O
ATOM   1069  O   MOL     1      41.075  25.799   0.578  1.00  0.00           O
ATOM   1070  O   MOL     1      31.425  32.578   1.806  1.00  0.00           O
ATOM   1071  O   MOL     1       3.749  14.342   0.934  1.00  0.00           O
ATOM   1072  O   MOL     1      26.173   7.078   1.102  1.00  0.00           O
ATOM   1073  O   MOL     1      41.724   8.543   0.487  1.00  0.00           O
ATOM   1074  O   MOL     1      25.297  38.410  13.834  1.00  0.00           O
ATOM   1075  O   MOL     1      18.625  26.637  13.682  1.00  0.00           O
ATOM   1076  O   MOL     1      24.839   8.080  14.483  1.00  0.00           O
ATOM   1077  O   MOL     1       9.978  40.181  14.450  1.00  0.00           O
ATOM   1078  O   MOL     1      21.430  36.824   1.783  1.00  0.00           O
ATOM   1079  O   MOL     1      26.386  22.888  13.342  1.00  0.00           O
ATOM   1080  O   MOL     1       4.583  49.009  14.716  1.00  0.00           O
ATOM   1081  O   MOL     1      11.475  12.111   1.387  1.00  0.00           O
ATOM   1082  O   MOL     1      46.544  11.969  14.485  1.00  0.00           O
ATOM   1083  O   MOL     1      19.785  40.940   1.369  1.00  0.00           O
ATOM   1084  O   MOL     1      34.505  11.396  13.776  1.00  0.00           O
ATOM   1085  O   MOL     1      12.304   2.903  13.349  1.00  0.00           O
ATOM   1086  O   MOL     1      23.406  32.435  14.107  1.00  0.00           O
ATOM   1087  O   MOL     1      33.634  47.400  13.773  1.00  0.00           O
ATOM   1088  O   MOL     1      26.866  24.654   1.006  1.00  0.00           O
ATOM   1089  O   MOL     1       6.157  36.919  12.717  1.00  0.00           O
ATOM   1090  O   MOL     1      28.087  22.732   1.221  1.00  0.00           O
ATOM   1091  O   MOL     1      37.508  36.489  13.558  1.00  0.00           O
ATOM   1092  O   MOL     1      10.309  38.065  14.253  1.00  0.00           O
ATOM   1093  O   MOL     1      35.699  24.174  13.937  1.00  0.00           O
ATOM   1094  O   MOL     1      19.297  13.508   1.243  1.00  0.00           O
ATOM   1095  O   MOL     1      11.535  19.021  14.743  1.00  0.00           O
ATOM   1096  O   MOL     1       7.719   1.991   2.074  1.00  0.00           O
ATOM   1097  O   MOL     1      19.871  16.822  13.910  1.00  0.00           O
ATOM   1098  O   MOL     1       5.691  26.305  13.954  1.00  0.00           O
ATOM   1099  O   MOL     1      34.619  20.951   1.723  1.00  0.00           O
ATOM   1100  O   MOL     1       4.405  28.145  14.160  1.00  0.00           O
ATOM   1101  O   MOL     1      29.082   7.869  13.183  1.00  0.00           O
ATOM   1102  O   MOL     1       3.600  32.541   1.727  1.00  0.00           O
ATOM   1103  O   MOL     1      24.007  44.341   1.610  1.00  0.00           O
ATOM   1104  O   MOL     1      46.458  25.455   0.870  1.00  0.00           O
ATOM   1105  O   MOL     1       2.110  11.249   0.760  1.00  0.00           O
ATOM   1106  O   MOL     1      10.818  28.080   1.369  1.00  0.00           O
ATOM   1107  O   MOL     1      46.609  36.977   0.742  1.00  0.00           O
ATOM   1108  O   MOL     1      11.745  23.468  14.240  1.00  0.00           O
ATOM   1109  O   MOL     1      37.905   3.268   2.040  1.00  0.00           O
ATOM   1110  O   MOL     1      13.027  30.230   1.841  1.00  0.00           O
ATOM   1111  O   MOL     1      40.704  13.887   1.342  1.00  0.00           O
ATOM   1112  O   MOL     1      37.145  13.345  14.344  1.00  0.00           O
ATOM   1113  O   MOL     1      10.061  24.077   0.743  1.00  0.00           O
ATOM   1114  O   MOL     1      31.448  38.340  13.488  1.00  0.00           O
ATOM   1115  O   MOL     1       2.940   9.100   0.966  1.00  0.00           O
ATOM   1116  O   MOL     1       3.242  47.324  13.952  1.00  0.00           O
ATOM   1117  O   MOL     1       4.609  44.170   1.770  1.00  0.00           O
ATOM   1118  O   MOL     1      14.419  42.891   1.070  1.00  0.00           O
ATOM   1119  O   MOL     1       3.441  12.627  14.338  1.00  0.00           O
ATOM   1120  O   MOL     1      38.156  11.413  14.405  1.00  0.00           O
ATOM   1121  O   MOL     1      21.425   5.921   0.883  1.00  0.00           O
ATOM   1122  O   MOL     1      46.322  30.101   1.323  1.00  0.00           O
ATOM   1123  O   MOL     1      25.225  27.921  13.537  1.00  0.00           O
ATOM   1124  O   MOL     1      22.280  12.494   1.366  1.00  0.00           O
ATOM   1125  O   MOL     1      24.546  17.932   1.746  1.00  0.00           O
ATOM   1126  O   MOL     1      14.453  48.523  14.029  1.00  0.00           O
ATOM   1127  O   MOL     1       7.783   7.604   1.162  1.00  0.00           O
ATOM   1128  O   MOL     1      34.605  49.525  14.345  1.00  0.00           O
ATOM   1129  O   MOL     1      27.184  46.949  14.308  1.00  0.00           O
ATOM   1130  O   MOL     1      14.172  15.649  13.912  1.00  0.00           O
ATOM   1131  O   MOL     1       9.888  44.282  12.734  1.00  0.00           O
ATOM   1132  O   MOL     1      21.286   7.335  14.014  1.00  0.00           O
ATOM   1133  O   MOL     1       7.310  32.179  14.407  1.00  0.00           O
ATOM   1134  O   MOL     1      33.898  33.179   2.373  1.00  0.00           O
ATOM   1135  H   MOL     1      33.893  32.339   2.875  1.00  0.00           H
ATOM   1136  O   MOL     1      16.278  17.948   2.046  1.00  0.00           O
ATOM   1137  H   MOL     1      15.900  18.754   2.460  1.00  0.00           H
ATOM   1138  O   MOL     1      25.533  29.781   1.487  1.00  0.00           O
ATOM   1139  H   MOL     1      25.458  30.703   1.821  1.00  0.00           H
ATOM   1140  O   MOL     1      17.514  34.460   1.590  1.00  0.00           O
ATOM   1141  H   MOL     1      17.966  35.305   1.801  1.00  0.00           H
ATOM   1142  O   MOL     1      36.489  22.576   1.864  1.00  0.00           O
ATOM   1143  H   MOL     1      35.739  22.769   2.464  1.00  0.00           H
ATOM   1144  O   MOL     1       6.548   5.654   1.764  1.00  0.00           O
ATOM   1145  H   MOL     1       6.985   6.409   2.210  1.00  0.00           H
ATOM   1146  O   MOL     1      24.833  25.088  12.536  1.00  0.00           O
ATOM   1147  H   MOL     1      25.301  24.474  11.930  1.00  0.00           H
ATOM   1148  O   MOL     1      38.425  44.535  13.219  1.00  0.00           O
ATOM   1149  H   MOL     1      37.577  44.364  12.761  1.00  0.00           H
ATOM   1150  O   MOL     1      42.701  22.553   2.362  1.00  0.00           O
ATOM   1151  H   MOL     1      43.423  23.202   2.510  1.00  0.00           H
ATOM   1152  O   MOL     1      26.666  44.275   1.682  1.00  0.00           O
ATOM   1153  H   MOL     1      25.881  44.313   2.271  1.00  0.00           H
ATOM   1154  O   MOL     1      16.729  16.166  13.160  1.00  0.00           O
ATOM   1155  H   MOL     1      16.365  15.527  12.512  1.00  0.00           H
ATOM   1156  O   MOL     1       3.458  24.355   2.065  1.00  0.00           O
ATOM   1157  H   MOL     1       3.938  25.150   2.365  1.00  0.00           H
ATOM   1158  O   MOL     1      29.785   9.289   1.283  1.00  0.00           O
ATOM   1159  H   MOL     1      28.921   8.950   1.599  1.00  0.00           H
ATOM   1160  O   MOL     1      29.521  25.552   2.558  1.00  0.00           O
ATOM   1161  H   MOL     1      28.675  25.310   2.987  1.00  0.00           H
ATOM   1162  O   MOL     1      23.384   9.716   2.845  1.00  0.00           O
ATOM   1163  H   MOL     1      24.131  10.104   3.355  1.00  0.00           H
ATOM   1164  O   MOL     1      21.092  26.664  12.709  1.00  0.00           O
ATOM   1165  H   MOL     1      21.227  25.736  12.423  1.00  0.00           H
ATOM   1166  O   MOL     1      38.505  16.177   1.876  1.00  0.00           O
ATOM   1167  H   MOL     1      37.913  15.793   2.558  1.00  0.00           H
ATOM   1168  O   MOL     1       0.574  17.465  12.663  1.00  0.00           O
ATOM   1169  H   MOL     1       1.338  18.003  12.380  1.00  0.00           H
ATOM   1170  O   MOL     1      29.484   0.167  13.735  1.00  0.00           O
ATOM   1171  H   MOL     1      30.406  50.228  13.684  1.00  0.00           H
ATOM   1172  O   MOL     1       7.863  41.441   2.020  1.00  0.00           O
ATOM   1173  H   MOL     1       6.902  41.527   2.182  1.00  0.00           H
ATOM   1174  O   MOL     1      38.715   6.231   2.234  1.00  0.00           O
ATOM   1175  H   MOL     1      38.546   5.378   2.685  1.00  0.00           H
ATOM   1176  O   MOL     1       3.988   0.501  13.214  1.00  0.00           O
ATOM   1177  H   MOL     1       3.879  49.972  13.505  1.00  0.00           H
ATOM   1178  O   MOL     1       2.645  38.676  13.117  1.00  0.00           O
ATOM   1179  H   MOL     1       2.536  37.768  12.738  1.00  0.00           H
ATOM   1180  O   MOL     1      20.261  29.060  12.856  1.00  0.00           O
ATOM   1181  H   MOL     1      20.532  28.214  12.430  1.00  0.00           H
ATOM   1182  O   MOL     1      35.408  40.213  13.647  1.00  0.00           O
ATOM   1183  H   MOL     1      36.241  39.958  13.185  1.00  0.00           H
ATOM   1184  O   MOL     1      38.835   0.156   1.678  1.00  0.00           O
ATOM   1185  H   MOL     1      37.903   0.192   1.965  1.00  0.00           H
ATOM   1186  O   MOL     1      28.191  28.749   1.464  1.00  0.00           O
ATOM   1187  H   MOL     1      28.931  29.321   1.767  1.00  0.00           H
ATOM   1188  O   MOL     1      45.206  43.486   1.554  1.00  0.00           O
ATOM   1189  H   MOL     1      45.112  42.615   1.975  1.00  0.00           H
ATOM   1190  O   MOL     1       4.536  30.202   2.518  1.00  0.00           O
ATOM   1191  H   MOL     1       4.622  31.069   2.956  1.00  0.00           H
ATOM   1192  O   MOL     1       3.642  16.270  13.033  1.00  0.00           O
ATOM   1193  H   MOL     1       3.282  15.581  12.433  1.00  0.00           H
ATOM   1194  O   MOL     1      27.156  20.283   1.855  1.00  0.00           O
ATOM   1195  H   MOL     1      28.077  20.353   2.174  1.00  0.00           H
ATOM   1196  O   MOL     1       8.687  29.699   2.117  1.00  0.00           O
ATOM   1197  H   MOL     1       8.620  30.582   2.534  1.00  0.00           H
ATOM   1198  O   MOL     1      31.870  12.873   1.339  1.00  0.00           O
ATOM   1199  H   MOL     1      31.777  13.624   1.959  1.00  0.00           H
ATOM   1200  O   MOL     1       4.258   5.858  13.135  1.00  0.00           O
ATOM   1201  H   MOL     1       4.850   6.515  12.730  1.00  0.00           H
ATOM   1202  O   MOL     1      34.889  45.455   2.036  1.00  0.00           O
ATOM   1203  H   MOL     1      34.096  45.902   2.390  1.00  0.00           H
ATOM   1204  O   MOL     1      34.640  24.871   1.966  1.00  0.00           O
ATOM   1205  H   MOL     1      33.710  24.819   2.276  1.00  0.00           H
ATOM   1206  O   MOL     1      19.918  20.102  13.045  1.00  0.00           O
ATOM   1207  H   MOL     1      20.592  19.428  12.798  1.00  0.00           H
ATOM   1208  O   MOL     1      16.011  47.015   2.153  1.00  0.00           O
ATOM   1209  H   MOL     1      16.254  46.084   2.315  1.00  0.00           H
ATOM   1210  O   MOL     1      30.664  30.060   1.904  1.00  0.00           O
ATOM   1211  H   MOL     1      31.342  29.382   2.097  1.00  0.00           H
ATOM   1212  O   MOL     1      40.092  44.481   2.234  1.00  0.00           O
ATOM   1213  H   MOL     1      40.132  45.402   2.568  1.00  0.00           H
ATOM   1214  O   MOL     1      32.149  37.075   1.681  1.00  0.00           O
ATOM   1215  H   MOL     1      33.101  37.222   1.853  1.00  0.00           H
ATOM   1216  O   MOL     1      11.784  16.070  13.115  1.00  0.00           O
ATOM   1217  H   MOL     1      12.754  16.215  13.082  1.00  0.00           H
ATOM   1218  O   MOL     1      18.997  18.554   1.827  1.00  0.00           O
ATOM   1219  H   MOL     1      18.789  17.729   2.317  1.00  0.00           H
ATOM   1220  O   MOL     1       9.838  12.903  13.343  1.00  0.00           O
ATOM   1221  H   MOL     1      10.497  13.209  12.684  1.00  0.00           H
ATOM   1222  O   MOL     1      23.846   1.077   1.690  1.00  0.00           O
ATOM   1223  H   MOL     1      23.001   1.146   2.177  1.00  0.00           H
ATOM   1224  O   MOL     1      41.599  11.388   2.155  1.00  0.00           O
ATOM   1225  H   MOL     1      40.975  12.071   2.492  1.00  0.00           H
ATOM   1226  O   MOL     1       0.638  46.663  13.639  1.00  0.00           O
ATOM   1227  H   MOL     1       1.428  46.392  13.126  1.00  0.00           H
ATOM   1228  O   MOL     1      31.907  20.478   2.085  1.00  0.00           O
ATOM   1229  H   MOL     1      31.524  19.600   2.290  1.00  0.00           H
ATOM   1230  O   MOL     1      42.163  33.605   1.759  1.00  0.00           O
ATOM   1231  H   MOL     1      42.610  32.911   2.283  1.00  0.00           H
ATOM   1232  O   MOL     1      29.924  50.139   1.507  1.00  0.00           O
ATOM   1233  H   MOL     1      29.116  50.136   2.056  1.00  0.00           H
ATOM   1234  O   MOL     1      38.520  33.162   2.441  1.00  0.00           O
ATOM   1235  H   MOL     1      37.711  33.095   2.987  1.00  0.00           H
ATOM   1236  O   MOL     1       8.476  15.423  13.335  1.00  0.00           O
ATOM   1237  H   MOL     1       9.061  14.769  12.898  1.00  0.00           H
ATOM   1238  O   MOL     1      18.822   7.561  13.003  1.00  0.00           O
ATOM   1239  H   MOL     1      18.209   6.909  12.615  1.00  0.00           H
ATOM   1240  O   MOL     1       9.653   9.589   1.974  1.00  0.00           O
ATOM   1241  H   MOL     1       9.028  10.091   2.530  1.00  0.00           H
ATOM   1242  O   MOL     1      12.879  24.313   2.374  1.00  0.00           O
ATOM   1243  H   MOL     1      12.167  24.846   2.783  1.00  0.00           H
ATOM   1244  O   MOL     1      15.685  29.566   2.070  1.00  0.00           O
ATOM   1245  H   MOL     1      16.423  28.925   2.034  1.00  0.00           H
ATOM   1246  O   MOL     1      21.845  42.624  13.307  1.00  0.00           O
ATOM   1247  H   MOL     1      22.554  42.200  12.767  1.00  0.00           H
ATOM   1248  O   MOL     1      15.651   3.502  13.487  1.00  0.00           O
ATOM   1249  H   MOL     1      16.133   2.655  13.482  1.00  0.00           H
ATOM   1250  O   MOL     1      29.433  36.924   1.793  1.00  0.00           O
ATOM   1251  H   MOL     1      30.308  37.211   2.126  1.00  0.00           H
ATOM   1252  O   MOL     1       9.130  26.541  12.768  1.00  0.00           O
ATOM   1253  H   MOL     1       8.260  26.158  12.529  1.00  0.00           H
ATOM   1254  O   MOL     1      47.185  33.235   1.519  1.00  0.00           O
ATOM   1255  H   MOL     1      46.434  33.609   2.022  1.00  0.00           H
ATOM   1256  O   MOL     1      35.662  11.472   1.854  1.00  0.00           O
ATOM   1257  H   MOL     1      34.971  10.894   2.232  1.00  0.00           H
ATOM   1258  O   MOL     1      42.821   3.610  12.988  1.00  0.00           O
ATOM   1259  H   MOL     1      43.204   2.943  12.379  1.00  0.00           H
ATOM   1260  O   MOL     1      15.914  38.975   1.666  1.00  0.00           O
ATOM   1261  H   MOL     1      15.389  39.781   1.837  1.00  0.00           H
ATOM   1262  O   MOL     1      23.203  15.928  13.347  1.00  0.00           O
ATOM   1263  H   MOL     1      23.593  15.180  12.851  1.00  0.00           H
ATOM   1264  O   MOL     1      21.869  17.419   2.267  1.00  0.00           O
ATOM   1265  H   MOL     1      21.258  16.657   2.330  1.00  0.00           H
ATOM   1266  O   MOL     1      10.909   6.613   1.349  1.00  0.00           O
ATOM   1267  H   MOL     1      11.406   5.834   1.685  1.00  0.00           H
ATOM   1268  O   MOL     1      12.625  20.748   2.528  1.00  0.00           O
ATOM   1269  H   MOL     1      13.418  21.300   2.682  1.00  0.00           H
ATOM   1270  O   MOL     1       5.670  11.292  13.930  1.00  0.00           O
ATOM   1271  H   MOL     1       5.919  11.988  13.283  1.00  0.00           H
ATOM   1272  O   MOL     1       5.731   0.575   1.935  1.00  0.00           O
ATOM   1273  H   MOL     1       5.167   1.244   2.372  1.00  0.00           H
ATOM   1274  O   MOL     1      25.745  49.319   2.141  1.00  0.00           O
ATOM   1275  H   MOL     1      25.451  50.229   1.937  1.00  0.00           H
ATOM   1276  O   MOL     1       1.562   1.535  12.248  1.00  0.00           O
ATOM   1277  H   MOL     1       2.233   0.878  11.955  1.00  0.00           H
ATOM   1278  O   MOL     1      25.122   4.883  13.516  1.00  0.00           O
ATOM   1279  H   MOL     1      24.520   5.458  12.993  1.00  0.00           H
ATOM   1280  O   MOL     1      36.395   5.265  13.702  1.00  0.00           O
ATOM   1281  H   MOL     1      35.662   5.442  13.080  1.00  0.00           H
ATOM   1282  O   MOL     1      15.525  20.475   2.455  1.00  0.00           O
ATOM   1283  H   MOL     1      16.315  21.048   2.533  1.00  0.00           H
ATOM   1284  O   MOL     1      21.845  24.258  12.615  1.00  0.00           O
ATOM   1285  H   MOL     1      22.609  24.417  12.026  1.00  0.00           H
ATOM   1286  O   MOL     1      37.714  18.045  13.027  1.00  0.00           O
ATOM   1287  H   MOL     1      38.451  18.511  12.577  1.00  0.00           H
ATOM   1288  O   MOL     1      19.006  31.270  13.125  1.00  0.00           O
ATOM   1289  H   MOL     1      19.496  30.532  12.697  1.00  0.00           H
ATOM   1290  O   MOL     1      45.445  18.392  14.170  1.00  0.00           O
ATOM   1291  H   MOL     1      45.996  17.688  13.772  1.00  0.00           H
ATOM   1292  O   MOL     1       8.088  13.787   2.115  1.00  0.00           O
ATOM   1293  H   MOL     1       8.241  14.741   2.253  1.00  0.00           H
ATOM   1294  O   MOL     1      48.378  36.213  12.904  1.00  0.00           O
ATOM   1295  H   MOL     1       0.469  36.943  12.632  1.00  0.00           H
ATOM   1296  O   MOL     1      39.957  47.056   2.371  1.00  0.00           O
ATOM   1297  H   MOL     1      40.650  47.500   2.898  1.00  0.00           H
ATOM   1298  O   MOL     1       7.746  19.153  13.162  1.00  0.00           O
ATOM   1299  H   MOL     1       8.556  19.294  12.624  1.00  0.00           H
ATOM   1300  O   MOL     1      40.533  27.927   1.863  1.00  0.00           O
ATOM   1301  H   MOL     1      41.254  27.288   2.005  1.00  0.00           H
ATOM   1302  O   MOL     1      21.293  14.041  13.455  1.00  0.00           O
ATOM   1303  H   MOL     1      21.757  14.845  13.142  1.00  0.00           H
ATOM   1304  O   MOL     1      35.058  42.535   2.225  1.00  0.00           O
ATOM   1305  H   MOL     1      34.906  41.681   2.675  1.00  0.00           H
ATOM   1306  O   MOL     1       1.724  48.249   2.067  1.00  0.00           O
ATOM   1307  H   MOL     1       0.795  48.106   1.816  1.00  0.00           H
ATOM   1308  O   MOL     1       8.535   6.083  12.803  1.00  0.00           O
ATOM   1309  H   MOL     1       8.784   5.274  12.309  1.00  0.00           H
ATOM   1310  O   MOL     1       6.209  27.945   2.198  1.00  0.00           O
ATOM   1311  H   MOL     1       5.541  28.447   2.710  1.00  0.00           H
ATOM   1312  O   MOL     1      34.037  16.007   2.273  1.00  0.00           O
ATOM   1313  H   MOL     1      34.813  16.427   2.702  1.00  0.00           H
ATOM   1314  O   MOL     1      47.839   9.670   2.130  1.00  0.00           O
ATOM   1315  H   MOL     1       0.296   9.851   2.012  1.00  0.00           H
ATOM   1316  O   MOL     1       3.589  20.421  13.097  1.00  0.00           O
ATOM   1317  H   MOL     1       3.066  21.197  12.807  1.00  0.00           H
ATOM   1318  O   MOL     1       7.592  45.243  12.276  1.00  0.00           O
ATOM   1319  H   MOL     1       7.868  46.115  11.935  1.00  0.00           H
ATOM   1320  O   MOL     1      48.305  17.947   2.176  1.00  0.00           O
ATOM   1321  H   MOL     1       0.225  18.815   2.333  1.00  0.00           H
ATOM   1322  O   MOL     1      29.918   5.617  12.439  1.00  0.00           O
ATOM   1323  H   MOL     1      29.463   4.880  11.985  1.00  0.00           H
ATOM   1324  O   MOL     1      39.329  36.601   1.657  1.00  0.00           O
ATOM   1325  H   MOL     1      38.555  37.101   1.983  1.00  0.00           H
ATOM   1326  O   MOL     1      38.911  23.718   1.583  1.00  0.00           O
ATOM   1327  H   MOL     1      39.097  24.483   2.167  1.00  0.00           H
ATOM   1328  O   MOL     1      47.203  46.504   2.133  1.00  0.00           O
ATOM   1329  H   MOL     1      47.369  47.164   2.839  1.00  0.00           H
ATOM   1330  O   MOL     1      30.681  26.328  13.359  1.00  0.00           O
ATOM   1331  H   MOL     1      31.445  26.727  12.888  1.00  0.00           H
ATOM   1332  O   MOL     1      20.064  32.723   1.837  1.00  0.00           O
ATOM   1333  H   MOL     1      20.002  31.798   2.143  1.00  0.00           H
ATOM   1334  O   MOL     1      31.912  50.044  13.512  1.00  0.00           O
ATOM   1335  H   MOL     1      31.778  49.446  12.739  1.00  0.00           H
ATOM   1336  O   MOL     1      43.939  28.149   1.647  1.00  0.00           O
ATOM   1337  H   MOL     1      43.816  28.953   2.200  1.00  0.00           H
ATOM   1338  O   MOL     1      43.963  25.024   1.733  1.00  0.00           O
ATOM   1339  H   MOL     1      44.780  25.567   1.770  1.00  0.00           H
ATOM   1340  O   MOL     1      16.428  32.105   1.919  1.00  0.00           O
ATOM   1341  H   MOL     1      16.679  33.015   2.180  1.00  0.00           H
ATOM   1342  O   MOL     1       7.050   9.993   2.307  1.00  0.00           O
ATOM   1343  H   MOL     1       6.220   9.611   2.665  1.00  0.00           H
ATOM   1344  O   MOL     1       0.706   3.871   1.051  1.00  0.00           O
ATOM   1345  H   MOL     1       0.794   4.809   1.357  1.00  0.00           H
ATOM   1346  O   MOL     1       6.559  45.689   1.219  1.00  0.00           O
ATOM   1347  H   MOL     1       7.514  45.868   1.119  1.00  0.00           H
ATOM   1348  O   MOL     1       6.374  23.952  12.870  1.00  0.00           O
ATOM   1349  H   MOL     1       6.587  23.172  12.319  1.00  0.00           H
ATOM   1350  O   MOL     1      35.247   3.178   2.784  1.00  0.00           O
ATOM   1351  H   MOL     1      34.859   2.293   2.925  1.00  0.00           H
ATOM   1352  O   MOL     1      45.273  35.298  13.067  1.00  0.00           O
ATOM   1353  H   MOL     1      45.712  34.585  12.549  1.00  0.00           H
ATOM   1354  O   MOL     1      12.330  44.441  13.162  1.00  0.00           O
ATOM   1355  H   MOL     1      11.672  44.829  12.559  1.00  0.00           H
ATOM   1356  O   MOL     1      43.803   0.152   2.034  1.00  0.00           O
ATOM   1357  H   MOL     1      43.054   0.043   2.661  1.00  0.00           H
ATOM   1358  O   MOL     1      20.221   3.288  13.095  1.00  0.00           O
ATOM   1359  H   MOL     1      19.919   2.369  12.971  1.00  0.00           H
ATOM   1360  O   MOL     1       3.955  34.481  13.060  1.00  0.00           O
ATOM   1361  H   MOL     1       4.714  34.620  12.456  1.00  0.00           H
ATOM   1362  O   MOL     1      32.598  41.292  13.485  1.00  0.00           O
ATOM   1363  H   MOL     1      31.918  41.865  13.076  1.00  0.00           H
ATOM   1364  OW  SOL     2       1.711   3.148   9.645  1.00  0.00           O
ATOM   1365  HW1 SOL     2       2.271   2.750  10.372  1.00  0.00           H
ATOM   1366  HW2 SOL     2       0.769   2.825   9.736  1.00  0.00           H
ATOM   1367  OW  SOL     3      48.677   3.904   6.491  1.00  0.00           O
ATOM   1368  HW1 SOL     3      47.882   4.411   6.825  1.00  0.00           H
ATOM   1369  HW2 SOL     3      48.371   3.132   5.935  1.00  0.00           H
ATOM   1370  OW  SOL     4       5.421  12.893  11.483  1.00  0.00           O
ATOM   1371  HW1 SOL     4       4.437  12.917  11.304  1.00  0.00           H
ATOM   1372  HW2 SOL     4       5.762  13.826  11.591  1.00  0.00           H
ATOM   1373  OW  SOL     5      15.558  15.127   7.130  1.00  0.00           O
ATOM   1374  HW1 SOL     5      15.223  14.801   8.015  1.00  0.00           H
ATOM   1375  HW2 SOL     5      14.797  15.177   6.484  1.00  0.00           H
ATOM   1376  OW  SOL     6      11.499   6.922   7.066  1.00  0.00           O
ATOM   1377  HW1 SOL     6      11.952   7.778   6.820  1.00  0.00           H
ATOM   1378  HW2 SOL     6      10.957   7.058   7.896  1.00  0.00           H
ATOM   1379  OW  SOL     7      17.351   6.414   2.759  1.00  0.00           O
ATOM   1380  HW1 SOL     7      17.399   5.850   1.935  1.00  0.00           H
ATOM   1381  HW2 SOL     7      17.122   5.839   3.544  1.00  0.00           H
ATOM   1382  OW  SOL     8       7.484  11.489  10.381  1.00  0.00           O
ATOM   1383  HW1 SOL     8       6.694  11.820  10.896  1.00  0.00           H
ATOM   1384  HW2 SOL     8       7.914  12.255   9.902  1.00  0.00           H
ATOM   1385  OW  SOL     9       8.331   7.973   3.967  1.00  0.00           O
ATOM   1386  HW1 SOL     9       8.647   8.742   4.523  1.00  0.00           H
ATOM   1387  HW2 SOL     9       8.461   8.185   2.999  1.00  0.00           H
ATOM   1388  OW  SOL    10       6.747   9.851   6.780  1.00  0.00           O
ATOM   1389  HW1 SOL    10       7.492   9.797   7.446  1.00  0.00           H
ATOM   1390  HW2 SOL    10       6.061  10.504   7.100  1.00  0.00           H
ATOM   1391  OW  SOL    11       2.895  14.496  10.613  1.00  0.00           O
ATOM   1392  HW1 SOL    11       2.555  13.721  10.080  1.00  0.00           H
ATOM   1393  HW2 SOL    11       3.681  14.902  10.147  1.00  0.00           H
ATOM   1394  OW  SOL    12      16.188   4.495   7.344  1.00  0.00           O
ATOM   1395  HW1 SOL    12      15.614   4.742   6.563  1.00  0.00           H
ATOM   1396  HW2 SOL    12      16.203   5.250   7.998  1.00  0.00           H
ATOM   1397  OW  SOL    13       2.050  17.245   4.823  1.00  0.00           O
ATOM   1398  HW1 SOL    13       2.268  18.099   5.296  1.00  0.00           H
ATOM   1399  HW2 SOL    13       2.727  17.080   4.105  1.00  0.00           H
ATOM   1400  OW  SOL    14       2.802  14.828   5.797  1.00  0.00           O
ATOM   1401  HW1 SOL    14       2.273  15.606   5.458  1.00  0.00           H
ATOM   1402  HW2 SOL    14       2.179  14.134   6.159  1.00  0.00           H
ATOM   1403  OW  SOL    15       2.928  10.760   9.124  1.00  0.00           O
ATOM   1404  HW1 SOL    15       2.831   9.832   9.484  1.00  0.00           H
ATOM   1405  HW2 SOL    15       2.142  11.311   9.406  1.00  0.00           H
ATOM   1406  OW  SOL    16       1.012   6.439   5.926  1.00  0.00           O
ATOM   1407  HW1 SOL    16       0.887   5.473   6.154  1.00  0.00           H
ATOM   1408  HW2 SOL    16       1.109   6.970   6.768  1.00  0.00           H
ATOM   1409  OW  SOL    17      18.251  17.171   4.045  1.00  0.00           O
ATOM   1410  HW1 SOL    17      19.135  17.016   4.484  1.00  0.00           H
ATOM   1411  HW2 SOL    17      18.141  18.146   3.851  1.00  0.00           H
ATOM   1412  OW  SOL    18      16.908   9.053   6.489  1.00  0.00           O
ATOM   1413  HW1 SOL    18      17.750   8.552   6.288  1.00  0.00           H
ATOM   1414  HW2 SOL    18      16.742   9.728   5.771  1.00  0.00           H
ATOM   1415  OW  SOL    19      16.728  10.988   4.600  1.00  0.00           O
ATOM   1416  HW1 SOL    19      17.542  11.140   4.039  1.00  0.00           H
ATOM   1417  HW2 SOL    19      16.665  11.704   5.296  1.00  0.00           H
ATOM   1418  OW  SOL    20       6.149  13.951   7.242  1.00  0.00           O
ATOM   1419  HW1 SOL    20       5.683  13.082   7.409  1.00  0.00           H
ATOM   1420  HW2 SOL    20       6.049  14.203   6.280  1.00  0.00           H
ATOM   1421  OW  SOL    21       8.239   0.412   5.763  1.00  0.00           O
ATOM   1422  HW1 SOL    21       8.593   1.218   5.290  1.00  0.00           H
ATOM   1423  HW2 SOL    21       7.267   0.302   5.553  1.00  0.00           H
ATOM   1424  OW  SOL    22       1.980   9.738  11.808  1.00  0.00           O
ATOM   1425  HW1 SOL    22       2.563   9.069  11.348  1.00  0.00           H
ATOM   1426  HW2 SOL    22       1.025   9.445  11.750  1.00  0.00           H
ATOM   1427  OW  SOL    23      14.729  10.330   2.951  1.00  0.00           O
ATOM   1428  HW1 SOL    23      14.135   9.600   3.290  1.00  0.00           H
ATOM   1429  HW2 SOL    23      15.534  10.405   3.539  1.00  0.00           H
ATOM   1430  OW  SOL    24      14.816  13.987   9.439  1.00  0.00           O
ATOM   1431  HW1 SOL    24      14.093  14.194  10.099  1.00  0.00           H
ATOM   1432  HW2 SOL    24      14.679  13.067   9.072  1.00  0.00           H
ATOM   1433  OW  SOL    25      16.488  17.485   6.190  1.00  0.00           O
ATOM   1434  HW1 SOL    25      16.779  17.151   5.293  1.00  0.00           H
ATOM   1435  HW2 SOL    25      16.051  16.741   6.696  1.00  0.00           H
ATOM   1436  OW  SOL    26      12.920   3.660   9.449  1.00  0.00           O
ATOM   1437  HW1 SOL    26      11.966   3.362   9.414  1.00  0.00           H
ATOM   1438  HW2 SOL    26      13.428   3.079  10.085  1.00  0.00           H
ATOM   1439  OW  SOL    27      15.923  15.725   3.638  1.00  0.00           O
ATOM   1440  HW1 SOL    27      16.818  16.173   3.652  1.00  0.00           H
ATOM   1441  HW2 SOL    27      15.517  15.820   2.729  1.00  0.00           H
ATOM   1442  OW  SOL    28      10.940   6.682   4.448  1.00  0.00           O
ATOM   1443  HW1 SOL    28      11.075   6.673   5.439  1.00  0.00           H
ATOM   1444  HW2 SOL    28       9.964   6.611   4.244  1.00  0.00           H
ATOM   1445  OW  SOL    29       1.178   7.993   8.120  1.00  0.00           O
ATOM   1446  HW1 SOL    29       1.870   7.918   8.837  1.00  0.00           H
ATOM   1447  HW2 SOL    29       0.295   8.222   8.530  1.00  0.00           H
ATOM   1448  OW  SOL    30      13.790  11.476   5.495  1.00  0.00           O
ATOM   1449  HW1 SOL    30      14.514  11.217   4.855  1.00  0.00           H
ATOM   1450  HW2 SOL    30      13.183  12.140   5.059  1.00  0.00           H
ATOM   1451  OW  SOL    31       5.417   2.230   8.802  1.00  0.00           O
ATOM   1452  HW1 SOL    31       5.765   2.192   9.739  1.00  0.00           H
ATOM   1453  HW2 SOL    31       5.451   3.173   8.472  1.00  0.00           H
ATOM   1454  OW  SOL    32      10.207  14.672   4.879  1.00  0.00           O
ATOM   1455  HW1 SOL    32       9.526  15.125   4.304  1.00  0.00           H
ATOM   1456  HW2 SOL    32       9.857  14.596   5.813  1.00  0.00           H
ATOM   1457  OW  SOL    33       3.601  18.171   8.626  1.00  0.00           O
ATOM   1458  HW1 SOL    33       4.016  17.270   8.753  1.00  0.00           H
ATOM   1459  HW2 SOL    33       4.306  18.876   8.699  1.00  0.00           H
ATOM   1460  OW  SOL    34      17.927  10.472   8.662  1.00  0.00           O
ATOM   1461  HW1 SOL    34      17.393  10.250   7.846  1.00  0.00           H
ATOM   1462  HW2 SOL    34      17.308  10.696   9.415  1.00  0.00           H
ATOM   1463  OW  SOL    35      14.731   7.542   7.275  1.00  0.00           O
ATOM   1464  HW1 SOL    35      14.691   7.056   8.148  1.00  0.00           H
ATOM   1465  HW2 SOL    35      15.574   8.077   7.229  1.00  0.00           H
ATOM   1466  OW  SOL    36       5.041  12.834   3.497  1.00  0.00           O
ATOM   1467  HW1 SOL    36       5.608  12.884   2.675  1.00  0.00           H
ATOM   1468  HW2 SOL    36       4.131  13.196   3.296  1.00  0.00           H
ATOM   1469  OW  SOL    37      11.725  17.278   3.570  1.00  0.00           O
ATOM   1470  HW1 SOL    37      11.159  16.678   4.136  1.00  0.00           H
ATOM   1471  HW2 SOL    37      11.291  17.400   2.677  1.00  0.00           H
ATOM   1472  OW  SOL    38       4.591  17.249   3.533  1.00  0.00           O
ATOM   1473  HW1 SOL    38       4.971  17.934   4.154  1.00  0.00           H
ATOM   1474  HW2 SOL    38       5.245  17.063   2.800  1.00  0.00           H
ATOM   1475  OW  SOL    39      14.206   0.925   4.317  1.00  0.00           O
ATOM   1476  HW1 SOL    39      14.122   1.437   3.462  1.00  0.00           H
ATOM   1477  HW2 SOL    39      15.140   1.009   4.665  1.00  0.00           H
ATOM   1478  OW  SOL    40       9.415  17.032   9.057  1.00  0.00           O
ATOM   1479  HW1 SOL    40      10.293  16.591   9.245  1.00  0.00           H
ATOM   1480  HW2 SOL    40       8.940  16.534   8.332  1.00  0.00           H
ATOM   1481  OW  SOL    41       3.812   6.976   4.992  1.00  0.00           O
ATOM   1482  HW1 SOL    41       4.091   6.028   4.839  1.00  0.00           H
ATOM   1483  HW2 SOL    41       2.813   7.031   5.005  1.00  0.00           H
ATOM   1484  OW  SOL    42       8.165  13.833   9.241  1.00  0.00           O
ATOM   1485  HW1 SOL    42       9.091  13.814   8.864  1.00  0.00           H
ATOM   1486  HW2 SOL    42       7.501  13.883   8.495  1.00  0.00           H
ATOM   1487  OW  SOL    43       9.297   5.048   9.133  1.00  0.00           O
ATOM   1488  HW1 SOL    43       9.023   4.932   8.178  1.00  0.00           H
ATOM   1489  HW2 SOL    43       9.666   4.186   9.481  1.00  0.00           H
ATOM   1490  OW  SOL    44       5.648   0.488   4.894  1.00  0.00           O
ATOM   1491  HW1 SOL    44       4.895   0.623   5.537  1.00  0.00           H
ATOM   1492  HW2 SOL    44       5.888   1.362   4.472  1.00  0.00           H
ATOM   1493  OW  SOL    45       9.503   2.458   4.622  1.00  0.00           O
ATOM   1494  HW1 SOL    45       9.144   2.982   3.849  1.00  0.00           H
ATOM   1495  HW2 SOL    45      10.494   2.578   4.674  1.00  0.00           H
ATOM   1496  OW  SOL    46      12.221  15.756   8.065  1.00  0.00           O
ATOM   1497  HW1 SOL    46      12.353  16.394   7.306  1.00  0.00           H
ATOM   1498  HW2 SOL    46      12.987  15.833   8.703  1.00  0.00           H
ATOM   1499  OW  SOL    47       4.743  11.587   7.351  1.00  0.00           O
ATOM   1500  HW1 SOL    47       4.094  11.340   8.071  1.00  0.00           H
ATOM   1501  HW2 SOL    47       4.347  11.375   6.458  1.00  0.00           H
ATOM   1502  OW  SOL    48      12.580  17.987   6.397  1.00  0.00           O
ATOM   1503  HW1 SOL    48      13.176  18.532   5.807  1.00  0.00           H
ATOM   1504  HW2 SOL    48      11.866  18.571   6.781  1.00  0.00           H
ATOM   1505  OW  SOL    49       5.966   1.775  11.466  1.00  0.00           O
ATOM   1506  HW1 SOL    49       5.696   0.832  11.662  1.00  0.00           H
ATOM   1507  HW2 SOL    49       5.178   2.379  11.586  1.00  0.00           H
ATOM   1508  OW  SOL    50       8.677   4.358   6.598  1.00  0.00           O
ATOM   1509  HW1 SOL    50       8.340   4.953   5.869  1.00  0.00           H
ATOM   1510  HW2 SOL    50       9.046   3.518   6.198  1.00  0.00           H
ATOM   1511  OW  SOL    51      10.065   0.483   7.698  1.00  0.00           O
ATOM   1512  HW1 SOL    51       9.428   0.535   6.929  1.00  0.00           H
ATOM   1513  HW2 SOL    51      10.530  -0.403   7.687  1.00  0.00           H
ATOM   1514  OW  SOL    52      14.349  11.504   8.434  1.00  0.00           O
ATOM   1515  HW1 SOL    52      13.623  10.820   8.511  1.00  0.00           H
ATOM   1516  HW2 SOL    52      14.540  11.681   7.469  1.00  0.00           H
ATOM   1517  OW  SOL    53      14.537   6.087   9.633  1.00  0.00           O
ATOM   1518  HW1 SOL    53      13.946   5.281   9.592  1.00  0.00           H
ATOM   1519  HW2 SOL    53      15.218   5.965  10.355  1.00  0.00           H
ATOM   1520  OW  SOL    54      18.891   8.356   3.824  1.00  0.00           O
ATOM   1521  HW1 SOL    54      19.316   7.790   4.530  1.00  0.00           H
ATOM   1522  HW2 SOL    54      18.246   7.803   3.296  1.00  0.00           H
ATOM   1523  OW  SOL    55      16.745  12.712   6.629  1.00  0.00           O
ATOM   1524  HW1 SOL    55      17.744  12.754   6.658  1.00  0.00           H
ATOM   1525  HW2 SOL    55      16.370  13.630   6.757  1.00  0.00           H
ATOM   1526  OW  SOL    56      11.107  12.196  10.854  1.00  0.00           O
ATOM   1527  HW1 SOL    56      10.253  11.831  11.225  1.00  0.00           H
ATOM   1528  HW2 SOL    56      10.948  12.543   9.930  1.00  0.00           H
ATOM   1529  OW  SOL    57      16.307  11.206  10.704  1.00  0.00           O
ATOM   1530  HW1 SOL    57      16.175  11.368  11.682  1.00  0.00           H
ATOM   1531  HW2 SOL    57      15.436  11.323  10.226  1.00  0.00           H
ATOM   1532  OW  SOL    58       7.579  11.292   4.668  1.00  0.00           O
ATOM   1533  HW1 SOL    58       7.269  10.730   5.435  1.00  0.00           H
ATOM   1534  HW2 SOL    58       7.396  10.813   3.810  1.00  0.00           H
ATOM   1535  OW  SOL    59       3.694  10.884   4.893  1.00  0.00           O
ATOM   1536  HW1 SOL    59       4.150  11.639   4.422  1.00  0.00           H
ATOM   1537  HW2 SOL    59       3.860  10.033   4.396  1.00  0.00           H
ATOM   1538  OW  SOL    60       5.518   5.193   8.492  1.00  0.00           O
ATOM   1539  HW1 SOL    60       5.620   5.825   7.724  1.00  0.00           H
ATOM   1540  HW2 SOL    60       6.112   5.482   9.243  1.00  0.00           H
ATOM   1541  OW  SOL    61      12.498  13.422   4.148  1.00  0.00           O
ATOM   1542  HW1 SOL    61      13.034  14.199   4.477  1.00  0.00           H
ATOM   1543  HW2 SOL    61      11.524  13.622   4.247  1.00  0.00           H
ATOM   1544  OW  SOL    62      12.874  14.294  11.205  1.00  0.00           O
ATOM   1545  HW1 SOL    62      13.086  14.344  12.182  1.00  0.00           H
ATOM   1546  HW2 SOL    62      12.275  13.512  11.033  1.00  0.00           H
ATOM   1547  OW  SOL    63      15.781   6.269   5.023  1.00  0.00           O
ATOM   1548  HW1 SOL    63      15.206   6.727   5.701  1.00  0.00           H
ATOM   1549  HW2 SOL    63      15.893   6.863   4.226  1.00  0.00           H
ATOM   1550  OW  SOL    64       6.113   8.954  10.396  1.00  0.00           O
ATOM   1551  HW1 SOL    64       6.534   9.841  10.205  1.00  0.00           H
ATOM   1552  HW2 SOL    64       5.269   9.092  10.916  1.00  0.00           H
ATOM   1553  OW  SOL    65      13.364   8.578  10.267  1.00  0.00           O
ATOM   1554  HW1 SOL    65      12.571   8.548   9.658  1.00  0.00           H
ATOM   1555  HW2 SOL    65      13.877   7.724  10.188  1.00  0.00           H
ATOM   1556  OW  SOL    66      12.122   4.680   2.841  1.00  0.00           O
ATOM   1557  HW1 SOL    66      12.231   3.923   3.486  1.00  0.00           H
ATOM   1558  HW2 SOL    66      11.820   5.496   3.334  1.00  0.00           H
ATOM   1559  OW  SOL    67       3.726   3.140  11.669  1.00  0.00           O
ATOM   1560  HW1 SOL    67       3.201   3.688  12.319  1.00  0.00           H
ATOM   1561  HW2 SOL    67       3.360   2.210  11.644  1.00  0.00           H
ATOM   1562  OW  SOL    68      -0.124  14.022  11.641  1.00  0.00           O
ATOM   1563  HW1 SOL    68      -0.156  13.320  12.352  1.00  0.00           H
ATOM   1564  HW2 SOL    68       0.650  14.632  11.810  1.00  0.00           H
ATOM   1565  OW  SOL    69       7.097   6.319  10.341  1.00  0.00           O
ATOM   1566  HW1 SOL    69       7.944   6.095   9.857  1.00  0.00           H
ATOM   1567  HW2 SOL    69       6.915   7.299  10.260  1.00  0.00           H
ATOM   1568  OW  SOL    70       3.455   0.957   6.283  1.00  0.00           O
ATOM   1569  HW1 SOL    70       3.293   1.868   6.663  1.00  0.00           H
ATOM   1570  HW2 SOL    70       2.676   0.366   6.492  1.00  0.00           H
ATOM   1571  OW  SOL    71      10.241   7.559   9.358  1.00  0.00           O
ATOM   1572  HW1 SOL    71      10.215   7.911  10.293  1.00  0.00           H
ATOM   1573  HW2 SOL    71       9.951   6.602   9.354  1.00  0.00           H
ATOM   1574  OW  SOL    72      10.712  13.456   8.432  1.00  0.00           O
ATOM   1575  HW1 SOL    72      10.758  12.686   7.795  1.00  0.00           H
ATOM   1576  HW2 SOL    72      11.341  14.174   8.132  1.00  0.00           H
ATOM   1577  OW  SOL    73       3.328   8.080   9.903  1.00  0.00           O
ATOM   1578  HW1 SOL    73       4.153   8.270   9.370  1.00  0.00           H
ATOM   1579  HW2 SOL    73       3.202   7.091   9.982  1.00  0.00           H
ATOM   1580  OW  SOL    74       3.110   5.440   9.760  1.00  0.00           O
ATOM   1581  HW1 SOL    74       2.623   4.568   9.712  1.00  0.00           H
ATOM   1582  HW2 SOL    74       4.001   5.350   9.314  1.00  0.00           H
ATOM   1583  OW  SOL    75      48.764  12.478   3.255  1.00  0.00           O
ATOM   1584  HW1 SOL    75      48.045  13.169   3.179  1.00  0.00           H
ATOM   1585  HW2 SOL    75      48.414  11.597   2.936  1.00  0.00           H
ATOM   1586  OW  SOL    76       1.053  18.253   9.699  1.00  0.00           O
ATOM   1587  HW1 SOL    76       0.569  17.535   9.199  1.00  0.00           H
ATOM   1588  HW2 SOL    76       2.003  18.292   9.389  1.00  0.00           H
ATOM   1589  OW  SOL    77       4.900  15.744   9.073  1.00  0.00           O
ATOM   1590  HW1 SOL    77       5.623  16.309   9.470  1.00  0.00           H
ATOM   1591  HW2 SOL    77       5.302  15.083   8.439  1.00  0.00           H
ATOM   1592  OW  SOL    78       9.952   8.421  11.823  1.00  0.00           O
ATOM   1593  HW1 SOL    78      10.786   8.251  12.348  1.00  0.00           H
ATOM   1594  HW2 SOL    78       9.241   7.781  12.112  1.00  0.00           H
ATOM   1595  OW  SOL    79       0.693   6.061  11.502  1.00  0.00           O
ATOM   1596  HW1 SOL    79       1.435   5.730  10.919  1.00  0.00           H
ATOM   1597  HW2 SOL    79       0.130   5.288  11.795  1.00  0.00           H
ATOM   1598  OW  SOL    80       8.240   5.306   4.070  1.00  0.00           O
ATOM   1599  HW1 SOL    80       8.145   4.948   3.141  1.00  0.00           H
ATOM   1600  HW2 SOL    80       8.041   6.286   4.071  1.00  0.00           H
ATOM   1601  OW  SOL    81      16.437   5.853  11.531  1.00  0.00           O
ATOM   1602  HW1 SOL    81      16.196   5.272  12.308  1.00  0.00           H
ATOM   1603  HW2 SOL    81      17.398   5.710  11.293  1.00  0.00           H
ATOM   1604  OW  SOL    82       6.674   4.209  12.272  1.00  0.00           O
ATOM   1605  HW1 SOL    82       6.564   3.334  11.802  1.00  0.00           H
ATOM   1606  HW2 SOL    82       6.740   4.944  11.596  1.00  0.00           H
ATOM   1607  OW  SOL    83      13.451  10.950  11.744  1.00  0.00           O
ATOM   1608  HW1 SOL    83      13.584  10.014  11.419  1.00  0.00           H
ATOM   1609  HW2 SOL    83      12.566  11.290  11.428  1.00  0.00           H
ATOM   1610  OW  SOL    84      13.050   8.271   3.525  1.00  0.00           O
ATOM   1611  HW1 SOL    84      12.210   7.929   3.947  1.00  0.00           H
ATOM   1612  HW2 SOL    84      13.145   7.883   2.609  1.00  0.00           H
ATOM   1613  OW  SOL    85      17.465  17.653  10.902  1.00  0.00           O
ATOM   1614  HW1 SOL    85      18.323  17.797  10.408  1.00  0.00           H
ATOM   1615  HW2 SOL    85      17.358  16.680  11.107  1.00  0.00           H
ATOM   1616  OW  SOL    86      12.440  17.472  10.760  1.00  0.00           O
ATOM   1617  HW1 SOL    86      13.353  17.685  10.411  1.00  0.00           H
ATOM   1618  HW2 SOL    86      12.411  16.519  11.060  1.00  0.00           H
ATOM   1619  OW  SOL    87       0.890  12.356   9.825  1.00  0.00           O
ATOM   1620  HW1 SOL    87       0.600  12.882  10.624  1.00  0.00           H
ATOM   1621  HW2 SOL    87       0.182  12.401   9.121  1.00  0.00           H
ATOM   1622  OW  SOL    88      16.961   0.858   5.121  1.00  0.00           O
ATOM   1623  HW1 SOL    88      17.662   1.293   4.555  1.00  0.00           H
ATOM   1624  HW2 SOL    88      17.347   0.633   6.016  1.00  0.00           H
ATOM   1625  OW  SOL    89      13.730  15.604   5.174  1.00  0.00           O
ATOM   1626  HW1 SOL    89      14.527  15.702   4.578  1.00  0.00           H
ATOM   1627  HW2 SOL    89      13.196  16.449   5.159  1.00  0.00           H
ATOM   1628  OW  SOL    90      12.762   9.299   6.720  1.00  0.00           O
ATOM   1629  HW1 SOL    90      13.517   8.658   6.859  1.00  0.00           H
ATOM   1630  HW2 SOL    90      13.077  10.070   6.166  1.00  0.00           H
ATOM   1631  OW  SOL    91      18.308   1.794   9.574  1.00  0.00           O
ATOM   1632  HW1 SOL    91      18.594   0.845   9.441  1.00  0.00           H
ATOM   1633  HW2 SOL    91      17.394   1.924   9.189  1.00  0.00           H
ATOM   1634  OW  SOL    92       2.743   3.392   7.134  1.00  0.00           O
ATOM   1635  HW1 SOL    92       1.838   3.625   6.779  1.00  0.00           H
ATOM   1636  HW2 SOL    92       2.689   3.255   8.123  1.00  0.00           H
ATOM   1637  OW  SOL    93      10.616  11.093   7.139  1.00  0.00           O
ATOM   1638  HW1 SOL    93       9.849  10.588   7.536  1.00  0.00           H
ATOM   1639  HW2 SOL    93      11.283  10.448   6.766  1.00  0.00           H
ATOM   1640  OW  SOL    94      10.396   2.500   9.587  1.00  0.00           O
ATOM   1641  HW1 SOL    94      10.327   1.925   8.771  1.00  0.00           H
ATOM   1642  HW2 SOL    94      10.214   1.947  10.400  1.00  0.00           H
ATOM   1643  OW  SOL    95       6.175  15.048   4.589  1.00  0.00           O
ATOM   1644  HW1 SOL    95       6.014  14.110   4.281  1.00  0.00           H
ATOM   1645  HW2 SOL    95       5.321  15.567   4.538  1.00  0.00           H
ATOM   1646  OW  SOL    96       2.569  13.694   3.368  1.00  0.00           O
ATOM   1647  HW1 SOL    96       1.686  13.236   3.269  1.00  0.00           H
ATOM   1648  HW2 SOL    96       2.609  14.152   4.256  1.00  0.00           H
ATOM   1649  OW  SOL    97       0.692   1.821   3.233  1.00  0.00           O
ATOM   1650  HW1 SOL    97       0.912   2.547   2.581  1.00  0.00           H
ATOM   1651  HW2 SOL    97       1.527   1.327   3.476  1.00  0.00           H
ATOM   1652  OW  SOL    98      14.958  17.736   9.737  1.00  0.00           O
ATOM   1653  HW1 SOL    98      15.054  18.349   8.953  1.00  0.00           H
ATOM   1654  HW2 SOL    98      15.824  17.691  10.233  1.00  0.00           H
ATOM   1655  OW  SOL    99      16.411   8.784  12.087  1.00  0.00           O
ATOM   1656  HW1 SOL    99      16.337   7.901  11.623  1.00  0.00           H
ATOM   1657  HW2 SOL    99      16.378   9.519  11.410  1.00  0.00           H
ATOM   1658  OW  SOL   100      12.231   2.846   4.851  1.00  0.00           O
ATOM   1659  HW1 SOL   100      12.874   2.080   4.844  1.00  0.00           H
ATOM   1660  HW2 SOL   100      12.479   3.482   5.581  1.00  0.00           H
ATOM   1661  OW  SOL   101       5.823   7.293   6.784  1.00  0.00           O
ATOM   1662  HW1 SOL   101       6.266   8.187   6.715  1.00  0.00           H
ATOM   1663  HW2 SOL   101       5.129   7.208   6.069  1.00  0.00           H
ATOM   1664  OW  SOL   102       6.656  17.929   9.529  1.00  0.00           O
ATOM   1665  HW1 SOL   102       6.453  18.810   9.102  1.00  0.00           H
ATOM   1666  HW2 SOL   102       7.613  17.692   9.367  1.00  0.00           H
ATOM   1667  OW  SOL   103       8.728   9.733   8.593  1.00  0.00           O
ATOM   1668  HW1 SOL   103       9.258   8.935   8.881  1.00  0.00           H
ATOM   1669  HW2 SOL   103       8.394  10.221   9.400  1.00  0.00           H
ATOM   1670  OW  SOL   104      18.577  15.579   8.264  1.00  0.00           O
ATOM   1671  HW1 SOL   104      17.766  15.647   7.684  1.00  0.00           H
ATOM   1672  HW2 SOL   104      18.363  15.032   9.074  1.00  0.00           H
ATOM   1673  OW  SOL   105       1.511  12.585   6.579  1.00  0.00           O
ATOM   1674  HW1 SOL   105       0.783  11.985   6.910  1.00  0.00           H
ATOM   1675  HW2 SOL   105       2.044  12.109   5.879  1.00  0.00           H
ATOM   1676  OW  SOL   106      18.077   1.495  12.359  1.00  0.00           O
ATOM   1677  HW1 SOL   106      17.201   1.015  12.304  1.00  0.00           H
ATOM   1678  HW2 SOL   106      18.343   1.808  11.448  1.00  0.00           H
ATOM   1679  OW  SOL   107       4.129   4.249   4.944  1.00  0.00           O
ATOM   1680  HW1 SOL   107       4.651   3.484   4.565  1.00  0.00           H
ATOM   1681  HW2 SOL   107       3.800   4.008   5.857  1.00  0.00           H
ATOM   1682  OW  SOL   108      17.174  14.781  10.608  1.00  0.00           O
ATOM   1683  HW1 SOL   108      16.316  14.474  10.195  1.00  0.00           H
ATOM   1684  HW2 SOL   108      17.543  14.054  11.188  1.00  0.00           H
ATOM   1685  OW  SOL   109       8.222  15.904   6.888  1.00  0.00           O
ATOM   1686  HW1 SOL   109       8.141  16.324   5.984  1.00  0.00           H
ATOM   1687  HW2 SOL   109       7.509  15.212   6.999  1.00  0.00           H
ATOM   1688  OW  SOL   110      14.241   2.142  11.246  1.00  0.00           O
ATOM   1689  HW1 SOL   110      14.906   1.506  11.638  1.00  0.00           H
ATOM   1690  HW2 SOL   110      13.610   2.447  11.960  1.00  0.00           H
ATOM   1691  OW  SOL   111      10.157   0.396  11.492  1.00  0.00           O
ATOM   1692  HW1 SOL   111       9.316  -0.103  11.285  1.00  0.00           H
ATOM   1693  HW2 SOL   111      10.943  -0.210  11.373  1.00  0.00           H
ATOM   1694  OW  SOL   112       6.131  15.446  11.973  1.00  0.00           O
ATOM   1695  HW1 SOL   112       5.585  16.197  12.345  1.00  0.00           H
ATOM   1696  HW2 SOL   112       7.095  15.593  12.194  1.00  0.00           H
ATOM   1697  OW  SOL   113      12.953   4.535   6.855  1.00  0.00           O
ATOM   1698  HW1 SOL   113      12.468   5.410   6.840  1.00  0.00           H
ATOM   1699  HW2 SOL   113      12.973   4.181   7.790  1.00  0.00           H
ATOM   1700  OW  SOL   114      15.795   2.099   8.685  1.00  0.00           O
ATOM   1701  HW1 SOL   114      15.005   2.134   9.296  1.00  0.00           H
ATOM   1702  HW2 SOL   114      15.821   2.927   8.125  1.00  0.00           H
ATOM   1703  OW  SOL   115       8.450  16.339   3.670  1.00  0.00           O
ATOM   1704  HW1 SOL   115       7.603  15.865   3.912  1.00  0.00           H
ATOM   1705  HW2 SOL   115       8.444  17.256   4.069  1.00  0.00           H
ATOM   1706  OW  SOL   116       1.996  21.339   9.912  1.00  0.00           O
ATOM   1707  HW1 SOL   116       2.425  20.618  10.456  1.00  0.00           H
ATOM   1708  HW2 SOL   116       1.029  21.125   9.778  1.00  0.00           H
ATOM   1709  OW  SOL   117      48.672  22.363   6.463  1.00  0.00           O
ATOM   1710  HW1 SOL   117      47.811  22.827   6.674  1.00  0.00           H
ATOM   1711  HW2 SOL   117      48.481  21.516   5.967  1.00  0.00           H
ATOM   1712  OW  SOL   118       5.510  31.285  11.820  1.00  0.00           O
ATOM   1713  HW1 SOL   118       4.667  31.660  11.435  1.00  0.00           H
ATOM   1714  HW2 SOL   118       6.132  32.033  12.052  1.00  0.00           H
ATOM   1715  OW  SOL   119      15.541  33.786   7.127  1.00  0.00           O
ATOM   1716  HW1 SOL   119      15.157  33.549   8.019  1.00  0.00           H
ATOM   1717  HW2 SOL   119      14.808  33.829   6.449  1.00  0.00           H
ATOM   1718  OW  SOL   120      11.321  25.685   7.047  1.00  0.00           O
ATOM   1719  HW1 SOL   120      11.826  26.531   6.877  1.00  0.00           H
ATOM   1720  HW2 SOL   120      10.800  25.773   7.897  1.00  0.00           H
ATOM   1721  OW  SOL   121       7.507  30.013  10.424  1.00  0.00           O
ATOM   1722  HW1 SOL   121       6.751  30.270  11.026  1.00  0.00           H
ATOM   1723  HW2 SOL   121       7.827  30.821   9.928  1.00  0.00           H
ATOM   1724  OW  SOL   122       8.601  26.782   3.474  1.00  0.00           O
ATOM   1725  HW1 SOL   122       9.022  27.517   4.005  1.00  0.00           H
ATOM   1726  HW2 SOL   122       8.493  27.076   2.524  1.00  0.00           H
ATOM   1727  OW  SOL   123       6.775  28.453   6.813  1.00  0.00           O
ATOM   1728  HW1 SOL   123       7.528  28.409   7.470  1.00  0.00           H
ATOM   1729  HW2 SOL   123       6.092  29.109   7.132  1.00  0.00           H
ATOM   1730  OW  SOL   124       3.442  32.719  10.665  1.00  0.00           O
ATOM   1731  HW1 SOL   124       2.673  32.244  10.236  1.00  0.00           H
ATOM   1732  HW2 SOL   124       3.897  33.295   9.986  1.00  0.00           H
ATOM   1733  OW  SOL   125      16.143  23.176   7.390  1.00  0.00           O
ATOM   1734  HW1 SOL   125      15.341  23.241   6.795  1.00  0.00           H
ATOM   1735  HW2 SOL   125      16.205  23.998   7.956  1.00  0.00           H
ATOM   1736  OW  SOL   126       2.135  35.849   4.626  1.00  0.00           O
ATOM   1737  HW1 SOL   126       2.302  36.638   5.217  1.00  0.00           H
ATOM   1738  HW2 SOL   126       2.824  35.823   3.902  1.00  0.00           H
ATOM   1739  OW  SOL   127       2.835  33.364   5.517  1.00  0.00           O
ATOM   1740  HW1 SOL   127       2.346  34.192   5.244  1.00  0.00           H
ATOM   1741  HW2 SOL   127       2.244  32.806   6.100  1.00  0.00           H
ATOM   1742  OW  SOL   128       2.923  29.329   9.102  1.00  0.00           O
ATOM   1743  HW1 SOL   128       2.686  28.426   9.460  1.00  0.00           H
ATOM   1744  HW2 SOL   128       2.203  29.982   9.339  1.00  0.00           H
ATOM   1745  OW  SOL   129       1.286  24.829   5.891  1.00  0.00           O
ATOM   1746  HW1 SOL   129       1.009  23.903   6.149  1.00  0.00           H
ATOM   1747  HW2 SOL   129       1.285  25.415   6.701  1.00  0.00           H
ATOM   1748  OW  SOL   130      18.363  36.395   3.379  1.00  0.00           O
ATOM   1749  HW1 SOL   130      19.061  35.902   3.899  1.00  0.00           H
ATOM   1750  HW2 SOL   130      18.634  37.352   3.281  1.00  0.00           H
ATOM   1751  OW  SOL   131      16.916  27.723   6.661  1.00  0.00           O
ATOM   1752  HW1 SOL   131      17.682  27.131   6.414  1.00  0.00           H
ATOM   1753  HW2 SOL   131      16.699  28.326   5.894  1.00  0.00           H
ATOM   1754  OW  SOL   132      16.666  29.563   4.735  1.00  0.00           O
ATOM   1755  HW1 SOL   132      17.147  29.852   3.908  1.00  0.00           H
ATOM   1756  HW2 SOL   132      16.632  30.323   5.384  1.00  0.00           H
ATOM   1757  OW  SOL   133       6.128  32.608   7.273  1.00  0.00           O
ATOM   1758  HW1 SOL   133       5.658  31.735   7.404  1.00  0.00           H
ATOM   1759  HW2 SOL   133       5.905  32.973   6.369  1.00  0.00           H
ATOM   1760  OW  SOL   134       8.204  18.697   5.040  1.00  0.00           O
ATOM   1761  HW1 SOL   134       8.660  19.570   4.864  1.00  0.00           H
ATOM   1762  HW2 SOL   134       7.238  18.860   5.239  1.00  0.00           H
ATOM   1763  OW  SOL   135       1.625  28.210  12.275  1.00  0.00           O
ATOM   1764  HW1 SOL   135       2.578  27.929  12.160  1.00  0.00           H
ATOM   1765  HW2 SOL   135       1.032  27.598  11.752  1.00  0.00           H
ATOM   1766  OW  SOL   136      14.617  32.827   9.549  1.00  0.00           O
ATOM   1767  HW1 SOL   136      13.894  32.980  10.223  1.00  0.00           H
ATOM   1768  HW2 SOL   136      14.553  31.892   9.198  1.00  0.00           H
ATOM   1769  OW  SOL   137      16.570  36.105   6.025  1.00  0.00           O
ATOM   1770  HW1 SOL   137      16.265  35.936   5.088  1.00  0.00           H
ATOM   1771  HW2 SOL   137      16.283  35.347   6.612  1.00  0.00           H
ATOM   1772  OW  SOL   138      12.753  22.056   9.237  1.00  0.00           O
ATOM   1773  HW1 SOL   138      11.836  21.657   9.231  1.00  0.00           H
ATOM   1774  HW2 SOL   138      13.377  21.451   9.732  1.00  0.00           H
ATOM   1775  OW  SOL   139      15.689  35.578   3.453  1.00  0.00           O
ATOM   1776  HW1 SOL   139      16.668  35.768   3.377  1.00  0.00           H
ATOM   1777  HW2 SOL   139      15.289  35.518   2.538  1.00  0.00           H
ATOM   1778  OW  SOL   140       9.726  22.748  11.765  1.00  0.00           O
ATOM   1779  HW1 SOL   140       8.871  23.263  11.701  1.00  0.00           H
ATOM   1780  HW2 SOL   140       9.759  22.066  11.034  1.00  0.00           H
ATOM   1781  OW  SOL   141      10.919  25.535   4.270  1.00  0.00           O
ATOM   1782  HW1 SOL   141      11.008  25.372   5.252  1.00  0.00           H
ATOM   1783  HW2 SOL   141       9.967  25.753   4.053  1.00  0.00           H
ATOM   1784  OW  SOL   142       1.190  26.559   7.956  1.00  0.00           O
ATOM   1785  HW1 SOL   142       1.879  26.578   8.680  1.00  0.00           H
ATOM   1786  HW2 SOL   142       0.281  26.474   8.364  1.00  0.00           H
ATOM   1787  OW  SOL   143      13.811  29.999   5.404  1.00  0.00           O
ATOM   1788  HW1 SOL   143      14.579  29.742   4.818  1.00  0.00           H
ATOM   1789  HW2 SOL   143      13.267  30.704   4.951  1.00  0.00           H
ATOM   1790  OW  SOL   144       5.376  20.418   8.579  1.00  0.00           O
ATOM   1791  HW1 SOL   144       5.408  20.498   9.575  1.00  0.00           H
ATOM   1792  HW2 SOL   144       5.520  21.318   8.167  1.00  0.00           H
ATOM   1793  OW  SOL   145       9.919  33.154   4.599  1.00  0.00           O
ATOM   1794  HW1 SOL   145       9.829  33.966   4.022  1.00  0.00           H
ATOM   1795  HW2 SOL   145       9.732  33.399   5.551  1.00  0.00           H
ATOM   1796  OW  SOL   146       3.592  36.753   8.574  1.00  0.00           O
ATOM   1797  HW1 SOL   146       4.049  35.875   8.718  1.00  0.00           H
ATOM   1798  HW2 SOL   146       4.224  37.497   8.791  1.00  0.00           H
ATOM   1799  OW  SOL   147      18.029  29.232   8.703  1.00  0.00           O
ATOM   1800  HW1 SOL   147      17.552  28.915   7.884  1.00  0.00           H
ATOM   1801  HW2 SOL   147      17.372  29.349   9.448  1.00  0.00           H
ATOM   1802  OW  SOL   148      14.772  26.072   7.282  1.00  0.00           O
ATOM   1803  HW1 SOL   148      14.747  25.627   8.178  1.00  0.00           H
ATOM   1804  HW2 SOL   148      15.576  26.664   7.226  1.00  0.00           H
ATOM   1805  OW  SOL   149       4.564  36.093   3.101  1.00  0.00           O
ATOM   1806  HW1 SOL   149       4.914  36.546   3.921  1.00  0.00           H
ATOM   1807  HW2 SOL   149       5.247  35.448   2.759  1.00  0.00           H
ATOM   1808  OW  SOL   150      14.069  19.635   4.782  1.00  0.00           O
ATOM   1809  HW1 SOL   150      13.852  19.438   3.826  1.00  0.00           H
ATOM   1810  HW2 SOL   150      15.047  19.826   4.870  1.00  0.00           H
ATOM   1811  OW  SOL   151       2.495  36.390  11.702  1.00  0.00           O
ATOM   1812  HW1 SOL   151       3.103  35.600  11.623  1.00  0.00           H
ATOM   1813  HW2 SOL   151       1.858  36.398  10.931  1.00  0.00           H
ATOM   1814  OW  SOL   152       9.331  35.529   8.957  1.00  0.00           O
ATOM   1815  HW1 SOL   152      10.240  35.187   9.192  1.00  0.00           H
ATOM   1816  HW2 SOL   152       8.971  35.013   8.179  1.00  0.00           H
ATOM   1817  OW  SOL   153       3.860  25.620   4.880  1.00  0.00           O
ATOM   1818  HW1 SOL   153       4.117  24.654   4.890  1.00  0.00           H
ATOM   1819  HW2 SOL   153       2.889  25.708   5.102  1.00  0.00           H
ATOM   1820  OW  SOL   154       8.620  33.409  11.660  1.00  0.00           O
ATOM   1821  HW1 SOL   154       8.382  33.208  10.710  1.00  0.00           H
ATOM   1822  HW2 SOL   154       9.608  33.549  11.734  1.00  0.00           H
ATOM   1823  OW  SOL   155       8.155  32.371   9.188  1.00  0.00           O
ATOM   1824  HW1 SOL   155       9.073  32.334   8.794  1.00  0.00           H
ATOM   1825  HW2 SOL   155       7.482  32.484   8.457  1.00  0.00           H
ATOM   1826  OW  SOL   156       9.420  23.655   8.929  1.00  0.00           O
ATOM   1827  HW1 SOL   156       9.132  23.633   7.972  1.00  0.00           H
ATOM   1828  HW2 SOL   156       9.702  22.739   9.214  1.00  0.00           H
ATOM   1829  OW  SOL   157       5.502  19.244   5.124  1.00  0.00           O
ATOM   1830  HW1 SOL   157       4.670  19.247   5.680  1.00  0.00           H
ATOM   1831  HW2 SOL   157       5.509  20.049   4.531  1.00  0.00           H
ATOM   1832  OW  SOL   158       9.356  21.148   4.692  1.00  0.00           O
ATOM   1833  HW1 SOL   158       9.083  21.701   3.905  1.00  0.00           H
ATOM   1834  HW2 SOL   158      10.336  21.261   4.854  1.00  0.00           H
ATOM   1835  OW  SOL   159      12.199  34.424   8.065  1.00  0.00           O
ATOM   1836  HW1 SOL   159      12.292  35.067   7.304  1.00  0.00           H
ATOM   1837  HW2 SOL   159      12.993  34.504   8.668  1.00  0.00           H
ATOM   1838  OW  SOL   160       4.784  30.232   7.385  1.00  0.00           O
ATOM   1839  HW1 SOL   160       4.138  29.969   8.102  1.00  0.00           H
ATOM   1840  HW2 SOL   160       4.391  30.020   6.490  1.00  0.00           H
ATOM   1841  OW  SOL   161      12.589  36.675   6.059  1.00  0.00           O
ATOM   1842  HW1 SOL   161      13.144  37.306   5.516  1.00  0.00           H
ATOM   1843  HW2 SOL   161      11.890  37.190   6.557  1.00  0.00           H
ATOM   1844  OW  SOL   162       5.498  20.430  11.196  1.00  0.00           O
ATOM   1845  HW1 SOL   162       6.318  19.992  11.566  1.00  0.00           H
ATOM   1846  HW2 SOL   162       4.833  20.568  11.930  1.00  0.00           H
ATOM   1847  OW  SOL   163       8.644  23.284   6.392  1.00  0.00           O
ATOM   1848  HW1 SOL   163       7.958  23.750   5.832  1.00  0.00           H
ATOM   1849  HW2 SOL   163       8.939  22.447   5.930  1.00  0.00           H
ATOM   1850  OW  SOL   164      10.065  19.209   7.477  1.00  0.00           O
ATOM   1851  HW1 SOL   164       9.574  19.088   6.614  1.00  0.00           H
ATOM   1852  HW2 SOL   164       9.911  18.413   8.062  1.00  0.00           H
ATOM   1853  OW  SOL   165      14.418  30.260   8.547  1.00  0.00           O
ATOM   1854  HW1 SOL   165      13.678  29.593   8.456  1.00  0.00           H
ATOM   1855  HW2 SOL   165      14.839  30.414   7.654  1.00  0.00           H
ATOM   1856  OW  SOL   166      14.637  24.706   9.768  1.00  0.00           O
ATOM   1857  HW1 SOL   166      14.069  23.882   9.744  1.00  0.00           H
ATOM   1858  HW2 SOL   166      15.323  24.616  10.490  1.00  0.00           H
ATOM   1859  OW  SOL   167      18.871  26.660   3.546  1.00  0.00           O
ATOM   1860  HW1 SOL   167      19.132  26.098   4.330  1.00  0.00           H
ATOM   1861  HW2 SOL   167      18.007  26.326   3.168  1.00  0.00           H
ATOM   1862  OW  SOL   168      16.734  31.360   6.729  1.00  0.00           O
ATOM   1863  HW1 SOL   168      17.733  31.370   6.693  1.00  0.00           H
ATOM   1864  HW2 SOL   168      16.392  32.298   6.781  1.00  0.00           H
ATOM   1865  OW  SOL   169       5.371  21.245   3.283  1.00  0.00           O
ATOM   1866  HW1 SOL   169       5.428  20.735   2.425  1.00  0.00           H
ATOM   1867  HW2 SOL   169       5.627  22.199   3.121  1.00  0.00           H
ATOM   1868  OW  SOL   170      10.994  30.888  11.122  1.00  0.00           O
ATOM   1869  HW1 SOL   170      10.085  30.604  11.426  1.00  0.00           H
ATOM   1870  HW2 SOL   170      10.955  31.160  10.161  1.00  0.00           H
ATOM   1871  OW  SOL   171      16.300  29.798  10.729  1.00  0.00           O
ATOM   1872  HW1 SOL   171      15.981  29.942  11.665  1.00  0.00           H
ATOM   1873  HW2 SOL   171      15.538  29.920  10.094  1.00  0.00           H
ATOM   1874  OW  SOL   172       6.940  29.522   4.380  1.00  0.00           O
ATOM   1875  HW1 SOL   172       6.913  29.108   5.290  1.00  0.00           H
ATOM   1876  HW2 SOL   172       7.124  28.814   3.697  1.00  0.00           H
ATOM   1877  OW  SOL   173      13.030  22.609  12.097  1.00  0.00           O
ATOM   1878  HW1 SOL   173      12.808  23.125  12.924  1.00  0.00           H
ATOM   1879  HW2 SOL   173      12.214  22.530  11.524  1.00  0.00           H
ATOM   1880  OW  SOL   174       1.250  33.752  12.715  1.00  0.00           O
ATOM   1881  HW1 SOL   174       0.549  34.459  12.620  1.00  0.00           H
ATOM   1882  HW2 SOL   174       2.155  34.176  12.708  1.00  0.00           H
ATOM   1883  OW  SOL   175       3.691  29.421   5.048  1.00  0.00           O
ATOM   1884  HW1 SOL   175       3.229  30.134   4.520  1.00  0.00           H
ATOM   1885  HW2 SOL   175       4.236  28.851   4.432  1.00  0.00           H
ATOM   1886  OW  SOL   176       5.554  23.809   8.447  1.00  0.00           O
ATOM   1887  HW1 SOL   176       5.694  24.447   7.690  1.00  0.00           H
ATOM   1888  HW2 SOL   176       6.181  24.034   9.193  1.00  0.00           H
ATOM   1889  OW  SOL   177      12.437  32.070   4.304  1.00  0.00           O
ATOM   1890  HW1 SOL   177      12.973  32.897   4.475  1.00  0.00           H
ATOM   1891  HW2 SOL   177      11.464  32.299   4.295  1.00  0.00           H
ATOM   1892  OW  SOL   178      12.679  33.061  11.519  1.00  0.00           O
ATOM   1893  HW1 SOL   178      13.187  32.928  12.370  1.00  0.00           H
ATOM   1894  HW2 SOL   178      12.081  32.276  11.361  1.00  0.00           H
ATOM   1895  OW  SOL   179      16.023  25.279   4.757  1.00  0.00           O
ATOM   1896  HW1 SOL   179      15.488  25.367   5.597  1.00  0.00           H
ATOM   1897  HW2 SOL   179      15.518  25.687   3.996  1.00  0.00           H
ATOM   1898  OW  SOL   180       5.949  27.369  10.414  1.00  0.00           O
ATOM   1899  HW1 SOL   180       6.297  28.269  10.152  1.00  0.00           H
ATOM   1900  HW2 SOL   180       5.490  27.435  11.301  1.00  0.00           H
ATOM   1901  OW  SOL   181      13.286  27.198  10.324  1.00  0.00           O
ATOM   1902  HW1 SOL   181      12.736  27.177   9.489  1.00  0.00           H
ATOM   1903  HW2 SOL   181      13.881  26.395  10.350  1.00  0.00           H
ATOM   1904  OW  SOL   182       0.748  31.216  12.303  1.00  0.00           O
ATOM   1905  HW1 SOL   182       1.054  30.595  13.025  1.00  0.00           H
ATOM   1906  HW2 SOL   182       0.998  32.154  12.543  1.00  0.00           H
ATOM   1907  OW  SOL   183       7.298  24.840  10.317  1.00  0.00           O
ATOM   1908  HW1 SOL   183       8.088  24.701   9.720  1.00  0.00           H
ATOM   1909  HW2 SOL   183       6.981  25.785  10.237  1.00  0.00           H
ATOM   1910  OW  SOL   184       3.003  19.376   6.255  1.00  0.00           O
ATOM   1911  HW1 SOL   184       2.859  20.330   6.516  1.00  0.00           H
ATOM   1912  HW2 SOL   184       3.113  18.818   7.078  1.00  0.00           H
ATOM   1913  OW  SOL   185      10.169  26.145   9.670  1.00  0.00           O
ATOM   1914  HW1 SOL   185      10.460  26.262  10.619  1.00  0.00           H
ATOM   1915  HW2 SOL   185       9.974  25.180   9.497  1.00  0.00           H
ATOM   1916  OW  SOL   186      10.797  31.941   8.557  1.00  0.00           O
ATOM   1917  HW1 SOL   186      10.779  31.198   7.888  1.00  0.00           H
ATOM   1918  HW2 SOL   186      11.351  32.694   8.204  1.00  0.00           H
ATOM   1919  OW  SOL   187       3.204  26.574   9.774  1.00  0.00           O
ATOM   1920  HW1 SOL   187       4.150  26.856   9.610  1.00  0.00           H
ATOM   1921  HW2 SOL   187       3.162  25.578   9.850  1.00  0.00           H
ATOM   1922  OW  SOL   188       3.215  23.796   9.822  1.00  0.00           O
ATOM   1923  HW1 SOL   188       2.809  22.882   9.804  1.00  0.00           H
ATOM   1924  HW2 SOL   188       4.043  23.805   9.261  1.00  0.00           H
ATOM   1925  OW  SOL   189       0.928  36.627   9.555  1.00  0.00           O
ATOM   1926  HW1 SOL   189       0.547  35.878   9.014  1.00  0.00           H
ATOM   1927  HW2 SOL   189       1.794  36.924   9.152  1.00  0.00           H
ATOM   1928  OW  SOL   190       4.968  34.368   9.068  1.00  0.00           O
ATOM   1929  HW1 SOL   190       5.645  35.070   9.288  1.00  0.00           H
ATOM   1930  HW2 SOL   190       5.366  33.711   8.428  1.00  0.00           H
ATOM   1931  OW  SOL   191       0.681  24.495  11.329  1.00  0.00           O
ATOM   1932  HW1 SOL   191       1.421  24.097  10.787  1.00  0.00           H
ATOM   1933  HW2 SOL   191       0.156  23.764  11.765  1.00  0.00           H
ATOM   1934  OW  SOL   192       7.787  23.820   3.084  1.00  0.00           O
ATOM   1935  HW1 SOL   192       8.717  23.873   2.720  1.00  0.00           H
ATOM   1936  HW2 SOL   192       7.482  24.733   3.353  1.00  0.00           H
ATOM   1937  OW  SOL   193      16.568  24.426  11.746  1.00  0.00           O
ATOM   1938  HW1 SOL   193      16.304  23.574  12.197  1.00  0.00           H
ATOM   1939  HW2 SOL   193      17.545  24.402  11.533  1.00  0.00           H
ATOM   1940  OW  SOL   194      13.313  29.456  12.172  1.00  0.00           O
ATOM   1941  HW1 SOL   194      13.542  28.593  11.721  1.00  0.00           H
ATOM   1942  HW2 SOL   194      12.500  29.851  11.743  1.00  0.00           H
ATOM   1943  OW  SOL   195      13.150  27.061   3.465  1.00  0.00           O
ATOM   1944  HW1 SOL   195      12.367  26.534   3.796  1.00  0.00           H
ATOM   1945  HW2 SOL   195      12.830  27.779   2.847  1.00  0.00           H
ATOM   1946  OW  SOL   196      17.300  36.295  11.008  1.00  0.00           O
ATOM   1947  HW1 SOL   196      18.156  36.354  10.494  1.00  0.00           H
ATOM   1948  HW2 SOL   196      17.186  35.366  11.359  1.00  0.00           H
ATOM   1949  OW  SOL   197      12.542  35.926  11.268  1.00  0.00           O
ATOM   1950  HW1 SOL   197      13.334  36.180  10.713  1.00  0.00           H
ATOM   1951  HW2 SOL   197      12.509  34.932  11.367  1.00  0.00           H
ATOM   1952  OW  SOL   198       1.143  31.247   9.750  1.00  0.00           O
ATOM   1953  HW1 SOL   198       0.983  31.139  10.731  1.00  0.00           H
ATOM   1954  HW2 SOL   198       0.274  31.431   9.289  1.00  0.00           H
ATOM   1955  OW  SOL   199      16.866  19.925   5.021  1.00  0.00           O
ATOM   1956  HW1 SOL   199      17.809  20.065   4.719  1.00  0.00           H
ATOM   1957  HW2 SOL   199      16.831  19.154   5.656  1.00  0.00           H
ATOM   1958  OW  SOL   200      13.763  34.397   5.029  1.00  0.00           O
ATOM   1959  HW1 SOL   200      14.473  34.694   4.390  1.00  0.00           H
ATOM   1960  HW2 SOL   200      13.258  35.193   5.360  1.00  0.00           H
ATOM   1961  OW  SOL   201      12.839  27.969   6.851  1.00  0.00           O
ATOM   1962  HW1 SOL   201      13.533  27.250   6.885  1.00  0.00           H
ATOM   1963  HW2 SOL   201      13.142  28.696   6.234  1.00  0.00           H
ATOM   1964  OW  SOL   202      18.507  20.384   9.368  1.00  0.00           O
ATOM   1965  HW1 SOL   202      18.830  19.442   9.280  1.00  0.00           H
ATOM   1966  HW2 SOL   202      17.592  20.462   8.972  1.00  0.00           H
ATOM   1967  OW  SOL   203       2.699  21.881   7.235  1.00  0.00           O
ATOM   1968  HW1 SOL   203       1.779  22.139   6.942  1.00  0.00           H
ATOM   1969  HW2 SOL   203       2.688  21.653   8.208  1.00  0.00           H
ATOM   1970  OW  SOL   204      10.536  29.672   7.084  1.00  0.00           O
ATOM   1971  HW1 SOL   204       9.840  29.129   7.554  1.00  0.00           H
ATOM   1972  HW2 SOL   204      11.274  29.072   6.775  1.00  0.00           H
ATOM   1973  OW  SOL   205      10.169  20.948   9.629  1.00  0.00           O
ATOM   1974  HW1 SOL   205      10.103  20.508   8.733  1.00  0.00           H
ATOM   1975  HW2 SOL   205      10.191  20.248  10.343  1.00  0.00           H
ATOM   1976  OW  SOL   206       5.984  33.856   4.787  1.00  0.00           O
ATOM   1977  HW1 SOL   206       6.459  33.139   4.277  1.00  0.00           H
ATOM   1978  HW2 SOL   206       5.005  33.815   4.586  1.00  0.00           H
ATOM   1979  OW  SOL   207       2.035  31.329   3.902  1.00  0.00           O
ATOM   1980  HW1 SOL   207       1.522  31.632   3.098  1.00  0.00           H
ATOM   1981  HW2 SOL   207       2.424  32.123   4.369  1.00  0.00           H
ATOM   1982  OW  SOL   208       0.582  20.592   3.376  1.00  0.00           O
ATOM   1983  HW1 SOL   208       0.709  21.546   3.104  1.00  0.00           H
ATOM   1984  HW2 SOL   208       1.463  20.119   3.353  1.00  0.00           H
ATOM   1985  OW  SOL   209      14.823  36.483   9.783  1.00  0.00           O
ATOM   1986  HW1 SOL   209      14.972  37.125   9.031  1.00  0.00           H
ATOM   1987  HW2 SOL   209      15.687  36.318  10.257  1.00  0.00           H
ATOM   1988  OW  SOL   210      15.967  27.210  12.082  1.00  0.00           O
ATOM   1989  HW1 SOL   210      16.336  26.301  11.885  1.00  0.00           H
ATOM   1990  HW2 SOL   210      16.345  27.870  11.433  1.00  0.00           H
ATOM   1991  OW  SOL   211      11.968  21.663   5.125  1.00  0.00           O
ATOM   1992  HW1 SOL   211      12.656  20.999   4.832  1.00  0.00           H
ATOM   1993  HW2 SOL   211      12.405  22.372   5.679  1.00  0.00           H
ATOM   1994  OW  SOL   212       5.971  25.844   6.622  1.00  0.00           O
ATOM   1995  HW1 SOL   212       6.338  26.772   6.678  1.00  0.00           H
ATOM   1996  HW2 SOL   212       5.205  25.826   5.979  1.00  0.00           H
ATOM   1997  OW  SOL   213       6.607  36.532   9.370  1.00  0.00           O
ATOM   1998  HW1 SOL   213       6.444  37.496   9.158  1.00  0.00           H
ATOM   1999  HW2 SOL   213       7.591  36.357   9.394  1.00  0.00           H
ATOM   2000  OW  SOL   214       8.747  28.292   8.660  1.00  0.00           O
ATOM   2001  HW1 SOL   214       9.224  27.500   9.041  1.00  0.00           H
ATOM   2002  HW2 SOL   214       8.362  28.839   9.404  1.00  0.00           H
ATOM   2003  OW  SOL   215      18.565  34.143   8.514  1.00  0.00           O
ATOM   2004  HW1 SOL   215      17.815  34.103   7.853  1.00  0.00           H
ATOM   2005  HW2 SOL   215      18.628  33.272   9.000  1.00  0.00           H
ATOM   2006  OW  SOL   216       1.462  31.292   6.638  1.00  0.00           O
ATOM   2007  HW1 SOL   216       0.913  30.616   7.130  1.00  0.00           H
ATOM   2008  HW2 SOL   216       1.537  31.025   5.677  1.00  0.00           H
ATOM   2009  OW  SOL   217      17.155  20.650  11.887  1.00  0.00           O
ATOM   2010  HW1 SOL   217      17.659  19.889  12.296  1.00  0.00           H
ATOM   2011  HW2 SOL   217      17.545  20.867  10.993  1.00  0.00           H
ATOM   2012  OW  SOL   218       4.222  22.956   5.178  1.00  0.00           O
ATOM   2013  HW1 SOL   218       4.603  22.164   4.701  1.00  0.00           H
ATOM   2014  HW2 SOL   218       3.778  22.655   6.022  1.00  0.00           H
ATOM   2015  OW  SOL   219      16.755  33.538  11.357  1.00  0.00           O
ATOM   2016  HW1 SOL   219      16.099  33.330  10.631  1.00  0.00           H
ATOM   2017  HW2 SOL   219      17.231  32.700  11.625  1.00  0.00           H
ATOM   2018  OW  SOL   220       3.541  23.611  12.502  1.00  0.00           O
ATOM   2019  HW1 SOL   220       4.410  24.015  12.786  1.00  0.00           H
ATOM   2020  HW2 SOL   220       3.387  23.800  11.532  1.00  0.00           H
ATOM   2021  OW  SOL   221       8.367  34.369   6.696  1.00  0.00           O
ATOM   2022  HW1 SOL   221       8.124  35.155   6.127  1.00  0.00           H
ATOM   2023  HW2 SOL   221       7.574  33.766   6.787  1.00  0.00           H
ATOM   2024  OW  SOL   222      14.471  20.685  10.926  1.00  0.00           O
ATOM   2025  HW1 SOL   222      15.271  20.319  11.401  1.00  0.00           H
ATOM   2026  HW2 SOL   222      13.994  21.329  11.524  1.00  0.00           H
ATOM   2027  OW  SOL   223      10.091  18.804  11.384  1.00  0.00           O
ATOM   2028  HW1 SOL   223       9.515  18.165  10.875  1.00  0.00           H
ATOM   2029  HW2 SOL   223      11.037  18.481  11.374  1.00  0.00           H
ATOM   2030  OW  SOL   224       7.591  32.029   3.654  1.00  0.00           O
ATOM   2031  HW1 SOL   224       7.344  31.095   3.911  1.00  0.00           H
ATOM   2032  HW2 SOL   224       8.533  32.214   3.934  1.00  0.00           H
ATOM   2033  OW  SOL   225      13.105  23.403   6.891  1.00  0.00           O
ATOM   2034  HW1 SOL   225      12.515  24.211   6.896  1.00  0.00           H
ATOM   2035  HW2 SOL   225      12.972  22.888   7.738  1.00  0.00           H
ATOM   2036  OW  SOL   226      15.933  20.656   8.616  1.00  0.00           O
ATOM   2037  HW1 SOL   226      15.310  20.675   9.398  1.00  0.00           H
ATOM   2038  HW2 SOL   226      15.886  21.529   8.130  1.00  0.00           H
ATOM   2039  OW  SOL   227       0.438  29.074   3.283  1.00  0.00           O
ATOM   2040  HW1 SOL   227       1.031  29.809   3.612  1.00  0.00           H
ATOM   2041  HW2 SOL   227       0.340  28.380   3.997  1.00  0.00           H
ATOM   2042  OW  SOL   228       8.522  35.265   3.148  1.00  0.00           O
ATOM   2043  HW1 SOL   228       7.910  34.496   3.334  1.00  0.00           H
ATOM   2044  HW2 SOL   228       8.417  35.955   3.864  1.00  0.00           H
ATOM   2045  OW  SOL   229       1.993  39.863   9.987  1.00  0.00           O
ATOM   2046  HW1 SOL   229       2.178  39.559  10.922  1.00  0.00           H
ATOM   2047  HW2 SOL   229       1.005  39.899   9.837  1.00  0.00           H
ATOM   2048  OW  SOL   230      48.661  41.106   6.376  1.00  0.00           O
ATOM   2049  HW1 SOL   230      47.803  41.565   6.607  1.00  0.00           H
ATOM   2050  HW2 SOL   230      48.486  40.137   6.205  1.00  0.00           H
ATOM   2051  OW  SOL   231      11.366  44.197   7.174  1.00  0.00           O
ATOM   2052  HW1 SOL   231      11.860  45.039   6.958  1.00  0.00           H
ATOM   2053  HW2 SOL   231      10.841  44.326   8.016  1.00  0.00           H
ATOM   2054  OW  SOL   232       7.420  48.562  10.293  1.00  0.00           O
ATOM   2055  HW1 SOL   232       7.108  48.754  11.224  1.00  0.00           H
ATOM   2056  HW2 SOL   232       7.506  49.420   9.787  1.00  0.00           H
ATOM   2057  OW  SOL   233       9.025  45.823   2.533  1.00  0.00           O
ATOM   2058  HW1 SOL   233       8.625  45.814   3.450  1.00  0.00           H
ATOM   2059  HW2 SOL   233      10.020  45.755   2.603  1.00  0.00           H
ATOM   2060  OW  SOL   234       6.893  47.197   6.583  1.00  0.00           O
ATOM   2061  HW1 SOL   234       7.627  47.107   7.257  1.00  0.00           H
ATOM   2062  HW2 SOL   234       6.165  47.771   6.958  1.00  0.00           H
ATOM   2063  OW  SOL   235       3.386   0.679  10.212  1.00  0.00           O
ATOM   2064  HW1 SOL   235       2.765   0.025   9.779  1.00  0.00           H
ATOM   2065  HW2 SOL   235       4.051   1.002   9.539  1.00  0.00           H
ATOM   2066  OW  SOL   236      16.154  41.763   7.407  1.00  0.00           O
ATOM   2067  HW1 SOL   236      15.562  41.902   6.613  1.00  0.00           H
ATOM   2068  HW2 SOL   236      16.017  42.508   8.060  1.00  0.00           H
ATOM   2069  OW  SOL   237       2.693  48.123   9.172  1.00  0.00           O
ATOM   2070  HW1 SOL   237       2.689  47.152   9.410  1.00  0.00           H
ATOM   2071  HW2 SOL   237       1.881  48.564   9.556  1.00  0.00           H
ATOM   2072  OW  SOL   238       1.318  43.736   6.036  1.00  0.00           O
ATOM   2073  HW1 SOL   238       1.059  42.794   6.252  1.00  0.00           H
ATOM   2074  HW2 SOL   238       1.213  44.306   6.850  1.00  0.00           H
ATOM   2075  OW  SOL   239      16.913  46.443   6.517  1.00  0.00           O
ATOM   2076  HW1 SOL   239      17.680  45.924   6.140  1.00  0.00           H
ATOM   2077  HW2 SOL   239      16.631  47.145   5.863  1.00  0.00           H
ATOM   2078  OW  SOL   240      16.529  48.500   4.719  1.00  0.00           O
ATOM   2079  HW1 SOL   240      17.145  48.257   3.970  1.00  0.00           H
ATOM   2080  HW2 SOL   240      16.714  49.438   5.012  1.00  0.00           H
ATOM   2081  OW  SOL   241       8.204  37.140   5.184  1.00  0.00           O
ATOM   2082  HW1 SOL   241       8.640  38.000   4.917  1.00  0.00           H
ATOM   2083  HW2 SOL   241       7.226  37.291   5.323  1.00  0.00           H
ATOM   2084  OW  SOL   242      12.863  40.725   9.274  1.00  0.00           O
ATOM   2085  HW1 SOL   242      11.913  40.424   9.351  1.00  0.00           H
ATOM   2086  HW2 SOL   242      13.430  40.209   9.916  1.00  0.00           H
ATOM   2087  OW  SOL   243      10.008  41.340  11.686  1.00  0.00           O
ATOM   2088  HW1 SOL   243       9.107  41.433  12.109  1.00  0.00           H
ATOM   2089  HW2 SOL   243       9.996  40.577  11.039  1.00  0.00           H
ATOM   2090  OW  SOL   244      10.547  44.382   4.624  1.00  0.00           O
ATOM   2091  HW1 SOL   244      10.797  44.295   5.588  1.00  0.00           H
ATOM   2092  HW2 SOL   244       9.670  43.929   4.464  1.00  0.00           H
ATOM   2093  OW  SOL   245       0.978  45.385   8.066  1.00  0.00           O
ATOM   2094  HW1 SOL   245       1.767  45.353   8.681  1.00  0.00           H
ATOM   2095  HW2 SOL   245       0.136  45.308   8.600  1.00  0.00           H
ATOM   2096  OW  SOL   246      13.806  48.688   5.417  1.00  0.00           O
ATOM   2097  HW1 SOL   246      14.700  48.457   5.034  1.00  0.00           H
ATOM   2098  HW2 SOL   246      13.546  49.609   5.125  1.00  0.00           H
ATOM   2099  OW  SOL   247       5.430  39.113   8.879  1.00  0.00           O
ATOM   2100  HW1 SOL   247       5.392  39.301   9.861  1.00  0.00           H
ATOM   2101  HW2 SOL   247       5.569  39.969   8.381  1.00  0.00           H
ATOM   2102  OW  SOL   248      17.947  47.731   8.711  1.00  0.00           O
ATOM   2103  HW1 SOL   248      17.454  47.428   7.895  1.00  0.00           H
ATOM   2104  HW2 SOL   248      17.297  47.878   9.457  1.00  0.00           H
ATOM   2105  OW  SOL   249       3.733  46.440   3.237  1.00  0.00           O
ATOM   2106  HW1 SOL   249       4.724  46.574   3.244  1.00  0.00           H
ATOM   2107  HW2 SOL   249       3.522  45.503   3.515  1.00  0.00           H
ATOM   2108  OW  SOL   250      14.788  44.773   7.265  1.00  0.00           O
ATOM   2109  HW1 SOL   250      14.708  44.273   8.127  1.00  0.00           H
ATOM   2110  HW2 SOL   250      15.590  45.370   7.300  1.00  0.00           H
ATOM   2111  OW  SOL   251      14.188  38.321   4.253  1.00  0.00           O
ATOM   2112  HW1 SOL   251      14.335  37.899   3.358  1.00  0.00           H
ATOM   2113  HW2 SOL   251      15.069  38.580   4.649  1.00  0.00           H
ATOM   2114  OW  SOL   252       3.811  43.985   4.893  1.00  0.00           O
ATOM   2115  HW1 SOL   252       4.159  43.106   5.220  1.00  0.00           H
ATOM   2116  HW2 SOL   252       2.863  44.098   5.189  1.00  0.00           H
ATOM   2117  OW  SOL   253       7.695   0.539   9.129  1.00  0.00           O
ATOM   2118  HW1 SOL   253       8.526   0.625   8.579  1.00  0.00           H
ATOM   2119  HW2 SOL   253       6.962   1.076   8.711  1.00  0.00           H
ATOM   2120  OW  SOL   254       9.309  42.400   8.971  1.00  0.00           O
ATOM   2121  HW1 SOL   254       9.044  42.198   8.029  1.00  0.00           H
ATOM   2122  HW2 SOL   254       9.643  41.565   9.409  1.00  0.00           H
ATOM   2123  OW  SOL   255       5.495  37.653   5.235  1.00  0.00           O
ATOM   2124  HW1 SOL   255       4.631  37.724   5.733  1.00  0.00           H
ATOM   2125  HW2 SOL   255       5.517  38.338   4.507  1.00  0.00           H
ATOM   2126  OW  SOL   256       9.455  39.594   4.613  1.00  0.00           O
ATOM   2127  HW1 SOL   256       9.139  40.159   3.851  1.00  0.00           H
ATOM   2128  HW2 SOL   256      10.439  39.723   4.737  1.00  0.00           H
ATOM   2129  OW  SOL   257       4.698  48.501   7.379  1.00  0.00           O
ATOM   2130  HW1 SOL   257       4.014  48.439   8.106  1.00  0.00           H
ATOM   2131  HW2 SOL   257       4.241  48.666   6.505  1.00  0.00           H
ATOM   2132  OW  SOL   258       5.335  39.350  11.565  1.00  0.00           O
ATOM   2133  HW1 SOL   258       5.812  38.514  11.839  1.00  0.00           H
ATOM   2134  HW2 SOL   258       4.462  39.409  12.048  1.00  0.00           H
ATOM   2135  OW  SOL   259       8.642  41.634   6.477  1.00  0.00           O
ATOM   2136  HW1 SOL   259       8.337  42.322   5.819  1.00  0.00           H
ATOM   2137  HW2 SOL   259       8.924  40.808   5.989  1.00  0.00           H
ATOM   2138  OW  SOL   260      10.186  37.686   7.397  1.00  0.00           O
ATOM   2139  HW1 SOL   260       9.532  37.630   6.642  1.00  0.00           H
ATOM   2140  HW2 SOL   260       9.953  37.004   8.091  1.00  0.00           H
ATOM   2141  OW  SOL   261      14.548  48.584   8.601  1.00  0.00           O
ATOM   2142  HW1 SOL   261      13.640  48.212   8.790  1.00  0.00           H
ATOM   2143  HW2 SOL   261      14.505  49.174   7.795  1.00  0.00           H
ATOM   2144  OW  SOL   262      14.597  43.292   9.636  1.00  0.00           O
ATOM   2145  HW1 SOL   262      13.997  42.494   9.683  1.00  0.00           H
ATOM   2146  HW2 SOL   262      15.281  43.239  10.364  1.00  0.00           H
ATOM   2147  OW  SOL   263      18.277  45.259   4.076  1.00  0.00           O
ATOM   2148  HW1 SOL   263      18.763  44.707   4.754  1.00  0.00           H
ATOM   2149  HW2 SOL   263      18.602  45.024   3.160  1.00  0.00           H
ATOM   2150  OW  SOL   264       5.513  39.297   3.150  1.00  0.00           O
ATOM   2151  HW1 SOL   264       5.686  38.986   2.215  1.00  0.00           H
ATOM   2152  HW2 SOL   264       5.211  40.250   3.133  1.00  0.00           H
ATOM   2153  OW  SOL   265      16.279  48.415  10.746  1.00  0.00           O
ATOM   2154  HW1 SOL   265      16.108  49.224  11.308  1.00  0.00           H
ATOM   2155  HW2 SOL   265      15.561  48.333  10.054  1.00  0.00           H
ATOM   2156  OW  SOL   266       6.439  47.292   3.919  1.00  0.00           O
ATOM   2157  HW1 SOL   266       6.558  47.327   4.912  1.00  0.00           H
ATOM   2158  HW2 SOL   266       7.272  47.619   3.472  1.00  0.00           H
ATOM   2159  OW  SOL   267       4.524  44.978  12.161  1.00  0.00           O
ATOM   2160  HW1 SOL   267       5.483  44.722  12.280  1.00  0.00           H
ATOM   2161  HW2 SOL   267       3.952  44.159  12.204  1.00  0.00           H
ATOM   2162  OW  SOL   268      12.690  41.061  12.230  1.00  0.00           O
ATOM   2163  HW1 SOL   268      12.761  41.617  13.059  1.00  0.00           H
ATOM   2164  HW2 SOL   268      11.749  41.085  11.893  1.00  0.00           H
ATOM   2165  OW  SOL   269       3.412  48.599   4.841  1.00  0.00           O
ATOM   2166  HW1 SOL   269       4.122  49.269   4.627  1.00  0.00           H
ATOM   2167  HW2 SOL   269       3.435  47.861   4.166  1.00  0.00           H
ATOM   2168  OW  SOL   270       5.420  42.575   8.369  1.00  0.00           O
ATOM   2169  HW1 SOL   270       5.649  43.165   7.595  1.00  0.00           H
ATOM   2170  HW2 SOL   270       6.037  42.772   9.131  1.00  0.00           H
ATOM   2171  OW  SOL   271      15.836  43.731   4.819  1.00  0.00           O
ATOM   2172  HW1 SOL   271      15.332  44.144   5.578  1.00  0.00           H
ATOM   2173  HW2 SOL   271      16.541  44.366   4.502  1.00  0.00           H
ATOM   2174  OW  SOL   272       5.864  46.091  10.004  1.00  0.00           O
ATOM   2175  HW1 SOL   272       6.198  47.032   9.954  1.00  0.00           H
ATOM   2176  HW2 SOL   272       5.293  45.983  10.818  1.00  0.00           H
ATOM   2177  OW  SOL   273      13.363  45.812  10.215  1.00  0.00           O
ATOM   2178  HW1 SOL   273      12.601  45.718   9.575  1.00  0.00           H
ATOM   2179  HW2 SOL   273      13.900  44.968  10.222  1.00  0.00           H
ATOM   2180  OW  SOL   274      12.332  42.717   3.425  1.00  0.00           O
ATOM   2181  HW1 SOL   274      12.296  41.809   3.844  1.00  0.00           H
ATOM   2182  HW2 SOL   274      11.670  43.317   3.873  1.00  0.00           H
ATOM   2183  OW  SOL   275       7.093  43.336  10.286  1.00  0.00           O
ATOM   2184  HW1 SOL   275       7.962  43.094   9.855  1.00  0.00           H
ATOM   2185  HW2 SOL   275       6.963  44.327  10.242  1.00  0.00           H
ATOM   2186  OW  SOL   276       2.938  37.882   6.233  1.00  0.00           O
ATOM   2187  HW1 SOL   276       2.734  38.823   6.503  1.00  0.00           H
ATOM   2188  HW2 SOL   276       3.112  37.331   7.049  1.00  0.00           H
ATOM   2189  OW  SOL   277      10.218  44.807   9.737  1.00  0.00           O
ATOM   2190  HW1 SOL   277      10.427  44.853  10.714  1.00  0.00           H
ATOM   2191  HW2 SOL   277       9.890  43.890   9.510  1.00  0.00           H
ATOM   2192  OW  SOL   278       3.235  45.267   9.439  1.00  0.00           O
ATOM   2193  HW1 SOL   278       4.183  45.574   9.359  1.00  0.00           H
ATOM   2194  HW2 SOL   278       3.217  44.288   9.641  1.00  0.00           H
ATOM   2195  OW  SOL   279       3.038  42.455   9.586  1.00  0.00           O
ATOM   2196  HW1 SOL   279       2.683  41.522   9.637  1.00  0.00           H
ATOM   2197  HW2 SOL   279       3.882  42.462   9.049  1.00  0.00           H
ATOM   2198  OW  SOL   280       0.759  42.286  11.341  1.00  0.00           O
ATOM   2199  HW1 SOL   280       1.356  42.638  10.620  1.00  0.00           H
ATOM   2200  HW2 SOL   280       0.296  43.050  11.791  1.00  0.00           H
ATOM   2201  OW  SOL   281       8.159  43.185   4.192  1.00  0.00           O
ATOM   2202  HW1 SOL   281       8.218  42.670   3.337  1.00  0.00           H
ATOM   2203  HW2 SOL   281       7.377  43.807   4.153  1.00  0.00           H
ATOM   2204  OW  SOL   282      16.526  43.175  11.588  1.00  0.00           O
ATOM   2205  HW1 SOL   282      16.177  42.475  12.212  1.00  0.00           H
ATOM   2206  HW2 SOL   282      17.503  43.025  11.432  1.00  0.00           H
ATOM   2207  OW  SOL   283       7.300  41.254  12.150  1.00  0.00           O
ATOM   2208  HW1 SOL   283       6.557  40.613  11.953  1.00  0.00           H
ATOM   2209  HW2 SOL   283       7.109  42.131  11.709  1.00  0.00           H
ATOM   2210  OW  SOL   284       4.671  41.795   3.100  1.00  0.00           O
ATOM   2211  HW1 SOL   284       5.005  42.736   3.041  1.00  0.00           H
ATOM   2212  HW2 SOL   284       3.797  41.781   3.586  1.00  0.00           H
ATOM   2213  OW  SOL   285      13.049  48.299  11.401  1.00  0.00           O
ATOM   2214  HW1 SOL   285      13.340  47.448  10.963  1.00  0.00           H
ATOM   2215  HW2 SOL   285      12.408  48.092  12.139  1.00  0.00           H
ATOM   2216  OW  SOL   286      12.484  45.754   2.971  1.00  0.00           O
ATOM   2217  HW1 SOL   286      11.932  45.615   3.793  1.00  0.00           H
ATOM   2218  HW2 SOL   286      13.174  45.033   2.906  1.00  0.00           H
ATOM   2219  OW  SOL   287       0.650  49.521  10.304  1.00  0.00           O
ATOM   2220  HW1 SOL   287       0.538  50.012  11.168  1.00  0.00           H
ATOM   2221  HW2 SOL   287      -0.194  49.589   9.771  1.00  0.00           H
ATOM   2222  OW  SOL   288      17.098  38.702   5.168  1.00  0.00           O
ATOM   2223  HW1 SOL   288      17.822  38.630   4.482  1.00  0.00           H
ATOM   2224  HW2 SOL   288      17.004  37.829   5.646  1.00  0.00           H
ATOM   2225  OW  SOL   289      12.762  46.443   6.571  1.00  0.00           O
ATOM   2226  HW1 SOL   289      13.539  45.847   6.775  1.00  0.00           H
ATOM   2227  HW2 SOL   289      13.087  47.266   6.105  1.00  0.00           H
ATOM   2228  OW  SOL   290      18.419  38.983   9.526  1.00  0.00           O
ATOM   2229  HW1 SOL   290      18.747  38.048   9.393  1.00  0.00           H
ATOM   2230  HW2 SOL   290      17.493  39.066   9.158  1.00  0.00           H
ATOM   2231  OW  SOL   291       2.537  40.278   7.380  1.00  0.00           O
ATOM   2232  HW1 SOL   291       1.688  40.727   7.104  1.00  0.00           H
ATOM   2233  HW2 SOL   291       2.480  40.018   8.344  1.00  0.00           H
ATOM   2234  OW  SOL   292      15.709  50.520  12.648  1.00  0.00           O
ATOM   2235  HW1 SOL   292      16.302  49.978  13.244  1.00  0.00           H
ATOM   2236  HW2 SOL   292      14.811  50.085  12.588  1.00  0.00           H
ATOM   2237  OW  SOL   293      10.758  48.259   7.297  1.00  0.00           O
ATOM   2238  HW1 SOL   293       9.942  47.787   7.633  1.00  0.00           H
ATOM   2239  HW2 SOL   293      11.376  47.597   6.873  1.00  0.00           H
ATOM   2240  OW  SOL   294      10.255  39.627   9.526  1.00  0.00           O
ATOM   2241  HW1 SOL   294      10.200  39.233   8.608  1.00  0.00           H
ATOM   2242  HW2 SOL   294      10.195  38.896  10.206  1.00  0.00           H
ATOM   2243  OW  SOL   295       0.451  39.176   3.782  1.00  0.00           O
ATOM   2244  HW1 SOL   295       0.871  40.049   3.536  1.00  0.00           H
ATOM   2245  HW2 SOL   295       1.140  38.451   3.740  1.00  0.00           H
ATOM   2246  OW  SOL   296      17.688  46.076  11.913  1.00  0.00           O
ATOM   2247  HW1 SOL   296      17.128  45.248  11.950  1.00  0.00           H
ATOM   2248  HW2 SOL   296      17.120  46.850  11.634  1.00  0.00           H
ATOM   2249  OW  SOL   297      12.151  40.190   4.746  1.00  0.00           O
ATOM   2250  HW1 SOL   297      12.885  39.550   4.517  1.00  0.00           H
ATOM   2251  HW2 SOL   297      12.439  40.767   5.510  1.00  0.00           H
ATOM   2252  OW  SOL   298       6.023  44.582   6.465  1.00  0.00           O
ATOM   2253  HW1 SOL   298       6.359  45.516   6.580  1.00  0.00           H
ATOM   2254  HW2 SOL   298       5.197  44.592   5.902  1.00  0.00           H
ATOM   2255  OW  SOL   299       8.752  46.883   8.559  1.00  0.00           O
ATOM   2256  HW1 SOL   299       9.237  46.132   9.008  1.00  0.00           H
ATOM   2257  HW2 SOL   299       8.299  47.447   9.250  1.00  0.00           H
ATOM   2258  OW  SOL   300       1.377  49.716   6.484  1.00  0.00           O
ATOM   2259  HW1 SOL   300       0.711  49.071   6.860  1.00  0.00           H
ATOM   2260  HW2 SOL   300       1.931  49.256   5.791  1.00  0.00           H
ATOM   2261  OW  SOL   301      18.479  38.871  12.311  1.00  0.00           O
ATOM   2262  HW1 SOL   301      18.077  37.962  12.422  1.00  0.00           H
ATOM   2263  HW2 SOL   301      18.362  39.174  11.365  1.00  0.00           H
ATOM   2264  OW  SOL   302       4.335  41.444   5.781  1.00  0.00           O
ATOM   2265  HW1 SOL   302       4.836  40.705   5.330  1.00  0.00           H
ATOM   2266  HW2 SOL   302       3.784  41.067   6.526  1.00  0.00           H
ATOM   2267  OW  SOL   303       3.697  42.390  12.222  1.00  0.00           O
ATOM   2268  HW1 SOL   303       2.916  41.968  12.683  1.00  0.00           H
ATOM   2269  HW2 SOL   303       3.553  42.366  11.233  1.00  0.00           H
ATOM   2270  OW  SOL   304      14.494  39.424  11.129  1.00  0.00           O
ATOM   2271  HW1 SOL   304      14.539  38.493  11.490  1.00  0.00           H
ATOM   2272  HW2 SOL   304      13.843  39.959  11.666  1.00  0.00           H
ATOM   2273  OW  SOL   305      10.141  37.505  11.168  1.00  0.00           O
ATOM   2274  HW1 SOL   305       9.404  36.896  11.460  1.00  0.00           H
ATOM   2275  HW2 SOL   305      11.024  37.089  11.388  1.00  0.00           H
ATOM   2276  OW  SOL   306       8.295  49.335   3.261  1.00  0.00           O
ATOM   2277  HW1 SOL   306       7.321  49.512   3.396  1.00  0.00           H
ATOM   2278  HW2 SOL   306       8.829  49.924   3.867  1.00  0.00           H
ATOM   2279  OW  SOL   307      12.872  41.802   6.800  1.00  0.00           O
ATOM   2280  HW1 SOL   307      12.393  42.678   6.865  1.00  0.00           H
ATOM   2281  HW2 SOL   307      12.926  41.383   7.706  1.00  0.00           H
ATOM   2282  OW  SOL   308      15.833  39.219   8.702  1.00  0.00           O
ATOM   2283  HW1 SOL   308      15.319  39.397   9.541  1.00  0.00           H
ATOM   2284  HW2 SOL   308      15.847  40.045   8.139  1.00  0.00           H
ATOM   2285  OW  SOL   309      20.625   3.075   9.839  1.00  0.00           O
ATOM   2286  HW1 SOL   309      21.151   2.405  10.363  1.00  0.00           H
ATOM   2287  HW2 SOL   309      19.694   2.735   9.703  1.00  0.00           H
ATOM   2288  OW  SOL   310      18.697   3.932   6.231  1.00  0.00           O
ATOM   2289  HW1 SOL   310      17.812   4.113   6.658  1.00  0.00           H
ATOM   2290  HW2 SOL   310      18.611   3.161   5.599  1.00  0.00           H
ATOM   2291  OW  SOL   311      24.122  12.829  11.758  1.00  0.00           O
ATOM   2292  HW1 SOL   311      23.234  13.033  11.346  1.00  0.00           H
ATOM   2293  HW2 SOL   311      24.722  13.624  11.670  1.00  0.00           H
ATOM   2294  OW  SOL   312      34.192  15.138   7.026  1.00  0.00           O
ATOM   2295  HW1 SOL   312      33.774  14.881   7.897  1.00  0.00           H
ATOM   2296  HW2 SOL   312      33.483  15.210   6.324  1.00  0.00           H
ATOM   2297  OW  SOL   313      30.013   6.895   7.136  1.00  0.00           O
ATOM   2298  HW1 SOL   313      30.421   7.800   7.023  1.00  0.00           H
ATOM   2299  HW2 SOL   313      29.423   6.894   7.943  1.00  0.00           H
ATOM   2300  OW  SOL   314      26.082  11.453  10.410  1.00  0.00           O
ATOM   2301  HW1 SOL   314      25.327  11.733  11.002  1.00  0.00           H
ATOM   2302  HW2 SOL   314      26.425  12.248   9.909  1.00  0.00           H
ATOM   2303  OW  SOL   315      27.420   8.264   3.638  1.00  0.00           O
ATOM   2304  HW1 SOL   315      26.862   8.576   4.407  1.00  0.00           H
ATOM   2305  HW2 SOL   315      27.121   8.723   2.801  1.00  0.00           H
ATOM   2306  OW  SOL   316      25.580  10.023   6.487  1.00  0.00           O
ATOM   2307  HW1 SOL   316      26.233   9.855   7.226  1.00  0.00           H
ATOM   2308  HW2 SOL   316      24.802  10.542   6.842  1.00  0.00           H
ATOM   2309  OW  SOL   317      21.965  14.093  10.496  1.00  0.00           O
ATOM   2310  HW1 SOL   317      21.184  13.788   9.951  1.00  0.00           H
ATOM   2311  HW2 SOL   317      22.487  14.772   9.980  1.00  0.00           H
ATOM   2312  OW  SOL   318      34.784   4.478   7.359  1.00  0.00           O
ATOM   2313  HW1 SOL   318      34.121   4.699   6.644  1.00  0.00           H
ATOM   2314  HW2 SOL   318      34.984   5.299   7.894  1.00  0.00           H
ATOM   2315  OW  SOL   319      20.805  17.207   4.915  1.00  0.00           O
ATOM   2316  HW1 SOL   319      21.031  18.024   5.445  1.00  0.00           H
ATOM   2317  HW2 SOL   319      21.506  17.057   4.218  1.00  0.00           H
ATOM   2318  OW  SOL   320      21.014  14.598   5.986  1.00  0.00           O
ATOM   2319  HW1 SOL   320      20.711  15.549   5.920  1.00  0.00           H
ATOM   2320  HW2 SOL   320      20.312  14.056   6.448  1.00  0.00           H
ATOM   2321  OW  SOL   321      21.464  10.866   9.089  1.00  0.00           O
ATOM   2322  HW1 SOL   321      21.305   9.943   9.439  1.00  0.00           H
ATOM   2323  HW2 SOL   321      20.710  11.462   9.366  1.00  0.00           H
ATOM   2324  OW  SOL   322      19.700   6.584   5.749  1.00  0.00           O
ATOM   2325  HW1 SOL   322      19.378   5.646   5.879  1.00  0.00           H
ATOM   2326  HW2 SOL   322      19.616   7.088   6.608  1.00  0.00           H
ATOM   2327  OW  SOL   323      36.843  17.492   3.858  1.00  0.00           O
ATOM   2328  HW1 SOL   323      37.756  17.250   4.184  1.00  0.00           H
ATOM   2329  HW2 SOL   323      36.913  18.230   3.187  1.00  0.00           H
ATOM   2330  OW  SOL   324      35.413   9.105   6.523  1.00  0.00           O
ATOM   2331  HW1 SOL   324      36.324   8.706   6.426  1.00  0.00           H
ATOM   2332  HW2 SOL   324      35.225   9.702   5.744  1.00  0.00           H
ATOM   2333  OW  SOL   325      35.040  10.996   4.569  1.00  0.00           O
ATOM   2334  HW1 SOL   325      35.925  10.929   4.110  1.00  0.00           H
ATOM   2335  HW2 SOL   325      35.093  11.679   5.297  1.00  0.00           H
ATOM   2336  OW  SOL   326      24.711  13.866   7.390  1.00  0.00           O
ATOM   2337  HW1 SOL   326      24.245  12.985   7.474  1.00  0.00           H
ATOM   2338  HW2 SOL   326      24.559  14.236   6.473  1.00  0.00           H
ATOM   2339  OW  SOL   327      26.817  -0.142   4.933  1.00  0.00           O
ATOM   2340  HW1 SOL   327      27.334   0.713   4.962  1.00  0.00           H
ATOM   2341  HW2 SOL   327      25.841   0.055   5.032  1.00  0.00           H
ATOM   2342  OW  SOL   328      20.260   9.910  12.104  1.00  0.00           O
ATOM   2343  HW1 SOL   328      21.015   9.255  12.125  1.00  0.00           H
ATOM   2344  HW2 SOL   328      19.395   9.428  12.246  1.00  0.00           H
ATOM   2345  OW  SOL   329      33.066  14.197   9.370  1.00  0.00           O
ATOM   2346  HW1 SOL   329      32.490  14.318  10.178  1.00  0.00           H
ATOM   2347  HW2 SOL   329      33.068  13.233   9.103  1.00  0.00           H
ATOM   2348  OW  SOL   330      35.124  17.505   5.926  1.00  0.00           O
ATOM   2349  HW1 SOL   330      35.709  17.331   5.133  1.00  0.00           H
ATOM   2350  HW2 SOL   330      34.822  16.634   6.313  1.00  0.00           H
ATOM   2351  OW  SOL   331      24.327   6.739   3.261  1.00  0.00           O
ATOM   2352  HW1 SOL   331      24.677   7.637   2.993  1.00  0.00           H
ATOM   2353  HW2 SOL   331      23.521   6.854   3.841  1.00  0.00           H
ATOM   2354  OW  SOL   332      31.539   3.651   9.459  1.00  0.00           O
ATOM   2355  HW1 SOL   332      30.579   3.372   9.416  1.00  0.00           H
ATOM   2356  HW2 SOL   332      32.030   3.059  10.097  1.00  0.00           H
ATOM   2357  OW  SOL   333      27.566   4.216  11.339  1.00  0.00           O
ATOM   2358  HW1 SOL   333      26.996   4.201  12.160  1.00  0.00           H
ATOM   2359  HW2 SOL   333      27.953   3.307  11.185  1.00  0.00           H
ATOM   2360  OW  SOL   334      29.568   6.825   4.446  1.00  0.00           O
ATOM   2361  HW1 SOL   334      29.601   6.737   5.441  1.00  0.00           H
ATOM   2362  HW2 SOL   334      28.666   7.159   4.170  1.00  0.00           H
ATOM   2363  OW  SOL   335      19.476   8.196   7.909  1.00  0.00           O
ATOM   2364  HW1 SOL   335      20.324   8.154   8.437  1.00  0.00           H
ATOM   2365  HW2 SOL   335      18.931   8.977   8.215  1.00  0.00           H
ATOM   2366  OW  SOL   336      27.648   3.184   2.763  1.00  0.00           O
ATOM   2367  HW1 SOL   336      28.416   3.798   2.580  1.00  0.00           H
ATOM   2368  HW2 SOL   336      27.541   2.548   1.999  1.00  0.00           H
ATOM   2369  OW  SOL   337      32.422  11.362   5.479  1.00  0.00           O
ATOM   2370  HW1 SOL   337      33.249  11.174   4.949  1.00  0.00           H
ATOM   2371  HW2 SOL   337      31.907  12.099   5.042  1.00  0.00           H
ATOM   2372  OW  SOL   338      23.900   2.347   8.980  1.00  0.00           O
ATOM   2373  HW1 SOL   338      24.278   2.569   9.879  1.00  0.00           H
ATOM   2374  HW2 SOL   338      23.974   3.144   8.381  1.00  0.00           H
ATOM   2375  OW  SOL   339      28.614  14.424   4.771  1.00  0.00           O
ATOM   2376  HW1 SOL   339      28.278  15.171   4.198  1.00  0.00           H
ATOM   2377  HW2 SOL   339      28.392  14.613   5.728  1.00  0.00           H
ATOM   2378  OW  SOL   340      22.256  18.140   8.585  1.00  0.00           O
ATOM   2379  HW1 SOL   340      22.685  17.249   8.731  1.00  0.00           H
ATOM   2380  HW2 SOL   340      22.929  18.863   8.739  1.00  0.00           H
ATOM   2381  OW  SOL   341      36.571  10.529   8.681  1.00  0.00           O
ATOM   2382  HW1 SOL   341      36.028  10.378   7.854  1.00  0.00           H
ATOM   2383  HW2 SOL   341      35.960  10.630   9.466  1.00  0.00           H
ATOM   2384  OW  SOL   342      33.371   7.450   7.288  1.00  0.00           O
ATOM   2385  HW1 SOL   342      33.350   7.036   8.198  1.00  0.00           H
ATOM   2386  HW2 SOL   342      34.167   8.050   7.214  1.00  0.00           H
ATOM   2387  OW  SOL   343      32.851   1.037   4.184  1.00  0.00           O
ATOM   2388  HW1 SOL   343      32.918   0.692   3.248  1.00  0.00           H
ATOM   2389  HW2 SOL   343      33.764   1.086   4.588  1.00  0.00           H
ATOM   2390  OW  SOL   344      21.717  18.185  11.977  1.00  0.00           O
ATOM   2391  HW1 SOL   344      21.950  17.307  12.394  1.00  0.00           H
ATOM   2392  HW2 SOL   344      21.176  18.029  11.150  1.00  0.00           H
ATOM   2393  OW  SOL   345      28.074  16.997   8.973  1.00  0.00           O
ATOM   2394  HW1 SOL   345      28.966  16.570   9.125  1.00  0.00           H
ATOM   2395  HW2 SOL   345      27.592  16.510   8.245  1.00  0.00           H
ATOM   2396  OW  SOL   346      22.356   6.905   5.052  1.00  0.00           O
ATOM   2397  HW1 SOL   346      22.572   5.928   5.051  1.00  0.00           H
ATOM   2398  HW2 SOL   346      21.378   7.030   5.216  1.00  0.00           H
ATOM   2399  OW  SOL   347      27.266  14.964  11.804  1.00  0.00           O
ATOM   2400  HW1 SOL   347      27.099  14.722  10.848  1.00  0.00           H
ATOM   2401  HW2 SOL   347      28.175  14.646  12.074  1.00  0.00           H
ATOM   2402  OW  SOL   348      26.783  13.854   9.300  1.00  0.00           O
ATOM   2403  HW1 SOL   348      27.688  13.785   8.881  1.00  0.00           H
ATOM   2404  HW2 SOL   348      26.091  13.948   8.584  1.00  0.00           H
ATOM   2405  OW  SOL   349      28.008   5.398   8.878  1.00  0.00           O
ATOM   2406  HW1 SOL   349      27.695   5.068   7.987  1.00  0.00           H
ATOM   2407  HW2 SOL   349      27.999   4.644   9.535  1.00  0.00           H
ATOM   2408  OW  SOL   350      24.174   0.634   4.899  1.00  0.00           O
ATOM   2409  HW1 SOL   350      23.324   0.627   5.426  1.00  0.00           H
ATOM   2410  HW2 SOL   350      24.156   1.394   4.249  1.00  0.00           H
ATOM   2411  OW  SOL   351      28.309   2.194   5.152  1.00  0.00           O
ATOM   2412  HW1 SOL   351      27.900   2.578   4.324  1.00  0.00           H
ATOM   2413  HW2 SOL   351      29.286   2.403   5.168  1.00  0.00           H
ATOM   2414  OW  SOL   352      30.779  15.811   8.070  1.00  0.00           O
ATOM   2415  HW1 SOL   352      30.969  16.435   7.312  1.00  0.00           H
ATOM   2416  HW2 SOL   352      31.617  15.655   8.592  1.00  0.00           H
ATOM   2417  OW  SOL   353      23.363  11.439   7.259  1.00  0.00           O
ATOM   2418  HW1 SOL   353      22.727  11.231   8.002  1.00  0.00           H
ATOM   2419  HW2 SOL   353      22.866  11.459   6.391  1.00  0.00           H
ATOM   2420  OW  SOL   354      31.321  17.921   6.093  1.00  0.00           O
ATOM   2421  HW1 SOL   354      31.927  18.536   5.588  1.00  0.00           H
ATOM   2422  HW2 SOL   354      30.579  18.449   6.506  1.00  0.00           H
ATOM   2423  OW  SOL   355      24.199   2.162  11.798  1.00  0.00           O
ATOM   2424  HW1 SOL   355      24.987   1.577  11.607  1.00  0.00           H
ATOM   2425  HW2 SOL   355      23.359   1.683  11.543  1.00  0.00           H
ATOM   2426  OW  SOL   356      27.235   4.412   6.500  1.00  0.00           O
ATOM   2427  HW1 SOL   356      26.891   4.962   5.738  1.00  0.00           H
ATOM   2428  HW2 SOL   356      27.627   3.562   6.147  1.00  0.00           H
ATOM   2429  OW  SOL   357      28.482   0.523   7.537  1.00  0.00           O
ATOM   2430  HW1 SOL   357      28.307   0.839   6.604  1.00  0.00           H
ATOM   2431  HW2 SOL   357      28.849  -0.406   7.510  1.00  0.00           H
ATOM   2432  OW  SOL   358      32.967  11.605   8.440  1.00  0.00           O
ATOM   2433  HW1 SOL   358      32.326  10.844   8.549  1.00  0.00           H
ATOM   2434  HW2 SOL   358      33.235  11.680   7.479  1.00  0.00           H
ATOM   2435  OW  SOL   359      33.231   6.049   9.820  1.00  0.00           O
ATOM   2436  HW1 SOL   359      32.573   5.309   9.681  1.00  0.00           H
ATOM   2437  HW2 SOL   359      33.976   5.727  10.405  1.00  0.00           H
ATOM   2438  OW  SOL   360      36.920   8.018   3.810  1.00  0.00           O
ATOM   2439  HW1 SOL   360      37.463   7.578   4.525  1.00  0.00           H
ATOM   2440  HW2 SOL   360      36.990   7.489   2.965  1.00  0.00           H
ATOM   2441  OW  SOL   361      35.333  12.688   6.574  1.00  0.00           O
ATOM   2442  HW1 SOL   361      36.326  12.668   6.682  1.00  0.00           H
ATOM   2443  HW2 SOL   361      34.997  13.614   6.746  1.00  0.00           H
ATOM   2444  OW  SOL   362      29.453  12.388  11.048  1.00  0.00           O
ATOM   2445  HW1 SOL   362      28.547  12.073  11.332  1.00  0.00           H
ATOM   2446  HW2 SOL   362      29.429  12.644  10.081  1.00  0.00           H
ATOM   2447  OW  SOL   363      34.920  11.079  10.719  1.00  0.00           O
ATOM   2448  HW1 SOL   363      34.984  11.949  11.206  1.00  0.00           H
ATOM   2449  HW2 SOL   363      34.020  11.004  10.289  1.00  0.00           H
ATOM   2450  OW  SOL   364      25.826  10.773   3.898  1.00  0.00           O
ATOM   2451  HW1 SOL   364      25.700  10.588   4.873  1.00  0.00           H
ATOM   2452  HW2 SOL   364      26.796  10.693   3.667  1.00  0.00           H
ATOM   2453  OW  SOL   365      22.053  11.392   4.808  1.00  0.00           O
ATOM   2454  HW1 SOL   365      22.226  12.164   4.197  1.00  0.00           H
ATOM   2455  HW2 SOL   365      22.289  10.539   4.343  1.00  0.00           H
ATOM   2456  OW  SOL   366      24.297   5.219   8.410  1.00  0.00           O
ATOM   2457  HW1 SOL   366      24.427   5.896   7.686  1.00  0.00           H
ATOM   2458  HW2 SOL   366      24.823   5.488   9.217  1.00  0.00           H
ATOM   2459  OW  SOL   367      31.157  13.496   4.333  1.00  0.00           O
ATOM   2460  HW1 SOL   367      31.688  14.320   4.535  1.00  0.00           H
ATOM   2461  HW2 SOL   367      30.182  13.695   4.430  1.00  0.00           H
ATOM   2462  OW  SOL   368      31.294  14.524  11.464  1.00  0.00           O
ATOM   2463  HW1 SOL   368      31.669  14.421  12.385  1.00  0.00           H
ATOM   2464  HW2 SOL   368      30.679  13.761  11.267  1.00  0.00           H
ATOM   2465  OW  SOL   369      34.502   6.432   4.886  1.00  0.00           O
ATOM   2466  HW1 SOL   369      33.906   6.767   5.615  1.00  0.00           H
ATOM   2467  HW2 SOL   369      34.860   7.206   4.365  1.00  0.00           H
ATOM   2468  OW  SOL   370      24.517   8.927  10.283  1.00  0.00           O
ATOM   2469  HW1 SOL   370      24.891   9.850  10.188  1.00  0.00           H
ATOM   2470  HW2 SOL   370      24.027   8.854  11.152  1.00  0.00           H
ATOM   2471  OW  SOL   371      32.071   8.650  10.232  1.00  0.00           O
ATOM   2472  HW1 SOL   371      31.202   8.541   9.749  1.00  0.00           H
ATOM   2473  HW2 SOL   371      32.527   7.762  10.300  1.00  0.00           H
ATOM   2474  OW  SOL   372      30.254   4.894   2.724  1.00  0.00           O
ATOM   2475  HW1 SOL   372      30.678   4.211   3.320  1.00  0.00           H
ATOM   2476  HW2 SOL   372      30.054   5.719   3.253  1.00  0.00           H
ATOM   2477  OW  SOL   373      19.143  13.113  11.994  1.00  0.00           O
ATOM   2478  HW1 SOL   373      19.225  12.169  12.314  1.00  0.00           H
ATOM   2479  HW2 SOL   373      19.931  13.642  12.310  1.00  0.00           H
ATOM   2480  OW  SOL   374      25.635   6.327  10.512  1.00  0.00           O
ATOM   2481  HW1 SOL   374      26.576   6.064  10.300  1.00  0.00           H
ATOM   2482  HW2 SOL   374      25.504   7.297  10.304  1.00  0.00           H
ATOM   2483  OW  SOL   375      21.765   0.657   6.194  1.00  0.00           O
ATOM   2484  HW1 SOL   375      21.491   1.559   6.530  1.00  0.00           H
ATOM   2485  HW2 SOL   375      22.064   0.092   6.963  1.00  0.00           H
ATOM   2486  OW  SOL   376      28.856   7.701   9.909  1.00  0.00           O
ATOM   2487  HW1 SOL   376      29.152   7.607  10.860  1.00  0.00           H
ATOM   2488  HW2 SOL   376      28.530   6.818   9.573  1.00  0.00           H
ATOM   2489  OW  SOL   377      29.333  13.398   8.492  1.00  0.00           O
ATOM   2490  HW1 SOL   377      29.377  12.630   7.854  1.00  0.00           H
ATOM   2491  HW2 SOL   377      29.937  14.130   8.175  1.00  0.00           H
ATOM   2492  OW  SOL   378      21.769   8.107   9.503  1.00  0.00           O
ATOM   2493  HW1 SOL   378      22.723   8.386   9.384  1.00  0.00           H
ATOM   2494  HW2 SOL   378      21.721   7.112   9.587  1.00  0.00           H
ATOM   2495  OW  SOL   379      21.899   5.416   9.598  1.00  0.00           O
ATOM   2496  HW1 SOL   379      21.452   4.523   9.648  1.00  0.00           H
ATOM   2497  HW2 SOL   379      22.748   5.335   9.075  1.00  0.00           H
ATOM   2498  OW  SOL   380      19.674  17.843   9.325  1.00  0.00           O
ATOM   2499  HW1 SOL   380      19.285  17.035   8.884  1.00  0.00           H
ATOM   2500  HW2 SOL   380      20.607  17.986   8.994  1.00  0.00           H
ATOM   2501  OW  SOL   381      23.646  15.791   9.121  1.00  0.00           O
ATOM   2502  HW1 SOL   381      24.355  16.465   9.330  1.00  0.00           H
ATOM   2503  HW2 SOL   381      23.999  15.130   8.459  1.00  0.00           H
ATOM   2504  OW  SOL   382      19.080   5.432  11.106  1.00  0.00           O
ATOM   2505  HW1 SOL   382      19.519   4.927  10.363  1.00  0.00           H
ATOM   2506  HW2 SOL   382      19.780   5.865  11.674  1.00  0.00           H
ATOM   2507  OW  SOL   383      26.490   5.334   4.061  1.00  0.00           O
ATOM   2508  HW1 SOL   383      26.661   4.551   3.463  1.00  0.00           H
ATOM   2509  HW2 SOL   383      25.706   5.851   3.717  1.00  0.00           H
ATOM   2510  OW  SOL   384      32.010  11.257  11.374  1.00  0.00           O
ATOM   2511  HW1 SOL   384      32.143  10.271  11.275  1.00  0.00           H
ATOM   2512  HW2 SOL   384      31.038  11.473  11.285  1.00  0.00           H
ATOM   2513  OW  SOL   385      31.753   8.227   3.066  1.00  0.00           O
ATOM   2514  HW1 SOL   385      31.273   7.743   3.798  1.00  0.00           H
ATOM   2515  HW2 SOL   385      31.113   8.832   2.591  1.00  0.00           H
ATOM   2516  OW  SOL   386      35.868  17.692  10.942  1.00  0.00           O
ATOM   2517  HW1 SOL   386      36.728  17.967  10.512  1.00  0.00           H
ATOM   2518  HW2 SOL   386      35.747  16.704  10.842  1.00  0.00           H
ATOM   2519  OW  SOL   387      31.119  17.330  11.280  1.00  0.00           O
ATOM   2520  HW1 SOL   387      31.891  17.615  10.711  1.00  0.00           H
ATOM   2521  HW2 SOL   387      31.086  16.331  11.321  1.00  0.00           H
ATOM   2522  OW  SOL   388      19.411  12.604   9.453  1.00  0.00           O
ATOM   2523  HW1 SOL   388      19.252  12.882  10.400  1.00  0.00           H
ATOM   2524  HW2 SOL   388      18.742  11.908   9.193  1.00  0.00           H
ATOM   2525  OW  SOL   389      35.479   0.797   5.116  1.00  0.00           O
ATOM   2526  HW1 SOL   389      36.266   1.070   4.562  1.00  0.00           H
ATOM   2527  HW2 SOL   389      35.781   0.594   6.047  1.00  0.00           H
ATOM   2528  OW  SOL   390      32.567  15.766   4.859  1.00  0.00           O
ATOM   2529  HW1 SOL   390      33.058  16.034   4.030  1.00  0.00           H
ATOM   2530  HW2 SOL   390      32.066  16.553   5.219  1.00  0.00           H
ATOM   2531  OW  SOL   391      31.384   9.242   6.768  1.00  0.00           O
ATOM   2532  HW1 SOL   391      32.109   8.564   6.889  1.00  0.00           H
ATOM   2533  HW2 SOL   391      31.729  10.004   6.219  1.00  0.00           H
ATOM   2534  OW  SOL   392      37.004   1.719   9.170  1.00  0.00           O
ATOM   2535  HW1 SOL   392      37.222   0.744   9.218  1.00  0.00           H
ATOM   2536  HW2 SOL   392      36.048   1.834   8.900  1.00  0.00           H
ATOM   2537  OW  SOL   393      21.174   3.163   7.119  1.00  0.00           O
ATOM   2538  HW1 SOL   393      20.316   3.521   6.751  1.00  0.00           H
ATOM   2539  HW2 SOL   393      21.139   3.178   8.119  1.00  0.00           H
ATOM   2540  OW  SOL   394      34.718  13.511  12.291  1.00  0.00           O
ATOM   2541  HW1 SOL   394      35.518  13.346  12.869  1.00  0.00           H
ATOM   2542  HW2 SOL   394      34.032  12.804  12.462  1.00  0.00           H
ATOM   2543  OW  SOL   395      29.209  11.056   7.110  1.00  0.00           O
ATOM   2544  HW1 SOL   395      28.476  10.538   7.551  1.00  0.00           H
ATOM   2545  HW2 SOL   395      29.929  10.429   6.813  1.00  0.00           H
ATOM   2546  OW  SOL   396      29.048   2.404   9.531  1.00  0.00           O
ATOM   2547  HW1 SOL   396      28.911   2.061   8.602  1.00  0.00           H
ATOM   2548  HW2 SOL   396      28.910   1.661  10.185  1.00  0.00           H
ATOM   2549  OW  SOL   397      24.629  14.987   4.937  1.00  0.00           O
ATOM   2550  HW1 SOL   397      25.217  14.480   4.307  1.00  0.00           H
ATOM   2551  HW2 SOL   397      23.830  15.330   4.443  1.00  0.00           H
ATOM   2552  OW  SOL   398      21.266  14.170   3.372  1.00  0.00           O
ATOM   2553  HW1 SOL   398      20.485  13.663   3.005  1.00  0.00           H
ATOM   2554  HW2 SOL   398      21.178  14.245   4.365  1.00  0.00           H
ATOM   2555  OW  SOL   399      19.095   2.051   3.986  1.00  0.00           O
ATOM   2556  HW1 SOL   399      18.928   2.817   3.365  1.00  0.00           H
ATOM   2557  HW2 SOL   399      19.835   1.484   3.624  1.00  0.00           H
ATOM   2558  OW  SOL   400      33.382  17.894   9.824  1.00  0.00           O
ATOM   2559  HW1 SOL   400      33.529  18.404   8.977  1.00  0.00           H
ATOM   2560  HW2 SOL   400      34.262  17.728  10.271  1.00  0.00           H
ATOM   2561  OW  SOL   401      35.939   8.888  12.161  1.00  0.00           O
ATOM   2562  HW1 SOL   401      35.278   8.149  12.033  1.00  0.00           H
ATOM   2563  HW2 SOL   401      35.577   9.732  11.767  1.00  0.00           H
ATOM   2564  OW  SOL   402      30.927   3.001   4.690  1.00  0.00           O
ATOM   2565  HW1 SOL   402      31.627   2.299   4.559  1.00  0.00           H
ATOM   2566  HW2 SOL   402      31.191   3.597   5.448  1.00  0.00           H
ATOM   2567  OW  SOL   403      24.488   7.433   6.751  1.00  0.00           O
ATOM   2568  HW1 SOL   403      24.894   8.336   6.612  1.00  0.00           H
ATOM   2569  HW2 SOL   403      23.720   7.313   6.121  1.00  0.00           H
ATOM   2570  OW  SOL   404      25.325  17.916   9.479  1.00  0.00           O
ATOM   2571  HW1 SOL   404      25.063  18.802   9.096  1.00  0.00           H
ATOM   2572  HW2 SOL   404      26.302  17.763   9.328  1.00  0.00           H
ATOM   2573  OW  SOL   405      27.326   9.684   8.605  1.00  0.00           O
ATOM   2574  HW1 SOL   405      27.845   8.934   9.015  1.00  0.00           H
ATOM   2575  HW2 SOL   405      26.878  10.213   9.325  1.00  0.00           H
ATOM   2576  OW  SOL   406      37.275  15.561   8.222  1.00  0.00           O
ATOM   2577  HW1 SOL   406      36.493  15.586   7.599  1.00  0.00           H
ATOM   2578  HW2 SOL   406      37.007  15.112   9.075  1.00  0.00           H
ATOM   2579  OW  SOL   407      19.475  12.302   6.534  1.00  0.00           O
ATOM   2580  HW1 SOL   407      19.522  11.924   7.458  1.00  0.00           H
ATOM   2581  HW2 SOL   407      20.179  11.878   5.964  1.00  0.00           H
ATOM   2582  OW  SOL   408      36.884   1.950  11.873  1.00  0.00           O
ATOM   2583  HW1 SOL   408      36.592   0.999  11.977  1.00  0.00           H
ATOM   2584  HW2 SOL   408      36.907   2.187  10.902  1.00  0.00           H
ATOM   2585  OW  SOL   409      22.731   4.260   5.112  1.00  0.00           O
ATOM   2586  HW1 SOL   409      23.375   3.618   4.696  1.00  0.00           H
ATOM   2587  HW2 SOL   409      22.296   3.830   5.903  1.00  0.00           H
ATOM   2588  OW  SOL   410      35.542  15.133  10.309  1.00  0.00           O
ATOM   2589  HW1 SOL   410      34.654  14.780  10.013  1.00  0.00           H
ATOM   2590  HW2 SOL   410      35.846  14.632  11.119  1.00  0.00           H
ATOM   2591  OW  SOL   411      22.610   5.312  12.193  1.00  0.00           O
ATOM   2592  HW1 SOL   411      22.619   4.319  12.310  1.00  0.00           H
ATOM   2593  HW2 SOL   411      22.417   5.534  11.237  1.00  0.00           H
ATOM   2594  OW  SOL   412      26.921  15.868   6.783  1.00  0.00           O
ATOM   2595  HW1 SOL   412      26.881  16.531   6.036  1.00  0.00           H
ATOM   2596  HW2 SOL   412      26.126  15.264   6.736  1.00  0.00           H
ATOM   2597  OW  SOL   413      32.857   2.185  11.342  1.00  0.00           O
ATOM   2598  HW1 SOL   413      33.231   1.343  11.730  1.00  0.00           H
ATOM   2599  HW2 SOL   413      32.490   2.755  12.077  1.00  0.00           H
ATOM   2600  OW  SOL   414      28.570  50.659  11.119  1.00  0.00           O
ATOM   2601  HW1 SOL   414      27.949  49.898  10.930  1.00  0.00           H
ATOM   2602  HW2 SOL   414      29.055  50.487  11.977  1.00  0.00           H
ATOM   2603  OW  SOL   415      26.301  13.605   3.382  1.00  0.00           O
ATOM   2604  HW1 SOL   415      25.946  12.685   3.216  1.00  0.00           H
ATOM   2605  HW2 SOL   415      27.231  13.543   3.745  1.00  0.00           H
ATOM   2606  OW  SOL   416      31.543   4.550   6.851  1.00  0.00           O
ATOM   2607  HW1 SOL   416      31.020   5.402   6.859  1.00  0.00           H
ATOM   2608  HW2 SOL   416      31.588   4.178   7.778  1.00  0.00           H
ATOM   2609  OW  SOL   417      34.379   2.060   8.681  1.00  0.00           O
ATOM   2610  HW1 SOL   417      33.700   2.162   9.408  1.00  0.00           H
ATOM   2611  HW2 SOL   417      34.425   2.904   8.148  1.00  0.00           H
ATOM   2612  OW  SOL   418      19.094  10.958   3.186  1.00  0.00           O
ATOM   2613  HW1 SOL   418      20.061  11.119   2.990  1.00  0.00           H
ATOM   2614  HW2 SOL   418      18.954   9.993   3.404  1.00  0.00           H
ATOM   2615  OW  SOL   419      27.347  16.482   3.510  1.00  0.00           O
ATOM   2616  HW1 SOL   419      26.509  16.175   3.059  1.00  0.00           H
ATOM   2617  HW2 SOL   419      27.177  17.353   3.972  1.00  0.00           H
ATOM   2618  OW  SOL   420      20.921  21.383  10.039  1.00  0.00           O
ATOM   2619  HW1 SOL   420      21.226  20.886  10.852  1.00  0.00           H
ATOM   2620  HW2 SOL   420      19.989  21.105   9.808  1.00  0.00           H
ATOM   2621  OW  SOL   421      18.636  22.480   6.332  1.00  0.00           O
ATOM   2622  HW1 SOL   421      17.776  22.746   6.767  1.00  0.00           H
ATOM   2623  HW2 SOL   421      18.478  21.695   5.733  1.00  0.00           H
ATOM   2624  OW  SOL   422      24.108  31.382  11.529  1.00  0.00           O
ATOM   2625  HW1 SOL   422      23.196  31.526  11.145  1.00  0.00           H
ATOM   2626  HW2 SOL   422      24.443  32.238  11.923  1.00  0.00           H
ATOM   2627  OW  SOL   423      34.173  33.805   7.083  1.00  0.00           O
ATOM   2628  HW1 SOL   423      33.747  33.583   7.961  1.00  0.00           H
ATOM   2629  HW2 SOL   423      33.466  33.881   6.380  1.00  0.00           H
ATOM   2630  OW  SOL   424      30.160  25.556   7.098  1.00  0.00           O
ATOM   2631  HW1 SOL   424      30.629  26.398   6.833  1.00  0.00           H
ATOM   2632  HW2 SOL   424      29.670  25.704   7.957  1.00  0.00           H
ATOM   2633  OW  SOL   425      26.134  29.996  10.373  1.00  0.00           O
ATOM   2634  HW1 SOL   425      25.358  30.310  10.920  1.00  0.00           H
ATOM   2635  HW2 SOL   425      26.521  30.769   9.870  1.00  0.00           H
ATOM   2636  OW  SOL   426      26.888  27.022   3.304  1.00  0.00           O
ATOM   2637  HW1 SOL   426      27.425  26.612   4.042  1.00  0.00           H
ATOM   2638  HW2 SOL   426      27.478  27.608   2.748  1.00  0.00           H
ATOM   2639  OW  SOL   427      25.328  28.435   6.821  1.00  0.00           O
ATOM   2640  HW1 SOL   427      26.089  28.412   7.470  1.00  0.00           H
ATOM   2641  HW2 SOL   427      24.638  29.084   7.139  1.00  0.00           H
ATOM   2642  OW  SOL   428      21.833  32.847  10.682  1.00  0.00           O
ATOM   2643  HW1 SOL   428      21.068  32.553  10.109  1.00  0.00           H
ATOM   2644  HW2 SOL   428      22.441  33.435  10.149  1.00  0.00           H
ATOM   2645  OW  SOL   429      34.770  23.162   7.464  1.00  0.00           O
ATOM   2646  HW1 SOL   429      34.091  23.198   6.730  1.00  0.00           H
ATOM   2647  HW2 SOL   429      34.927  24.083   7.818  1.00  0.00           H
ATOM   2648  OW  SOL   430      20.779  35.678   4.677  1.00  0.00           O
ATOM   2649  HW1 SOL   430      20.940  36.453   5.289  1.00  0.00           H
ATOM   2650  HW2 SOL   430      21.603  35.501   4.139  1.00  0.00           H
ATOM   2651  OW  SOL   431      21.018  32.896   5.189  1.00  0.00           O
ATOM   2652  HW1 SOL   431      20.833  33.873   5.089  1.00  0.00           H
ATOM   2653  HW2 SOL   431      20.364  32.497   5.832  1.00  0.00           H
ATOM   2654  OW  SOL   432      21.280  29.536   9.125  1.00  0.00           O
ATOM   2655  HW1 SOL   432      21.183  28.576   9.389  1.00  0.00           H
ATOM   2656  HW2 SOL   432      20.568  30.078   9.571  1.00  0.00           H
ATOM   2657  OW  SOL   433      19.719  25.088   5.659  1.00  0.00           O
ATOM   2658  HW1 SOL   433      19.345  24.179   5.840  1.00  0.00           H
ATOM   2659  HW2 SOL   433      19.641  25.651   6.482  1.00  0.00           H
ATOM   2660  OW  SOL   434      36.981  36.352   3.285  1.00  0.00           O
ATOM   2661  HW1 SOL   434      37.640  35.811   3.807  1.00  0.00           H
ATOM   2662  HW2 SOL   434      37.264  37.311   3.282  1.00  0.00           H
ATOM   2663  OW  SOL   435      35.490  27.898   6.501  1.00  0.00           O
ATOM   2664  HW1 SOL   435      36.218  27.260   6.251  1.00  0.00           H
ATOM   2665  HW2 SOL   435      35.249  28.457   5.708  1.00  0.00           H
ATOM   2666  OW  SOL   436      35.056  29.917   4.487  1.00  0.00           O
ATOM   2667  HW1 SOL   436      35.978  29.767   4.129  1.00  0.00           H
ATOM   2668  HW2 SOL   436      35.104  30.510   5.292  1.00  0.00           H
ATOM   2669  OW  SOL   437      24.737  32.504   7.415  1.00  0.00           O
ATOM   2670  HW1 SOL   437      24.248  31.643   7.552  1.00  0.00           H
ATOM   2671  HW2 SOL   437      24.602  32.817   6.475  1.00  0.00           H
ATOM   2672  OW  SOL   438      26.832  18.634   5.204  1.00  0.00           O
ATOM   2673  HW1 SOL   438      27.235  19.512   4.947  1.00  0.00           H
ATOM   2674  HW2 SOL   438      25.839  18.728   5.265  1.00  0.00           H
ATOM   2675  OW  SOL   439      34.103  28.182   2.638  1.00  0.00           O
ATOM   2676  HW1 SOL   439      33.150  27.957   2.839  1.00  0.00           H
ATOM   2677  HW2 SOL   439      34.429  28.866   3.291  1.00  0.00           H
ATOM   2678  OW  SOL   440      33.227  32.869   9.485  1.00  0.00           O
ATOM   2679  HW1 SOL   440      32.583  33.025  10.234  1.00  0.00           H
ATOM   2680  HW2 SOL   440      33.134  31.929   9.156  1.00  0.00           H
ATOM   2681  OW  SOL   441      35.151  36.102   5.881  1.00  0.00           O
ATOM   2682  HW1 SOL   441      34.904  35.873   4.940  1.00  0.00           H
ATOM   2683  HW2 SOL   441      34.880  35.355   6.488  1.00  0.00           H
ATOM   2684  OW  SOL   442      24.270  26.428   2.862  1.00  0.00           O
ATOM   2685  HW1 SOL   442      25.189  26.752   3.088  1.00  0.00           H
ATOM   2686  HW2 SOL   442      23.682  26.505   3.667  1.00  0.00           H
ATOM   2687  OW  SOL   443      31.413  22.179   9.414  1.00  0.00           O
ATOM   2688  HW1 SOL   443      30.502  21.768   9.393  1.00  0.00           H
ATOM   2689  HW2 SOL   443      32.033  21.590   9.932  1.00  0.00           H
ATOM   2690  OW  SOL   444      34.407  35.705   3.142  1.00  0.00           O
ATOM   2691  HW1 SOL   444      35.375  35.955   3.137  1.00  0.00           H
ATOM   2692  HW2 SOL   444      34.298  34.787   2.761  1.00  0.00           H
ATOM   2693  OW  SOL   445      28.734  22.612  11.863  1.00  0.00           O
ATOM   2694  HW1 SOL   445      27.824  23.017  11.948  1.00  0.00           H
ATOM   2695  HW2 SOL   445      28.758  22.010  11.065  1.00  0.00           H
ATOM   2696  OW  SOL   446      28.373  25.662   5.084  1.00  0.00           O
ATOM   2697  HW1 SOL   446      29.065  25.587   5.802  1.00  0.00           H
ATOM   2698  HW2 SOL   446      27.950  24.769   4.934  1.00  0.00           H
ATOM   2699  OW  SOL   447      19.522  26.847   7.775  1.00  0.00           O
ATOM   2700  HW1 SOL   447      20.355  26.725   8.316  1.00  0.00           H
ATOM   2701  HW2 SOL   447      19.025  27.649   8.106  1.00  0.00           H
ATOM   2702  OW  SOL   448      32.517  29.933   5.474  1.00  0.00           O
ATOM   2703  HW1 SOL   448      33.379  29.929   4.968  1.00  0.00           H
ATOM   2704  HW2 SOL   448      31.943  30.685   5.148  1.00  0.00           H
ATOM   2705  OW  SOL   449      24.064  20.339   8.707  1.00  0.00           O
ATOM   2706  HW1 SOL   449      23.975  20.555   9.680  1.00  0.00           H
ATOM   2707  HW2 SOL   449      24.106  21.188   8.180  1.00  0.00           H
ATOM   2708  OW  SOL   450      28.642  32.978   4.747  1.00  0.00           O
ATOM   2709  HW1 SOL   450      28.291  33.780   4.264  1.00  0.00           H
ATOM   2710  HW2 SOL   450      28.487  33.085   5.729  1.00  0.00           H
ATOM   2711  OW  SOL   451      22.226  36.764   8.601  1.00  0.00           O
ATOM   2712  HW1 SOL   451      22.629  35.857   8.723  1.00  0.00           H
ATOM   2713  HW2 SOL   451      22.921  37.463   8.769  1.00  0.00           H
ATOM   2714  OW  SOL   452      36.663  29.215   8.643  1.00  0.00           O
ATOM   2715  HW1 SOL   452      36.190  28.968   7.798  1.00  0.00           H
ATOM   2716  HW2 SOL   452      35.999  29.286   9.388  1.00  0.00           H
ATOM   2717  OW  SOL   453      21.768  28.051   3.161  1.00  0.00           O
ATOM   2718  HW1 SOL   453      22.409  28.329   2.446  1.00  0.00           H
ATOM   2719  HW2 SOL   453      21.420  27.135   2.960  1.00  0.00           H
ATOM   2720  OW  SOL   454      33.354  26.104   7.262  1.00  0.00           O
ATOM   2721  HW1 SOL   454      33.252  25.606   8.124  1.00  0.00           H
ATOM   2722  HW2 SOL   454      34.191  26.651   7.290  1.00  0.00           H
ATOM   2723  OW  SOL   455      23.491  35.562   3.675  1.00  0.00           O
ATOM   2724  HW1 SOL   455      23.755  36.323   4.267  1.00  0.00           H
ATOM   2725  HW2 SOL   455      23.785  35.751   2.738  1.00  0.00           H
ATOM   2726  OW  SOL   456      32.931  19.663   4.537  1.00  0.00           O
ATOM   2727  HW1 SOL   456      32.895  19.938   3.576  1.00  0.00           H
ATOM   2728  HW2 SOL   456      33.870  19.745   4.872  1.00  0.00           H
ATOM   2729  OW  SOL   457      21.462  36.376  12.106  1.00  0.00           O
ATOM   2730  HW1 SOL   457      21.892  35.480  12.218  1.00  0.00           H
ATOM   2731  HW2 SOL   457      20.728  36.311  11.431  1.00  0.00           H
ATOM   2732  OW  SOL   458      27.995  35.610   8.999  1.00  0.00           O
ATOM   2733  HW1 SOL   458      28.889  35.232   9.240  1.00  0.00           H
ATOM   2734  HW2 SOL   458      27.592  35.067   8.262  1.00  0.00           H
ATOM   2735  OW  SOL   459      22.425  25.518   4.898  1.00  0.00           O
ATOM   2736  HW1 SOL   459      22.665  24.563   5.069  1.00  0.00           H
ATOM   2737  HW2 SOL   459      21.462  25.666   5.123  1.00  0.00           H
ATOM   2738  OW  SOL   460      27.249  33.466  11.676  1.00  0.00           O
ATOM   2739  HW1 SOL   460      27.081  33.110  10.757  1.00  0.00           H
ATOM   2740  HW2 SOL   460      28.205  33.308  11.925  1.00  0.00           H
ATOM   2741  OW  SOL   461      26.843  32.399   9.233  1.00  0.00           O
ATOM   2742  HW1 SOL   461      27.729  32.364   8.770  1.00  0.00           H
ATOM   2743  HW2 SOL   461      26.116  32.497   8.553  1.00  0.00           H
ATOM   2744  OW  SOL   462      28.135  23.561   8.919  1.00  0.00           O
ATOM   2745  HW1 SOL   462      27.796  23.538   7.978  1.00  0.00           H
ATOM   2746  HW2 SOL   462      28.328  22.629   9.227  1.00  0.00           H
ATOM   2747  OW  SOL   463      24.135  19.109   5.161  1.00  0.00           O
ATOM   2748  HW1 SOL   463      23.271  19.070   5.664  1.00  0.00           H
ATOM   2749  HW2 SOL   463      24.113  19.877   4.521  1.00  0.00           H
ATOM   2750  OW  SOL   464      28.051  21.069   4.747  1.00  0.00           O
ATOM   2751  HW1 SOL   464      27.699  21.695   4.051  1.00  0.00           H
ATOM   2752  HW2 SOL   464      29.047  21.151   4.796  1.00  0.00           H
ATOM   2753  OW  SOL   465      30.798  34.370   7.971  1.00  0.00           O
ATOM   2754  HW1 SOL   465      30.917  35.061   7.258  1.00  0.00           H
ATOM   2755  HW2 SOL   465      31.468  34.522   8.698  1.00  0.00           H
ATOM   2756  OW  SOL   466      23.325  30.148   7.456  1.00  0.00           O
ATOM   2757  HW1 SOL   466      22.643  29.962   8.163  1.00  0.00           H
ATOM   2758  HW2 SOL   466      22.903  30.064   6.554  1.00  0.00           H
ATOM   2759  OW  SOL   467      31.248  36.645   6.123  1.00  0.00           O
ATOM   2760  HW1 SOL   467      31.806  37.335   5.663  1.00  0.00           H
ATOM   2761  HW2 SOL   467      30.464  37.087   6.560  1.00  0.00           H
ATOM   2762  OW  SOL   468      23.984  20.671  11.355  1.00  0.00           O
ATOM   2763  HW1 SOL   468      24.378  19.792  11.624  1.00  0.00           H
ATOM   2764  HW2 SOL   468      23.778  21.208  12.173  1.00  0.00           H
ATOM   2765  OW  SOL   469      27.245  23.151   6.456  1.00  0.00           O
ATOM   2766  HW1 SOL   469      26.595  23.602   5.844  1.00  0.00           H
ATOM   2767  HW2 SOL   469      27.559  22.298   6.040  1.00  0.00           H
ATOM   2768  OW  SOL   470      28.761  19.186   7.446  1.00  0.00           O
ATOM   2769  HW1 SOL   470      28.176  19.137   6.636  1.00  0.00           H
ATOM   2770  HW2 SOL   470      28.558  18.417   8.051  1.00  0.00           H
ATOM   2771  OW  SOL   471      32.958  30.268   8.522  1.00  0.00           O
ATOM   2772  HW1 SOL   471      32.160  29.676   8.409  1.00  0.00           H
ATOM   2773  HW2 SOL   471      33.409  30.392   7.638  1.00  0.00           H
ATOM   2774  OW  SOL   472      32.978  24.663   9.662  1.00  0.00           O
ATOM   2775  HW1 SOL   472      32.508  23.792   9.516  1.00  0.00           H
ATOM   2776  HW2 SOL   472      33.775  24.516  10.249  1.00  0.00           H
ATOM   2777  OW  SOL   473      37.198  26.681   3.823  1.00  0.00           O
ATOM   2778  HW1 SOL   473      37.559  26.024   4.485  1.00  0.00           H
ATOM   2779  HW2 SOL   473      36.805  26.190   3.046  1.00  0.00           H
ATOM   2780  OW  SOL   474      35.317  31.346   6.718  1.00  0.00           O
ATOM   2781  HW1 SOL   474      36.317  31.334   6.717  1.00  0.00           H
ATOM   2782  HW2 SOL   474      34.995  32.288   6.814  1.00  0.00           H
ATOM   2783  OW  SOL   475      23.979  21.159   3.376  1.00  0.00           O
ATOM   2784  HW1 SOL   475      24.355  20.547   2.680  1.00  0.00           H
ATOM   2785  HW2 SOL   475      24.003  22.100   3.039  1.00  0.00           H
ATOM   2786  OW  SOL   476      29.762  30.919  11.053  1.00  0.00           O
ATOM   2787  HW1 SOL   476      28.912  30.694  11.529  1.00  0.00           H
ATOM   2788  HW2 SOL   476      29.558  31.170  10.107  1.00  0.00           H
ATOM   2789  OW  SOL   477      34.781  29.681  10.509  1.00  0.00           O
ATOM   2790  HW1 SOL   477      34.771  30.426  11.176  1.00  0.00           H
ATOM   2791  HW2 SOL   477      34.036  29.810   9.854  1.00  0.00           H
ATOM   2792  OW  SOL   478      26.007  29.358   4.396  1.00  0.00           O
ATOM   2793  HW1 SOL   478      25.726  29.103   5.321  1.00  0.00           H
ATOM   2794  HW2 SOL   478      26.280  28.539   3.892  1.00  0.00           H
ATOM   2795  OW  SOL   479      31.397  22.596  12.455  1.00  0.00           O
ATOM   2796  HW1 SOL   479      31.747  23.499  12.206  1.00  0.00           H
ATOM   2797  HW2 SOL   479      30.431  22.531  12.202  1.00  0.00           H
ATOM   2798  OW  SOL   480      21.998  29.918   5.099  1.00  0.00           O
ATOM   2799  HW1 SOL   480      22.123  30.771   4.592  1.00  0.00           H
ATOM   2800  HW2 SOL   480      21.947  29.153   4.457  1.00  0.00           H
ATOM   2801  OW  SOL   481      24.142  23.895   8.547  1.00  0.00           O
ATOM   2802  HW1 SOL   481      24.305  24.495   7.764  1.00  0.00           H
ATOM   2803  HW2 SOL   481      24.818  24.085   9.259  1.00  0.00           H
ATOM   2804  OW  SOL   482      31.214  32.068   4.627  1.00  0.00           O
ATOM   2805  HW1 SOL   482      31.715  32.930   4.554  1.00  0.00           H
ATOM   2806  HW2 SOL   482      30.236  32.238   4.503  1.00  0.00           H
ATOM   2807  OW  SOL   483      31.381  33.112  11.513  1.00  0.00           O
ATOM   2808  HW1 SOL   483      31.399  33.271  12.501  1.00  0.00           H
ATOM   2809  HW2 SOL   483      30.827  32.303  11.317  1.00  0.00           H
ATOM   2810  OW  SOL   484      34.771  25.040   5.020  1.00  0.00           O
ATOM   2811  HW1 SOL   484      33.988  25.330   5.570  1.00  0.00           H
ATOM   2812  HW2 SOL   484      34.690  25.418   4.098  1.00  0.00           H
ATOM   2813  OW  SOL   485      24.548  27.340  10.311  1.00  0.00           O
ATOM   2814  HW1 SOL   485      24.947  28.239  10.131  1.00  0.00           H
ATOM   2815  HW2 SOL   485      24.209  27.308  11.251  1.00  0.00           H
ATOM   2816  OW  SOL   486      31.976  27.142  10.413  1.00  0.00           O
ATOM   2817  HW1 SOL   486      31.187  27.243   9.807  1.00  0.00           H
ATOM   2818  HW2 SOL   486      32.440  26.279  10.215  1.00  0.00           H
ATOM   2819  OW  SOL   487      31.297  24.338   4.344  1.00  0.00           O
ATOM   2820  HW1 SOL   487      31.325  23.345   4.227  1.00  0.00           H
ATOM   2821  HW2 SOL   487      30.595  24.725   3.746  1.00  0.00           H
ATOM   2822  OW  SOL   488      26.093  24.774  10.230  1.00  0.00           O
ATOM   2823  HW1 SOL   488      26.869  24.575   9.630  1.00  0.00           H
ATOM   2824  HW2 SOL   488      25.810  25.725  10.105  1.00  0.00           H
ATOM   2825  OW  SOL   489      21.612  19.364   6.274  1.00  0.00           O
ATOM   2826  HW1 SOL   489      21.391  20.313   6.500  1.00  0.00           H
ATOM   2827  HW2 SOL   489      21.768  18.849   7.117  1.00  0.00           H
ATOM   2828  OW  SOL   490      28.915  26.099   9.411  1.00  0.00           O
ATOM   2829  HW1 SOL   490      28.733  26.392  10.350  1.00  0.00           H
ATOM   2830  HW2 SOL   490      28.695  25.128   9.316  1.00  0.00           H
ATOM   2831  OW  SOL   491      29.427  31.943   8.504  1.00  0.00           O
ATOM   2832  HW1 SOL   491      29.432  31.182   7.855  1.00  0.00           H
ATOM   2833  HW2 SOL   491      29.976  32.695   8.141  1.00  0.00           H
ATOM   2834  OW  SOL   492      21.719  26.728   9.483  1.00  0.00           O
ATOM   2835  HW1 SOL   492      22.690  26.966   9.484  1.00  0.00           H
ATOM   2836  HW2 SOL   492      21.614  25.757   9.697  1.00  0.00           H
ATOM   2837  OW  SOL   493      21.719  23.963   9.766  1.00  0.00           O
ATOM   2838  HW1 SOL   493      21.437  23.019   9.940  1.00  0.00           H
ATOM   2839  HW2 SOL   493      22.595  23.965   9.283  1.00  0.00           H
ATOM   2840  OW  SOL   494      19.628  36.462   9.457  1.00  0.00           O
ATOM   2841  HW1 SOL   494      19.256  35.632   9.042  1.00  0.00           H
ATOM   2842  HW2 SOL   494      20.553  36.621   9.112  1.00  0.00           H
ATOM   2843  OW  SOL   495      23.527  34.375   9.063  1.00  0.00           O
ATOM   2844  HW1 SOL   495      24.231  34.972   9.449  1.00  0.00           H
ATOM   2845  HW2 SOL   495      23.956  33.697   8.466  1.00  0.00           H
ATOM   2846  OW  SOL   496      28.362  26.822  11.864  1.00  0.00           O
ATOM   2847  HW1 SOL   496      29.175  26.678  12.427  1.00  0.00           H
ATOM   2848  HW2 SOL   496      27.547  26.561  12.381  1.00  0.00           H
ATOM   2849  OW  SOL   497      19.227  24.139  11.356  1.00  0.00           O
ATOM   2850  HW1 SOL   497      19.898  24.143  10.615  1.00  0.00           H
ATOM   2851  HW2 SOL   497      19.676  23.882  12.212  1.00  0.00           H
ATOM   2852  OW  SOL   498      26.678  23.810   3.750  1.00  0.00           O
ATOM   2853  HW1 SOL   498      26.842  23.628   2.780  1.00  0.00           H
ATOM   2854  HW2 SOL   498      25.932  24.469   3.845  1.00  0.00           H
ATOM   2855  OW  SOL   499      35.093  24.599  11.325  1.00  0.00           O
ATOM   2856  HW1 SOL   499      35.079  24.403  12.306  1.00  0.00           H
ATOM   2857  HW2 SOL   499      36.020  24.472  10.972  1.00  0.00           H
ATOM   2858  OW  SOL   500      23.743  23.825   2.644  1.00  0.00           O
ATOM   2859  HW1 SOL   500      23.992  24.793   2.651  1.00  0.00           H
ATOM   2860  HW2 SOL   500      22.818  23.716   3.008  1.00  0.00           H
ATOM   2861  OW  SOL   501      31.992  29.544  11.971  1.00  0.00           O
ATOM   2862  HW1 SOL   501      32.164  28.689  11.482  1.00  0.00           H
ATOM   2863  HW2 SOL   501      31.162  29.972  11.611  1.00  0.00           H
ATOM   2864  OW  SOL   502      31.588  27.392   3.055  1.00  0.00           O
ATOM   2865  HW1 SOL   502      31.125  27.346   3.941  1.00  0.00           H
ATOM   2866  HW2 SOL   502      31.488  26.517   2.581  1.00  0.00           H
ATOM   2867  OW  SOL   503      35.954  36.274  11.014  1.00  0.00           O
ATOM   2868  HW1 SOL   503      36.789  36.545  10.535  1.00  0.00           H
ATOM   2869  HW2 SOL   503      35.917  35.277  11.081  1.00  0.00           H
ATOM   2870  OW  SOL   504      30.971  35.893  10.741  1.00  0.00           O
ATOM   2871  HW1 SOL   504      31.858  36.224  10.419  1.00  0.00           H
ATOM   2872  HW2 SOL   504      31.079  34.981  11.137  1.00  0.00           H
ATOM   2873  OW  SOL   505      19.260  31.408  10.103  1.00  0.00           O
ATOM   2874  HW1 SOL   505      19.209  31.360  11.101  1.00  0.00           H
ATOM   2875  HW2 SOL   505      18.658  30.717   9.704  1.00  0.00           H
ATOM   2876  OW  SOL   506      35.969  20.053   5.236  1.00  0.00           O
ATOM   2877  HW1 SOL   506      36.520  19.843   4.428  1.00  0.00           H
ATOM   2878  HW2 SOL   506      35.693  19.201   5.681  1.00  0.00           H
ATOM   2879  OW  SOL   507      32.529  34.502   4.917  1.00  0.00           O
ATOM   2880  HW1 SOL   507      33.056  34.885   4.158  1.00  0.00           H
ATOM   2881  HW2 SOL   507      31.956  35.217   5.318  1.00  0.00           H
ATOM   2882  OW  SOL   508      31.435  27.907   6.719  1.00  0.00           O
ATOM   2883  HW1 SOL   508      32.162  27.238   6.873  1.00  0.00           H
ATOM   2884  HW2 SOL   508      31.801  28.685   6.209  1.00  0.00           H
ATOM   2885  OW  SOL   509      37.119  20.342   9.316  1.00  0.00           O
ATOM   2886  HW1 SOL   509      37.434  19.411   9.137  1.00  0.00           H
ATOM   2887  HW2 SOL   509      36.184  20.449   8.978  1.00  0.00           H
ATOM   2888  OW  SOL   510      21.159  21.853   7.238  1.00  0.00           O
ATOM   2889  HW1 SOL   510      20.243  22.154   6.972  1.00  0.00           H
ATOM   2890  HW2 SOL   510      21.197  21.738   8.231  1.00  0.00           H
ATOM   2891  OW  SOL   511      34.709  31.603  12.561  1.00  0.00           O
ATOM   2892  HW1 SOL   511      35.442  31.149  13.067  1.00  0.00           H
ATOM   2893  HW2 SOL   511      33.845  31.128  12.726  1.00  0.00           H
ATOM   2894  OW  SOL   512      29.256  29.634   7.115  1.00  0.00           O
ATOM   2895  HW1 SOL   512      28.469  29.150   7.499  1.00  0.00           H
ATOM   2896  HW2 SOL   512      29.928  28.969   6.789  1.00  0.00           H
ATOM   2897  OW  SOL   513      28.864  20.908   9.662  1.00  0.00           O
ATOM   2898  HW1 SOL   513      28.801  20.493   8.754  1.00  0.00           H
ATOM   2899  HW2 SOL   513      28.804  20.193  10.359  1.00  0.00           H
ATOM   2900  OW  SOL   514      24.659  33.430   4.939  1.00  0.00           O
ATOM   2901  HW1 SOL   514      25.196  32.892   4.289  1.00  0.00           H
ATOM   2902  HW2 SOL   514      24.071  34.066   4.439  1.00  0.00           H
ATOM   2903  OW  SOL   515      19.233  20.602   3.819  1.00  0.00           O
ATOM   2904  HW1 SOL   515      18.908  21.170   3.062  1.00  0.00           H
ATOM   2905  HW2 SOL   515      20.074  20.135   3.548  1.00  0.00           H
ATOM   2906  OW  SOL   516      33.507  36.545   9.806  1.00  0.00           O
ATOM   2907  HW1 SOL   516      33.660  37.175   9.044  1.00  0.00           H
ATOM   2908  HW2 SOL   516      34.372  36.377  10.278  1.00  0.00           H
ATOM   2909  OW  SOL   517      35.565  27.390  11.834  1.00  0.00           O
ATOM   2910  HW1 SOL   517      35.252  26.502  11.497  1.00  0.00           H
ATOM   2911  HW2 SOL   517      35.139  28.119  11.299  1.00  0.00           H
ATOM   2912  OW  SOL   518      30.759  21.446   4.902  1.00  0.00           O
ATOM   2913  HW1 SOL   518      31.487  20.787   4.714  1.00  0.00           H
ATOM   2914  HW2 SOL   518      31.037  22.047   5.651  1.00  0.00           H
ATOM   2915  OW  SOL   519      24.623  25.812   6.568  1.00  0.00           O
ATOM   2916  HW1 SOL   519      24.949  26.752   6.671  1.00  0.00           H
ATOM   2917  HW2 SOL   519      23.774  25.809   6.039  1.00  0.00           H
ATOM   2918  OW  SOL   520      25.269  36.586   9.451  1.00  0.00           O
ATOM   2919  HW1 SOL   520      25.089  37.509   9.109  1.00  0.00           H
ATOM   2920  HW2 SOL   520      26.235  36.365   9.321  1.00  0.00           H
ATOM   2921  OW  SOL   521      27.361  28.292   8.593  1.00  0.00           O
ATOM   2922  HW1 SOL   521      27.879  27.499   8.914  1.00  0.00           H
ATOM   2923  HW2 SOL   521      27.006  28.798   9.378  1.00  0.00           H
ATOM   2924  OW  SOL   522      37.203  34.047   8.331  1.00  0.00           O
ATOM   2925  HW1 SOL   522      36.377  34.037   7.768  1.00  0.00           H
ATOM   2926  HW2 SOL   522      37.077  33.445   9.119  1.00  0.00           H
ATOM   2927  OW  SOL   523      19.496  30.946   6.665  1.00  0.00           O
ATOM   2928  HW1 SOL   523      19.431  30.385   7.489  1.00  0.00           H
ATOM   2929  HW2 SOL   523      20.225  30.594   6.078  1.00  0.00           H
ATOM   2930  OW  SOL   524      36.679  20.667  11.959  1.00  0.00           O
ATOM   2931  HW1 SOL   524      36.489  19.710  12.179  1.00  0.00           H
ATOM   2932  HW2 SOL   524      36.794  20.765  10.971  1.00  0.00           H
ATOM   2933  OW  SOL   525      22.821  22.904   5.322  1.00  0.00           O
ATOM   2934  HW1 SOL   525      23.309  22.144   4.893  1.00  0.00           H
ATOM   2935  HW2 SOL   525      22.281  22.561   6.091  1.00  0.00           H
ATOM   2936  OW  SOL   526      35.620  33.550  10.817  1.00  0.00           O
ATOM   2937  HW1 SOL   526      34.829  33.492  10.208  1.00  0.00           H
ATOM   2938  HW2 SOL   526      35.509  32.902  11.570  1.00  0.00           H
ATOM   2939  OW  SOL   527      26.962  34.387   6.781  1.00  0.00           O
ATOM   2940  HW1 SOL   527      26.953  34.928   5.940  1.00  0.00           H
ATOM   2941  HW2 SOL   527      26.143  33.814   6.817  1.00  0.00           H
ATOM   2942  OW  SOL   528      33.040  20.827  11.099  1.00  0.00           O
ATOM   2943  HW1 SOL   528      33.280  19.929  11.467  1.00  0.00           H
ATOM   2944  HW2 SOL   528      32.495  21.329  11.771  1.00  0.00           H
ATOM   2945  OW  SOL   529      28.765  18.780  11.416  1.00  0.00           O
ATOM   2946  HW1 SOL   529      28.077  18.108  11.140  1.00  0.00           H
ATOM   2947  HW2 SOL   529      29.665  18.345  11.437  1.00  0.00           H
ATOM   2948  OW  SOL   530      26.375  31.874   3.533  1.00  0.00           O
ATOM   2949  HW1 SOL   530      26.200  30.925   3.798  1.00  0.00           H
ATOM   2950  HW2 SOL   530      27.267  32.159   3.884  1.00  0.00           H
ATOM   2951  OW  SOL   531      24.746  34.373  11.921  1.00  0.00           O
ATOM   2952  HW1 SOL   531      24.710  35.251  12.399  1.00  0.00           H
ATOM   2953  HW2 SOL   531      25.700  34.110  11.777  1.00  0.00           H
ATOM   2954  OW  SOL   532      31.617  23.077   6.898  1.00  0.00           O
ATOM   2955  HW1 SOL   532      31.183  23.969   6.769  1.00  0.00           H
ATOM   2956  HW2 SOL   532      31.515  22.792   7.851  1.00  0.00           H
ATOM   2957  OW  SOL   533      34.493  20.674   8.715  1.00  0.00           O
ATOM   2958  HW1 SOL   533      33.948  20.798   9.545  1.00  0.00           H
ATOM   2959  HW2 SOL   533      34.508  21.528   8.196  1.00  0.00           H
ATOM   2960  OW  SOL   534      19.058  29.361   2.810  1.00  0.00           O
ATOM   2961  HW1 SOL   534      20.021  29.513   3.037  1.00  0.00           H
ATOM   2962  HW2 SOL   534      18.795  28.435   3.080  1.00  0.00           H
ATOM   2963  OW  SOL   535      27.365  35.046   3.672  1.00  0.00           O
ATOM   2964  HW1 SOL   535      26.766  34.803   2.909  1.00  0.00           H
ATOM   2965  HW2 SOL   535      27.118  35.953   4.014  1.00  0.00           H
ATOM   2966  OW  SOL   536      20.821  40.155   9.800  1.00  0.00           O
ATOM   2967  HW1 SOL   536      21.241  39.689  10.579  1.00  0.00           H
ATOM   2968  HW2 SOL   536      19.905  39.785   9.644  1.00  0.00           H
ATOM   2969  OW  SOL   537      18.599  41.063   6.292  1.00  0.00           O
ATOM   2970  HW1 SOL   537      17.807  41.425   6.784  1.00  0.00           H
ATOM   2971  HW2 SOL   537      18.330  40.245   5.783  1.00  0.00           H
ATOM   2972  OW  SOL   538      30.036  44.198   7.169  1.00  0.00           O
ATOM   2973  HW1 SOL   538      30.480  45.076   6.989  1.00  0.00           H
ATOM   2974  HW2 SOL   538      29.477  44.271   7.995  1.00  0.00           H
ATOM   2975  OW  SOL   539      26.243  48.745  10.440  1.00  0.00           O
ATOM   2976  HW1 SOL   539      25.518  48.813  11.125  1.00  0.00           H
ATOM   2977  HW2 SOL   539      26.239  49.564   9.867  1.00  0.00           H
ATOM   2978  OW  SOL   540      27.934  45.944   3.615  1.00  0.00           O
ATOM   2979  HW1 SOL   540      27.216  46.551   3.955  1.00  0.00           H
ATOM   2980  HW2 SOL   540      27.579  45.403   2.852  1.00  0.00           H
ATOM   2981  OW  SOL   541      25.414  47.235   6.766  1.00  0.00           O
ATOM   2982  HW1 SOL   541      26.152  47.168   7.438  1.00  0.00           H
ATOM   2983  HW2 SOL   541      24.765  47.939   7.053  1.00  0.00           H
ATOM   2984  OW  SOL   542      22.103   0.865  10.633  1.00  0.00           O
ATOM   2985  HW1 SOL   542      21.406   0.187  10.399  1.00  0.00           H
ATOM   2986  HW2 SOL   542      22.622   1.105   9.813  1.00  0.00           H
ATOM   2987  OW  SOL   543      34.782  41.735   7.446  1.00  0.00           O
ATOM   2988  HW1 SOL   543      34.079  41.918   6.759  1.00  0.00           H
ATOM   2989  HW2 SOL   543      34.798  42.480   8.114  1.00  0.00           H
ATOM   2990  OW  SOL   544      21.316  48.053   9.079  1.00  0.00           O
ATOM   2991  HW1 SOL   544      21.262  47.094   9.354  1.00  0.00           H
ATOM   2992  HW2 SOL   544      20.603  48.575   9.547  1.00  0.00           H
ATOM   2993  OW  SOL   545      19.699  43.721   5.737  1.00  0.00           O
ATOM   2994  HW1 SOL   545      19.384  42.781   5.864  1.00  0.00           H
ATOM   2995  HW2 SOL   545      19.622  44.218   6.601  1.00  0.00           H
ATOM   2996  OW  SOL   546      35.526  46.499   6.480  1.00  0.00           O
ATOM   2997  HW1 SOL   546      36.281  45.907   6.198  1.00  0.00           H
ATOM   2998  HW2 SOL   546      35.296  47.124   5.735  1.00  0.00           H
ATOM   2999  OW  SOL   547      35.082  48.460   4.470  1.00  0.00           O
ATOM   3000  HW1 SOL   547      35.876  48.221   3.912  1.00  0.00           H
ATOM   3001  HW2 SOL   547      35.204  49.378   4.848  1.00  0.00           H
ATOM   3002  OW  SOL   548      26.817  37.314   5.114  1.00  0.00           O
ATOM   3003  HW1 SOL   548      27.234  38.189   4.865  1.00  0.00           H
ATOM   3004  HW2 SOL   548      25.840  37.446   5.282  1.00  0.00           H
ATOM   3005  OW  SOL   549      20.448  46.930  11.873  1.00  0.00           O
ATOM   3006  HW1 SOL   549      21.183  46.253  11.917  1.00  0.00           H
ATOM   3007  HW2 SOL   549      19.565  46.463  11.849  1.00  0.00           H
ATOM   3008  OW  SOL   550      31.451  40.843   9.422  1.00  0.00           O
ATOM   3009  HW1 SOL   550      30.517  40.487   9.398  1.00  0.00           H
ATOM   3010  HW2 SOL   550      32.015  40.261  10.007  1.00  0.00           H
ATOM   3011  OW  SOL   551      27.569  41.139  11.481  1.00  0.00           O
ATOM   3012  HW1 SOL   551      28.081  41.547  12.236  1.00  0.00           H
ATOM   3013  HW2 SOL   551      28.089  40.376  11.099  1.00  0.00           H
ATOM   3014  OW  SOL   552      29.417  43.957   4.549  1.00  0.00           O
ATOM   3015  HW1 SOL   552      29.556  43.912   5.538  1.00  0.00           H
ATOM   3016  HW2 SOL   552      28.799  44.713   4.333  1.00  0.00           H
ATOM   3017  OW  SOL   553      19.434  45.378   7.876  1.00  0.00           O
ATOM   3018  HW1 SOL   553      20.308  45.343   8.361  1.00  0.00           H
ATOM   3019  HW2 SOL   553      18.894  46.147   8.217  1.00  0.00           H
ATOM   3020  OW  SOL   554      32.458  48.710   5.491  1.00  0.00           O
ATOM   3021  HW1 SOL   554      33.281  48.462   4.980  1.00  0.00           H
ATOM   3022  HW2 SOL   554      32.143  49.613   5.198  1.00  0.00           H
ATOM   3023  OW  SOL   555      24.088  39.108   8.739  1.00  0.00           O
ATOM   3024  HW1 SOL   555      24.173  39.229   9.728  1.00  0.00           H
ATOM   3025  HW2 SOL   555      24.114  40.001   8.290  1.00  0.00           H
ATOM   3026  OW  SOL   556      36.500  47.718   8.750  1.00  0.00           O
ATOM   3027  HW1 SOL   556      36.043  47.449   7.902  1.00  0.00           H
ATOM   3028  HW2 SOL   556      35.819  47.831   9.474  1.00  0.00           H
ATOM   3029  OW  SOL   557      33.415  44.717   7.194  1.00  0.00           O
ATOM   3030  HW1 SOL   557      33.289  44.217   8.050  1.00  0.00           H
ATOM   3031  HW2 SOL   557      34.208  45.321   7.274  1.00  0.00           H
ATOM   3032  OW  SOL   558      32.826  38.329   4.468  1.00  0.00           O
ATOM   3033  HW1 SOL   558      32.812  37.750   3.653  1.00  0.00           H
ATOM   3034  HW2 SOL   558      33.773  38.545   4.708  1.00  0.00           H
ATOM   3035  OW  SOL   559      22.429  44.127   4.976  1.00  0.00           O
ATOM   3036  HW1 SOL   559      22.667  43.157   4.936  1.00  0.00           H
ATOM   3037  HW2 SOL   559      21.439  44.224   5.083  1.00  0.00           H
ATOM   3038  OW  SOL   560      26.190   0.623   9.087  1.00  0.00           O
ATOM   3039  HW1 SOL   560      27.036   0.667   8.555  1.00  0.00           H
ATOM   3040  HW2 SOL   560      25.481   1.161   8.631  1.00  0.00           H
ATOM   3041  OW  SOL   561      27.960  42.523   8.969  1.00  0.00           O
ATOM   3042  HW1 SOL   561      27.724  42.232   8.042  1.00  0.00           H
ATOM   3043  HW2 SOL   561      27.950  41.731   9.580  1.00  0.00           H
ATOM   3044  OW  SOL   562      24.094  37.793   5.116  1.00  0.00           O
ATOM   3045  HW1 SOL   562      23.236  37.816   5.629  1.00  0.00           H
ATOM   3046  HW2 SOL   562      24.220  38.663   4.639  1.00  0.00           H
ATOM   3047  OW  SOL   563      28.052  39.697   4.616  1.00  0.00           O
ATOM   3048  HW1 SOL   563      27.616  40.470   4.155  1.00  0.00           H
ATOM   3049  HW2 SOL   563      29.042  39.837   4.637  1.00  0.00           H
ATOM   3050  OW  SOL   564      23.201  48.734   7.324  1.00  0.00           O
ATOM   3051  HW1 SOL   564      22.524  48.454   8.004  1.00  0.00           H
ATOM   3052  HW2 SOL   564      22.851  48.543   6.407  1.00  0.00           H
ATOM   3053  OW  SOL   565      24.243  39.251  11.425  1.00  0.00           O
ATOM   3054  HW1 SOL   565      24.811  38.733  12.064  1.00  0.00           H
ATOM   3055  HW2 SOL   565      23.293  39.238  11.738  1.00  0.00           H
ATOM   3056  OW  SOL   566      27.260  41.642   6.508  1.00  0.00           O
ATOM   3057  HW1 SOL   566      26.879  42.213   5.781  1.00  0.00           H
ATOM   3058  HW2 SOL   566      27.566  40.771   6.123  1.00  0.00           H
ATOM   3059  OW  SOL   567      28.829  37.626   7.318  1.00  0.00           O
ATOM   3060  HW1 SOL   567      28.185  37.598   6.553  1.00  0.00           H
ATOM   3061  HW2 SOL   567      28.573  36.935   7.994  1.00  0.00           H
ATOM   3062  OW  SOL   568      33.002  48.646   8.756  1.00  0.00           O
ATOM   3063  HW1 SOL   568      32.339  47.958   8.462  1.00  0.00           H
ATOM   3064  HW2 SOL   568      33.072  49.361   8.060  1.00  0.00           H
ATOM   3065  OW  SOL   569      33.056  43.239   9.524  1.00  0.00           O
ATOM   3066  HW1 SOL   569      32.476  42.424   9.529  1.00  0.00           H
ATOM   3067  HW2 SOL   569      33.763  43.148  10.225  1.00  0.00           H
ATOM   3068  OW  SOL   570      37.336  45.271   3.651  1.00  0.00           O
ATOM   3069  HW1 SOL   570      37.758  44.691   4.348  1.00  0.00           H
ATOM   3070  HW2 SOL   570      36.440  44.901   3.407  1.00  0.00           H
ATOM   3071  OW  SOL   571      24.270  39.843   3.372  1.00  0.00           O
ATOM   3072  HW1 SOL   571      23.935  39.176   2.706  1.00  0.00           H
ATOM   3073  HW2 SOL   571      23.995  40.762   3.090  1.00  0.00           H
ATOM   3074  OW  SOL   572      34.774  48.340  10.818  1.00  0.00           O
ATOM   3075  HW1 SOL   572      34.388  48.567  11.712  1.00  0.00           H
ATOM   3076  HW2 SOL   572      34.076  48.466  10.112  1.00  0.00           H
ATOM   3077  OW  SOL   573      25.705  47.345   4.119  1.00  0.00           O
ATOM   3078  HW1 SOL   573      25.579  47.373   5.111  1.00  0.00           H
ATOM   3079  HW2 SOL   573      25.780  48.277   3.766  1.00  0.00           H
ATOM   3080  OW  SOL   574      22.815  45.187  12.249  1.00  0.00           O
ATOM   3081  HW1 SOL   574      23.814  45.176  12.236  1.00  0.00           H
ATOM   3082  HW2 SOL   574      22.467  44.298  11.949  1.00  0.00           H
ATOM   3083  OW  SOL   575      22.214  48.281   4.734  1.00  0.00           O
ATOM   3084  HW1 SOL   575      22.628  49.069   4.279  1.00  0.00           H
ATOM   3085  HW2 SOL   575      22.521  47.440   4.289  1.00  0.00           H
ATOM   3086  OW  SOL   576      24.111  42.695   8.551  1.00  0.00           O
ATOM   3087  HW1 SOL   576      24.273  43.291   7.765  1.00  0.00           H
ATOM   3088  HW2 SOL   576      24.793  42.883   9.257  1.00  0.00           H
ATOM   3089  OW  SOL   577      34.811  43.850   4.910  1.00  0.00           O
ATOM   3090  HW1 SOL   577      34.178  44.151   5.624  1.00  0.00           H
ATOM   3091  HW2 SOL   577      34.355  43.896   4.021  1.00  0.00           H
ATOM   3092  OW  SOL   578      24.604  46.159  10.282  1.00  0.00           O
ATOM   3093  HW1 SOL   578      24.805  47.018   9.812  1.00  0.00           H
ATOM   3094  HW2 SOL   578      23.674  46.189  10.648  1.00  0.00           H
ATOM   3095  OW  SOL   579      32.005  45.748  10.192  1.00  0.00           O
ATOM   3096  HW1 SOL   579      31.271  45.750   9.513  1.00  0.00           H
ATOM   3097  HW2 SOL   579      32.505  44.883  10.139  1.00  0.00           H
ATOM   3098  OW  SOL   580      30.421  42.184   2.826  1.00  0.00           O
ATOM   3099  HW1 SOL   580      30.706  41.409   3.390  1.00  0.00           H
ATOM   3100  HW2 SOL   580      30.065  42.911   3.413  1.00  0.00           H
ATOM   3101  OW  SOL   581      21.583  39.061  12.183  1.00  0.00           O
ATOM   3102  HW1 SOL   581      20.675  39.353  12.485  1.00  0.00           H
ATOM   3103  HW2 SOL   581      21.622  38.062  12.163  1.00  0.00           H
ATOM   3104  OW  SOL   582      25.906  43.695  10.424  1.00  0.00           O
ATOM   3105  HW1 SOL   582      26.710  43.423   9.895  1.00  0.00           H
ATOM   3106  HW2 SOL   582      25.685  44.650  10.225  1.00  0.00           H
ATOM   3107  OW  SOL   583      21.584  37.875   6.213  1.00  0.00           O
ATOM   3108  HW1 SOL   583      21.347  38.822   6.427  1.00  0.00           H
ATOM   3109  HW2 SOL   583      21.724  37.367   7.063  1.00  0.00           H
ATOM   3110  OW  SOL   584      28.892  44.892   9.791  1.00  0.00           O
ATOM   3111  HW1 SOL   584      29.097  44.931  10.769  1.00  0.00           H
ATOM   3112  HW2 SOL   584      28.580  43.972   9.552  1.00  0.00           H
ATOM   3113  OW  SOL   585      21.777  45.264   9.320  1.00  0.00           O
ATOM   3114  HW1 SOL   585      22.669  45.379   8.882  1.00  0.00           H
ATOM   3115  HW2 SOL   585      21.670  44.314   9.614  1.00  0.00           H
ATOM   3116  OW  SOL   586      21.849  42.629  10.015  1.00  0.00           O
ATOM   3117  HW1 SOL   586      21.462  41.707   9.976  1.00  0.00           H
ATOM   3118  HW2 SOL   586      22.700  42.655   9.490  1.00  0.00           H
ATOM   3119  OW  SOL   587      19.214  42.685  11.445  1.00  0.00           O
ATOM   3120  HW1 SOL   587      19.644  42.466  10.569  1.00  0.00           H
ATOM   3121  HW2 SOL   587      19.920  42.925  12.112  1.00  0.00           H
ATOM   3122  OW  SOL   588      26.569  42.190   3.719  1.00  0.00           O
ATOM   3123  HW1 SOL   588      27.030  42.393   2.855  1.00  0.00           H
ATOM   3124  HW2 SOL   588      25.911  42.915   3.924  1.00  0.00           H
ATOM   3125  OW  SOL   589      35.037  43.185  11.333  1.00  0.00           O
ATOM   3126  HW1 SOL   589      34.895  42.846  12.263  1.00  0.00           H
ATOM   3127  HW2 SOL   589      35.981  43.010  11.055  1.00  0.00           H
ATOM   3128  OW  SOL   590      24.585  41.915  11.991  1.00  0.00           O
ATOM   3129  HW1 SOL   590      24.699  40.958  11.724  1.00  0.00           H
ATOM   3130  HW2 SOL   590      25.263  42.476  11.516  1.00  0.00           H
ATOM   3131  OW  SOL   591      31.258  47.934  11.768  1.00  0.00           O
ATOM   3132  HW1 SOL   591      31.785  47.124  11.511  1.00  0.00           H
ATOM   3133  HW2 SOL   591      30.620  48.164  11.033  1.00  0.00           H
ATOM   3134  OW  SOL   592      31.414  45.910   3.482  1.00  0.00           O
ATOM   3135  HW1 SOL   592      30.607  45.603   3.986  1.00  0.00           H
ATOM   3136  HW2 SOL   592      31.817  45.135   2.995  1.00  0.00           H
ATOM   3137  OW  SOL   593      19.399  49.635  10.228  1.00  0.00           O
ATOM   3138  HW1 SOL   593      19.341  49.464  11.212  1.00  0.00           H
ATOM   3139  HW2 SOL   593      18.795  49.002   9.743  1.00  0.00           H
ATOM   3140  OW  SOL   594      35.741  38.669   5.147  1.00  0.00           O
ATOM   3141  HW1 SOL   594      36.501  38.534   4.512  1.00  0.00           H
ATOM   3142  HW2 SOL   594      35.564  37.818   5.641  1.00  0.00           H
ATOM   3143  OW  SOL   595      31.438  46.518   6.760  1.00  0.00           O
ATOM   3144  HW1 SOL   595      32.180  45.850   6.824  1.00  0.00           H
ATOM   3145  HW2 SOL   595      31.729  47.285   6.189  1.00  0.00           H
ATOM   3146  OW  SOL   596      36.982  38.966   9.464  1.00  0.00           O
ATOM   3147  HW1 SOL   596      37.336  38.071   9.193  1.00  0.00           H
ATOM   3148  HW2 SOL   596      36.040  39.063   9.143  1.00  0.00           H
ATOM   3149  OW  SOL   597      21.164  40.449   7.075  1.00  0.00           O
ATOM   3150  HW1 SOL   597      20.247  40.737   6.797  1.00  0.00           H
ATOM   3151  HW2 SOL   597      21.202  40.374   8.071  1.00  0.00           H
ATOM   3152  OW  SOL   598      29.268  48.298   7.308  1.00  0.00           O
ATOM   3153  HW1 SOL   598      28.483  47.774   7.639  1.00  0.00           H
ATOM   3154  HW2 SOL   598      29.935  47.675   6.898  1.00  0.00           H
ATOM   3155  OW  SOL   599      29.004  39.477   9.535  1.00  0.00           O
ATOM   3156  HW1 SOL   599      28.915  39.051   8.635  1.00  0.00           H
ATOM   3157  HW2 SOL   599      28.922  38.778  10.245  1.00  0.00           H
ATOM   3158  OW  SOL   600      19.327  38.929   3.375  1.00  0.00           O
ATOM   3159  HW1 SOL   600      19.277  39.841   2.966  1.00  0.00           H
ATOM   3160  HW2 SOL   600      20.272  38.603   3.347  1.00  0.00           H
ATOM   3161  OW  SOL   601      35.740  45.919  12.046  1.00  0.00           O
ATOM   3162  HW1 SOL   601      35.331  45.066  11.720  1.00  0.00           H
ATOM   3163  HW2 SOL   601      35.304  46.694  11.589  1.00  0.00           H
ATOM   3164  OW  SOL   602      30.818  40.215   4.718  1.00  0.00           O
ATOM   3165  HW1 SOL   602      31.536  39.527   4.617  1.00  0.00           H
ATOM   3166  HW2 SOL   602      31.040  40.818   5.484  1.00  0.00           H
ATOM   3167  OW  SOL   603      24.527  44.637   6.655  1.00  0.00           O
ATOM   3168  HW1 SOL   603      24.899  45.564   6.605  1.00  0.00           H
ATOM   3169  HW2 SOL   603      23.782  44.541   5.995  1.00  0.00           H
ATOM   3170  OW  SOL   604      27.312  46.901   8.684  1.00  0.00           O
ATOM   3171  HW1 SOL   604      27.862  46.159   9.068  1.00  0.00           H
ATOM   3172  HW2 SOL   604      27.001  47.501   9.421  1.00  0.00           H
ATOM   3173  OW  SOL   605      19.064  49.639   6.569  1.00  0.00           O
ATOM   3174  HW1 SOL   605      19.131  48.884   7.221  1.00  0.00           H
ATOM   3175  HW2 SOL   605      19.933  49.737   6.083  1.00  0.00           H
ATOM   3176  OW  SOL   606      37.435  38.961  12.191  1.00  0.00           O
ATOM   3177  HW1 SOL   606      37.322  37.993  12.418  1.00  0.00           H
ATOM   3178  HW2 SOL   606      37.200  39.107  11.230  1.00  0.00           H
ATOM   3179  OW  SOL   607      22.846  41.460   5.148  1.00  0.00           O
ATOM   3180  HW1 SOL   607      23.495  40.737   4.914  1.00  0.00           H
ATOM   3181  HW2 SOL   607      22.268  41.157   5.906  1.00  0.00           H
ATOM   3182  OW  SOL   608      33.010  39.406  11.142  1.00  0.00           O
ATOM   3183  HW1 SOL   608      33.392  38.499  11.319  1.00  0.00           H
ATOM   3184  HW2 SOL   608      32.678  39.800  11.999  1.00  0.00           H
ATOM   3185  OW  SOL   609      28.753  37.536  11.433  1.00  0.00           O
ATOM   3186  HW1 SOL   609      28.023  36.869  11.287  1.00  0.00           H
ATOM   3187  HW2 SOL   609      29.639  37.076  11.387  1.00  0.00           H
ATOM   3188  OW  SOL   610      31.518  41.808   6.836  1.00  0.00           O
ATOM   3189  HW1 SOL   610      31.022  42.676   6.880  1.00  0.00           H
ATOM   3190  HW2 SOL   610      31.536  41.388   7.744  1.00  0.00           H
ATOM   3191  OW  SOL   611      34.370  39.232   8.698  1.00  0.00           O
ATOM   3192  HW1 SOL   611      33.847  39.439   9.525  1.00  0.00           H
ATOM   3193  HW2 SOL   611      34.469  40.062   8.150  1.00  0.00           H
ATOM   3194  OW  SOL   612      18.952  47.870   3.281  1.00  0.00           O
ATOM   3195  HW1 SOL   612      19.923  48.055   3.429  1.00  0.00           H
ATOM   3196  HW2 SOL   612      18.719  46.977   3.667  1.00  0.00           H
ATOM   3197  OW  SOL   613      39.236   3.173   9.483  1.00  0.00           O
ATOM   3198  HW1 SOL   613      39.580   2.988  10.403  1.00  0.00           H
ATOM   3199  HW2 SOL   613      38.337   2.750   9.372  1.00  0.00           H
ATOM   3200  OW  SOL   614      37.240   3.938   6.107  1.00  0.00           O
ATOM   3201  HW1 SOL   614      36.397   4.133   6.609  1.00  0.00           H
ATOM   3202  HW2 SOL   614      37.112   3.122   5.544  1.00  0.00           H
ATOM   3203  OW  SOL   615      42.595  12.802  11.536  1.00  0.00           O
ATOM   3204  HW1 SOL   615      41.817  13.015  10.944  1.00  0.00           H
ATOM   3205  HW2 SOL   615      42.985  13.652  11.892  1.00  0.00           H
ATOM   3206  OW  SOL   616      44.637  11.455  10.335  1.00  0.00           O
ATOM   3207  HW1 SOL   616      43.905  11.763  10.943  1.00  0.00           H
ATOM   3208  HW2 SOL   616      45.118  12.249   9.963  1.00  0.00           H
ATOM   3209  OW  SOL   617      44.068  10.024   6.420  1.00  0.00           O
ATOM   3210  HW1 SOL   617      44.785   9.882   7.102  1.00  0.00           H
ATOM   3211  HW2 SOL   617      43.330  10.567   6.821  1.00  0.00           H
ATOM   3212  OW  SOL   618      40.537  13.822  10.011  1.00  0.00           O
ATOM   3213  HW1 SOL   618      39.600  13.598   9.741  1.00  0.00           H
ATOM   3214  HW2 SOL   618      40.917  14.490   9.372  1.00  0.00           H
ATOM   3215  OW  SOL   619      39.400  17.197   4.735  1.00  0.00           O
ATOM   3216  HW1 SOL   619      39.562  18.027   5.269  1.00  0.00           H
ATOM   3217  HW2 SOL   619      40.217  16.977   4.203  1.00  0.00           H
ATOM   3218  OW  SOL   620      39.648  14.761   6.056  1.00  0.00           O
ATOM   3219  HW1 SOL   620      39.362  15.659   5.724  1.00  0.00           H
ATOM   3220  HW2 SOL   620      38.883  14.319   6.523  1.00  0.00           H
ATOM   3221  OW  SOL   621      39.749  10.956   8.849  1.00  0.00           O
ATOM   3222  HW1 SOL   621      39.733  10.024   9.211  1.00  0.00           H
ATOM   3223  HW2 SOL   621      39.260  11.565   9.473  1.00  0.00           H
ATOM   3224  OW  SOL   622      38.375   6.553   5.636  1.00  0.00           O
ATOM   3225  HW1 SOL   622      37.996   5.642   5.799  1.00  0.00           H
ATOM   3226  HW2 SOL   622      38.260   7.114   6.456  1.00  0.00           H
ATOM   3227  OW  SOL   623      43.300  13.914   7.370  1.00  0.00           O
ATOM   3228  HW1 SOL   623      42.862  13.023   7.487  1.00  0.00           H
ATOM   3229  HW2 SOL   623      43.159  14.235   6.434  1.00  0.00           H
ATOM   3230  OW  SOL   624      45.106   0.463   6.245  1.00  0.00           O
ATOM   3231  HW1 SOL   624      45.471   0.625   5.328  1.00  0.00           H
ATOM   3232  HW2 SOL   624      44.162   0.143   6.176  1.00  0.00           H
ATOM   3233  OW  SOL   625      38.990   9.823  11.402  1.00  0.00           O
ATOM   3234  HW1 SOL   625      39.804   9.241  11.397  1.00  0.00           H
ATOM   3235  HW2 SOL   625      38.206   9.296  11.729  1.00  0.00           H
ATOM   3236  OW  SOL   626      43.237   7.470   3.020  1.00  0.00           O
ATOM   3237  HW1 SOL   626      43.693   8.339   2.829  1.00  0.00           H
ATOM   3238  HW2 SOL   626      42.589   7.592   3.772  1.00  0.00           H
ATOM   3239  OW  SOL   627      47.412   4.089  12.269  1.00  0.00           O
ATOM   3240  HW1 SOL   627      46.563   4.483  12.621  1.00  0.00           H
ATOM   3241  HW2 SOL   627      47.259   3.737  11.346  1.00  0.00           H
ATOM   3242  OW  SOL   628      47.255   7.379   4.559  1.00  0.00           O
ATOM   3243  HW1 SOL   628      48.006   7.085   5.151  1.00  0.00           H
ATOM   3244  HW2 SOL   628      46.560   6.661   4.522  1.00  0.00           H
ATOM   3245  OW  SOL   629      37.994   8.285   7.703  1.00  0.00           O
ATOM   3246  HW1 SOL   629      38.886   8.142   8.130  1.00  0.00           H
ATOM   3247  HW2 SOL   629      37.530   9.052   8.147  1.00  0.00           H
ATOM   3248  OW  SOL   630      42.669   2.169   8.258  1.00  0.00           O
ATOM   3249  HW1 SOL   630      42.865   2.210   9.238  1.00  0.00           H
ATOM   3250  HW2 SOL   630      42.692   3.092   7.875  1.00  0.00           H
ATOM   3251  OW  SOL   631      46.943  14.255   4.916  1.00  0.00           O
ATOM   3252  HW1 SOL   631      46.716  15.107   4.444  1.00  0.00           H
ATOM   3253  HW2 SOL   631      47.094  14.442   5.887  1.00  0.00           H
ATOM   3254  OW  SOL   632      40.883  18.193   8.502  1.00  0.00           O
ATOM   3255  HW1 SOL   632      41.284  17.291   8.661  1.00  0.00           H
ATOM   3256  HW2 SOL   632      41.522  18.900   8.806  1.00  0.00           H
ATOM   3257  OW  SOL   633      40.038   9.232   2.907  1.00  0.00           O
ATOM   3258  HW1 SOL   633      40.692   9.870   2.500  1.00  0.00           H
ATOM   3259  HW2 SOL   633      40.390   8.299   2.828  1.00  0.00           H
ATOM   3260  OW  SOL   634      41.978  17.087   3.622  1.00  0.00           O
ATOM   3261  HW1 SOL   634      42.371  17.673   4.331  1.00  0.00           H
ATOM   3262  HW2 SOL   634      42.236  17.436   2.721  1.00  0.00           H
ATOM   3263  OW  SOL   635      40.033  18.170  11.448  1.00  0.00           O
ATOM   3264  HW1 SOL   635      40.441  17.311  11.758  1.00  0.00           H
ATOM   3265  HW2 SOL   635      39.421  17.989  10.677  1.00  0.00           H
ATOM   3266  OW  SOL   636      46.595  16.991   9.020  1.00  0.00           O
ATOM   3267  HW1 SOL   636      47.207  16.298   9.402  1.00  0.00           H
ATOM   3268  HW2 SOL   636      46.133  16.620   8.214  1.00  0.00           H
ATOM   3269  OW  SOL   637      41.051   6.831   4.845  1.00  0.00           O
ATOM   3270  HW1 SOL   637      41.370   5.929   5.135  1.00  0.00           H
ATOM   3271  HW2 SOL   637      40.090   6.942   5.098  1.00  0.00           H
ATOM   3272  OW  SOL   638      45.891  15.014  11.739  1.00  0.00           O
ATOM   3273  HW1 SOL   638      45.572  14.703  10.844  1.00  0.00           H
ATOM   3274  HW2 SOL   638      46.814  14.666  11.903  1.00  0.00           H
ATOM   3275  OW  SOL   639      45.263  13.987   9.327  1.00  0.00           O
ATOM   3276  HW1 SOL   639      46.135  13.893   8.847  1.00  0.00           H
ATOM   3277  HW2 SOL   639      44.513  13.943   8.666  1.00  0.00           H
ATOM   3278  OW  SOL   640      46.749   5.003   8.998  1.00  0.00           O
ATOM   3279  HW1 SOL   640      46.257   4.911   8.132  1.00  0.00           H
ATOM   3280  HW2 SOL   640      47.088   4.108   9.285  1.00  0.00           H
ATOM   3281  OW  SOL   641      42.483   0.283   4.840  1.00  0.00           O
ATOM   3282  HW1 SOL   641      41.760   0.418   5.517  1.00  0.00           H
ATOM   3283  HW2 SOL   641      42.608   1.124   4.314  1.00  0.00           H
ATOM   3284  OW  SOL   642      46.981   2.774   4.554  1.00  0.00           O
ATOM   3285  HW1 SOL   642      46.248   2.188   4.210  1.00  0.00           H
ATOM   3286  HW2 SOL   642      47.846   2.513   4.125  1.00  0.00           H
ATOM   3287  OW  SOL   643       0.921  15.843   8.058  1.00  0.00           O
ATOM   3288  HW1 SOL   643       1.216  16.201   7.172  1.00  0.00           H
ATOM   3289  HW2 SOL   643       1.713  15.486   8.554  1.00  0.00           H
ATOM   3290  OW  SOL   644      41.983  11.516   7.421  1.00  0.00           O
ATOM   3291  HW1 SOL   644      41.269  11.363   8.104  1.00  0.00           H
ATOM   3292  HW2 SOL   644      41.625  11.307   6.511  1.00  0.00           H
ATOM   3293  OW  SOL   645      43.037   2.052  10.834  1.00  0.00           O
ATOM   3294  HW1 SOL   645      43.226   1.162  11.249  1.00  0.00           H
ATOM   3295  HW2 SOL   645      42.159   2.395  11.165  1.00  0.00           H
ATOM   3296  OW  SOL   646      45.893   4.495   6.475  1.00  0.00           O
ATOM   3297  HW1 SOL   646      45.320   5.137   5.965  1.00  0.00           H
ATOM   3298  HW2 SOL   646      46.206   3.770   5.863  1.00  0.00           H
ATOM   3299  OW  SOL   647      47.313   0.528   7.774  1.00  0.00           O
ATOM   3300  HW1 SOL   647      46.565   0.570   7.112  1.00  0.00           H
ATOM   3301  HW2 SOL   647      47.931  -0.220   7.532  1.00  0.00           H
ATOM   3302  OW  SOL   648      42.628   2.475   3.252  1.00  0.00           O
ATOM   3303  HW1 SOL   648      43.420   2.183   2.716  1.00  0.00           H
ATOM   3304  HW2 SOL   648      42.384   3.413   3.004  1.00  0.00           H
ATOM   3305  OW  SOL   649      44.594  10.336   3.717  1.00  0.00           O
ATOM   3306  HW1 SOL   649      44.243  10.314   4.653  1.00  0.00           H
ATOM   3307  HW2 SOL   649      45.474   9.863   3.680  1.00  0.00           H
ATOM   3308  OW  SOL   650      41.451   8.269  11.607  1.00  0.00           O
ATOM   3309  HW1 SOL   650      41.985   8.679  12.347  1.00  0.00           H
ATOM   3310  HW2 SOL   650      41.161   7.350  11.875  1.00  0.00           H
ATOM   3311  OW  SOL   651      37.864  15.370  12.205  1.00  0.00           O
ATOM   3312  HW1 SOL   651      37.564  16.302  12.403  1.00  0.00           H
ATOM   3313  HW2 SOL   651      38.864  15.333  12.212  1.00  0.00           H
ATOM   3314  OW  SOL   652      40.928  10.878   5.064  1.00  0.00           O
ATOM   3315  HW1 SOL   652      40.630  11.726   4.626  1.00  0.00           H
ATOM   3316  HW2 SOL   652      40.617  10.096   4.524  1.00  0.00           H
ATOM   3317  OW  SOL   653      42.799   5.298   8.411  1.00  0.00           O
ATOM   3318  HW1 SOL   653      42.846   5.872   7.593  1.00  0.00           H
ATOM   3319  HW2 SOL   653      43.456   5.628   9.088  1.00  0.00           H
ATOM   3320  OW  SOL   654      40.756  15.614  11.931  1.00  0.00           O
ATOM   3321  HW1 SOL   654      40.591  14.899  11.252  1.00  0.00           H
ATOM   3322  HW2 SOL   654      41.725  15.624  12.176  1.00  0.00           H
ATOM   3323  OW  SOL   655      43.192   9.082   9.777  1.00  0.00           O
ATOM   3324  HW1 SOL   655      43.556   9.997   9.951  1.00  0.00           H
ATOM   3325  HW2 SOL   655      42.499   8.863  10.465  1.00  0.00           H
ATOM   3326  OW  SOL   656       1.347   5.865   3.087  1.00  0.00           O
ATOM   3327  HW1 SOL   656       1.747   5.241   3.759  1.00  0.00           H
ATOM   3328  HW2 SOL   656       0.826   6.575   3.561  1.00  0.00           H
ATOM   3329  OW  SOL   657      40.300   2.696  11.782  1.00  0.00           O
ATOM   3330  HW1 SOL   657      39.803   2.833  12.639  1.00  0.00           H
ATOM   3331  HW2 SOL   657      40.331   1.720  11.567  1.00  0.00           H
ATOM   3332  OW  SOL   658      44.481   6.716  10.015  1.00  0.00           O
ATOM   3333  HW1 SOL   658      45.388   6.663   9.597  1.00  0.00           H
ATOM   3334  HW2 SOL   658      44.075   7.608   9.817  1.00  0.00           H
ATOM   3335  OW  SOL   659      40.233   0.583   6.360  1.00  0.00           O
ATOM   3336  HW1 SOL   659      40.039   1.543   6.563  1.00  0.00           H
ATOM   3337  HW2 SOL   659      40.681   0.161   7.148  1.00  0.00           H
ATOM   3338  OW  SOL   660      47.252   7.663   9.513  1.00  0.00           O
ATOM   3339  HW1 SOL   660      47.377   7.844  10.488  1.00  0.00           H
ATOM   3340  HW2 SOL   660      47.311   6.679   9.345  1.00  0.00           H
ATOM   3341  OW  SOL   661      47.536  13.618   8.001  1.00  0.00           O
ATOM   3342  HW1 SOL   661      47.597  12.754   7.502  1.00  0.00           H
ATOM   3343  HW2 SOL   661      48.373  14.146   7.856  1.00  0.00           H
ATOM   3344  OW  SOL   662      40.369   7.989   8.945  1.00  0.00           O
ATOM   3345  HW1 SOL   662      41.293   8.372   8.947  1.00  0.00           H
ATOM   3346  HW2 SOL   662      40.372   7.110   9.421  1.00  0.00           H
ATOM   3347  OW  SOL   663      40.599   5.455  10.028  1.00  0.00           O
ATOM   3348  HW1 SOL   663      40.077   4.620   9.853  1.00  0.00           H
ATOM   3349  HW2 SOL   663      41.447   5.435   9.498  1.00  0.00           H
ATOM   3350  OW  SOL   664      37.020  13.408   3.601  1.00  0.00           O
ATOM   3351  HW1 SOL   664      36.093  13.433   3.225  1.00  0.00           H
ATOM   3352  HW2 SOL   664      37.288  12.459   3.765  1.00  0.00           H
ATOM   3353  OW  SOL   665      38.281  17.836   9.308  1.00  0.00           O
ATOM   3354  HW1 SOL   665      37.880  17.008   8.916  1.00  0.00           H
ATOM   3355  HW2 SOL   665      39.183  17.991   8.907  1.00  0.00           H
ATOM   3356  OW  SOL   666      42.234  15.880   8.986  1.00  0.00           O
ATOM   3357  HW1 SOL   666      42.971  16.410   9.406  1.00  0.00           H
ATOM   3358  HW2 SOL   666      42.625  15.178   8.392  1.00  0.00           H
ATOM   3359  OW  SOL   667      47.046   8.091  12.190  1.00  0.00           O
ATOM   3360  HW1 SOL   667      47.698   7.436  12.573  1.00  0.00           H
ATOM   3361  HW2 SOL   667      46.131   7.689  12.191  1.00  0.00           H
ATOM   3362  OW  SOL   668      37.686   5.516  11.005  1.00  0.00           O
ATOM   3363  HW1 SOL   668      38.628   5.560  10.672  1.00  0.00           H
ATOM   3364  HW2 SOL   668      37.667   5.735  11.980  1.00  0.00           H
ATOM   3365  OW  SOL   669      45.049   5.630   4.089  1.00  0.00           O
ATOM   3366  HW1 SOL   669      45.303   4.974   3.378  1.00  0.00           H
ATOM   3367  HW2 SOL   669      44.456   6.334   3.697  1.00  0.00           H
ATOM   3368  OW  SOL   670      44.858   5.216  12.141  1.00  0.00           O
ATOM   3369  HW1 SOL   670      44.056   4.664  12.371  1.00  0.00           H
ATOM   3370  HW2 SOL   670      44.669   5.755  11.321  1.00  0.00           H
ATOM   3371  OW  SOL   671      41.989   5.035   2.762  1.00  0.00           O
ATOM   3372  HW1 SOL   671      42.546   5.865   2.798  1.00  0.00           H
ATOM   3373  HW2 SOL   671      41.156   5.169   3.299  1.00  0.00           H
ATOM   3374  OW  SOL   672      37.945  12.637  10.154  1.00  0.00           O
ATOM   3375  HW1 SOL   672      38.008  12.417  11.127  1.00  0.00           H
ATOM   3376  HW2 SOL   672      37.355  11.971   9.699  1.00  0.00           H
ATOM   3377  OW  SOL   673       1.407   9.673   5.902  1.00  0.00           O
ATOM   3378  HW1 SOL   673       1.573   8.963   6.585  1.00  0.00           H
ATOM   3379  HW2 SOL   673       2.281  10.033   5.576  1.00  0.00           H
ATOM   3380  OW  SOL   674      39.703   3.172   6.920  1.00  0.00           O
ATOM   3381  HW1 SOL   674      38.822   3.503   6.583  1.00  0.00           H
ATOM   3382  HW2 SOL   674      39.706   3.193   7.920  1.00  0.00           H
ATOM   3383  OW  SOL   675      47.838  11.018   7.153  1.00  0.00           O
ATOM   3384  HW1 SOL   675      47.074  10.513   7.558  1.00  0.00           H
ATOM   3385  HW2 SOL   675      48.372  10.404   6.573  1.00  0.00           H
ATOM   3386  OW  SOL   676      47.547   2.415   9.759  1.00  0.00           O
ATOM   3387  HW1 SOL   676      47.613   1.917   8.894  1.00  0.00           H
ATOM   3388  HW2 SOL   676      46.915   1.939  10.371  1.00  0.00           H
ATOM   3389  OW  SOL   677      43.224  14.934   4.863  1.00  0.00           O
ATOM   3390  HW1 SOL   677      43.628  14.252   4.253  1.00  0.00           H
ATOM   3391  HW2 SOL   677      42.537  15.462   4.364  1.00  0.00           H
ATOM   3392  OW  SOL   678      39.800  13.042   4.017  1.00  0.00           O
ATOM   3393  HW1 SOL   678      39.011  13.318   3.467  1.00  0.00           H
ATOM   3394  HW2 SOL   678      39.939  13.701   4.755  1.00  0.00           H
ATOM   3395  OW  SOL   679      37.848   1.544   4.067  1.00  0.00           O
ATOM   3396  HW1 SOL   679      37.833   2.206   3.317  1.00  0.00           H
ATOM   3397  HW2 SOL   679      38.723   1.059   4.066  1.00  0.00           H
ATOM   3398  OW  SOL   680      43.163   7.374   6.583  1.00  0.00           O
ATOM   3399  HW1 SOL   680      43.556   8.293   6.566  1.00  0.00           H
ATOM   3400  HW2 SOL   680      42.333   7.355   6.025  1.00  0.00           H
ATOM   3401  OW  SOL   681      44.004  18.013   9.731  1.00  0.00           O
ATOM   3402  HW1 SOL   681      43.707  18.831   9.237  1.00  0.00           H
ATOM   3403  HW2 SOL   681      44.905  17.733   9.400  1.00  0.00           H
ATOM   3404  OW  SOL   682      45.849   9.759   8.477  1.00  0.00           O
ATOM   3405  HW1 SOL   682      46.297   8.947   8.851  1.00  0.00           H
ATOM   3406  HW2 SOL   682      45.411  10.268   9.218  1.00  0.00           H
ATOM   3407  OW  SOL   683      38.046  12.338   6.708  1.00  0.00           O
ATOM   3408  HW1 SOL   683      38.250  11.791   7.519  1.00  0.00           H
ATOM   3409  HW2 SOL   683      38.647  12.059   5.958  1.00  0.00           H
ATOM   3410  OW  SOL   684      41.652   4.253   5.482  1.00  0.00           O
ATOM   3411  HW1 SOL   684      42.071   3.510   4.961  1.00  0.00           H
ATOM   3412  HW2 SOL   684      40.977   3.877   6.117  1.00  0.00           H
ATOM   3413  OW  SOL   685      45.346  16.006   6.870  1.00  0.00           O
ATOM   3414  HW1 SOL   685      45.407  16.296   5.915  1.00  0.00           H
ATOM   3415  HW2 SOL   685      44.675  15.269   6.952  1.00  0.00           H
ATOM   3416  OW  SOL   686      44.752  13.175   3.505  1.00  0.00           O
ATOM   3417  HW1 SOL   686      44.629  12.184   3.550  1.00  0.00           H
ATOM   3418  HW2 SOL   686      45.571  13.433   4.017  1.00  0.00           H
ATOM   3419  OW  SOL   687      43.414  15.681  12.310  1.00  0.00           O
ATOM   3420  HW1 SOL   687      43.409  16.674  12.426  1.00  0.00           H
ATOM   3421  HW2 SOL   687      44.350  15.368  12.151  1.00  0.00           H
ATOM   3422  OW  SOL   688      37.688  10.642   3.742  1.00  0.00           O
ATOM   3423  HW1 SOL   688      38.630  10.662   3.408  1.00  0.00           H
ATOM   3424  HW2 SOL   688      37.372   9.694   3.792  1.00  0.00           H
ATOM   3425  OW  SOL   689      45.736  16.394   3.840  1.00  0.00           O
ATOM   3426  HW1 SOL   689      44.804  16.130   3.591  1.00  0.00           H
ATOM   3427  HW2 SOL   689      45.734  17.328   4.197  1.00  0.00           H
ATOM   3428  OW  SOL   690      39.459  21.588   9.797  1.00  0.00           O
ATOM   3429  HW1 SOL   690      39.867  21.181  10.614  1.00  0.00           H
ATOM   3430  HW2 SOL   690      38.564  21.174   9.630  1.00  0.00           H
ATOM   3431  OW  SOL   691      37.157  22.341   6.309  1.00  0.00           O
ATOM   3432  HW1 SOL   691      36.373  22.736   6.787  1.00  0.00           H
ATOM   3433  HW2 SOL   691      36.881  21.488   5.865  1.00  0.00           H
ATOM   3434  OW  SOL   692      42.718  31.517  11.858  1.00  0.00           O
ATOM   3435  HW1 SOL   692      41.843  31.672  11.399  1.00  0.00           H
ATOM   3436  HW2 SOL   692      43.149  32.396  12.060  1.00  0.00           H
ATOM   3437  OW  SOL   693      44.540  30.018  10.405  1.00  0.00           O
ATOM   3438  HW1 SOL   693      43.858  30.374  11.043  1.00  0.00           H
ATOM   3439  HW2 SOL   693      44.978  30.779   9.927  1.00  0.00           H
ATOM   3440  OW  SOL   694      46.048  27.428   3.243  1.00  0.00           O
ATOM   3441  HW1 SOL   694      46.662  27.018   3.917  1.00  0.00           H
ATOM   3442  HW2 SOL   694      46.458  27.361   2.333  1.00  0.00           H
ATOM   3443  OW  SOL   695      43.997  28.572   6.649  1.00  0.00           O
ATOM   3444  HW1 SOL   695      44.724  28.518   7.332  1.00  0.00           H
ATOM   3445  HW2 SOL   695      43.266  29.165   6.986  1.00  0.00           H
ATOM   3446  OW  SOL   696      40.478  32.754  10.683  1.00  0.00           O
ATOM   3447  HW1 SOL   696      39.730  32.427  10.106  1.00  0.00           H
ATOM   3448  HW2 SOL   696      41.046  33.391  10.162  1.00  0.00           H
ATOM   3449  OW  SOL   697      39.411  35.723   4.626  1.00  0.00           O
ATOM   3450  HW1 SOL   697      39.610  36.449   5.284  1.00  0.00           H
ATOM   3451  HW2 SOL   697      40.106  35.725   3.907  1.00  0.00           H
ATOM   3452  OW  SOL   698      39.819  33.021   5.411  1.00  0.00           O
ATOM   3453  HW1 SOL   698      39.486  33.940   5.198  1.00  0.00           H
ATOM   3454  HW2 SOL   698      39.117  32.522   5.919  1.00  0.00           H
ATOM   3455  OW  SOL   699      39.887  29.513   9.044  1.00  0.00           O
ATOM   3456  HW1 SOL   699      39.808  28.552   9.309  1.00  0.00           H
ATOM   3457  HW2 SOL   699      39.267  30.064   9.602  1.00  0.00           H
ATOM   3458  OW  SOL   700      38.221  24.990   5.713  1.00  0.00           O
ATOM   3459  HW1 SOL   700      37.814  24.091   5.875  1.00  0.00           H
ATOM   3460  HW2 SOL   700      38.095  25.563   6.523  1.00  0.00           H
ATOM   3461  OW  SOL   701      43.262  32.600   7.290  1.00  0.00           O
ATOM   3462  HW1 SOL   701      42.818  31.712   7.406  1.00  0.00           H
ATOM   3463  HW2 SOL   701      43.078  32.947   6.370  1.00  0.00           H
ATOM   3464  OW  SOL   702      45.484  18.705   5.145  1.00  0.00           O
ATOM   3465  HW1 SOL   702      45.834  19.609   4.901  1.00  0.00           H
ATOM   3466  HW2 SOL   702      44.534  18.785   5.447  1.00  0.00           H
ATOM   3467  OW  SOL   703      38.768  28.845  11.981  1.00  0.00           O
ATOM   3468  HW1 SOL   703      39.621  28.334  11.875  1.00  0.00           H
ATOM   3469  HW2 SOL   703      37.992  28.220  11.897  1.00  0.00           H
ATOM   3470  OW  SOL   704      43.166  26.415   3.982  1.00  0.00           O
ATOM   3471  HW1 SOL   704      43.377  26.919   3.144  1.00  0.00           H
ATOM   3472  HW2 SOL   704      42.184  26.229   4.020  1.00  0.00           H
ATOM   3473  OW  SOL   705      46.959  22.827  12.245  1.00  0.00           O
ATOM   3474  HW1 SOL   705      45.978  22.906  12.420  1.00  0.00           H
ATOM   3475  HW2 SOL   705      47.110  22.249  11.443  1.00  0.00           H
ATOM   3476  OW  SOL   706      47.802  25.616   4.221  1.00  0.00           O
ATOM   3477  HW1 SOL   706      48.498  25.426   4.914  1.00  0.00           H
ATOM   3478  HW2 SOL   706      46.994  25.054   4.398  1.00  0.00           H
ATOM   3479  OW  SOL   707      37.986  26.834   7.756  1.00  0.00           O
ATOM   3480  HW1 SOL   707      38.881  26.727   8.190  1.00  0.00           H
ATOM   3481  HW2 SOL   707      37.551  27.670   8.091  1.00  0.00           H
ATOM   3482  OW  SOL   708      42.668  20.421   8.927  1.00  0.00           O
ATOM   3483  HW1 SOL   708      42.834  20.704   9.871  1.00  0.00           H
ATOM   3484  HW2 SOL   708      42.682  21.224   8.331  1.00  0.00           H
ATOM   3485  OW  SOL   709      47.479  33.176   4.842  1.00  0.00           O
ATOM   3486  HW1 SOL   709      47.126  33.901   4.250  1.00  0.00           H
ATOM   3487  HW2 SOL   709      47.079  33.268   5.754  1.00  0.00           H
ATOM   3488  OW  SOL   710      40.841  36.705   8.490  1.00  0.00           O
ATOM   3489  HW1 SOL   710      41.241  35.817   8.718  1.00  0.00           H
ATOM   3490  HW2 SOL   710      41.440  37.434   8.820  1.00  0.00           H
ATOM   3491  OW  SOL   711      42.061  36.390   3.018  1.00  0.00           O
ATOM   3492  HW1 SOL   711      42.327  36.786   3.896  1.00  0.00           H
ATOM   3493  HW2 SOL   711      42.490  35.492   2.913  1.00  0.00           H
ATOM   3494  OW  SOL   712      39.596  36.500  11.326  1.00  0.00           O
ATOM   3495  HW1 SOL   712      40.084  36.157  12.128  1.00  0.00           H
ATOM   3496  HW2 SOL   712      39.247  35.729  10.793  1.00  0.00           H
ATOM   3497  OW  SOL   713      46.575  35.490   8.954  1.00  0.00           O
ATOM   3498  HW1 SOL   713      47.042  34.817   9.527  1.00  0.00           H
ATOM   3499  HW2 SOL   713      46.207  35.037   8.141  1.00  0.00           H
ATOM   3500  OW  SOL   714      40.769  25.445   4.756  1.00  0.00           O
ATOM   3501  HW1 SOL   714      41.145  24.526   4.880  1.00  0.00           H
ATOM   3502  HW2 SOL   714      39.817  25.459   5.060  1.00  0.00           H
ATOM   3503  OW  SOL   715      46.628  33.391  11.497  1.00  0.00           O
ATOM   3504  HW1 SOL   715      45.993  33.136  10.769  1.00  0.00           H
ATOM   3505  HW2 SOL   715      47.223  32.616  11.709  1.00  0.00           H
ATOM   3506  OW  SOL   716      45.202  32.486   9.323  1.00  0.00           O
ATOM   3507  HW1 SOL   716      46.078  32.397   8.849  1.00  0.00           H
ATOM   3508  HW2 SOL   716      44.465  32.557   8.651  1.00  0.00           H
ATOM   3509  OW  SOL   717      46.524  23.487   9.060  1.00  0.00           O
ATOM   3510  HW1 SOL   717      46.177  23.381   8.128  1.00  0.00           H
ATOM   3511  HW2 SOL   717      46.928  22.625   9.366  1.00  0.00           H
ATOM   3512  OW  SOL   718      42.822  18.824   5.651  1.00  0.00           O
ATOM   3513  HW1 SOL   718      42.096  18.630   6.310  1.00  0.00           H
ATOM   3514  HW2 SOL   718      42.552  19.595   5.075  1.00  0.00           H
ATOM   3515  OW  SOL   719      46.669  21.070   4.573  1.00  0.00           O
ATOM   3516  HW1 SOL   719      46.102  21.463   3.849  1.00  0.00           H
ATOM   3517  HW2 SOL   719      47.540  20.766   4.186  1.00  0.00           H
ATOM   3518  OW  SOL   720       0.864  34.309   7.964  1.00  0.00           O
ATOM   3519  HW1 SOL   720       1.078  34.704   7.071  1.00  0.00           H
ATOM   3520  HW2 SOL   720       1.686  33.887   8.347  1.00  0.00           H
ATOM   3521  OW  SOL   721      41.893  30.194   7.322  1.00  0.00           O
ATOM   3522  HW1 SOL   721      41.213  29.984   8.025  1.00  0.00           H
ATOM   3523  HW2 SOL   721      41.492  30.049   6.418  1.00  0.00           H
ATOM   3524  OW  SOL   722      43.099  20.762  11.632  1.00  0.00           O
ATOM   3525  HW1 SOL   722      43.438  19.822  11.674  1.00  0.00           H
ATOM   3526  HW2 SOL   722      42.126  20.776  11.863  1.00  0.00           H
ATOM   3527  OW  SOL   723      45.977  23.080   6.467  1.00  0.00           O
ATOM   3528  HW1 SOL   723      45.546  23.735   5.847  1.00  0.00           H
ATOM   3529  HW2 SOL   723      46.091  22.203   6.000  1.00  0.00           H
ATOM   3530  OW  SOL   724      47.057  19.351   7.509  1.00  0.00           O
ATOM   3531  HW1 SOL   724      46.674  19.085   6.625  1.00  0.00           H
ATOM   3532  HW2 SOL   724      47.070  18.558   8.119  1.00  0.00           H
ATOM   3533  OW  SOL   725      42.049  20.530   3.821  1.00  0.00           O
ATOM   3534  HW1 SOL   725      42.564  19.909   3.230  1.00  0.00           H
ATOM   3535  HW2 SOL   725      42.049  21.447   3.422  1.00  0.00           H
ATOM   3536  OW  SOL   726      44.332  29.437   4.077  1.00  0.00           O
ATOM   3537  HW1 SOL   726      44.125  29.153   5.013  1.00  0.00           H
ATOM   3538  HW2 SOL   726      44.961  28.780   3.661  1.00  0.00           H
ATOM   3539  OW  SOL   727      41.011  27.179  11.850  1.00  0.00           O
ATOM   3540  HW1 SOL   727      41.766  26.884  12.436  1.00  0.00           H
ATOM   3541  HW2 SOL   727      40.691  26.406  11.303  1.00  0.00           H
ATOM   3542  OW  SOL   728      40.739  29.750   4.865  1.00  0.00           O
ATOM   3543  HW1 SOL   728      40.630  30.500   4.212  1.00  0.00           H
ATOM   3544  HW2 SOL   728      40.845  28.889   4.368  1.00  0.00           H
ATOM   3545  OW  SOL   729      42.829  23.882   8.578  1.00  0.00           O
ATOM   3546  HW1 SOL   729      42.863  24.518   7.808  1.00  0.00           H
ATOM   3547  HW2 SOL   729      43.492  24.162   9.272  1.00  0.00           H
ATOM   3548  OW  SOL   730      43.258  27.470  10.208  1.00  0.00           O
ATOM   3549  HW1 SOL   730      43.675  28.370  10.086  1.00  0.00           H
ATOM   3550  HW2 SOL   730      42.385  27.570  10.687  1.00  0.00           H
ATOM   3551  OW  SOL   731       0.666  23.352   3.196  1.00  0.00           O
ATOM   3552  HW1 SOL   731       1.541  23.467   3.665  1.00  0.00           H
ATOM   3553  HW2 SOL   731       0.163  24.217   3.212  1.00  0.00           H
ATOM   3554  OW  SOL   732      40.469  20.668  12.113  1.00  0.00           O
ATOM   3555  HW1 SOL   732      39.803  20.931  12.811  1.00  0.00           H
ATOM   3556  HW2 SOL   732      40.353  19.700  11.890  1.00  0.00           H
ATOM   3557  OW  SOL   733      37.783  31.664  12.861  1.00  0.00           O
ATOM   3558  HW1 SOL   733      38.393  30.906  12.629  1.00  0.00           H
ATOM   3559  HW2 SOL   733      38.217  32.530  12.611  1.00  0.00           H
ATOM   3560  OW  SOL   734      44.519  25.024  10.459  1.00  0.00           O
ATOM   3561  HW1 SOL   734      45.328  24.822   9.906  1.00  0.00           H
ATOM   3562  HW2 SOL   734      44.186  25.941  10.239  1.00  0.00           H
ATOM   3563  OW  SOL   735      40.019  19.349   6.250  1.00  0.00           O
ATOM   3564  HW1 SOL   735      39.924  20.326   6.442  1.00  0.00           H
ATOM   3565  HW2 SOL   735      40.209  18.860   7.101  1.00  0.00           H
ATOM   3566  OW  SOL   736      47.286  26.060   8.994  1.00  0.00           O
ATOM   3567  HW1 SOL   736      47.353  26.337   9.953  1.00  0.00           H
ATOM   3568  HW2 SOL   736      47.141  25.072   8.942  1.00  0.00           H
ATOM   3569  OW  SOL   737      47.537  32.082   8.154  1.00  0.00           O
ATOM   3570  HW1 SOL   737      47.610  31.245   7.612  1.00  0.00           H
ATOM   3571  HW2 SOL   737      48.232  32.736   7.854  1.00  0.00           H
ATOM   3572  OW  SOL   738      40.346  26.618   9.120  1.00  0.00           O
ATOM   3573  HW1 SOL   738      41.253  26.838   8.761  1.00  0.00           H
ATOM   3574  HW2 SOL   738      40.311  25.648   9.364  1.00  0.00           H
ATOM   3575  OW  SOL   739      40.516  24.034   9.966  1.00  0.00           O
ATOM   3576  HW1 SOL   739      40.108  23.121   9.944  1.00  0.00           H
ATOM   3577  HW2 SOL   739      41.394  24.018   9.486  1.00  0.00           H
ATOM   3578  OW  SOL   740      38.032  36.542   8.937  1.00  0.00           O
ATOM   3579  HW1 SOL   740      37.771  35.628   8.625  1.00  0.00           H
ATOM   3580  HW2 SOL   740      39.022  36.652   8.852  1.00  0.00           H
ATOM   3581  OW  SOL   741      42.211  34.359   9.171  1.00  0.00           O
ATOM   3582  HW1 SOL   741      42.896  35.059   9.374  1.00  0.00           H
ATOM   3583  HW2 SOL   741      42.574  33.724   8.490  1.00  0.00           H
ATOM   3584  OW  SOL   742      47.118  26.586  11.485  1.00  0.00           O
ATOM   3585  HW1 SOL   742      47.848  26.095  11.960  1.00  0.00           H
ATOM   3586  HW2 SOL   742      46.234  26.187  11.730  1.00  0.00           H
ATOM   3587  OW  SOL   743      37.784  24.230  11.076  1.00  0.00           O
ATOM   3588  HW1 SOL   743      38.591  24.118  10.495  1.00  0.00           H
ATOM   3589  HW2 SOL   743      38.006  23.956  12.012  1.00  0.00           H
ATOM   3590  OW  SOL   744      45.422  24.165   3.978  1.00  0.00           O
ATOM   3591  HW1 SOL   744      45.747  24.024   3.043  1.00  0.00           H
ATOM   3592  HW2 SOL   744      44.673  24.827   3.974  1.00  0.00           H
ATOM   3593  OW  SOL   745      44.225  23.155  12.402  1.00  0.00           O
ATOM   3594  HW1 SOL   745      43.763  22.333  12.072  1.00  0.00           H
ATOM   3595  HW2 SOL   745      44.194  23.862  11.695  1.00  0.00           H
ATOM   3596  OW  SOL   746      37.926  31.330  10.022  1.00  0.00           O
ATOM   3597  HW1 SOL   746      37.582  31.368  10.960  1.00  0.00           H
ATOM   3598  HW2 SOL   746      37.385  30.675   9.494  1.00  0.00           H
ATOM   3599  OW  SOL   747       1.387  28.204   5.838  1.00  0.00           O
ATOM   3600  HW1 SOL   747       1.432  27.587   6.623  1.00  0.00           H
ATOM   3601  HW2 SOL   747       2.295  28.583   5.659  1.00  0.00           H
ATOM   3602  OW  SOL   748      39.736  21.932   7.122  1.00  0.00           O
ATOM   3603  HW1 SOL   748      38.802  22.133   6.829  1.00  0.00           H
ATOM   3604  HW2 SOL   748      39.758  21.823   8.116  1.00  0.00           H
ATOM   3605  OW  SOL   749      47.862  29.545   7.183  1.00  0.00           O
ATOM   3606  HW1 SOL   749      47.090  29.053   7.587  1.00  0.00           H
ATOM   3607  HW2 SOL   749      48.369  28.930   6.578  1.00  0.00           H
ATOM   3608  OW  SOL   750      47.573  21.010   9.693  1.00  0.00           O
ATOM   3609  HW1 SOL   750      47.452  20.606   8.786  1.00  0.00           H
ATOM   3610  HW2 SOL   750      47.370  20.326  10.393  1.00  0.00           H
ATOM   3611  OW  SOL   751      43.133  33.812   4.701  1.00  0.00           O
ATOM   3612  HW1 SOL   751      43.681  33.085   4.286  1.00  0.00           H
ATOM   3613  HW2 SOL   751      42.162  33.599   4.597  1.00  0.00           H
ATOM   3614  OW  SOL   752      37.835  20.109   3.000  1.00  0.00           O
ATOM   3615  HW1 SOL   752      37.513  21.015   2.724  1.00  0.00           H
ATOM   3616  HW2 SOL   752      38.746  20.188   3.404  1.00  0.00           H
ATOM   3617  OW  SOL   753      42.984  25.974   6.823  1.00  0.00           O
ATOM   3618  HW1 SOL   753      43.513  26.816   6.722  1.00  0.00           H
ATOM   3619  HW2 SOL   753      42.456  25.809   5.990  1.00  0.00           H
ATOM   3620  OW  SOL   754      43.888  36.555   9.379  1.00  0.00           O
ATOM   3621  HW1 SOL   754      43.697  37.508   9.144  1.00  0.00           H
ATOM   3622  HW2 SOL   754      44.874  36.394   9.345  1.00  0.00           H
ATOM   3623  OW  SOL   755      45.853  28.367   8.573  1.00  0.00           O
ATOM   3624  HW1 SOL   755      46.298  27.504   8.814  1.00  0.00           H
ATOM   3625  HW2 SOL   755      45.540  28.825   9.406  1.00  0.00           H
ATOM   3626  OW  SOL   756      38.078  30.973   6.590  1.00  0.00           O
ATOM   3627  HW1 SOL   756      38.216  30.481   7.449  1.00  0.00           H
ATOM   3628  HW2 SOL   756      38.589  30.520   5.860  1.00  0.00           H
ATOM   3629  OW  SOL   757      41.518  22.895   5.313  1.00  0.00           O
ATOM   3630  HW1 SOL   757      41.823  22.009   4.962  1.00  0.00           H
ATOM   3631  HW2 SOL   757      40.896  22.751   6.083  1.00  0.00           H
ATOM   3632  OW  SOL   758      45.532  34.359   6.728  1.00  0.00           O
ATOM   3633  HW1 SOL   758      45.400  34.926   5.915  1.00  0.00           H
ATOM   3634  HW2 SOL   758      44.725  33.784   6.868  1.00  0.00           H
ATOM   3635  OW  SOL   759      47.094  18.893  11.263  1.00  0.00           O
ATOM   3636  HW1 SOL   759      46.461  18.172  10.978  1.00  0.00           H
ATOM   3637  HW2 SOL   759      48.035  18.577  11.140  1.00  0.00           H
ATOM   3638  OW  SOL   760      44.758  32.033   3.515  1.00  0.00           O
ATOM   3639  HW1 SOL   760      44.542  31.067   3.652  1.00  0.00           H
ATOM   3640  HW2 SOL   760      45.745  32.169   3.602  1.00  0.00           H
ATOM   3641  OW  SOL   761      37.532  29.323   3.782  1.00  0.00           O
ATOM   3642  HW1 SOL   761      38.240  29.592   3.129  1.00  0.00           H
ATOM   3643  HW2 SOL   761      37.449  28.327   3.792  1.00  0.00           H
ATOM   3644  OW  SOL   762      45.751  35.056   3.623  1.00  0.00           O
ATOM   3645  HW1 SOL   762      44.837  34.652   3.667  1.00  0.00           H
ATOM   3646  HW2 SOL   762      45.739  35.955   4.060  1.00  0.00           H
ATOM   3647  OW  SOL   763      39.398  40.175   9.613  1.00  0.00           O
ATOM   3648  HW1 SOL   763      39.863  39.724  10.375  1.00  0.00           H
ATOM   3649  HW2 SOL   763      38.460  39.835   9.546  1.00  0.00           H
ATOM   3650  OW  SOL   764      37.143  41.007   6.186  1.00  0.00           O
ATOM   3651  HW1 SOL   764      36.436  41.478   6.712  1.00  0.00           H
ATOM   3652  HW2 SOL   764      36.794  40.123   5.875  1.00  0.00           H
ATOM   3653  OW  SOL   765      44.511  48.619  10.441  1.00  0.00           O
ATOM   3654  HW1 SOL   765      43.864  48.843  11.169  1.00  0.00           H
ATOM   3655  HW2 SOL   765      44.773  49.455   9.959  1.00  0.00           H
ATOM   3656  OW  SOL   766      45.408  45.428   3.831  1.00  0.00           O
ATOM   3657  HW1 SOL   766      45.758  46.035   4.544  1.00  0.00           H
ATOM   3658  HW2 SOL   766      45.920  45.576   2.985  1.00  0.00           H
ATOM   3659  OW  SOL   767      44.028  47.330   6.477  1.00  0.00           O
ATOM   3660  HW1 SOL   767      44.718  47.228   7.194  1.00  0.00           H
ATOM   3661  HW2 SOL   767      43.261  47.867   6.828  1.00  0.00           H
ATOM   3662  OW  SOL   768      40.648   0.420  10.331  1.00  0.00           O
ATOM   3663  HW1 SOL   768      39.768   0.102   9.978  1.00  0.00           H
ATOM   3664  HW2 SOL   768      41.197   0.782   9.578  1.00  0.00           H
ATOM   3665  OW  SOL   769      39.824  48.038   8.972  1.00  0.00           O
ATOM   3666  HW1 SOL   769      39.872  47.077   9.245  1.00  0.00           H
ATOM   3667  HW2 SOL   769      39.140  48.509   9.530  1.00  0.00           H
ATOM   3668  OW  SOL   770      38.317  43.730   5.669  1.00  0.00           O
ATOM   3669  HW1 SOL   770      37.930  42.821   5.820  1.00  0.00           H
ATOM   3670  HW2 SOL   770      38.213  44.279   6.499  1.00  0.00           H
ATOM   3671  OW  SOL   771      45.413  37.288   5.186  1.00  0.00           O
ATOM   3672  HW1 SOL   771      45.808  38.179   4.960  1.00  0.00           H
ATOM   3673  HW2 SOL   771      44.432  37.390   5.347  1.00  0.00           H
ATOM   3674  OW  SOL   772      42.925  44.664   3.056  1.00  0.00           O
ATOM   3675  HW1 SOL   772      43.831  44.802   3.456  1.00  0.00           H
ATOM   3676  HW2 SOL   772      42.256  44.524   3.787  1.00  0.00           H
ATOM   3677  OW  SOL   773      47.665  43.783   4.066  1.00  0.00           O
ATOM   3678  HW1 SOL   773      48.165  44.189   4.831  1.00  0.00           H
ATOM   3679  HW2 SOL   773      46.735  44.151   4.043  1.00  0.00           H
ATOM   3680  OW  SOL   774      38.075  45.405   7.802  1.00  0.00           O
ATOM   3681  HW1 SOL   774      38.949  45.328   8.282  1.00  0.00           H
ATOM   3682  HW2 SOL   774      37.554  46.171   8.178  1.00  0.00           H
ATOM   3683  OW  SOL   775      42.678  39.141   8.862  1.00  0.00           O
ATOM   3684  HW1 SOL   775      42.820  39.255   9.845  1.00  0.00           H
ATOM   3685  HW2 SOL   775      42.711  40.034   8.414  1.00  0.00           H
ATOM   3686  OW  SOL   776      41.059  44.272   5.104  1.00  0.00           O
ATOM   3687  HW1 SOL   776      41.265  43.294   5.105  1.00  0.00           H
ATOM   3688  HW2 SOL   776      40.070  44.404   5.166  1.00  0.00           H
ATOM   3689  OW  SOL   777      45.032   0.585   9.261  1.00  0.00           O
ATOM   3690  HW1 SOL   777      45.837   0.564   8.668  1.00  0.00           H
ATOM   3691  HW2 SOL   777      44.288   1.066   8.797  1.00  0.00           H
ATOM   3692  OW  SOL   778      46.544  42.273   9.009  1.00  0.00           O
ATOM   3693  HW1 SOL   778      46.199  42.032   8.102  1.00  0.00           H
ATOM   3694  HW2 SOL   778      47.007  41.482   9.410  1.00  0.00           H
ATOM   3695  OW  SOL   779      42.739  37.868   5.210  1.00  0.00           O
ATOM   3696  HW1 SOL   779      41.899  37.830   5.753  1.00  0.00           H
ATOM   3697  HW2 SOL   779      42.808  38.762   4.767  1.00  0.00           H
ATOM   3698  OW  SOL   780      46.438  39.747   4.545  1.00  0.00           O
ATOM   3699  HW1 SOL   780      46.016  40.175   3.745  1.00  0.00           H
ATOM   3700  HW2 SOL   780      47.373  39.472   4.322  1.00  0.00           H
ATOM   3701  OW  SOL   781      41.803  48.649   7.294  1.00  0.00           O
ATOM   3702  HW1 SOL   781      41.174  48.404   8.032  1.00  0.00           H
ATOM   3703  HW2 SOL   781      41.324  48.599   6.418  1.00  0.00           H
ATOM   3704  OW  SOL   782      43.026  39.266  11.545  1.00  0.00           O
ATOM   3705  HW1 SOL   782      43.489  38.495  11.981  1.00  0.00           H
ATOM   3706  HW2 SOL   782      42.050  39.234  11.762  1.00  0.00           H
ATOM   3707  OW  SOL   783      45.912  41.774   6.416  1.00  0.00           O
ATOM   3708  HW1 SOL   783      45.144  42.353   6.142  1.00  0.00           H
ATOM   3709  HW2 SOL   783      45.962  40.979   5.811  1.00  0.00           H
ATOM   3710  OW  SOL   784      47.183  37.772   7.384  1.00  0.00           O
ATOM   3711  HW1 SOL   784      46.623  37.516   6.596  1.00  0.00           H
ATOM   3712  HW2 SOL   784      47.120  37.060   8.083  1.00  0.00           H
ATOM   3713  OW  SOL   785      42.832  40.085   3.570  1.00  0.00           O
ATOM   3714  HW1 SOL   785      42.794  39.411   2.832  1.00  0.00           H
ATOM   3715  HW2 SOL   785      42.664  40.997   3.196  1.00  0.00           H
ATOM   3716  OW  SOL   786      44.095  47.925   3.807  1.00  0.00           O
ATOM   3717  HW1 SOL   786      44.049  47.953   4.805  1.00  0.00           H
ATOM   3718  HW2 SOL   786      44.285  46.989   3.508  1.00  0.00           H
ATOM   3719  OW  SOL   787      41.623  45.435  12.308  1.00  0.00           O
ATOM   3720  HW1 SOL   787      42.200  44.867  12.895  1.00  0.00           H
ATOM   3721  HW2 SOL   787      40.719  45.014  12.222  1.00  0.00           H
ATOM   3722  OW  SOL   788      40.812  48.411   4.740  1.00  0.00           O
ATOM   3723  HW1 SOL   788      41.462  49.150   4.564  1.00  0.00           H
ATOM   3724  HW2 SOL   788      41.265  47.530   4.607  1.00  0.00           H
ATOM   3725  OW  SOL   789      42.797  42.595   8.477  1.00  0.00           O
ATOM   3726  HW1 SOL   789      42.920  43.268   7.747  1.00  0.00           H
ATOM   3727  HW2 SOL   789      43.396  42.823   9.245  1.00  0.00           H
ATOM   3728  OW  SOL   790      43.045  46.076  10.100  1.00  0.00           O
ATOM   3729  HW1 SOL   790      43.421  47.002  10.097  1.00  0.00           H
ATOM   3730  HW2 SOL   790      42.528  45.929  10.943  1.00  0.00           H
ATOM   3731  OW  SOL   791       1.200  41.790   3.943  1.00  0.00           O
ATOM   3732  HW1 SOL   791       0.949  41.468   4.856  1.00  0.00           H
ATOM   3733  HW2 SOL   791       0.691  42.624   3.732  1.00  0.00           H
ATOM   3734  OW  SOL   792      40.337  39.050  11.802  1.00  0.00           O
ATOM   3735  HW1 SOL   792      39.639  39.508  12.353  1.00  0.00           H
ATOM   3736  HW2 SOL   792      40.060  38.105  11.632  1.00  0.00           H
ATOM   3737  OW  SOL   793      44.417  43.612  10.412  1.00  0.00           O
ATOM   3738  HW1 SOL   793      45.299  43.420   9.981  1.00  0.00           H
ATOM   3739  HW2 SOL   793      44.153  44.558  10.224  1.00  0.00           H
ATOM   3740  OW  SOL   794      40.141  37.889   6.187  1.00  0.00           O
ATOM   3741  HW1 SOL   794      39.954  38.839   6.436  1.00  0.00           H
ATOM   3742  HW2 SOL   794      40.316  37.355   7.014  1.00  0.00           H
ATOM   3743  OW  SOL   795      47.087  44.862   9.216  1.00  0.00           O
ATOM   3744  HW1 SOL   795      47.428  44.936  10.153  1.00  0.00           H
ATOM   3745  HW2 SOL   795      46.941  43.899   8.989  1.00  0.00           H
ATOM   3746  OW  SOL   796      40.376  45.300   9.330  1.00  0.00           O
ATOM   3747  HW1 SOL   796      41.339  45.567   9.352  1.00  0.00           H
ATOM   3748  HW2 SOL   796      40.286  44.348   9.623  1.00  0.00           H
ATOM   3749  OW  SOL   797      40.466  42.623   9.934  1.00  0.00           O
ATOM   3750  HW1 SOL   797      40.087  41.698   9.892  1.00  0.00           H
ATOM   3751  HW2 SOL   797      41.335  42.650   9.440  1.00  0.00           H
ATOM   3752  OW  SOL   798      47.885  44.866  11.689  1.00  0.00           O
ATOM   3753  HW1 SOL   798      48.424  45.340  12.386  1.00  0.00           H
ATOM   3754  HW2 SOL   798      46.966  44.690  12.042  1.00  0.00           H
ATOM   3755  OW  SOL   799      37.686  42.550  11.109  1.00  0.00           O
ATOM   3756  HW1 SOL   799      38.453  42.609  10.470  1.00  0.00           H
ATOM   3757  HW2 SOL   799      38.028  42.314  12.019  1.00  0.00           H
ATOM   3758  OW  SOL   800      44.311  41.603  12.273  1.00  0.00           O
ATOM   3759  HW1 SOL   800      43.840  40.795  11.916  1.00  0.00           H
ATOM   3760  HW2 SOL   800      44.306  42.324  11.580  1.00  0.00           H
ATOM   3761  OW  SOL   801      37.906  49.558  10.245  1.00  0.00           O
ATOM   3762  HW1 SOL   801      37.910  49.253  11.197  1.00  0.00           H
ATOM   3763  HW2 SOL   801      37.317  48.957   9.704  1.00  0.00           H
ATOM   3764  OW  SOL   802       1.347  46.838   5.789  1.00  0.00           O
ATOM   3765  HW1 SOL   802       1.463  46.265   6.600  1.00  0.00           H
ATOM   3766  HW2 SOL   802       2.224  47.252   5.546  1.00  0.00           H
ATOM   3767  OW  SOL   803      39.713  40.444   6.983  1.00  0.00           O
ATOM   3768  HW1 SOL   803      38.799  40.755   6.722  1.00  0.00           H
ATOM   3769  HW2 SOL   803      39.770  40.377   7.979  1.00  0.00           H
ATOM   3770  OW  SOL   804      47.862  48.131   7.258  1.00  0.00           O
ATOM   3771  HW1 SOL   804      47.050  47.710   7.662  1.00  0.00           H
ATOM   3772  HW2 SOL   804      48.377  47.442   6.748  1.00  0.00           H
ATOM   3773  OW  SOL   805      47.749  39.739   9.300  1.00  0.00           O
ATOM   3774  HW1 SOL   805      47.597  39.154   8.504  1.00  0.00           H
ATOM   3775  HW2 SOL   805      47.383  39.292  10.117  1.00  0.00           H
ATOM   3776  OW  SOL   806      37.986  38.932   3.429  1.00  0.00           O
ATOM   3777  HW1 SOL   806      37.840  39.915   3.541  1.00  0.00           H
ATOM   3778  HW2 SOL   806      38.880  38.682   3.801  1.00  0.00           H
ATOM   3779  OW  SOL   807      43.285  44.608   6.626  1.00  0.00           O
ATOM   3780  HW1 SOL   807      43.596  45.559   6.612  1.00  0.00           H
ATOM   3781  HW2 SOL   807      42.431  44.529   6.113  1.00  0.00           H
ATOM   3782  OW  SOL   808      45.731  47.060   8.522  1.00  0.00           O
ATOM   3783  HW1 SOL   808      46.158  46.206   8.818  1.00  0.00           H
ATOM   3784  HW2 SOL   808      45.347  47.533   9.315  1.00  0.00           H
ATOM   3785  OW  SOL   809      37.643  49.568   6.546  1.00  0.00           O
ATOM   3786  HW1 SOL   809      37.806  48.826   7.196  1.00  0.00           H
ATOM   3787  HW2 SOL   809      38.515  49.876   6.165  1.00  0.00           H
ATOM   3788  OW  SOL   810      41.427  41.639   5.280  1.00  0.00           O
ATOM   3789  HW1 SOL   810      41.964  40.900   4.874  1.00  0.00           H
ATOM   3790  HW2 SOL   810      40.851  41.270   6.011  1.00  0.00           H
ATOM   3791  OW  SOL   811      46.944  37.723  10.937  1.00  0.00           O
ATOM   3792  HW1 SOL   811      46.356  37.020  11.338  1.00  0.00           H
ATOM   3793  HW2 SOL   811      47.809  37.311  10.653  1.00  0.00           H
ATOM   3794  OW  SOL   812      45.826   0.500   3.721  1.00  0.00           O
ATOM   3795  HW1 SOL   812      45.107   0.260   3.070  1.00  0.00           H
ATOM   3796  HW2 SOL   812      46.622  -0.087   3.570  1.00  0.00           H
ATOM   3797  OW  SOL   813      37.427  47.929   3.263  1.00  0.00           O
ATOM   3798  HW1 SOL   813      38.349  48.262   3.464  1.00  0.00           H
ATOM   3799  HW2 SOL   813      37.406  46.934   3.356  1.00  0.00           H
TER
ENDMDL
